# Supplementary material for: Extensive sequence duplication in Arabidopsis revealed by pseudo-heterozygosity
Source: Genome Biol. 2023 Mar 9;24:44. doi: 10.1186/s13059-023-02875-3 (PMC9999624; doi:10.1186/s13059-023-02875-3)
Supplement: Supplementary file 2 — Additional file 2. Methylation value per gene of all accessions mapped to the reference genome. CG and CHG weighted average per genes of the 6 accessions analyzed. Row names correspond to the gene ID and column name to the CG and CHG for each accession. [file 13059_2023_2875_MOESM2_ESM.txt]

1254_CG	5856_CG	6021_CG	6024_CG	6909_CG	9412_CG	9470_CG	1254_CHG	5856_CHG	6021_CHG	6024_CHG	6909_CHG	9412_CHG	9470_CHG
1	0.001743679163034	0.0524861878453039	0	0.041304347826087	0.0159651669085631	0.00535905680600214	0.027027027027027	0.00594795539033457	0	0	0.0104166666666667	0.00223214285714286	0.0053715308863026	0.0028735632183908
2	0.00357142857142857	0.315151515151515	0.0567644276253548	0.0638820638820639	0.169642857142857	0.0652920962199313	0.0865384615384615	0.00261437908496732	0.00413223140495868	0.004739336492891	0.00280898876404494	0.00279329608938547	0.00134952766531714	0.00324675324675325
3	0.00349344978165939	0	0.149888143176734	0.00564971751412429	0	0.00311850311850312	0	0.00247524752475248	0.00240963855421687	0.00280504908835905	0.00314465408805031	0	0.00144508670520231	0.0025706940874036
4	0.574631936579841	0.584748961872405	1	0.591963780418789	0.529329608938548	0.121287128712871	0.582822085889571	0.00544794188861985	0.00337040781934614	0.611111111111111	0.00407424173834314	0.00456447318372005	0.00577200577200577	0.00334128878281623
5	0.196217494089835	0.234848484848485	0.626564885496183	0.139931740614334	0.6	0.0305602716468591	0.176744186046512	0.00367647058823529	0	0.00596937451336621	0.0064	0.0238095238095238	0.00403406544150605	0.00253807106598985
6	0.245649263721553	0.217832957110609	0.134831460674157	0.0625	0.277992277992278	0.00849256900212314	0.132374100719424	0.00506585612968592	0.00436442989634479	0.00557103064066852	0.00227963525835866	0.00202429149797571	0.00563380281690141	0.00150943396226415
7	0.00725952813067151	0.104575163398693	0.152312599681021	0.00242718446601942	0.174686192468619	0.0148048452220727	0.0917874396135266	0.00260416666666667	0	0.00247729149463253	0	0.00279329608938547	0.00272851296043656	0
8	0.0040650406504065	0.00575539568345324	0.0136363636363636	0	0.0386740331491713	0.115338882282996	0.00205761316872428	0.00213903743315508	0.00720461095100865	0.00307692307692308	0.00275482093663912	0	0.00375375375375375	0
9	0.0197095435684647	0.251223491027732	0.00527426160337553	0.127777777777778	0.0308441558441558	0.00163398692810458	0.176369863013699	0.00218818380743982	0.00319148936170213	0	0.00378787878787879	0.00166944908180301	0.0015220700152207	0.00229621125143513
10	0.00722543352601156	0.00272479564032698	0.0813333333333333	0	0.0623100303951368	0.00147492625368732	0.00547945205479452	0.00254452926208651	0.00245700245700246	0.00527240773286467	0.00386100386100386	0.00498504486540379	0.00381315538608198	0.00462962962962963
11	0.00824587706146927	0.290149892933619	0.00396301188903567	0.00348432055749129	0.00177304964539007	0.00523168908819133	0.0852503382949932	0.003	0.00434153400868307	0.00417101147028154	0.003584229390681	0.00151975683890578	0.00390843104410944	0.00198807157057654
12	0.00346860908775581	0.0103485838779956	0.00477489768076398	0.00321027287319422	0.063034188034188	0.00289017341040462	0.00437773608505316	0.00368033648790747	0.00166527893422148	0.00176991150442478	0.00646551724137931	0.00127064803049555	0.00154559505409583	0.00185013876040703
13	0.00633713561470215	0	0.00385288966725044	0.00524246395806029	0.00209314495028781	0.0474777448071217	0	0.00241837968561064	0.00209205020920502	0.00466079751424133	0.00646551724137931	0.00420521446593776	0.00646203554119548	0.0027027027027027
14	0.0219378427787934	0.158857142857143	0	0	0.00226757369614512	0.0659163987138264	0.0116788321167883	0.00275292498279422	0.00496894409937888	0.00142045454545455	0.00388349514563107	0.00212314225053079	0	0.00149925037481259
15	0.051792828685259	0.192743764172336	0.0111809923130678	0.0384615384615385	0.00099601593625498	0.0182370820668693	0.0925266903914591	0.00285306704707561	0.00274725274725275	0.00229709035222052	0.00216684723726977	0.00296150049358342	0.00655737704918033	0.0108695652173913
16	0	0	0.119086460032626	0.130434782608696	0.064343163538874	0.00564971751412429	0.00465116279069767	0.00263157894736842	0.00215982721382289	0.00180505415162455	0.00645161290322581	0.00277777777777778	0.00263157894736842	0.00420168067226891
17	0.00214132762312634	0	0.0806451612903226	0.0278884462151394	0.0029673590504451	0.000615384615384615	0.00666666666666667	0	0.00291545189504373	0	0	0.00152671755725191	0.00124378109452736	0
18	0.00226449275362319	0.00203665987780041	0.00983606557377049	0	0	0.00374531835205993	0.00101936799184506	0.00645161290322581	0.00218818380743982	0	0.0033003300330033	0.01	0.00333889816360601	0.00656455142231947
19	0.00334448160535117	0.0028328611898017	0.00362694300518135	0.00710900473933649	0.00471327572663001	0.00129954515919428	0	0.00261096605744125	0.00446428571428571	0.00428724544480171	0.00373134328358209	0.00470957613814757	0	0.00174520069808028
20	0.00458365164247517	0.00258732212160414	0.00255232261357836	0.0032	0	0.256681168427595	0	0	0.0026246719160105	0.00385802469135802	0.0024330900243309	0	0.00539180445722502	0.00304878048780488
21	0.362232187344295	0.5004095004095	0.00311915159076731	0.00186915887850467	0.00084530853761623	0.00175438596491228	0.333000997008973	0.00358744394618834	0.00481231953801732	0	0.00261096605744125	0.00390117035110533	0.00409836065573771	0.00202292650033715
22	0.00179533213644524	0.00357142857142857	0.284620293554563	0.326164874551971	0.007	0.0498154981549815	0.0033003300330033	0.0037037037037037	0	0.00269905533063428	0.00522193211488251	0.00638297872340425	0.00130548302872063	0
23	0.0974789915966387	0.0562913907284768	0.00379506641366224	0.00340136054421769	0.267104029990628	0.0603448275862069	0.0686274509803922	0.00226244343891403	0.00492610837438424	0.00410958904109589	0.0024390243902439	0.0047244094488189	0.00255427841634738	0.00314465408805031
24	0.00707964601769911	0.175487465181058	0.0843706777316736	0	0.00740740740740741	0.00243013365735115	0.0340136054421769	0.00216919739696312	0.00191570881226054	0.00205549845837616	0	0	0.00298953662182362	0.00244498777506112
25	0.000962463907603465	0.00525394045534151	0.00157977883096367	0.00314465408805031	0.0485074626865672	0.0805585392051558	0	0.00118063754427391	0.0132450331125828	0.00110253583241455	0.00656455142231947	0.00151745068285281	0.00343406593406593	0.00576368876080692
26	0.0535315985130112	0.345814977973568	0.00390625	0	0.0868055555555556	0.00916230366492147	0.125319693094629	0.0040650406504065	0.000801924619085806	0.0024390243902439	0	0.00194174757281553	0.00479616306954436	0.00183823529411765
27	0.0056208482370976	0.857142857142857	0.0980207351555137	0.118681318681319	0.003125	0	0.0550122249388753	0.0038572806171649	0.33728813559322	0.00295159386068477	0.00553250345781466	0	0.00341880341880342	0.00468384074941452
28	0.0290076335877863	0.0547169811320755	0.00294811320754717	0.0046875	0.0910224438902743	0.00410396716826265	0	0.00290275761973875	0.00351493848857645	0.00320855614973262	0.00268817204301075	0.000798722044728434	0.00332667997338656	0.0029585798816568
29	0.00459317585301837	0.00176159718144451	0.00573065902578797	0.0089086859688196	0	0	0.00162074554294976	0.00319693094629156	0.00122549019607843	0	0.00436681222707424	0	0	0.00109170305676856
30	0.00444444444444444	0	0.003	0.00489396411092985	0	0.00426439232409382	0	0.00735294117647059	0	0.0026542800265428	0	0	0.00911161731207289	0.0128205128205128
31	0.00533536585365854	0.00141242937853107	0.00602409638554217	0	0.00317965023847377	0.305129913391073	0.00570613409415121	0.00167224080267559	0.00890207715133531	0	0	0.00151057401812689	0.0026183722452542	0.00983606557377049
32	0.481885125184094	0.557880676758682	0.00394944707740916	0.00462962962962963	0.00186567164179104	0.131522516082916	0.408966648441771	0.00323974082073434	0.00476724621424565	0.00505902192242833	0.00411522633744856	0	0	0.00364166059723234
33	0.00213675213675214	0.39701173959445	0.484141791044776	0.312606959498003	0.00199302441454908	0.282401091405184	0.0339462517680339	0.00579896907216495	0.00186219739292365	0.00419078028337657	0.00564121850319669	0	0.00598802395209581	0.00368098159509202
34	0.342825848849945	0.372745490981964	0.0730478589420655	0.0497159090909091	0.0169491525423729	0.00350877192982456	0.298311444652908	0.00294985250737463	0.00313971742543171	0.0034106412005457	0.00130718954248366	0	0.00855920114122682	0.00175438596491228
35	0.00483870967741936	0.0373134328358209	0.318246110325318	0.196560196560197	0.00796812749003984	0.00681818181818182	0.135977337110482	0.00462962962962963	0.00189393939393939	0.00577367205542725	0.00221238938053097	0.00613496932515337	0.00397614314115308	0.0025706940874036
36	0	0	0.00763358778625954	0	0.35586319218241	0.00711743772241993	0.00432900432900433	0.00773694390715667	0	0.00284900284900285	0.00386100386100386	0.00420521446593776	0.00461361014994233	0
37	0.00818713450292398	0.025462962962963	0.00239234449760766	0.00342465753424658	0.103658536585366	0	0	0.00272232304900181	0.0050761421319797	0.00353982300884956	0	0.00348432055749129	0	0.0028328611898017
38	0.008	0	0.00274348422496571	0.00586510263929619	0.232963549920761	0.00412938747419133	0	0.00909090909090909	0	0.00337457817772778	0.00182149362477231	0	0.00164473684210526	0
39	0.00222593210907067	0.592039800995025	0	0	0.00304878048780488	0.00416666666666667	0.0115830115830116	0.00258397932816537	0.0759219088937093	0.0144927536231884	0	0	0.00166666666666667	0
40	0.00227272727272727	0.611510791366906	0.0471633629528366	0.0128755364806867	0.00294985250737463	0.00167224080267559	0.0120160213618158	0.0026525198938992	0.0782997762863535	0.00809061488673139	0.00404858299595142	0.00245700245700246	0.00137741046831956	0
41	0.00561009817671809	0.005	0.0483193277310924	0.0134228187919463	0.00590551181102362	0.00239520958083832	0.00638977635782748	0.002389486260454	0.00209205020920502	0.00813008130081301	0.00452488687782805	0.00471698113207547	0.0023696682464455	0
42	0.0331807780320366	0.373611111111111	0.124503311258278	0.0114068441064639	0	0.00211714890613973	0.00455235204855842	0.00245700245700246	0.0125786163522013	0.00327510917030568	0.0072202166064982	0	0.0029940119760479	0
43	0.00251256281407035	0.0017683465959328	0.0875706214689266	0.0757946210268949	0.0193548387096774	0.00211714890613973	0.00117508813160987	0.00227790432801822	0.00632911392405063	0.00325732899022801	0.0734463276836158	0.00801603206412826	0.00300751879699248	0.00260416666666667
44	0.00251256281407035	0.0017683465959328	0.00347394540942928	0.0037593984962406	0.0196629213483146	0.0023696682464455	0.00117508813160987	0.0024390243902439	0.00659340659340659	0.00215749730312837	0.00404858299595142	0.00838574423480084	0.000915750915750916	0.0028169014084507
45	0.00251677852348993	0.00311203319502075	0.00347394540942928	0.0037593984962406	0.00465116279069767	0.370872142252329	0.00135869565217391	0.00100704934541793	0.00266311584553928	0.00224719101123596	0	0.00416666666666667	0.00254291163382072	0.00319488817891374
46	0.345333333333333	0.412442396313364	0.00438917337234821	0.00396825396825397	0.0190336749633968	0.0208816705336427	0.365671641791045	0.00433134813210612	0.00355555555555556	0.00428082191780822	0.00214592274678112	0	0.00154083204930663	0.00248138957816377
47	0.521052631578947	0.870535714285714	0.393918451969592	0.262476894639556	0.00306435137895812	0.00586510263929619	0.319838056680162	0.00447427293064877	0.00920245398773006	0.00221361372440509	0.00282087447108604	0	0	0.00280898876404494
48	0.00247985120892746	0.00220264317180617	0.499009900990099	0.675	0.00306435137895812	0	0.00362976406533575	0.00348432055749129	0.00160771704180064	0.00390117035110533	0.00374531835205993	0	0.00314465408805031	0.00557103064066852
49	0.0345572354211663	0.0872274143302181	0.00475907198096371	0	0.00104602510460251	0.00483091787439614	0.003690036900369	0.00355450236966825	0.00386847195357834	0.00344827586206897	0	0.00119047619047619	0.00472143531633617	0.00263852242744063
50	0.00729040097205346	0.107964601769912	0.0210843373493976	0.0111111111111111	0.427184466019417	0.0045045045045045	0	0.00361663652802893	0.00280112044817927	0.0133843212237094	0.00650406504065041	0.00773860705073087	0.00716845878136201	0.00423728813559322
51	0.00282885431400283	0	0.00386100386100386	0.0014792899408284	0.140350877192982	0.00300075018754689	0.00544959128065395	0.00181488203266788	0.0104529616724739	0.0029585798816568	0	0.0032967032967033	0.0021551724137931	0.00374531835205993
52	0.00403225806451613	0.0025974025974026	0.0029940119760479	0.00992063492063492	0.0656565656565657	0.082855321861058	0.0043859649122807	0.00440852314474651	0.00137362637362637	0.00714285714285714	0.0040650406504065	0.00327868852459016	0.00191693290734824	0
53	0.0988805970149254	0.144122383252818	0.00234055002925688	0.00172117039586919	0.00273722627737226	0.110843373493976	0.104864864864865	0.00497265042267529	0.00268336314847943	0.00500417014178482	0.00454545454545455	0.00260756192959583	0.00152439024390244	0.00471142520612485
54	0	0.186721991701245	0.0553830227743271	0.135944700460829	0	0.574585635359116	0.197916666666667	0.00272851296043656	0.00263157894736842	0.0029940119760479	0.00323101777059774	0	0.0807174887892377	0.00232558139534884
55	0.5	0.657342657342657	0.0734341252699784	0.0738007380073801	0.00177462289263532	0.147104049205536	0.530864197530864	0.0659340659340659	0.109756097560976	0.00132450331125828	0	0.00430416068866571	0.0023094688221709	0.106870229007634
56	0.0252283601565898	0.27212389380531	0.5875	0.595505617977528	0	0.121776504297994	0.195488721804511	0.0013550135501355	0.00115473441108545	0.107692307692308	0.169398907103825	0	0.00860585197934595	0.00146198830409357
57	0.0572851805728518	0.401473296500921	0.2017075773746	0.178728070175439	0.00180831826401447	0.00257731958762887	0.0324483775811209	0.00470957613814757	0.00254777070063694	0.000798084596967279	0.00483091787439614	0	0.00332225913621262	0.0036697247706422
58	0.0244755244755245	0.279783393501805	0.189189189189189	0.156565656565657	0.078834618680377	0.00152827305145186	0.00369685767097967	0.00536193029490617	0	0.00197628458498024	0.00166944908180301	0.00187090739008419	0.003584229390681	0.00151515151515152
59	0.003690036900369	0.00373366521468575	0.00584795321637427	0.00211864406779661	0	0.00466417910447761	0.00171232876712329	0.00359971202303816	0.00339366515837104	0.00432152117545376	0.00363636363636364	0.00391389432485323	0.00662983425414365	0.00162337662337662
60	0.00956585724797645	0.368836291913215	0.00148221343873518	0.00478468899521531	0.606060606060606	0.0510725229826353	0.00146842878120411	0.00362976406533575	0.183850931677019	0.00180831826401447	0.004739336492891	0.0808080808080808	0.00429184549356223	0
61	0.0159390159390159	0.331013916500994	0.0172910662824208	0.00883838383838384	0.104825291181364	0.00322710770471964	0.0516826923076923	0.00715990453460621	0.00617283950617284	0.00277264325323475	0.00158730158730159	0.00463499420625724	0.00274914089347079	0.00286944045911047
62	0.00187852222917971	0.0031413612565445	0.0276845637583893	0.00202020202020202	0.184534270650264	0.00329218106995885	0.00269179004037685	0.00485175202156334	0.00450856627592426	0.00201005025125628	0.00155038759689922	0.00334075723830735	0.00283687943262411	0.00224215246636771
63	0.00193485972267011	0.00321371183717193	0.00255020720433535	0.00819672131147541	0.00495867768595041	0.00228484386900229	0.00275103163686382	0.0050561797752809	0.0046339202965709	0.00220143093010457	0.0023696682464455	0.0049813200498132	0.00446927374301676	0.0023121387283237
64	0.0261212419911286	0.410441767068273	0.00259571706683971	0.00859106529209622	0.00292397660818713	0.00132978723404255	0.00718778077268643	0.00146198830409357	0.23804347826087	0.00227143668370244	0.00317460317460317	0.00252844500632111	0.00695410292072323	0.00306748466257669
65	0.00423280423280423	0.00178571428571429	0.00327510917030568	0.00522875816993464	0.0068259385665529	0	0.00279329608938547	0.00947867298578199	0.00174216027874564	0.00169923534409516	0.00461538461538462	0.00328227571115974	0.00378071833648393	0.00615384615384615
66	0.00169204737732657	0.020997375328084	0.00374064837905237	0.00476190476190476	0.00233100233100233	0	0.00413223140495868	0.0028169014084507	0	0	0	0.00138312586445367	0.0025706940874036	0
67	0.0254083484573503	0.262331838565022	0.00869565217391304	0.00328947368421053	0.00326397388820889	0.362685265911072	0.0915492957746479	0.00764818355640535	0.00257731958762887	0.00376647834274953	0	0.00429491768074445	0.00255623721881391	0.00381679389312977
68	0.470903522205207	0.605633802816901	0	0.0686274509803922	0.00333194502290712	0.146820809248555	0.416299559471366	0.00378628523348759	0.00428265524625268	0.00177619893428064	0.00606060606060606	0.00441176470588235	0.00260869565217391	0.00255102040816327
69	0.089126559714795	0.479166666666667	0.385493072534637	0.435045317220544	0.0145089285714286	0.248527679623086	0.223684210526316	0.0035486160397445	0.00463499420625724	0.00225428313796213	0.00413907284768212	0.00314465408805031	0.00482160077145612	0.00309597523219814
70	0.247877758913413	0.287837837837838	0.172808132147395	0.578014184397163	0.00182149362477231	0.0072463768115942	0.163672654690619	0.00527009222661397	0.00544069640914037	0.000877963125548727	0.00537634408602151	0.0019723865877712	0.00234192037470726	0.00301204819277108
71	0	0.00546448087431694	0.191422594142259	0.423529411764706	0.00263157894736842	0.0794520547945206	0	0.00985221674876847	0	0.00413223140495868	0.00353356890459364	0	0.00406976744186047	0
72	0.104904632152589	0.284210526315789	0	0	0.00523560209424084	0.0574018126888218	0.261494252873563	0.00457404230989137	0.0057660626029654	0.00503778337531486	0.00826446280991736	0.002710027100271	0.00585651537335286	0.00117233294255569
73	0	0.371900826446281	0.163120567375887	0.277136258660508	0.442988204456094	0.00321543408360129	0	0.00137741046831956	0.00766283524904215	0.00507872016251905	0.00290135396518375	0.00213827512473272	0.00314218381775334	0
74	0.00271370420624152	0.147302904564315	0.111111111111111	0.0588235294117647	0.194412107101281	0.00321543408360129	0.0712166172106825	0.00636042402826855	0	0.00260416666666667	0.00198807157057654	0.00346320346320346	0.00314218381775334	0.00294550810014728
75	0.00271370420624152	0.147302904564315	0.00591715976331361	0.0574712643678161	0.199170124481328	0.0729303547963206	0.0712166172106825	0.00636042402826855	0	0.00395882818685669	0.00274725274725275	0.00109409190371991	0.00352467270896274	0.00294550810014728
76	0.0938098276962348	0.214470284237726	0.00591715976331361	0.0574712643678161	0.0324074074074074	0.00207612456747405	0.0861008610086101	0.00269541778975741	0.00294334069168506	0.00395882818685669	0.00274725274725275	0.00694444444444444	0.000820344544708778	0.00303336703741153
77	0.00371747211895911	0.00500625782227785	0.0996068152031455	0.186440677966102	0.114942528735632	0	0.00415512465373961	0.0053156146179402	0	0.00112676056338028	0.00691699604743083	0.00233463035019455	0.00277008310249307	0.00562851782363977
78	0	0	0.00268456375838926	0	0.0285714285714286	0	0	0.002710027100271	0	0.00162999185004075	0.0051150895140665	0.0048780487804878	0.00184162062615101	0
79	0.0022271714922049	0	0	0	0	0.082529474812433	0.0588235294117647	0.00346620450606586	0.00604229607250755	0	0	0.00330760749724366	0.00380807311500381	0.00573065902578797
80	0.0881383855024712	0.503154574132492	0.00274725274725275	0.00649350649350649	0	0.544554455445545	0.0265957446808511	0.00432632880098887	0.0033112582781457	0	0.0045045045045045	0.00330760749724366	0.027027027027027	0.00778210116731518
81	0.427509293680297	0.788546255506608	0.0185185185185185	0.180392156862745	0.113095238095238	0.250302297460701	0.53125	0.00852878464818763	0.003003003003003	0.00230061349693252	0.0013986013986014	0	0.00361794500723589	0.00943396226415094
82	0.249695493300853	0.336633663366337	0.312217194570136	0.573248407643312	0.00567644276253548	0.189380530973451	0.102409638554217	0.00215982721382289	0.0046583850931677	0.00305810397553517	0.0116731517509728	0.00210084033613445	0.00359928014397121	0.00289017341040462
83	0.141167775314117	0.313238770685579	0.171052631578947	0.411940298507463	0	0.00557620817843866	0.0364298724954463	0.00292112950340798	0.00165016501650165	0.00406834825061025	0.00346020761245675	0.0045662100456621	0.00423728813559322	0.00250312891113892
84	0.0172413793103448	0.410714285714286	0.242774566473988	0.267175572519084	0.00263157894736842	0.295623836126629	0	0.0078740157480315	0.00378787878787879	0.00427578834847675	0	0.00173310225303293	0.00437918598660484	0.00480769230769231
85	0.346929422548121	0.522476675148431	0.00408163265306122	0	0.0579029733959311	0.0201207243460765	0.280318091451292	0.00439990222439501	0.00251361541684122	0	0	0.00202224469160768	0.002460024600246	0.00346191889218595
86	0.00321027287319422	0.00267379679144385	0.293009118541033	0.206225680933852	0.487179487179487	0.0062111801242236	0	0.00263620386643234	0.00168634064080944	0.00445235975066785	0.00103092783505155	0.00574712643678161	0.00757575757575758	0.00699300699300699
87	0.00203252032520325	0.00519480519480519	0.00199203187250996	0	0.12807881773399	0.0290697674418605	0	0.00396825396825397	0	0.00110864745011086	0	0.00412371134020619	0.00473036896877956	0
88	0.0393586005830904	0.27154046997389	0.0031496062992126	0	0.267657992565056	0.00312221231043711	0.0135593220338983	0.0033085194375517	0.00133689839572193	0.00305810397553517	0	0.00436999271667881	0.00564481111593574	0.00190839694656489
89	0.00394347683207361	0.148736037624927	0.222222222222222	0.204268292682927	0	0	0.0037147102526003	0.00575685743311886	0.00285388127853881	0.00578034682080925	0.00347826086956522	0.00342465753424658	0.003584229390681	0.00164338537387017
90	0.00529100529100529	0.103896103896104	0.00383542538354254	0.00637755102040816	0.247032640949555	0.0154277699859748	0	0	0	0.00139324277255312	0	0.00267175572519084	0.00479846449136276	0
91	0.00539811066126856	0.207619047619048	0.00448430493273543	0	0.0949367088607595	0.0913811007268951	0.0480225988700565	0.00427350427350427	0	0	0.00641025641025641	0.00506756756756757	0.00424242424242424	0.00175438596491228
92	0.151750972762646	0.301460823373174	0.0445609436435125	0.0850439882697947	0.00380228136882129	0.00401978973407545	0.196998123827392	0.0056274620146314	0.00272727272727273	0.0017825311942959	0.00538599640933573	0	0.0035	0.00116686114352392
93	0.00480329368709973	0.0882475951484734	0.19449081803005	0.0117370892018779	0.0570652173913043	0.253191489361702	0.00209205020920502	0.00361925443358668	0.00412938747419133	0.00322754168908015	0.00147710487444609	0.00138312586445367	0.00547945205479452	0.00269541778975741
94	0.330687830687831	0.459349593495935	0.00376600552347477	0.00556173526140156	0.00325520833333333	0.128686327077748	0.238636363636364	0.0065123010130246	0	0.00327868852459016	0.00553505535055351	0.0027292576419214	0.00485100485100485	0.00403225806451613
95	0.229537366548043	0.234138972809668	0.330882352941176	0.363083164300203	0	0.159244264507422	0.182539682539683	0.00454316002019182	0.00159235668789809	0.00234009360374415	0.00536672629695885	0.00970873786407767	0.00264550264550265	0.0010482180293501
96	0.189692197566213	0.340987370838117	0.308823529411765	0.287054409005629	0.0254777070063694	0.0766609880749574	0.229792147806005	0.00697526949904883	0.00187090739008419	0.00166852057842047	0.00304878048780488	0.00215749730312837	0.00398406374501992	0.00217627856365615
97	0.0309917355371901	0.167095115681234	0.244858611825193	0.188562596599691	0	0.33063209076175	0.0874524714828897	0.00355450236966825	0.0036563071297989	0.00245700245700246	0.00427960057061341	0	0.00555555555555556	0.00410677618069815
98	0.366943203573708	0.578413284132841	0.108303249097473	0.109154929577465	0	0.277084701247538	0.292343387470998	0.00148864905098623	0.00237388724035608	0.00215982721382289	0.0103734439834025	0	0.00554272517321016	0.00343406593406593
99	0.333412944829233	0.498172959805116	0.374733853797019	0.306318681318681	0	0.301699716713881	0.211770888071466	0.00519660488480859	0.00275482093663912	0.00554235946159937	0.00244897959183673	0	0.0115546218487395	0.00263752825923135
100	0.290810810810811	0.404382470119522	0.332071074861637	0.375222816399287	0	0.0184928340268146	0.158038147138965	0.0017286084701815	0.00586510263929619	0.00316957210776545	0.00434074877916441	0	0.00419916016796641	0.00210084033613445
101	0.00205930807248764	0.00217548948513416	0.19187675070028	0.318471337579618	0	0	0.00594227504244482	0.00438356164383562	0.00448430493273543	0.00601805416248746	0.00735294117647059	0	0.00543478260869565	0
102	0.0016	0	0.00243664717348928	0.00421052631578947	0	0.00151515151515152	0	0.0015015015015015	0.00318471337579618	0.00197109067017083	0.00240963855421687	0	0.00108108108108108	0
103	0.00560366785532348	0.00279850746268657	0.00309597523219814	0	0	0.00418118466898955	0.00429799426934097	0.003125	0.00294117647058824	0.00295420974889217	0	0	0.00337268128161889	0.00462962962962963
104	0.0104633781763827	0.000808407437348424	0.00257731958762887	0.0023696682464455	0.140921409214092	0	0.00214592274678112	0.00202942668696093	0.0040290088638195	0.00478468899521531	0.0121580547112462	0.0016366612111293	0.00238095238095238	0.00116686114352392
105	0.00607533414337789	0	0.398457583547558	0.00924214417744917	0	0.00424929178470255	0	0.00182815356489945	0.00527704485488127	0.0070298769771529	0.00619195046439629	0	0.0033112582781457	0.0050761421319797
106	0	0.00714285714285714	0.0170757737459979	0.0043956043956044	0	0.00123152709359606	0	0.0056657223796034	0.0115606936416185	0.00325909831613254	0.00542005420054201	0	0.0077720207253886	0.0114285714285714
107	0.0548187444739169	0.579754601226994	0.00181818181818182	0.00495049504950495	0	0.00137362637362637	0.137763371150729	0.00577663671373556	0.00943396226415094	0.00491400491400491	0.00917431192660551	0	0.00829493087557604	0.00213675213675214
108	0.0245478036175711	0.569983136593592	0	0.388888888888889	0	0.0165938864628821	0.14808362369338	0.00510204081632653	0.00889453621346887	0	0.00347222222222222	0	0.00129366106080207	0.00223964165733483
109	0.00560897435897436	0.226248775710088	0.185645933014354	0.351190476190476	0	0.00364963503649635	0.084841628959276	0.00374882849109653	0.000758725341426404	0.00411240575736806	0.00411522633744856	0	0.00297619047619048	0.00192492781520693
110	0.00348432055749129	0.00258732212160414	0.154158215010142	0.00928074245939675	0	0.00249376558603491	0.00182481751824818	0	0.0016366612111293	0.003584229390681	0.0032626427406199	0	0.0040650406504065	0
111	0.412154696132597	0	0.0520984081041968	0.00663716814159292	0	0.483025210084034	0	0.00392431674842327	0.0113636363636364	0.0022766078542971	0.0151975683890578	0	0.00499375780274657	0
112	0.00248756218905473	0.599460292983809	0.00287150035893754	0	0	0.0524737631184408	0.349237905897946	0.00548245614035088	0.00353356890459364	0.00247524752475248	0	0	0.00556328233657858	0.00101660454083362
113	0.198433420365535	0.0669975186104218	0.00520833333333333	0.519347319347319	0	0.0623501199040767	0.00884955752212389	0.0025062656641604	0.00226244343891403	0	0.00345497732671129	0	0.00156128024980484	0.0029585798816568
114	0.0799158780231335	0.390625	0.447318007662835	0.0997442455242967	0	0.0797840431913617	0.163398692810458	0.00385356454720617	0.00296296296296296	0.00507536142725315	0.0022883295194508	0	0.00315126050420168	0
115	0.280281690140845	0.239894551845343	0.10391363022942	0.169154228855721	0	0.153708668453977	0.128125	0.0078196872125115	0.00459770114942529	0.00118764845605701	0.00314795383001049	0	0.00552486187845304	0.00203873598369011
116	0.00767754318618042	0.365168539325843	0.202850877192982	0.03125	0	0.131147540983607	0.262521588946459	0.00715746421267894	0.00289855072463768	0.00375657400450789	0.00419287211740042	0	0.00326797385620915	0.00334448160535117
117	0.00432900432900433	0.254838709677419	0.0347786811201445	0.144665461121157	0	0.00175131348511384	0.172093023255814	0.00531914893617021	0.006	0.00301334481274214	0.002710027100271	0	0.0025	0.00249376558603491
118	0.377862595419847	0	0.240253853127833	0.0545454545454545	0	0.331196581196581	0.0102564102564103	0.00255754475703325	0.00561797752808989	0.00388888888888889	0.0021551724137931	0	0.00267201068804275	0
119	0.00308166409861325	0.405487804878049	0.165266106442577	0	0	0.000676132521974307	0.394545454545455	0.00691121743753323	0.000827814569536424	0.00133689839572193	0.00540540540540541	0	0.00182038834951456	0.00447427293064877
120	0.00168350168350168	0.0296875	0.0016366612111293	0.316076294277929	0	0.00208768267223382	0	0.00581395348837209	0.00153609831029186	0	0.00294985250737463	0	0.0022271714922049	0.00233918128654971
121	0.0038572806171649	0.00560224089635854	0.31304347826087	0.00851063829787234	0	0.00107642626480086	0	0.00341685649202733	0	0.00958657878969443	0	0	0.00271370420624152	0
122	0.0375203915171289	0.0536512667660209	0.00261506276150628	0.00537634408602151	0.0035486160397445	0.00175438596491228	0.0211267605633803	0.0019723865877712	0.00201612903225806	0.00369783412572636	0.00606060606060606	0.00167317345231456	0.00686274509803922	0
123	0.00462351387054161	0.408805031446541	0	0.0802292263610315	0.309593023255814	0.00334821428571429	0	0.00495662949194548	0.00498338870431894	0.00478468899521531	0	0.00385109114249037	0	0
124	0.00265957446808511	0.156351791530945	0.00742311770943796	0.126582278481013	0.202263083451202	0.00271985494106981	0	0.00130718954248366	0.00766283524904215	0.00395778364116095	0.0051413881748072	0.00302800908402725	0.00091324200913242	0.0062111801242236
125	0.00595947556615018	0.0617529880478088	0.00190114068441065	0.0017636684303351	0.226817042606516	0.00117647058823529	0.00753768844221105	0.00292112950340798	0.0010351966873706	0.00102459016393443	0	0	0.003003003003003	0.0050314465408805
126	0.00595947556615018	0	0.0032546786004882	0.00512820512820513	0.0282352941176471	0.00117647058823529	0.0104712041884817	0.00293542074363992	0.00665188470066519	0	0.0035799522673031	0.00437956204379562	0.00298507462686567	0
127	0.00434782608695652	0	0.0151921358355675	0.00586510263929619	0.317600786627335	0.00602409638554217	0.0104712041884817	0.00715137067938021	0.00665188470066519	0.00168918918918919	0.00232018561484919	0.00109469074986316	0.00140845070422535	0
128	0.00434782608695652	0	0.0134803921568627	0.00586510263929619	0.288362068965517	0.00602409638554217	0.00657894736842105	0.00715137067938021	0.00442477876106195	0.00208116545265349	0.0024390243902439	0.00318655851680185	0.00140845070422535	0.00323624595469256
129	0.00356294536817102	0	0.0134803921568627	0	0.233791748526523	0.004739336492891	0.00657894736842105	0.00598086124401914	0.00442477876106195	0.00208116545265349	0.00655021834061135	0.00415512465373961	0.00451127819548872	0.00323624595469256
130	0.00241545893719807	0.00394477317554241	0.00155763239875389	0	0.0014336917562724	0.00483870967741936	0.00232558139534884	0.00598086124401914	0.00380228136882129	0.00257731958762887	0.00655021834061135	0.00603621730382294	0.00451127819548872	0
131	0.123841059602649	0.00401606425702811	0.00155763239875389	0.0201005025125628	0	0.053030303030303	0.00236406619385343	0.00801749271137026	0.00380228136882129	0.00257731958762887	0.00292397660818713	0.0022271714922049	0.00435729847494553	0
132	0.2015732546706	0.481318681318681	0.00550660792951542	0.0205128205128205	0.0032258064516129	0.0992990654205607	0.166931637519873	0.00402576489533011	0.00472255017709563	0.00606060606060606	0.00292397660818713	0.00333333333333333	0.00175901495162709	0
133	0.327751196172249	0.305732484076433	0.0056369785794814	0.0384615384615385	0.308628318584071	0.293956043956044	0.0164533820840951	0.00742115027829314	0.00564334085778781	0.00606060606060606	0.00206185567010309	0.000744601638123604	0.00641025641025641	0.00150602409638554
134	0.0783938814531549	0.258620689655172	0.207586206896552	0.022508038585209	0.00288600288600289	0.109756097560976	0.334239130434783	0.00212314225053079	0.0050251256281407	0.0035486160397445	0.00130039011703511	0.00313479623824451	0.00549786194257789	0.00421052631578947
135	0.00707547169811321	0.421725239616613	0.223809523809524	0.220489977728285	0.00343053173241852	0.00235849056603774	0.206286836935167	0.00528401585204756	0.00286532951289398	0.00459136822773186	0.00936329588014981	0	0.00122399020807834	0
136	0.00759493670886076	0.0449438202247191	0.313775510204082	0.0611702127659574	0.00371057513914657	0.00251889168765743	0	0.00561797752808989	0	0.00911854103343465	0.00293255131964809	0.00418410041841004	0.00132275132275132	0
137	0.246527777777778	0.046875	0.134194831013916	0.00289855072463768	0.311336717428088	0.200404858299595	0	0.00281425891181989	0	0.00488599348534202	0.00735294117647059	0.00237529691211401	0.00341296928327645	0
138	0.274661508704062	0.238805970149254	0.0516898608349901	0	0.296363636363636	0.224489795918367	0.278195488721804	0.00333333333333333	0.00118063754427391	0.00581395348837209	0.00791139240506329	0.00250312891113892	0.00402684563758389	0
139	0.00292682926829268	0.264150943396226	0.0546218487394958	0.195180722891566	0.0343300110741971	0.00309917355371901	0.2890625	0.00431778929188256	0	0.00641848523748395	0.00476190476190476	0.00450856627592426	0.000940733772342427	0
140	0.0641509433962264	0.176943699731903	0.210720887245841	0.220994475138122	0.00378310214375788	0.118003025718608	0	0.00224719101123596	0.00681198910081744	0.0018957345971564	0.00579710144927536	0	0.00864553314121038	0.00268817204301075
141	0.00551724137931034	0.285106382978723	0.244111349036403	0.00430416068866571	0	0	0.0865384615384615	0.00593471810089021	0.00386847195357834	0.00109529025191676	0.00268817204301075	0.00448430493273543	0.0165562913907285	0
142	0.00311526479750779	0.58019801980198	0.00191204588910134	0.0651629072681704	0.391368317802845	0.00689655172413793	0.00427350427350427	0.00538599640933573	0.0308370044052863	0.00459136822773186	0	0.00255932992089344	0.00371747211895911	0
143	0.00506329113924051	0.0645161290322581	0.112443778110945	0.00254452926208651	0.00509337860780985	0.00201612903225806	0	0.0022271714922049	0.0101419878296146	0.0033003300330033	0	0.00326797385620915	0.00341880341880342	0.00404858299595142
144	0.0161153519932146	0	0.0015527950310559	0	0.199409158050222	0.00137174211248285	0.00555555555555556	0.00474683544303797	0	0.0029940119760479	0	0.00609137055837563	0.00464037122969838	0.01
145	0.0134275618374558	0	0.00678733031674208	0.00458715596330275	0.14296875	0.00320256204963971	0	0.00292911540714704	0.00389105058365759	0.00216450216450216	0	0.00306560392397302	0.00199733688415446	0
146	0	0.0482315112540193	0.00257731958762887	0.00609756097560976	0.107883817427386	0.0295420974889217	0.161184210526316	0.00404040404040404	0.00533333333333333	0.00444444444444444	0.004739336492891	0.00542005420054201	0.00336700336700337	0.00425531914893617
147	0.00506970849176172	0.00413223140495868	0.000964320154291225	0.00431034482758621	0.00297619047619048	0.00192678227360308	0.00289855072463768	0.00544069640914037	0.00183823529411765	0.00674536256323777	0.00509337860780985	0.00544959128065395	0.00519930675909879	0.00225733634311512
148	0.00159489633173844	0.00278940027894003	0.0134751773049645	0.0024390243902439	0.00442477876106195	0.00167926112510495	0.0120320855614973	0.00141442715700141	0.00518134715025907	0.0017996400719856	0.00506756756756757	0.0034965034965035	0.0029673590504451	0
149	0.00398406374501992	0.00139470013947001	0.0024390243902439	0.0029940119760479	0.336228287841191	0.00755667506297229	0	0.00133155792276964	0	0.00229357798165138	0.00246305418719212	0.0064143681847338	0.00672043010752688	0.00338983050847458
150	0.424633936261843	0.184729064039409	0.00482703137570394	0.00532623169107856	0.000862812769628991	0.408235294117647	0.0631970260223048	0.00459242250287026	0	0.00305810397553517	0.00426439232409382	0.00155763239875389	0.0124804992199688	0
151	0.423809523809524	0.540029112081514	0.00533130236100533	0.0569948186528497	0.00246913580246914	0.395705521472393	0.449339207048458	0.003584229390681	0.00742115027829314	0.00137741046831956	0.00616016427104723	0.00307692307692308	0.005	0.00522193211488251
152	0.338414634146341	0.59748427672956	0.111856823266219	0.444444444444444	0.00168634064080944	0.299180327868852	0.36697247706422	0.00198807157057654	0.00691244239631336	0.00572246065808298	0	0.00204081632653061	0.00564971751412429	0.00314465408805031
153	0.00411522633744856	0.591603053435115	0.481942714819427	0.2	0	0.00213219616204691	0.256410256410256	0.00173010380622837	0.0050125313283208	0.00491803278688525	0.00373134328358209	0.0050125313283208	0	0.00354609929078014
154	0.00563380281690141	0	0.233333333333333	0.0854700854700855	0.00242424242424242	0	0.00421940928270042	0	0.005	0.00614439324116743	0.00404858299595142	0	0	0.00638977635782748
155	0	0	0.145604395604396	0	0.0153374233128834	0.00547945205479452	0	0	0	0.0069204152249135	0	0.00644468313641246	0	0.00364963503649635
156	0.00618374558303887	0	0.00196463654223969	0	0	0.00305188199389624	0.00970873786407767	0.00364963503649635	0	0.0033500837520938	0	0	0.00143884892086331	0
157	0.25296442687747	0.00269541778975741	0	0	0.0324909747292419	0.314861460957179	0.0207972270363951	0.114334470989761	0	0.002	0	0.00147275405007364	0.0817610062893082	0.00233644859813084
158	0	0.524663677130045	0	0.0142045454545455	0.0324909747292419	0	0.390977443609023	0.00323101777059774	0.135440180586907	0.0142857142857143	0	0.00150829562594268	0.00434782608695652	0.196581196581197
159	0.498547918683446	0.0062111801242236	0.00180505415162455	0.0860655737704918	0.00189753320683112	0.206409048067861	0.00673400673400673	0.00541638456330399	0.0105820105820106	0.00775193798449612	0.0811688311688312	0.00275482093663912	0.00149476831091181	0.00303951367781155
160	0.00316205533596838	0.485514485514486	0.438118811881188	0.00429184549356223	0.00189753320683112	0.00584307178631052	0.369047619047619	0.00183823529411765	0.00830258302583026	0.116525423728814	0.00872093023255814	0.00275482093663912	0.00569259962049336	0.00116959064327485
161	0.129981278416689	0.0189243027888446	0.00595238095238095	0.241299303944316	0.0056657223796034	0.131628197130381	0.00442477876106195	0.00493468795355588	0.00894854586129754	0.00516351118760757	0.00210970464135021	0.00634517766497462	0.00376196990424077	0
162	0.131600324939074	0.499769691386458	0.558645707376058	0.0021505376344086	0.00574712643678161	0.134695180338334	0.17940414507772	0.00512202470623682	0.00342465753424658	0.000806451612903226	0	0.00634517766497462	0.00394689630426982	0.00351617440225035
163	0.0785734187796043	0.5139744197063	0.00277200277200277	0.190878378378378	0.226993865030675	0.178559575174245	0.183322303110523	0.00412427825130602	0.00315126050420168	0.00293255131964809	0.00251466890192791	0.0048780487804878	0.00398803589232303	0.00369822485207101
164	0.0789473684210526	0.498280098280098	0.224866151100535	0.200888888888889	0.0224887556221889	0.180779569892473	0.31340782122905	0.00417478430281102	0.00248385494287134	0.00254452926208651	0.0018957345971564	0.00206398348813209	0.00407055630936228	0.00444444444444444
165	0.00706713780918728	0.507253626813407	0.230277185501066	0.307622504537205	0.211169284467714	0	0.320754716981132	0	0.00203355363497712	0.00267290344136318	0.00410172272354389	0.00906735751295337	0	0.00455062571103527
166	0.894273127753304	0.341013824884793	0.238720731010851	0.31830985915493	0.0856164383561644	0.791044776119403	0	0.357285429141717	0.00505050505050505	0.00282246683601468	0.00429922613929493	0.000887311446317658	0.258333333333333	0
167	0.0038961038961039	0.870967741935484	0.243511227763196	0.018348623853211	0.00672645739910314	0.00205761316872428	0.783132530120482	0.00497512437810945	0.283898305084746	0.00290023201856148	0	0.00126582278481013	0.00427350427350427	0.257352941176471
168	0.306982872200263	0.07847533632287	0	0.738396624472574	0.00704225352112676	0.151666666666667	0.00413223140495868	0.00391849529780564	0	0.00523560209424084	0.216284987277354	0.00132275132275132	0.000937207122774133	0
169	0	0.272311212814645	0	0	0.166666666666667	0.0046189376443418	0.2	0.00504201680672269	0.00374064837905237	0	0	0.00330760749724366	0.00259067357512953	0.00194552529182879
170	0	0.0608899297423888	0.00247116968698517	0.181818181818182	0.198347107438017	0.0046189376443418	0.0498812351543943	0.00504201680672269	0.00265957446808511	0	0.00667779632721202	0.00390117035110533	0.00259067357512953	0
171	0.00538599640933573	0.0608899297423888	0.176470588235294	0.0585365853658537	0.00226500566251416	0	0.0498812351543943	0.00161550888529887	0.00265957446808511	0.00345423143350604	0.010989010989011	0.00380710659898477	0.00520833333333333	0
172	0.0222222222222222	0	0	0.0117647058823529	0.0766283524904215	0.00111731843575419	0.00332225913621262	0.00785083415112856	0	0.0043956043956044	0	0.00946969696969697	0.0036319612590799	0.0029585798816568
173	0	0.0638297872340425	0	0.0117647058823529	0.00584795321637427	0	0.00174520069808028	0.00466200466200466	0.00148588410104012	0.00208768267223382	0	0	0	0
174	0.00222222222222222	0	0	0.0278637770897833	0.00742115027829314	0.00354609929078014	0	0.0072992700729927	0.00606060606060606	0.00208768267223382	0.0111561866125761	0.00192307692307692	0.00283687943262411	0.0116959064327485
175	0.0291095890410959	0.00318471337579618	0.0100401606425703	0	0.00421940928270042	0.00180440274269217	0	0.00139664804469274	0	0.00340522133938706	0	0.00530503978779841	0.00571725571725572	0
176	0.00419084461637653	0.176119402985075	0	0.00475435816164818	0.00377358490566038	0.00217983651226158	0.114754098360656	0.00182648401826484	0.00719424460431655	0.00895522388059702	0.00201612903225806	0.00420168067226891	0.00210526315789474	0.00346020761245675
177	0.00475667764361508	0.00533333333333333	0.00875656742556918	0.021875	0.00767543859649123	0.130387343153301	0.00474495848161329	0	0.00220426157237326	0.00268096514745308	0.00793650793650794	0.000915750915750916	0.00271923861318831	0.000932835820895522
178	0.104825949367089	0.00215982721382289	0.0041866028708134	0.00079428117553614	0.00251256281407035	0.103562005277045	0.0022271714922049	0.00435967302452316	0.00318809776833156	0.00353200883002208	0.00115207373271889	0.00185873605947955	0.00367816091954023	0.00168918918918919
179	0.0659340659340659	0.247211895910781	0.00202634245187437	0.00391134289439374	0.00106157112526539	0.0205655526992288	0.0968218773096822	0.00321802091713596	0.000829187396351575	0.00313152400835073	0.00717703349282297	0.00568181818181818	0	0.00394866732477789
180	0.0069848661233993	0.168464730290456	0.179220779220779	0.149553571428571	0.00337457817772778	0.0947761194029851	0.0909090909090909	0.00651890482398957	0.00116279069767442	0.00612369871402327	0.00117785630153121	0	0.00661157024793388	0.00112994350282486
181	0.113095238095238	0.229445506692161	0.11825860948668	0.0675496688741722	0.0524193548387097	0.00306122448979592	0.0899280575539568	0.00529801324503311	0.00420168067226891	0.00349127182044888	0.000889679715302491	0.00244498777506112	0.00311526479750779	0
182	0.00196850393700787	0.0968494749124854	0.00424929178470255	0.0144329896907217	0.326251896813354	0.00224887556221889	0.0657534246575342	0.00573065902578797	0.00254452926208651	0.00318979266347687	0.00746268656716418	0.00201207243460765	0.00298210735586481	0.000947867298578199
183	0.00459183673469388	0	0.0924744897959184	0.260034904013962	0.359872611464968	0.00105540897097625	0.00185873605947955	0.00373134328358209	0	0.00185873605947955	0	0.00458715596330275	0.00248678893378924	0.00289017341040462
184	0.00548986486486487	0.00335570469798658	0.00207900207900208	0.00292397660818713	0.231075697211155	0.045643153526971	0.000954198473282443	0.00376647834274953	0.00292397660818713	0.00333333333333333	0.00806451612903226	0.00503778337531486	0.00387596899224806	0.00138504155124654
185	0.0907534246575342	0.121146953405018	0.00435492651061513	0.00194552529182879	0.00242718446601942	0.00224719101123596	0.0244618395303327	0.00458715596330275	0.00187617260787992	0.00223214285714286	0.00617283950617284	0.00904977375565611	0.0034965034965035	0.00243605359317905
186	0.307829181494662	0.295180722891566	0.00364963503649635	0.00427960057061341	0	0.00810810810810811	0.175	0.00864553314121038	0.00462962962962963	0.00369230769230769	0.00173913043478261	0.00531914893617021	0.00208333333333333	0.00198807157057654
187	0.00754716981132075	0.173202614379085	0.290167865707434	0.0877659574468085	0	0.0102739726027397	0.161538461538462	0.00567536889897843	0	0.00749464668094218	0.00549450549450549	0	0.00268096514745308	0.00333333333333333
188	0.00574712643678161	0.00170648464163823	0.145714285714286	0.12012012012012	0.00150602409638554	0.00145348837209302	0	0.00403225806451613	0.00309597523219814	0.00217864923747277	0.00959232613908873	0.00404858299595142	0	0
189	0.00119331742243437	0.582512315270936	0.017578125	0.00335570469798658	0.27906976744186	0.0174953959484346	0	0.00188679245283019	0.151012891344383	0.00434153400868307	0.00220264317180617	0.123456790123457	0.005	0
190	0.00439077936333699	0.0209923664122137	0.0237467018469657	0.0045662100456621	0.00284090909090909	0	0	0.00199600798403194	0.00436681222707424	0.00196850393700787	0.00324675324675325	0	0.00466744457409568	0.00272479564032698
191	0	0.00527009222661397	0.00426136363636364	0.00595238095238095	0	0.00296076980014804	0.0162162162162162	0.00576368876080692	0.00427350427350427	0.00272479564032698	0	0	0	0.00218340611353712
192	0.002710027100271	0	0.050520059435364	0.00619834710743802	0	0.00409836065573771	0.0050125313283208	0.00860585197934595	0	0.00300902708124373	0	0	0.00321543408360129	0
193	0.00687285223367698	0.0023696682464455	0.00313971742543171	0.00321543408360129	0	0.00548696844993141	0.00126984126984127	0	0	0.00241545893719807	0.00380710659898477	0	0.0156521739130435	0.00201005025125628
194	0.340782122905028	0.0816326530612245	0.00409683426443203	0.00209863588667366	0	0	0.00303030303030303	0.00369276218611521	0	0.00535714285714286	0.00151285930408472	0	0	0
195	0.0062015503875969	0.336565096952909	0.00267022696929239	0.00420168067226891	0	0.294573643410853	0.00604229607250755	0.00206043956043956	0.00241545893719807	0.00247524752475248	0.00793650793650794	0	0.00285918513223731	0.00401606425702811
196	0.00336700336700337	0.0638297872340425	0.00275103163686382	0	0	0.00385356454720617	0.00884955752212389	0.0034443168771527	0.00351802990325418	0.00364298724954463	0	0	0.010213556174559	0
197	0.0343580470162749	0.0835117773019272	0.021978021978022	0.0121212121212121	0	0.00823045267489712	0.374458874458874	0.00442477876106195	0.00299850074962519	0	0.0192307692307692	0	0.00855920114122682	0.00226757369614512
198	0.0293637846655791	0.201101928374656	0.253260869565217	0.313793103448276	0	0.0731707317073171	0	0.00130548302872063	0.00258397932816537	0.00264084507042254	0.00387096774193548	0	0	0.00347222222222222
199	0.0384615384615385	0.0748129675810474	0.0611028315946349	0.0105263157894737	0	0	0.00315457413249211	0.0016750418760469	0	0.00617283950617284	0.00513478818998716	0	0.00473186119873817	0.0020703933747412
200	0.494320763289414	0.104477611940299	0.0412757973733583	0.00418410041841004	0	0	0.0554216867469879	0.00613169821380965	0	0.00136612021857923	0.00943396226415094	0	0.00198412698412698	0.00338983050847458
201	0.839130434782609	0.591516103692066	0.0708117443868739	0.121107266435986	0	0.44340723453909	0.00392156862745098	0.630922693266833	0.00326340326340326	0.00223214285714286	0.00797872340425532	0	0.00524475524475524	0
202	0.227868852459016	0.671140939597315	0.0327022375215146	0.00280112044817927	0	0.313075506445672	0	0.0075187969924812	0.00634249471458774	0.00144927536231884	0.004	0	0.00984413453650533	0
203	0.00673400673400673	0.037037037037037	0.0394736842105263	0.00396825396825397	0	0	0.420454545454545	0.00273224043715847	0	0.00174825174825175	0.0051150895140665	0	0	0.00434546442151005
204	0.00651465798045603	0.0334728033472803	0.424753867791842	0.433583959899749	0	0	0.473029045643154	0.00273224043715847	0	0.00396488246955537	0.00452261306532663	0	0	0.0068259385665529
205	0.00294117647058824	0	0.422222222222222	0.410635155096012	0	0.00363636363636364	0	0.00497512437810945	0	0.00842105263157895	0.004	0	0.00303951367781155	0
206	0.00278551532033426	0	0.00389105058365759	0.0163934426229508	0	0.00334448160535117	0	0.00480769230769231	0	0.00522193211488251	0.0045662100456621	0	0.00272479564032698	0
207	0.00775193798449612	0.418103448275862	0.0036101083032491	0.0144927536231884	0.223719676549865	0	0.00952380952380952	0	0.00854700854700855	0.00518134715025907	0.00448430493273543	0.00111982082866741	0	0
208	0.0886792452830189	0.431168831168831	0	0.0142857142857143	0.00540540540540541	0.0045045045045045	0.00952380952380952	0.0036101083032491	0	0.00280112044817927	0.00469483568075117	0.00255102040816327	0	0
209	0.151162790697674	0.340463458110517	0	0.0120481927710843	0.210220673635308	0.101626016260163	0	0.00587851077726976	0.00315457413249211	0.0026525198938992	0.00423728813559322	0.00255427841634738	0.00154559505409583	0
210	0.0179948586118252	0.0330188679245283	0.00393700787401575	0	0.215049504950495	0.00307692307692308	0.224043715846995	0.0108991825613079	0.0045045045045045	0	0.00529100529100529	0.00269058295964126	0.00275482093663912	0
211	0.00471698113207547	0.00943396226415094	0	0	0.058916567813365	0.0041407867494824	0.06	0.00455062571103527	0	0	0	0.00227014755959137	0.00413223140495868	0.0018796992481203
212	0.0493617021276596	0.240096038415366	0.160233918128655	0.0815850815850816	0.0594098883572568	0.0510033444816054	0.00483091787439614	0.00322164948453608	0.00252951096121417	0.00283687943262411	0.0051413881748072	0.00231660231660232	0.00121580547112462	0.00529100529100529
213	0.00403225806451613	0.123521681997372	0.00232558139534884	0.00625	0.00719424460431655	0.0303030303030303	0	0.00321750321750322	0.00246913580246914	0	0	0.00735294117647059	0.00523864959254948	0.00305810397553517
214	0.277685030606567	0.539267015706806	0.00160513643659711	0.00495049504950495	0.00614250614250614	0.30106183635228	0.0326923076923077	0.0029585798816568	0.00608210846426761	0.00501882057716437	0.00359712230215827	0	0.00254916241806264	0
215	0.351713062098501	0.614872364039956	0.102873030583874	0.0542635658914729	0.182330827067669	0.411650485436893	0.00595238095238095	0.00860072775388687	0.00423472474289171	0.00401875418620228	0.00112485939257593	0.00338983050847458	0.0032719836400818	0.00425531914893617
216	0.0723291307232913	0.375811688311688	0.0544600938967136	0.0260631001371742	0.0359281437125748	0.0933940774487472	0.420725388601036	0.00466321243523316	0.00333555703802535	0.0024906600249066	0.00377002827521206	0	0.00484261501210654	0.00342231348391513
217	0.0306603773584906	0.316849816849817	0.446728971962617	0.366379310344828	0.0359281437125748	0.114401076716016	0.395472703062583	0.00777873811581677	0.00376411543287327	0.00362976406533575	0.00379027163613392	0	0.00842696629213483	0.00395569620253165
218	0.0361233480176211	0.134416543574594	0.422582826233942	0.342892768079801	0	0.00981461286804798	0.132496513249651	0.00369822485207101	0.00245398773006135	0.00458906967042136	0.00274348422496571	0.00374531835205993	0.00361663652802893	0.00461361014994233
219	0.00468505986465383	0.13771186440678	0.123688155922039	0.0830721003134796	0	0.0134907251264755	0.16	0.00448207171314741	0	0.00279329608938547	0.00343642611683849	0.00374531835205993	0.00386100386100386	0
220	0.00841750841750842	0.302250803858521	0.0620399579390116	0	0.00527009222661397	0.0245283018867925	0.0871287128712871	0	0.0192307692307692	0.00879765395894428	0	0	0.0140597539543058	0.00165562913907285
221	0.659201954397394	0.76502919958777	0.0294957183634634	0.00650759219088937	0	0.616139585605234	0.0302724520686176	0.00428286852589641	0.00283522348232155	0.00318725099601594	0.0055452865064695	0.00348432055749129	0.00334104343356464	0.00389105058365759
222	0.0326944757609921	0.0410334346504559	0.0249532127261385	0.00571428571428571	0	0.00888888888888889	0.00335570469798658	0.00416666666666667	0.00346020761245675	0.00714749837556855	0.00163398692810458	0	0	0.003003003003003
223	0.262073208243617	0.310507056978568	0	0	0	0.0792163543441227	0.564356435643564	0.00332699619771863	0.00344370860927152	0	0.00289855072463768	0	0.00232607316557412	0.00216815225246928
224	0.0392768079800499	0.254783484390735	0.687710626825432	0.693761814744801	0	0.0951068228807719	0.00992555831265509	0.00201308505284348	0.00394321766561514	0.00531493836933167	0.00495867768595041	0	0.00322754168908015	0
225	0.410557184750733	0.66221142162819	0.00794551645856981	0	0	0.433774834437086	0.105981794538362	0.00548354935194417	0.0050547598989048	0.00425531914893617	0	0	0.00483759502418798	0.00133022946458264
226	0	0.00609756097560976	0.0601637593449626	0.0389473684210526	0	0	0.120300751879699	0.00272479564032698	0	0.00367718211728276	0.00316122233930453	0	0.00350877192982456	0.00313807531380753
227	0.825581395348837	0.882911392405063	0.0686486486486487	0.149833518312986	0	0.00234741784037559	0.461832061068702	0.478723404255319	0.468354430379747	0.00326950023353573	0.00367309458218549	0	0.00666666666666667	0.00240673886883273
228	0.154776299879081	0.324607329842932	0.444444444444444	0.47255369928401	0	0.158770806658131	0	0.00615595075239398	0.00536193029490617	0.0037197768133912	0.00465116279069767	0	0.00340831629175187	0.00806451612903226
229	0.0027972027972028	0	0	0.0043859649122807	0	0.00352733686067019	0.208888888888889	0.00162074554294976	0.00257731958762887	0.00462962962962963	0.0053475935828877	0	0.00735294117647059	0
230	0.00209205020920502	0	0.460122699386503	0.0188679245283019	0	0.00804289544235925	0.110810810810811	0.006	0.0045045045045045	0.193675889328063	0.00917431192660551	0	0	0.00656814449917898
231	0.0291583830351226	0.186652763295099	0.126488095238095	0.244402985074627	0.00381679389312977	0.0417847025495751	0.0036036036036036	0.0066577896138482	0.00319488817891374	0.00497925311203319	0.00106269925611052	0.00909090909090909	0.00366032210834553	0
232	0.00552486187845304	0.0802139037433155	0.00130208333333333	0	0.00220264317180617	0.0321888412017167	0	0.0075046904315197	0.00377358490566038	0.00149253731343284	0.00408163265306122	0.00332778702163062	0	0
233	0.282661290322581	0.360095865787897	0.00606060606060606	0.0170454545454545	0.0042863266180883	0.182980599647266	0.0528301886792453	0.00510551395507148	0.00244140625	0.00405679513184584	0	0.0032916392363397	0.00228658536585366	0.00133155792276964
234	0.0453781512605042	0.136363636363636	0.0247218788627936	0.00230414746543779	0.00528479154433353	0.00386847195357834	0.0542635658914729	0.00203873598369011	0	0.00411240575736806	0.00862068965517241	0.00229095074455899	0	0.00460829493087558
235	0.409227683049147	0.455421686746988	0.0194174757281553	0.0733333333333333	0.14171511627907	0.313489073097212	0.323262839879154	0.00379965457685665	0.00513405590416429	0.00164203612479475	0.0043010752688172	0.00632911392405063	0.00483610961848469	0.00200400801603206
236	0.00517241379310345	0.977272727272727	0.228472522717438	0.320829220138203	0.128043990573449	0.905660377358491	0.0611510791366906	0.00121506682867558	0.744186046511628	0.0026840490797546	0.00223713646532438	0.00402067777139575	0.317073170731707	0.00449438202247191
237	0.00423579244617014	0.124700239808153	0.00769230769230769	0.130044843049327	0.00230414746543779	0.00175746924428822	0.40044994375703	0.00274725274725275	0.00214592274678112	0.00461680517082179	0.00609756097560976	0.00783289817232376	0.00431034482758621	0.00224382946896036
238	0.0054367524465386	0.00189993666877771	0.491525423728814	0.689655172413793	0.00141442715700141	0.00260960334029228	0	0.00296296296296296	0.00408163265306122	0.260869565217391	0.717948717948718	0.00213675213675214	0.00100200400801603	0
239	0.0054367524465386	0.00196078431372549	0.115716753022453	0.0378787878787879	0	0.00544069640914037	0.00263388937664618	0.00296296296296296	0.0038961038961039	0.00147710487444609	0.00763358778625954	0	0.0043525571273123	0
240	0.019047619047619	0.00196078431372549	0.00437956204379562	0.00271739130434783	0.00161943319838057	0.00544069640914037	0.00265957446808511	0	0.0038961038961039	0.00144300144300144	0	0.00349243306169965	0.0043525571273123	0
241	0.147093712930012	0.925490196078431	0.0044280442804428	0.00273972602739726	0.00289226319595083	0.630952380952381	0.000946969696969697	0.00225479143179256	0.368794326241135	0.00144300144300144	0	0.00405186385737439	0.132075471698113	0.00380228136882129
242	0.0677799607072692	0.246192893401015	0.00277777777777778	0	0.146118721461187	0.096045197740113	0.000946969696969697	0.00439367311072056	0.00422832980972516	0.00524475524475524	0.003690036900369	0.00317796610169492	0.00323624595469256	0.00380228136882129
243	0.0911251980982567	0.241773962804006	0.00277777777777778	0	0.127596439169139	0.0801781737193764	0.0579710144927536	0.00594883997620464	0.00121506682867558	0.00524475524475524	0.003690036900369	0.00512820512820513	0.00704845814977974	0.0256410256410256
244	0.452054794520548	0.235724743777452	0	0	0	0.0654608096468562	0.121518987341772	0.00407539480387163	0.00206185567010309	0	0	0	0.00182260024301337	0.00574712643678161
245	0.165823496346262	0.571637426900585	0.194926568758344	0.236363636363636	0	0.335351089588378	0.0691964285714286	0.00537955768081291	0.00427715996578272	0.0027027027027027	0	0	0.00208188757807078	0.00509337860780985
246	0.247269890795632	0.210829493087558	0.0273224043715847	0.0671462829736211	0	0.0871080139372822	0.0411663807890223	0.00480538202787122	0.00106837606837607	0.00261096605744125	0.00591715976331361	0	0.00341588385994876	0.00136239782016349
247	0	0.607046070460705	0.0279531109107304	0.119460500963391	0	0.128949615713066	0.460550458715596	0.00498753117206983	0.00425894378194208	0.00137741046831956	0.00383877159309021	0	0.00166574125485841	0.00356294536817102
248	0.00334448160535117	0.414634146341463	0.385699899295065	0.434645669291339	0	0.117088607594937	0.131067961165049	0.00665188470066519	0	0.0033178500331785	0.00176056338028169	0	0	0
249	0.00453514739229025	0.0149253731343284	0.110022607385079	0.208988764044944	0	0.0909090909090909	0.248739495798319	0.00621890547263682	0	0.00393081761006289	0.00573613766730402	0	0.00161812297734628	0.00116144018583043
250	0.0498220640569395	0	0.165154264972777	0.128205128205128	0	0.00384615384615385	0.214285714285714	0.00419067574646412	0	0.010221465076661	0.00484261501210654	0	0.00445930880713489	0
251	0.0208604954367666	0	0	0	0	0.0429223744292237	0.131067961165049	0.00335195530726257	0.00110864745011086	0.009375	0	0	0.0054858934169279	0
252	0.393976644130301	0.266112266112266	0.00477326968973747	0	0	0.15014164305949	0	0.00668073136427567	0.00204918032786885	0	0.0113636363636364	0	0.0024330900243309	0.00232558139534884
253	0.0768056968463886	0.490066225165563	0.00168350168350168	0	0	0.348973607038123	0.0249584026622296	0.00356252226576416	0.00203389830508475	0.00391389432485323	0.0023696682464455	0	0.00354789660415611	0.00120918984280532
254	0.259672131147541	0.379023883696781	0.0024	0.00227272727272727	0	0.0441919191919192	0.190981432360743	0.00443837487196996	0.00436681222707424	0.00139762403913347	0	0	0.00266785237883504	0
255	0.00763358778625954	0.393736017897092	0.151248164464024	0.183908045977011	0	0.229787234042553	0.329073482428115	0.00424628450106157	0.0010465724751439	0.00464576074332172	0.00210084033613445	0	0.00549828178694158	0.000850340136054422
256	0.00373134328358209	0.554298642533937	0.346282652377763	0.379310344827586	0	0.00128205128205128	0.121472392638037	0.00127226463104326	0.00219298245614035	0.00212224108658744	0.00446827524575514	0	0.00727272727272727	0.00261096605744125
257	0.00709677419354839	0.124567474048443	0.117855038302887	0.179190751445087	0	0.00854700854700855	0.247076023391813	0.00470114170584285	0.00535714285714286	0.00332225913621262	0.00200601805416249	0	0.0054421768707483	0.00151745068285281
258	0.00618556701030928	0.254791431792559	0.291479820627803	0.26161369193154	0	0.00645577792123951	0.016548463356974	0.00594530321046373	0.036096256684492	0.00404176490400808	0.00187734668335419	0	0.00348432055749129	0.00218818380743982
259	0.00491729995529727	0.00344827586206897	0.0633893919793014	0.00367647058823529	0	0.0975609756097561	0.0851063829787234	0.00294637595757219	0.00202020202020202	0.008	0	0	0.00248447204968944	0.00350877192982456
260	0.00715819613457409	0.0038659793814433	0.0013869625520111	0	0	0.00341685649202733	0.00285306704707561	0.00396039603960396	0.00343938091143594	0.00506970849176172	0	0	0.00147710487444609	0.00323101777059774
261	0.0970636215334421	0.393459915611814	0.966101694915254	0.0036036036036036	0.0342857142857143	0.0320197044334975	0.0848484848484849	0.00253485424588086	0.0564102564102564	0.709677419354839	0	0.00210084033613445	0.00310077519379845	0.00280112044817927
262	0.00603318250377074	0.364688856729378	0.00421940928270042	0	0.0402684563758389	0.15353121801433	0.00225733634311512	0	0.00361881785283474	0.00237247924080664	0.00476190476190476	0.0024390243902439	0.0052790346907994	0.00307062436028659
263	0.101198402130493	0.164444444444444	0.00391964723174914	0.00209205020920502	0	0.0130624092888244	0.0617886178861789	0.00560897435897436	0.00249376558603491	0.00188916876574307	0	0.00166944908180301	0.01	0.00402684563758389
264	0.105117565698479	0.296747967479675	0.115954664341761	0.0162368672397326	0.00403225806451613	0.145869947275923	0.233082706766917	0.00611888111888112	0	0.000831946755407654	0.00343642611683849	0.00530973451327434	0.00195121951219512	0.0037593984962406
265	0.00754716981132075	0.304801670146138	0.14172335600907	0.0737018425460637	0.00452488687782805	0.150909090909091	0.121428571428571	0.00606060606060606	0	0.00322841000807102	0.00262123197903014	0	0.00209424083769634	0
266	0	0.321016166281755	0.00366300366300366	0.0483383685800604	0.00344827586206897	0.00611620795107034	0.241042345276873	0	0.00240963855421687	0.00187617260787992	0	0.00245298446443173	0	0.00403225806451613
267	0	0	0.158024691358025	0.263586956521739	0	0	0.246666666666667	0	0	0.00648298217179903	0.00395256916996047	0.0111940298507463	0.00628930817610063	0.0043956043956044
268	0.181069958847737	0	0.160963244613435	0.269444444444444	0.00240963855421687	0	0.0159744408945687	0.0111821086261981	0	0.00606585788561525	0.00442477876106195	0.00321543408360129	0.00628930817610063	0.00352112676056338
269	0.256386861313869	0.313932980599647	0.0048780487804878	0.00520833333333333	0	0.214392803598201	0	0.00251098556183302	0	0.00338983050847458	0	0	0	0
270	0.32907133243607	0.582241630276565	0.00448430493273543	0	0.270491803278689	0.0935727788279773	0	0.00403817914831131	0.00183150183150183	0	0	0.00326441784548422	0.00611620795107034	0
271	0.082441113490364	0.565308254963427	0	0	0.0256410256410256	0.306306306306306	0.317972350230415	0.00428658909981629	0.00612369871402327	0	0	0	0.00597701149425287	0.00326797385620915
272	0.283492822966507	0.28988326848249	0.28587319243604	0.254285714285714	0.0405063291139241	0.15034965034965	0.247165532879819	0.00510948905109489	0.00375586854460094	0.00815660685154975	0	0	0.00217706821480406	0
273	0.205537806176784	0.425742574257426	0.257375381485249	0.140877598152425	0.0803738317757009	0.261904761904762	0.298398835516739	0.00428571428571429	0.00389483933787731	0.00277392510402219	0.00253485424588086	0.00235294117647059	0.00457875457875458	0.000814995925020375
274	0.0311457174638487	0.363482671174979	0.116204002582311	0.148362235067437	0.0297297297297297	0.285839929639402	0.466321243523316	0.00263852242744063	0.00333333333333333	0.00465116279069767	0.00200803212851406	0.00460829493087558	0.008274231678487	0.00634249471458774
275	0.192733017377567	0.275684931506849	0.5625	0.8	0.389078498293515	0.0547008547008547	0.301948051948052	0.00530035335689046	0.00189753320683112	0	0.5	0.00416666666666667	0.0019723865877712	0.00136239782016349
276	0.00599700149925037	0.0757825370675453	0.238156209987196	0.3267776096823	0	0.00400801603206413	0.280665280665281	0.00360230547550432	0.00836320191158901	0.00161943319838057	0.00364963503649635	0	0.00433839479392625	0.0022271714922049
277	0.0028169014084507	0.28	0.0203873598369011	0.0200400801603206	0	0.08584686774942	0.185303514376997	0.00648298217179903	0	0.00224466891133558	0.0088008800880088	0	0	0.003584229390681
278	0.0767494356659142	0.314285714285714	0.0219941348973607	0.00744416873449132	0.004149377593361	0.0571992110453649	0	0.00683760683760684	0.00441988950276243	0.00328947368421053	0	0.00404858299595142	0.0029940119760479	0.00492004920049201
279	0	0.0196078431372549	0.00326086956521739	0.0211864406779661	0.00377358490566038	0.0211161387631976	0.117977528089888	0	0.00232018561484919	0.00313725490196078	0.00305810397553517	0.00381679389312977	0.0118845500848896	0.0050761421319797
280	0.00280898876404494	0.263537906137184	0.071969696969697	0.0719424460431655	0.158974358974359	0.0451388888888889	0.15546218487395	0	0.00263852242744063	0.00735294117647059	0.00374531835205993	0.0045045045045045	0.00184162062615101	0.00191938579654511
281	0.109977324263039	0.00657894736842105	0.0130841121495327	0.0821917808219178	0	0	0.00385356454720617	0.00619533527696793	0	0.00470366886171214	0	0	0	0
282	0.312968299711816	0.00671140939597315	0	0.00364963503649635	0	0.00418410041841004	0.0888888888888889	0.00344382264313388	0	0.00292825768667643	0	0	0.00408163265306122	0.00130548302872063
283	0.0557491289198606	0.366824644549763	0.0782889426957224	0.153136531365314	0.106267029972752	0.0356612184249629	0	0.00401069518716578	0.0006765899864682	0.00260926288323549	0.00473186119873817	0.00344530577088717	0.00435203094777563	0
284	0.189189189189189	0.4437564499484	0	0	0.0734177215189873	0.118168389955687	0.0043956043956044	0.00377833753148615	0.00539291217257319	0	0.00520833333333333	0.00242718446601942	0.00518134715025907	0.00342465753424658
285	0.0016849199663016	0.334736842105263	0	0.00454545454545455	0	0.0170807453416149	0.0625909752547307	0.00283057015770319	0.00282885431400283	0.00298507462686567	0	0.00327332242225859	0.0102857142857143	0.0035810205908684
286	0.00533175355450237	0.369623655913978	0.00298507462686567	0.00398406374501992	0.0634920634920635	0.210035005834306	0.416901408450704	0.00410846343467543	0.00358744394618834	0.00403225806451613	0	0.00257953568357696	0.00564971751412429	0.00448430493273543
287	0	0.0199733688415446	0.00515463917525773	0.00588235294117647	0.0293367346938776	0.00505050505050505	0.00235294117647059	0.00397614314115308	0.000789889415481833	0.00376647834274953	0.00763358778625954	0.003690036900369	0.00273847558192606	0.00761904761904762
288	0	0.00423370025402202	0.22707423580786	0.11443433029909	0.468926553672316	0.00256081946222791	0.361363636363636	0	0	0.00306748466257669	0.00431965442764579	0.00300902708124373	0.000912408759124088	0.00145348837209302
289	0.456756756756757	0.00498753117206983	0.371294851794072	0.266862170087977	0.367065317387305	0.00198412698412698	0.00214132762312634	0.00494233937397035	0.00338983050847458	0.00427578834847675	0.00316122233930453	0.00118063754427391	0.00606060606060606	0.00335195530726257
290	0.00241545893719807	0.156862745098039	0.0250596658711217	0.0536082474226804	0.0977734753146176	0	0.00128700128700129	0.00484848484848485	0.00934579439252336	0.0018957345971564	0.00140646976090014	0.0029940119760479	0.00806451612903226	0.00189393939393939
291	0.00553505535055351	0.698936765528819	0.367408906882591	0.262969588550984	0.223552894211577	0.342872867363786	0	0.00374531835205993	0.00419972001866542	0.00320102432778489	0.00544662309368192	0.0049813200498132	0.00498960498960499	0.005
292	0.389179755671902	0.11060433295325	0.0129032258064516	0.00777604976671851	0.0154440154440154	0.00460122699386503	0	0.00790273556231003	0.00177619893428064	0.00269905533063428	0.00264725347452019	0.00114155251141553	0.00269541778975741	0.0131578947368421
293	0.00411522633744856	0.0128865979381443	0.00246305418719212	0.00519480519480519	0.00187090739008419	0.00346620450606586	0.480831708901884	0.00736196319018405	0.0108108108108108	0.000884955752212389	0.00790513833992095	0.00183150183150183	0	0.00110192837465565
294	0.00121654501216545	0.387305699481865	0.00738007380073801	0	0.00238663484486874	0.229615745079663	0	0.00261780104712042	0.00295566502463054	0	0	0.004149377593361	0.00459770114942529	0
295	0.00150375939849624	0.453237410071942	0.00465116279069767	0	0.581824279007378	0.0048661800486618	0	0.00377714825306893	0.210019267822736	0	0	0.00311322300507947	0.00315955766192733	0.00740740740740741
296	0.0368289637952559	0.00195503421309873	0.460242005185825	0.424493554327808	0.0170542635658915	0.00348229831688915	0.402154398563734	0.00154559505409583	0.00144508670520231	0.00243987452073893	0.00421052631578947	0.0033112582781457	0.00246507806080526	0.00132275132275132
297	0.214392803598201	0.171634121274409	0.0024174053182917	0.00171821305841924	0.0682051282051282	0.00333889816360601	0.0447761194029851	0.0049906425452277	0.00261437908496732	0.00408719346049046	0.00576923076923077	0.00199714693295292	0.00204918032786885	0.00216919739696312
298	0.475372797107998	0.116781157998037	0.00233100233100233	0.00235294117647059	0.142369991474851	0.00330305532617671	0.000959692898272553	0.00418118466898955	0.00120336943441637	0	0	0.00267022696929239	0.00178731009830206	0.0014792899408284
299	0.00101729399796541	0.242307692307692	0.325068870523416	0.359223300970874	0.422764227642276	0.0253045923149016	0.0050251256281407	0.00232018561484919	0.00316122233930453	0.00139567341242149	0.0050761421319797	0.00398803589232303	0.00727272727272727	0
300	0.317380352644836	0.539483394833948	0.00389105058365759	0.00381679389312977	0.00537634408602151	0.382992748846407	0.0311750599520384	0.003870343492985	0.00447177193963108	0	0	0.00961538461538462	0.00199004975124378	0.00603318250377074
301	0.00574712643678161	0.103241296518607	0.00476190476190476	0	0.00267379679144385	0.0120627261761158	0.0739130434782609	0.0099009900990099	0.00416666666666667	0.00501002004008016	0.00263852242744063	0	0.00466200466200466	0.00163934426229508
302	0.00847457627118644	0.606237816764133	0.0175578611332801	0.00428265524625268	0.142581888246628	0.288601455133387	0.547524752475248	0.0116279069767442	0.0024232633279483	0.00202634245187437	0.00522193211488251	0.00332225913621262	0.00256574727389352	0.0031496062992126
303	0.00140845070422535	0.0608695652173913	0.0198019801980198	0.0380761523046092	0.00581395348837209	0	0.0383747178329571	0.002002002002002	0	0.00474833808167141	0.00221729490022173	0.00197628458498024	0	0.00266666666666667
304	0.186834462729913	0.0909090909090909	0.0682004930156122	0.1328125	0.00898203592814371	0	0.421553090332805	0.0075	0	0.0054127198917456	0	0.00626959247648903	0	0
305	0.00268817204301075	0.175742574257426	0.497249724972497	0.387308533916849	0.0171265461465271	0.00148367952522255	0	0.00130378096479791	0.0029673590504451	0.00284437220642015	0.0031055900621118	0	0.00393700787401575	0
306	0.0122649223221586	0.335338345864662	0.0306976744186047	0.00479041916167665	0	0.20125786163522	0	0.00312919088064372	0.00680272108843537	0.00612244897959184	0.00257400257400257	0.00668896321070234	0.000702247191011236	0
307	0.00689655172413793	0.00354609929078014	0.360488798370672	0.264631043256997	0.221388367729831	0.0018018018018018	0.00431034482758621	0	0.00367647058823529	0.00389321468298109	0.00165016501650165	0.00198511166253102	0.0018348623853211	0.00544959128065395
308	0.00265721877767936	0.0268096514745308	0.0181818181818182	0	0.109090909090909	0.00181983621474067	0.284403669724771	0.00198117880138683	0.00233281493001555	0.0117647058823529	0	0.00164473684210526	0.00348432055749129	0.00246609124537608
309	0.00519210799584631	0	0.0240963855421687	0	0.2976	0	0.0018450184501845	0.00284495021337127	0	0.0142857142857143	0	0.00422705314009662	0	0
310	0.0416666666666667	0.00614439324116743	0.225130890052356	0.185689948892675	0.0881226053639847	0.00477707006369427	0.00512820512820513	0.00307850179579271	0.00212314225053079	0.00471063257065949	0.00260416666666667	0.00834724540901502	0	0
311	0.146469968387777	0.246691871455577	0.00522648083623693	0.00416666666666667	0.00434310532030402	0.0698433420365535	0.105708245243129	0.00364166059723234	0.0013550135501355	0.010221465076661	0	0.00202020202020202	0.0041002277904328	0.00127064803049555
312	0.00374064837905237	0.192368839427663	0.0193905817174515	0.0218181818181818	0.00439319055464031	0.0525686977299881	0.00387596899224806	0.00250941028858218	0.000731528895391368	0.00475184794086589	0.00104166666666667	0.00203873598369011	0.00280741156653565	0.00291545189504373
313	0.430159833217512	0.225903614457831	0.00303951367781155	0	0.00217548948513416	0.210698689956332	0.204610951008646	0.00340466926070039	0.00206398348813209	0	0.00609756097560976	0.00253164556962025	0.00570613409415121	0.00120627261761158
314	0.00348432055749129	0.00294985250737463	0.0129224652087475	0.00253807106598985	0.00217548948513416	0.00302114803625378	0.112582781456954	0.00316455696202532	0	0.00462962962962963	0	0.00253164556962025	0.00979020979020979	0.00782472613458529
315	0.457262716308338	0.617067833698031	0.00648148148148148	0	0	0.328162291169451	0.238938053097345	0.00476457399103139	0.005380476556495	0.00131233595800525	0	0	0.00403768506056528	0.00274725274725275
316	0.0522133938706016	0.00177304964539007	0.172211350293542	0.199257425742574	0.0351437699680511	0.00246609124537608	0	0.00441257584114727	0.00432900432900433	0.00294840294840295	0.00209205020920502	0	0	0
317	0.0628491620111732	0.466403162055336	0.0787671232876712	0.0160142348754448	0.0971128608923885	0.392438070404172	0.484049930651872	0.00435052827843381	0.00293111871030777	0.00454287336740488	0.00196850393700787	0.00485436893203883	0.0037237643872715	0.001953125
318	0.016	0.359496124031008	0.198731501057082	0.225225225225225	0.0626535626535627	0.0196523053665911	0	0.0037593984962406	0.00375586854460094	0.0023094688221709	0.00448430493273543	0.00243506493506494	0.0050761421319797	0
319	0.0207231040564374	0.431235431235431	0.00710479573712256	0.00320512820512821	0.358208955223881	0.0228728270814273	0.438063063063063	0.00163867267513314	0.00420168067226891	0.00353982300884956	0.00258397932816537	0.00289855072463768	0.00409836065573771	0.00164563905650027
320	0.510267338240992	0.00202429149797571	0.486666666666667	0.359464627151052	0.0592672413793103	0	0.0444726810673443	0.00481761871988988	0.00404040404040404	0.00363258951738454	0.00248447204968944	0.0030241935483871	0.00107411385606874	0.00130548302872063
321	0.0286975717439294	0.753558052434457	0.00146198830409357	0.00393700787401575	0.213903743315508	0.0106434446057088	0.0529500756429652	0.00476190476190476	0.00210674157303371	0	0	0.00444839857651246	0.00743331875819851	0.00147710487444609
322	0.389721627408994	0.615581098339719	0.396659707724426	0.370986920332937	0.00704225352112676	0.324503311258278	0.1256038647343	0.00644438217988232	0.00315457413249211	0.00460526315789474	0.00367872470876763	0.00803212851405622	0.00370898716119829	0.00229885057471264
323	0.0104970669959864	0.148550724637681	0.0660694288913774	0.0546875	0	0.00121654501216545	0.159050966608084	0.00694728238659583	0.00167785234899329	0.00218579234972678	0.00175438596491228	0.00721153846153846	0.0023094688221709	0.0008058017727639
324	0.541529334212261	0.510775862068966	0.0765239948119326	0.0731707317073171	0.00239234449760766	0.290909090909091	0.512900703674746	0.00411200313295477	0.00567888487351575	0.0024140012070006	0	0.00119047619047619	0.00332640332640333	0.0025
325	0.246913580246914	0.0991357397051347	0.00421496311907271	0.00306748466257669	0.00207684319833853	0.00902864259028643	0.0870535714285714	0.000831255195344971	0.00271186440677966	0.00107874865156419	0.00298507462686567	0.00440917107583774	0.00267618198037467	0
326	0.00125628140703518	0.536008230452675	0.0872230080150872	0.0087719298245614	0.124463519313305	0.46742671009772	0.378034682080925	0.0037914691943128	0.00366748166259169	0.00311942959001783	0.00553250345781466	0.0015625	0.00366552119129439	0.00322164948453608
327	0.2465483234714	0.427061310782241	0.41607460035524	0.434080717488789	0.390160183066362	0.194260485651214	0.00456100342075257	0.00275735294117647	0.00161290322580645	0.00399148483235764	0.000548546352166758	0.00357355568790947	0.000807754442649435	0.00232738557020946
328	0.141542002301496	0.234042553191489	0.120798319327731	0.0841487279843444	0.190827190827191	0.00415676959619952	0.44579226686884	0.00343642611683849	0.00162866449511401	0.00610997963340122	0.00380228136882129	0.00110987791342952	0.00558659217877095	0.00339270568278202
329	0.394124380007631	0.477777777777778	0.404548587181254	0.348863636363636	0.234821428571429	0.0936863543788187	0.359913793103448	0.00420799519086264	0.00143472022955524	0.00585009140767825	0.00185758513931889	0.00309734513274336	0.00549450549450549	0
330	0.00574712643678161	0.279026217228464	0.00337630448127686	0.0023121387283237	0.0162271805273834	0.229649238914626	0.00430416068866571	0.00580046403712297	0.00403225806451613	0.00202265372168285	0.00496688741721854	0.00451467268623025	0.00205338809034908	0
331	0.255854293148309	0.398119122257053	0.542667771333886	0.544038668098819	0.00212765957446809	0.333476764199656	0.511737089201878	0.0053715308863026	0.000983767830791933	0.0024443901246639	0.00454397922752353	0.00205338809034908	0.00293350717079531	0
332	0.0099009900990099	0.614285714285714	0.237487733071639	0.298761609907121	0.00532859680284192	0.0259927797833935	0.25452016689847	0.00170357751277683	0.105820105820106	0.000803858520900322	0.00409276944065484	0.00365965233302836	0.00417827298050139	0.00219058050383352
333	0.00349040139616056	0.439481268011527	0.00372736954206603	0.00475059382422803	0.00231481481481481	0.217228464419476	0.320256204963971	0.00576923076923077	0.00520156046814044	0.00252312867956266	0.00335570469798658	0.00423131170662906	0.00563063063063063	0.00245398773006135
334	0.00305810397553517	0	0.125760649087221	0.205797101449275	0.00435413642960813	0	0.00442477876106195	0.00517464424320828	0.00268817204301075	0.00212539851222104	0.00672043010752688	0.00192307692307692	0	0.0101522842639594
335	0.0210124164278892	0.0029585798816568	0.27037037037037	0.270996640537514	0.015828677839851	0.0219298245614035	0.321428571428571	0.00340909090909091	0	0.00344827586206897	0.00385208012326656	0	0.0136986301369863	0.00420168067226891
336	0.00454545454545455	0	0.405191377034756	0.378109452736318	0.196385542168675	0	0	0	0.00547945205479452	0.00419433764418036	0.00268456375838926	0.0036068530207394	0.0048	0.0040650406504065
337	0.465211459754434	0.294540229885057	0.00183936235438381	0.0269607843137255	0.15866388308977	0.000895255147717099	0.00483091787439614	0.00124416796267496	0.0100806451612903	0.00394218134034166	0.00234741784037559	0.00205761316872428	0.00313807531380753	0
338	0.0269974461875228	0	0.272727272727273	0.233283803863299	0.046242774566474	0	0	0.00504413619167718	0	0.00278551532033426	0.00554785020804438	0.00117508813160987	0	0
339	0.00408163265306122	0.578947368421053	0.00793650793650794	0.01	0.0473372781065089	0.379246448424954	0	0.0104712041884817	0.0013934045517882	0	0.00226244343891403	0	0.00388433318946914	0.0078740157480315
340	0.00773694390715667	0.432378414390406	0	0.00460122699386503	0	0.00873544093178037	0	0.00709219858156028	0.00323362974939369	0	0.00412371134020619	0.00368324125230203	0.00729571984435798	0.0116279069767442
341	0.00351699882766706	0	0.00286532951289398	0	0.0113636363636364	0	0.492537313432836	0.00243013365735115	0	0	0	0.0133333333333333	0	0.00341296928327645
342	0.00355450236966825	0.250620347394541	0.00207900207900208	0.00631313131313131	0	0.207024029574861	0.0134831460674157	0.00251256281407035	0.00234192037470726	0.00252525252525253	0.00172117039586919	0.0144927536231884	0.00505902192242833	0.00168208578637511
343	0.604758757435559	0.222462203023758	0	0	0.246435845213849	0	0	0.00243111831442464	0.0032520325203252	0	0.00609756097560976	0.00256410256410256	0.00393700787401575	0.00192678227360308
344	0.429315960912052	0.226457399103139	0.183632734530938	0.193308550185874	0	0	0.00681431005110733	0.00537345513164965	0.0033112582781457	0.00321027287319422	0.0027027027027027	0	0.004	0
345	0.112458654906284	0.7265625	0.0514511873350923	0.00378787878787879	0	0.42443729903537	0.0437710437710438	0.00225903614457831	0.00324254215304799	0.00131061598951507	0	0	0.00312221231043711	0
346	0.0949598246895544	0.78544061302682	0.0529891304347826	0.00395256916996047	0	0.421203438395415	0.0452961672473868	0.004212299915754	0.00884173297966401	0.00137931034482759	0	0	0.00386398763523957	0
347	0.298087739032621	0.225584594222834	0.00497512437810945	0.00241545893719807	0	0.127018299246502	0.6272040302267	0.00440528634361234	0.00106837606837607	0.00125	0	0	0.0060377358490566	0.0045004500450045
348	0.205208333333333	0.291741472172352	0.00852878464818763	0.00390625	0	0.0642458100558659	0.582872928176796	0.00696643445218493	0.0030241935483871	0.00166666666666667	0.00325732899022801	0	0.00478468899521531	0.00232288037166086
349	0.00568990042674253	0.52887537993921	0.00936768149882904	0.00425531914893617	0	0.241118669690098	0.105566218809981	0.00162074554294976	0.000821018062397373	0.00171232876712329	0.00335570469798658	0	0.00192926045016077	0
350	0.00797301441275682	0.343878954607978	0.420592193808883	0.622432859399684	0	0.2	0.0903225806451613	0.00445235975066785	0.00425894378194208	0.00450266066311912	0.0072926162260711	0	0.00289296046287367	0
351	0.00848841005550114	0.32762312633833	0.453089244851259	0.457429048414023	0	0	0.291381668946648	0.0047192071731949	0	0.00531914893617021	0.00420168067226891	0	0	0.00104931794333683
352	0.0289193302891933	0.483968542044767	0.0756972111553785	0.101511879049676	0	0.00218102508178844	0.316301703163017	0.00299177262528048	0.0033500837520938	0.00264200792602378	0.00855920114122682	0	0.0020460358056266	0.00290275761973875
353	0.293129770992366	0.494884910485934	0.161623616236162	0.234195402298851	0	0.00225140712945591	0.0229885057471264	0.00564516129032258	0.00356824264049955	0.000779423226812159	0.00494437577255871	0	0.00211081794195251	0
354	0.00347222222222222	0	0.279017857142857	0.337765957446808	0	0.00849514563106796	0.123026315789474	0.00611888111888112	0.00307692307692308	0.00442477876106195	0.00220264317180617	0	0.0022271714922049	0.0027906976744186
355	0.002460024600246	0.626794258373206	0.235576923076923	0.221206581352834	0	0.359281437125749	0.115197779319917	0.00284900284900285	0.295662100456621	0.00297176820208024	0.00503018108651911	0	0.00104712041884817	0.00195694716242661
356	0.00358744394618834	0.586901763224181	0	0.0709459459459459	0	0	0.00512820512820513	0.0037202380952381	0.00263331138907176	0	0.00396825396825397	0	0.00120048019207683	0.00377358490566038
357	0.0075187969924812	0.00346620450606586	0.0435869953554841	0.06282722513089	0	0.00626959247648903	0.0459183673469388	0.00393184796854522	0	0.00148957298907646	0.00131578947368421	0	0	0.00177304964539007
358	0.00167224080267559	0.02	0.0454376163873371	0.0630630630630631	0	0.00347826086956522	0.370909090909091	0.0050251256281407	0.0048780487804878	0.0015495867768595	0.00139664804469274	0	0.00313479623824451	0.00103305785123967
359	0.00429184549356223	0.00297397769516729	0.00583657587548638	0.00598802395209581	0	0	0.00303030303030303	0.00353356890459364	0.00136239782016349	0.0043630017452007	0.00253164556962025	0	0.00313971742543171	0.0021505376344086
360	0.00660501981505945	0.0340136054421769	0.326254826254826	0.00769230769230769	0	0.00166944908180301	0.137931034482759	0.00393313667649951	0.00189753320683112	0.00253678335870117	0.00370828182941904	0	0.00309597523219814	0.00253807106598985
361	0.00157894736842105	0	0.00159235668789809	0.39020979020979	0	0.0677290836653386	0.00287907869481766	0.00446780551905388	0.00346020761245675	0.00106157112526539	0.00360750360750361	0	0.00727272727272727	0
362	0.100905562742561	0.00775193798449612	0.00173010380622837	0.00343642611683849	0	0.0458333333333333	0.00421940928270042	0.00240384615384615	0.00495049504950495	0.00506756756756757	0	0	0.00302114803625378	0
363	0.064808596373405	0.218694885361552	0.00240963855421687	0.00437636761487965	0	0.00531208499335989	0	0.00350692617920393	0.0021978021978022	0.00371747211895911	0	0	0.00427046263345196	0
364	0.0699453551912568	0.641346906812843	0	0.00279329608938547	0	0.199266503667482	0	0.00292911540714704	0.00695047784535187	0.0028328611898017	0.00451467268623025	0	0.0070859167404783	0
365	0.00349895031490553	0.375227686703097	0	0	0	0.0937001594896332	0.0079155672823219	0.00368324125230203	0	0	0.00273972602739726	0	0.00264442636289666	0.00301659125188537
366	0.312213039485767	0.404534005037783	0.00409836065573771	0	0	0.0936698032506416	0.0290771175726928	0.00561224489795918	0.00288018433179724	0	0.00258397932816537	0	0.00263852242744063	0.000718390804597701
367	0.00147492625368732	0.425092641609317	0.0279329608938547	0.0759493670886076	0	0.0033003300330033	0.149769585253456	0.00708215297450425	0.000923076923076923	0.00364630811303555	0	0	0.00311526479750779	0.00673400673400673
368	0	0.0963302752293578	0.0249130938586327	0.0348432055749129	0	0.157777777777778	0.170326014637392	0.00454545454545455	0.0110236220472441	0.00309885342423303	0.0023696682464455	0	0.00120264582080577	0.00223380491437081
369	0.00210084033613445	0.317103620474407	0.203102961918195	0.373449131513648	0.252186588921283	0.00308166409861325	0.180663373323924	0.00791139240506329	0.00300978179082017	0.00709939148073022	0.00238095238095238	0.00549954170485793	0	0.0024174053182917
370	0.00537634408602151	0.0092378752886836	0.105779334500876	0.246913580246914	0.271428571428571	0	0.00344827586206897	0	0	0.00316279069767442	0.00118203309692671	0.00126182965299685	0.00261096605744125	0.00210526315789474
371	0.107825015403574	0	0.113765642775882	0.174317617866005	0.159110350727117	0.0029585798816568	0.263005780346821	0.00380228136882129	0.00469483568075117	0.00353063343717549	0.0025974025974026	0.0103734439834025	0.00206611570247934	0.00166666666666667
372	0.00342857142857143	0.326732673267327	0.00180831826401447	0.186155913978495	0.325783972125436	0	0.004739336492891	0.00251889168765743	0.00246305418719212	0.00563063063063063	0.00243055555555556	0.00107181136120043	0	0
373	0	0	0.198544698544699	0.00504201680672269	0.32	0.109561752988048	0	0.004149377593361	0	0.00991253644314869	0.00392156862745098	0.00121506682867558	0.00238014280856851	0.0114285714285714
374	0.0980952380952381	0.0927487352445194	0.00246305418719212	0	0.225289403383793	0	0	0.00173460537727667	0	0.00442477876106195	0.0029940119760479	0	0.003003003003003	0
375	0.290036515388628	0	0.00419287211740042	0	0	0.00795334040296925	0.161820480404551	0.00474683544303797	0	0.00161290322580645	0	0	0.00412201154163232	0.00321957501609787
376	0.156462585034014	0.235692771084337	0	0	0	0.0657015590200445	0	0.00271886895051659	0.00137174211248285	0	0.00709219858156028	0	0.0082063305978898	0
377	0.277708592777086	0.10377358490566	0.170516304347826	0	0	0.242129364625072	0.0204081632653061	0.00411214953271028	0.00292825768667643	0.00304568527918782	0.0206185567010309	0	0.0023989033584647	0
378	0.0520156046814044	0.414691943127962	0.00277777777777778	0.17479674796748	0	0.104347826086957	0.0187695516162669	0.00665188470066519	0.00191570881226054	0.00431965442764579	0.00289226319595083	0	0.00139275766016713	0.00535714285714286
379	0.00481231953801732	0.264044943820225	0	0.0033003300330033	0	0.153219837157661	0.087719298245614	0.00457875457875458	0.00361881785283474	0	0.00684931506849315	0	0.00432152117545376	0.00446428571428571
380	0.0424430641821946	0.467401285583104	0.00198708395429707	0.00476190476190476	0	0.0201058201058201	0.306889352818372	0.00390117035110533	0.00332778702163062	0.00414593698175788	0.00366300366300366	0	0.00261780104712042	0.000660938532716457
381	0.523809523809524	0.145936981757877	0.102175969725639	0.00247524752475248	0	0.0190735694822888	0.268707482993197	0.00627110467920888	0.00134228187919463	0.00457456541628545	0.00211864406779661	0	0	0.0030441400304414
382	0.00149925037481259	0.174334140435835	0.365014577259475	0.087719298245614	0	0.123552123552124	0.338461538461538	0.00727272727272727	0.00201207243460765	0.0025	0.00626304801670146	0	0.0045662100456621	0.00234009360374415
383	0.467153284671533	0.520192307692308	0.188948306595365	0.315136476426799	0.122388059701493	0.46229802513465	0.0352250489236791	0.00446827524575514	0.00431034482758621	0.00194174757281553	0.000710227272727273	0	0.0104506858262573	0.0087719298245614
384	0.00815217391304348	0.689125295508274	0.348088531187123	0.23989218328841	0.0150093808630394	0.00609756097560976	0	0.00562372188139059	0.002356637863315	0.0027602523659306	0.00840336134453781	0.00202020202020202	0.00636942675159236	0
385	0.202118989405053	0.666666666666667	0.0321428571428571	0.344765342960289	0	0.364385297845374	0.102533172496984	0.00258064516129032	0.0289855072463768	0.00207684319833853	0.00599700149925037	0.00318809776833156	0.00192246074975969	0
386	0.00480384307445957	0.561618062088429	0.00855920114122682	0.127027027027027	0	0.0593525179856115	0.521025641025641	0.00827015851137147	0.0024703557312253	0.00750938673341677	0.00168918918918919	0	0.00455062571103527	0.00416319733555371
387	0.291866028708134	0.0503978779840849	0.0812425328554361	0.00967741935483871	0	0.17614165890028	0	0.00268276324614353	0.00186219739292365	0.00341296928327645	0.00308641975308642	0	0.00356887937187723	0
388	0.584100824042656	0.205399061032864	0.61782999308915	0.151414309484193	0	0.00916666666666667	0.544117647058823	0.00513314084055181	0.00629496402877698	0.00977869274318065	0.00263852242744063	0	0.0022883295194508	0.00125156445556946
389	0.0156062424969988	0.0461095100864553	0.00668896321070234	0.49645390070922	0	0.236819360414866	0.041025641025641	0.00472813238770686	0.00686813186813187	0	0.00101936799184506	0	0.000690131124913734	0.00285714285714286
390	0.00242424242424242	0.451612903225806	0.493954050785973	0.0650887573964497	0	0.543659832953683	0.24695652173913	0.00281056773468241	0	0.00371428571428571	0	0	0.00313620071684588	0.00141442715700141
391	0.00192678227360308	0.736137667304015	0.00518134715025907	0.404401650618982	0	0.0492845786963434	0.0561357702349869	0.00339366515837104	0.00419161676646707	0.00205338809034908	0.00402144772117962	0	0.00494071146245059	0.00246609124537608
392	0.191295546558704	0.317919075144509	0.159722222222222	0.00398406374501992	0	0.00934579439252336	0.377593360995851	0.00606877950101146	0	0.00277264325323475	0	0	0.00280701754385965	0.00493421052631579
393	0.285485592315902	0.207641196013289	0.0458919319022946	0.326332794830372	0	0.00369458128078818	0.597477064220184	0.00549450549450549	0.00426621160409556	0.00284697508896797	0.00436205016357688	0	0.00655307994757536	0
394	0.0322364002686367	0.27979274611399	0.245548266166823	0.0229007633587786	0	0.154696132596685	0.157766990291262	0.00388098318240621	0.00683760683760684	0.00078125	0.0068259385665529	0	0.00351864883884588	0.00185185185185185
395	0.0398773006134969	0.383147853736089	0.576712328767123	0.4192	0	0.367879746835443	0.173469387755102	0.00359496704613541	0.00205338809034908	0.00260078023407022	0.00220264317180617	0	0.000660501981505945	0.00657174151150055
396	0.0981981981981982	0.542448614834674	0.204370179948586	0.529243937232525	0	0.0214341387373344	0.0296296296296296	0.00301386377335744	0.00550584996558844	0.00543970988213962	0.00352733686067019	0	0.00232648313299729	0
397	0.0710479573712256	0.410054512416717	0.040097205346294	0.205194805194805	0	0.0626865671641791	0.114285714285714	0.0025706940874036	0.00733220530174845	0.00300661455201443	0.00159235668789809	0	0.00245700245700246	0.00345423143350604
398	0.278782112274025	0.145454545454545	0.00106723585912487	0.0868725868725869	0	0.109443954104148	0.394329896907216	0.00466893039049236	0.00501002004008016	0.00342075256556442	0.00389863547758285	0	0.00163576881134133	0.00102986611740474
399	0.148401826484018	0.342151675485009	0.172185430463576	0.017208413001912	0	0.0996835443037975	0.123737373737374	0.00271739130434783	0.00464037122969838	0.00570206699928724	0.00628930817610063	0	0.00113378684807256	0.00121951219512195
400	0.00530035335689046	0.506437768240343	0.315994798439532	0.263009845288326	0	0.340217391304348	0.0376647834274953	0.00604432505036938	0.0051150895140665	0.00364393545028631	0.00333611342785655	0	0.00234082397003745	0
401	0.0196078431372549	0.214929214929215	0.0517115804806992	0.291492329149233	0	0.13854351687389	0.153409090909091	0.00394011032308905	0.00480192076830732	0.0048661800486618	0.00764192139737991	0	0.00857142857142857	0.00126422250316056
402	0.102351313969571	0.345238095238095	0.0572597137014315	0.0308151093439364	0.0488599348534202	0.0133971291866029	0.125	0.00284090909090909	0	0.00267379679144385	0.0035650623885918	0	0.00421052631578947	0
403	0.0274390243902439	0.272300469483568	0.116833205226749	0.124113475177305	0	0.0164744645799012	0.359073359073359	0.00535905680600214	0.0029126213592233	0.00368227248816412	0.00655307994757536	0.00109289617486339	0.00168634064080944	0.00445235975066785
404	0.0161054172767204	0.00900900900900901	0.0526315789473684	0.150704225352113	0.00198807157057654	0.163934426229508	0.168316831683168	0.00195694716242661	0.00146412884333821	0.00344827586206897	0	0.00233100233100233	0.00104931794333683	0.00251889168765743
405	0.00176678445229682	0.2256	0.266025641025641	0.116379310344828	0.0422932330827068	0.0122549019607843	0.0572792362768496	0.00300902708124373	0.00107411385606874	0.00575815738963532	0	0.00387296669248644	0.0045632333767927	0
406	0.00352208073692766	0.101190476190476	0.141579731743666	0.398550724637681	0	0.0848484848484849	0.0091324200913242	0.00392349190779794	0.00200803212851406	0.00376884422110553	0.00715307582260372	0	0.00325027085590466	0
407	0.0345140781108084	0.159751037344398	0.0363457760314342	0.100686498855835	0.0020746887966805	0.00114942528735632	0.189333333333333	0.00604960677555959	0.00528401585204756	0.00263504611330698	0.00814332247557003	0.00706713780918728	0.00254129606099111	0.00378071833648393
408	0.0024390243902439	0.00343053173241852	0.00353982300884956	0.0802603036876356	0	0.017293997965412	0.0142045454545455	0.00583090379008746	0.010183299389002	0.00559552358113509	0.00136054421768707	0	0.0031210986267166	0.00146627565982405
409	0.137254901960784	0.187627811860941	0.239024390243902	0.00664451827242525	0	0.0572640509013786	0.00278551532033426	0.00330305532617671	0.00520381613183001	0.00163934426229508	0.00396039603960396	0.00324675324675325	0.00393700787401575	0.00363636363636364
410	0.0075187969924812	0.297520661157025	0	0.0702127659574468	0.196843853820598	0.0134680134680135	0.0041407867494824	0.00303643724696356	0.00588928150765607	0.0017996400719856	0.00138504155124654	0.00228050171037628	0.00359712230215827	0
411	0.0448916408668731	0.325102880658436	0.00307062436028659	0	0	0.0573012939001848	0.14043583535109	0.00143266475644699	0	0.00782122905027933	0.00130718954248366	0	0.0032258064516129	0.00194174757281553
412	0	0.110151187904968	0.0442998760842627	0.00733496332518337	0.283783783783784	0.152758132956153	0.0948275862068965	0.00446428571428571	0.00143472022955524	0.00560224089635854	0.00444444444444444	0.00473559589581689	0.00302724520686176	0.00892857142857143
413	0.0882352941176471	0.196039603960396	0.120952380952381	0.00789177001127396	0.00170648464163823	0.0338078291814947	0.201535508637236	0	0.0017825311942959	0.00416088765603329	0	0.0026525198938992	0.00306278713629403	0.0062402496099844
414	0.111111111111111	0.178921568627451	0.00860215053763441	0.141025641025641	0.299610894941634	0	0.00537634408602151	0	0	0.00560224089635854	0.00126262626262626	0.00227531285551763	0.00704225352112676	0.00180505415162455
415	0.00297840655249442	0	0.146844660194175	0.0174418604651163	0.00277392510402219	0	0	0.00149476831091181	0.00574712643678161	0.00373831775700935	0	0.0045425048669695	0	0
416	0.110433604336043	0.00341296928327645	0.0458135860979463	0.0718562874251497	0	0.347566182749787	0	0.00291666666666667	0.00688073394495413	0.00143266475644699	0.00404858299595142	0	0.00714966634890372	0
417	0.203740157480315	0.358942065491184	0	0	0.00493218249075216	0.179021684316692	0.00139664804469274	0.00377358490566038	0	0.1	0	0.00413223140495868	0.00174418604651163	0.00275482093663912
418	0.022093023255814	0.430379746835443	0	0	0.00609756097560976	0.184799583550234	0.439799331103679	0.00419412822049131	0.00463320463320463	0	0	0.00561797752808989	0.00189274447949527	0.00555555555555556
419	0.311389759665622	0.452314165497896	0.00403225806451613	0	0.197201017811705	0.194933920704846	0.00379746835443038	0.00198019801980198	0.00522648083623693	0.00131406044678055	0	0.00181818181818182	0.00343642611683849	0.00467289719626168
420	0.00182481751824818	0.361423220973783	0.279295154185022	0.00467289719626168	0.00174520069808028	0.0302066772655008	0.315374507227332	0.00476947535771065	0	0.00198412698412698	0	0.00449438202247191	0.00503235082674335	0.00554675118858954
421	0.344827586206897	0.148972602739726	0.0243261012491782	0.290983606557377	0.00202020202020202	0.334987593052109	0.326752893124575	0.00494030465212021	0.00333889816360601	0	0.00452830188679245	0.00435413642960813	0.00505415162454874	0.00528169014084507
422	0.387755102040816	0.456386292834891	0.283319362950545	0.00544959128065395	0	0.00273972602739726	0.177551020408163	0.00589390962671906	0.00271493212669683	0.00285035629453682	0.0139664804469274	0.00156494522691706	0	0
423	0.0298913043478261	0.112179487179487	0.294681778552746	0.24968474148802	0.0367847411444142	0.220408163265306	0.107142857142857	0	0.00271739130434783	0.00315955766192733	0.0115830115830116	0.00138312586445367	0.00232774674115456	0.00271739130434783
424	0	0.535096642929807	0.242250287026406	0.26123595505618	0.113607990012484	0.246554364471669	0.264204545454545	0.00208333333333333	0.00408997955010225	0.00175284837861525	0.00665557404326123	0	0.00223214285714286	0.00338409475465313
425	0.0240384615384615	0.553260869565217	0.00130718954248366	0.319642857142857	0.356536502546689	0.0432276657060519	0	0	0.00246710526315789	0.00206896551724138	0.00581395348837209	0.00358208955223881	0.00936329588014981	0
426	0.0786240786240786	0.168674698795181	0.278240190249703	0.0192771084337349	0.00460122699386503	0	0.495698924731183	0.00330812854442344	0.0034965034965035	0.00442477876106195	0.00212314225053079	0	0.00362976406533575	0.00402576489533011
427	0.000639795265515035	0	0	0.040457343887423	0.19971671388102	0.0385756676557863	0	0.00116144018583043	0	0	0.000829875518672199	0.00287907869481766	0.00512820512820513	0.00381679389312977
428	0	0.0294759825327511	0.128346456692913	0.0025974025974026	0.0091324200913242	0.00700116686114352	0	0.00350877192982456	0	0.00441826215022091	0.00261780104712042	0.00602409638554217	0.00328947368421053	0
429	0.0750816104461371	0.00163934426229508	0.0050709939148073	0.197080291970803	0.00129366106080207	0.0177777777777778	0	0.00288184438040346	0.00211864406779661	0	0.00148809523809524	0.00362056480811007	0.00733137829912024	0
430	0.211324570273003	0.307692307692308	0	0.00574712643678161	0.00330578512396694	0.00909090909090909	0.00394736842105263	0.00189753320683112	0.0023696682464455	0.00401606425702811	0.00561797752808989	0	0	0
431	0.00428265524625268	0	0	0.0131233595800525	0.180772391125719	0.188046647230321	0.0210280373831776	0.00576036866359447	0	0	0.00675675675675676	0.00411522633744856	0.000920810313075506	0.00879765395894428
432	0.27661357921207	0.469964664310954	0.00336417157275021	0.00395256916996047	0.130935251798561	0.142418032786885	0.110854503464203	0.00295246530853262	0.00425079702444208	0.00353982300884956	0.0104166666666667	0.000755287009063444	0.00499687695190506	0.00317124735729387
433	0.00411522633744856	0.328493647912886	0.00706713780918728	0	0.239057239057239	0.00172117039586919	0	0	0.00327868852459016	0	0.00811359026369168	0.00204290091930541	0.00187265917602996	0
434	0.0130081300813008	0.00263388937664618	0.0343601895734597	0.00147058823529412	0.0022075055187638	0.318545902649415	0.162621359223301	0.00382409177820268	0.00362976406533575	0.00172413793103448	0.0018450184501845	0.00583657587548638	0.00248344370860927	0.00533807829181495
435	0.015625	0.48705501618123	0	0.0325779036827195	0.348005502063274	0.0137614678899083	0.20059880239521	0.00276243093922652	0.00456852791878173	0	0.00803571428571428	0.00169635284139101	0.00289017341040462	0
436	0.327002477291495	0.00675675675675676	0.127450980392157	0	0.00625	0.00181488203266788	0	0.00314630309386471	0.00425531914893617	0.00364431486880466	0.0036101083032491	0	0	0.0126182965299685
437	0.13251155624037	0.124590163934426	0.16597510373444	0.294599018003273	0.285064442759666	0.00324675324675325	0.338688085676037	0.00214592274678112	0	0.00126342387871131	0.00183654729109275	0.00252206809583859	0	0.0022238695329874
438	0.00101729399796541	0.19620253164557	0.00298953662182362	0.168627450980392	0.0422405876951331	0.184803001876173	0.0128205128205128	0.00459981600735971	0	0.00351288056206089	0.00234466588511137	0.0016260162601626	0.00405092592592593	0
439	0.00232558139534884	0.609112709832134	0.263367463026166	0.00480769230769231	0.0499457111834962	0.00294985250737463	0.0386473429951691	0	0.00208044382801664	0.00471063257065949	0.00169204737732657	0.00181983621474067	0.00213219616204691	0.0111111111111111
440	0.298177083333333	0.175141242937853	0	0.32312925170068	0	0.0141843971631206	0.0099009900990099	0.00242424242424242	0.0037037037037037	0	0.00628140703517588	0.00275482093663912	0	0.0185185185185185
441	0.104323953328758	0.132295719844358	0.0474683544303797	0.0116279069767442	0.0634696755994358	0.00519480519480519	0.390763765541741	0.00426356589147287	0.00541516245487365	0.00527240773286467	0.00460829493087558	0.00531914893617021	0.00293255131964809	0.003125
442	0.00539811066126856	0.025	0.0860927152317881	0.00623052959501558	0.383495145631068	0.273648648648649	0.00416666666666667	0.00637450199203187	0.00350877192982456	0.00533333333333333	0	0.00403817914831131	0.00646766169154229	0.00550964187327824
443	0.302916978309648	0.580710659898477	0.467948717948718	0.00775193798449612	0.100135317997294	0.00540958268933539	0.0856269113149847	0.00499168053244592	0.00260926288323549	0.00168539325842697	0	0.00267022696929239	0.00590640617900954	0.00793650793650794
444	0.00280504908835905	0.50251256281407	0.00405679513184584	0.273921200750469	0.387378640776699	0.0450132391879965	0.0062111801242236	0.00543478260869565	0.00363636363636364	0.00130208333333333	0.00255754475703325	0.00443786982248521	0.00417335473515249	0
445	0.247348119575699	0.206482593037215	0.00496894409937888	0.0697674418604651	0.00310696848646249	0.215940054495913	0.389513108614232	0.00549628192693178	0.0032618825722274	0.00676437429537768	0	0.0017688679245283	0.00219901044529962	0.00109289617486339
446	0.00350877192982456	0.303712035995501	0.00492610837438424	0.0167464114832536	0.429763560500695	0.00428571428571429	0.353675450762829	0.0043859649122807	0.00334448160535117	0	0.00650759219088937	0.0046767537826685	0.0104347826086957	0.000829875518672199
447	0.0035377358490566	0.385229540918164	0.376061120543294	0.00986842105263158	0.235993208828523	0.185483870967742	0.0741525423728814	0.00318809776833156	0.0188679245283019	0.00419507079181961	0.00337837837837838	0.00127877237851662	0.00344695518958254	0.00214745884037223
448	0.00629722921914358	0.369642857142857	0.199367088607595	0.351590106007067	0.00558269364968597	0.00187617260787992	0.134246575342466	0.00700700700700701	0.00233236151603499	0.00128259940145361	0.00323624595469256	0.00214362272240086	0.00462249614791988	0.00250941028858218
449	0.00606060606060606	0.0166204986149584	0.046070460704607	0.125	0.107734806629834	0.0729813664596273	0	0.00184842883548983	0.00153139356814701	0.0045425048669695	0.00308166409861325	0	0.00387596899224806	0
450	0.00613154960981048	0.00719424460431655	0.192307692307692	0.0494037478705281	0.222941720629047	0.00810185185185185	0.3583984375	0.00193423597678917	0.00415800415800416	0.0043206913106097	0.00418118466898955	0.00283486888731396	0.00191754554170662	0.00197368421052632
451	0.259507149376331	0.09375	0.0434192672998643	0.163934426229508	0.356799037304452	0.00216216216216216	0.00101729399796541	0.00350078767722738	0.00150602409638554	0.00355239786856128	0.003	0.00229673863114378	0.00505902192242833	0
452	0.00173611111111111	0.0031055900621118	0.223759541984733	0.00302114803625378	0.0225872689938398	0.00218340611353712	0.0109489051094891	0.00324149108589951	0	0.00204220558202859	0.00373134328358209	0	0.00350877192982456	0
453	0.0041422160856058	0.00312256049960968	0.00317863954227591	0.257317073170732	0.109607577807848	0.214171720395787	0.0044543429844098	0.00278551532033426	0	0.00099304865938431	0.00405131667792032	0.00241837968561064	0.00351851851851852	0.00573613766730402
454	0.0763888888888889	0.447322970639033	0.0111111111111111	0	0	0.0051063829787234	0.0150753768844221	0.00164383561643836	0.00297545251673692	0.00469483568075117	0	0	0.0033003300330033	0.00475059382422803
455	0.0960960960960961	0.0109756097560976	0.0032967032967033	0.0223642172523962	0	0.0051792828685259	0.0151324085750315	0.00283085633404105	0.00239234449760766	0.00194552529182879	0.00274725274725275	0	0.00305997552019584	0.00485436893203883
456	0.00116550116550117	0.240300375469337	0.00299625468164794	0.00307692307692308	0.00347222222222222	0.00278940027894003	0.282393957001743	0.00282685512367491	0.007	0.00259403372243839	0.00186219739292365	0.00141843971631206	0.00225225225225225	0.00310773480662983
457	0	0.357142857142857	0.00300525920360631	0.00852272727272727	0.00432900432900433	0.0979228486646884	0.00296296296296296	0	0.00205549845837616	0.00271370420624152	0	0.00955414012738853	0.00303951367781155	0.00264550264550265
458	0.00244798041615667	0.506024096385542	0.372561768530559	0.00864553314121038	0.00549450549450549	0.0502873563218391	0.00334672021419009	0.00115874855156431	0.00125944584382872	0.00359916650880849	0	0	0.00337837837837838	0.00404448938321537
459	0.17969195664575	0.0464684014869888	0.00303260045489007	0.302770780856423	0.00632911392405063	0.00454545454545455	0.123529411764706	0.0028585040495474	0.00490196078431373	0.0015527950310559	0.00713266761768902	0	0.00975609756097561	0.00126262626262626
460	0.329037800687285	0.885245901639344	0.00407331975560081	0.00471698113207547	0.35453216374269	0.0442748091603053	0.301624129930394	0.00684931506849315	0.333333333333333	0.00384404173531027	0.00488997555012225	0.00252908447142135	0.00126422250316056	0
461	0.00537056928034372	0.326053042121685	0.174834437086093	0.0119148936170213	0.0776160776160776	0.1598733676296	0.0417690417690418	0.00423280423280423	0.00403225806451613	0.00435413642960813	0.00499375780274657	0.00548159749412686	0.00278724063177454	0
462	0.00189393939393939	0.451267605633803	0.186861313868613	0.140515222482436	0	0.298488664987406	0.00934579439252336	0.00654307524536532	0.00134952766531714	0.00278035217794254	0.00482509047044632	0	0.00417710944026733	0.0106382978723404
463	0.241823587710605	0.600852272727273	0.00264550264550265	0.273062730627306	0	0.0028328611898017	0.029126213592233	0.00215169445938677	0.002710027100271	0.00353982300884956	0.00223214285714286	0	0.00298804780876494	0.00444444444444444
464	0.00132275132275132	0.436170212765957	0	0.0020703933747412	0	0.00217627856365615	0.356350184956843	0.00725689404934688	0.0552584670231729	0.00833333333333333	0.00309597523219814	0	0	0.000496277915632754
465	0.00144927536231884	0.509146341463415	0.0191304347826087	0.00833333333333333	0	0.239048811013767	0.457463884430177	0.00713266761768902	0.113805970149254	0.00300751879699248	0	0	0.00773809523809524	0.00105263157894737
466	0.0125427594070696	0.355555555555556	0.298640776699029	0.0817120622568093	0	0.00155763239875389	0.00242130750605327	0.00308324768756423	0.00209643605870021	0.00329242741694104	0	0	0.00667779632721202	0.00282485875706215
467	0.0128354725787631	0.146596858638743	0.504873294346979	0.327850877192982	0	0.00166389351081531	0.0017921146953405	0.00308324768756423	0	0.005	0.00396510705789056	0	0.00664451827242525	0.00236406619385343
468	0.00103412616339193	0.1640625	0.00807265388496468	0.427728613569322	0	0.00348432055749129	0.29769392033543	0.00174672489082969	0	0.00534188034188034	0.0033500837520938	0	0.00324675324675325	0.00312174817898023
469	0.0256907416383907	0.381632653061225	0.00509683995922528	0.00234741784037559	0	0.00352112676056338	0	0.00525854513584575	0.00203252032520325	0	0	0	0.0032626427406199	0.00540540540540541
470	0	0.390396659707724	0.2125	0.0029940119760479	0	0.00307219662058372	0	0.00336700336700337	0.00203252032520325	0.000580720092915215	0.003690036900369	0	0.00534188034188034	0.00536193029490617
471	0.181081081081081	0.24468085106383	0.0185979971387697	0.292631578947368	0	0.00761421319796954	0.00309597523219814	0	0.0050761421319797	0	0.00117647058823529	0	0.00465983224603914	0
472	0.052536231884058	0.289544235924933	0.0205696202531646	0.022508038585209	0	0.00170068027210884	0.00317460317460317	0.00275862068965517	0.00360490266762797	0	0.00946372239747634	0	0.00111358574610245	0
473	0	0.00386847195357834	0.0149659863945578	0.0232558139534884	0	0.175757575757576	0.180246913580247	0.00699300699300699	0.00388098318240621	0.00122549019607843	0.0093167701863354	0	0	0.0023094688221709
474	0.217119928666964	0.342412451361868	0.0151724137931034	0.00267379679144385	0	0.0110935023771791	0.0787119856887299	0.0026123301985371	0.00638297872340425	0.00123152709359606	0.00549450549450549	0	0.00421348314606742	0
475	0.402266288951841	0.0364741641337386	0.00258064516129032	0.00274725274725275	0	0	0	0	0.00225733634311512	0.00193050193050193	0.00278551532033426	0	0.0060790273556231	0.00176678445229682
476	0.023728813559322	0.266304347826087	0.0298255486775464	0.0102827763496144	0	0.116204002582311	0.0167597765363128	0.0060790273556231	0	0.00517063081695967	0.00674536256323777	0	0.00351617440225035	0
477	0.0603715170278638	0.354249404289118	0.051948051948052	0.0313725490196078	0	0.297777777777778	0.0172910662824208	0.00728155339805825	0.00171086398631309	0.00107296137339056	0.00301810865191147	0	0.00471698113207547	0.00707547169811321
478	0.138947368421053	0.628158844765343	0.161016949152542	0	0	0.0209205020920502	0	0.00105485232067511	0	0.00323624595469256	0.00166666666666667	0	0.0269230769230769	0.00571428571428571
479	0.257744009351257	0.00505050505050505	0	0.174311926605505	0	0.0882917466410749	0.25208807896735	0.00352802822422579	0	0.0067001675041876	0.00242718446601942	0	0.00860832137733142	0.00448430493273543
480	0.00691244239631336	0.231203007518797	0	0.0315186246418338	0	0.163355408388521	0.293906810035842	0.00111731843575419	0.00758725341426404	0	0.00557620817843866	0	0.00488400488400488	0
481	0.00659521846661171	0.263157894736842	0.249066666666667	0	0	0.330452127659574	0	0.00128205128205128	0.00303951367781155	0.00310366232153942	0.00396825396825397	0	0.00216450216450216	0
482	0.00252100840336134	0.3541842772612	0.435736677115987	0.207908163265306	0	0.00441501103752759	0.186131386861314	0.00485044462409054	0.00433168316831683	0	0.00428571428571429	0	0	0.00282485875706215
483	0	0.30327868852459	0.830449826989619	0.390625	0	0.00347222222222222	0.235897435897436	0.0032520325203252	0.0301810865191147	0.408719346049046	0.0101522842639594	0	0	0.00279329608938547
484	0.102607232968881	0.326440177252585	0.173640167364017	0.00719424460431655	0.150259067357513	0.00330578512396694	0.306020066889632	0.00345025876940771	0.0365853658536585	0.0031413612565445	0.00657894736842105	0.00193050193050193	0.000958772770853308	0.00311203319502075
485	0.338736492103076	0.00246913580246914	0.267297887836854	0.138364779874214	0.00454545454545455	0.00342465753424658	0.0301003344481605	0.00380324543610548	0.00118623962040332	0.00139599813866915	0.0091324200913242	0	0.00210526315789474	0
486	0.00613496932515337	0.0014367816091954	0.00858369098712446	0.0254452926208651	0.00471698113207547	0.00526315789473684	0.0333333333333333	0	0	0.00259067357512953	0.00161290322580645	0	0.00965600482800241	0
487	0.126947040498442	0.0507343124165554	0.00841908325537886	0.271870794078062	0.00557880055788006	0.402407116692831	0	0.00577200577200577	0.00196656833824975	0.00293255131964809	0.00246103363412633	0.00317965023847377	0.00313479623824451	0
488	0.225609756097561	0.57359176256814	0.00416319733555371	0.0316622691292876	0.0181818181818182	0.0062111801242236	0	0.00621976503109883	0.00216684723726977	0.00266666666666667	0	0.00433839479392625	0	0.00476190476190476
489	0.00379746835443038	0.00735294117647059	0.00288461538461538	0.0346820809248555	0.0192307692307692	0.085812356979405	0.0420475319926874	0.00388726919339164	0	0.00523560209424084	0	0.00444444444444444	0.00907441016333938	0.0038659793814433
490	0.00240096038415366	0.138931297709924	0.0168634064080944	0.00140056022408964	0.437743190661479	0.249084249084249	0.495071193866375	0.00267141585040071	0.00584795321637427	0.00519031141868512	0.00553250345781466	0.00441257584114727	0.00528301886792453	0.000767459708365311
491	0.00457317073170732	0.397705544933078	0.481187069422364	0.0037037037037037	0.407670454545455	0.010443864229765	0.032258064516129	0.00623885918003565	0.00175746924428822	0.00375469336670839	0	0.00850546780072904	0.00099009900990099	0
492	0.301872074882995	0.0856219709208401	0	0.00285306704707561	0.0811554332874828	0.00308166409861325	0.0824742268041237	0.00651324359531046	0.00123304562268804	0.00546448087431694	0.00294985250737463	0.00197628458498024	0.00219298245614035	0
493	0.158762886597938	0	0.0858536585365854	0.492012779552716	0.087696335078534	0.00248756218905473	0.227272727272727	0.00471698113207547	0.00251889168765743	0.00448430493273543	0.00551977920883165	0.00245098039215686	0.00278940027894003	0.00181818181818182
494	0.222849083215797	0.173160173160173	0.241519674355495	0.0108695652173913	0.0709969788519638	0.254378648874062	0.0622950819672131	0.00352112676056338	0.00272108843537415	0.00260756192959583	0	0.0641891891891892	0.0018348623853211	0.00234741784037559
495	0.483218762636474	0.405708460754332	0.00750938673341677	0.152136752136752	0.307127882599581	0.0415584415584416	0	0.0029391815509835	0.00289519397799653	0.00725952813067151	0.00899280575539568	0.00506329113924051	0.00139082058414465	0.0021978021978022
496	0.0046242774566474	0.20253164556962	0.00111358574610245	0.275261324041812	0.264214046822742	0.238759689922481	0.00483091787439614	0.00517241379310345	0.00182149362477231	0.0054005400540054	0	0.00101010101010101	0.00218340611353712	0
497	0.00843881856540084	0.329166666666667	0.0284810126582278	0.0508474576271186	0.00338983050847458	0.4920724801812	0.346886912325286	0.00168067226890756	0.00131752305665349	0.0102230483271375	0.00196850393700787	0.00202429149797571	0.00400572246065808	0.00163265306122449
498	0.0543933054393305	0.541632983023444	0.269065981148243	0	0.0646114864864865	0.00316957210776545	0.172535211267606	0.00357568533969011	0.00332640332640333	0.00416859657248726	0	0.00321957501609787	0.00218818380743982	0.00429184549356223
499	0.185800604229607	0.142857142857143	0.0699300699300699	0.00214132762312634	0.0671641791044776	0.0164744645799012	0.0496083550913838	0.00829875518672199	0.00584795321637427	0.00121212121212121	0.00112612612612613	0.00267379679144385	0.00314465408805031	0.00185185185185185
500	0.43014301430143	0.122065727699531	0.386524822695035	0.251670378619154	0	0.13628762541806	0.494300518134715	0.00386398763523957	0	0.00226244343891403	0.00265604249667995	0	0.00557620817843866	0.00172512938470385
501	0.00517464424320828	0.126728110599078	0.526259946949602	0.0698689956331878	0.00263504611330698	0.180165289256198	0	0.00472589792060491	0.00966608084358524	0.00209863588667366	0.00763358778625954	0.00628140703517588	0.00474308300395257	0
502	0	0.506172839506173	0.0026281208935611	0.161137440758294	0.292771084337349	0.289232934553132	0.0037037037037037	0	0.00239234449760766	0.00374531835205993	0.00449101796407186	0.00348027842227378	0.00392156862745098	0
503	0.00242013552758954	0.503286384976526	0.00754147812971342	0.422644770959378	0.00390625	0.0171673819742489	0.0660847880299252	0.00164880461665293	0.00386930352536543	0.00275103163686382	0.00227686703096539	0.0013531799729364	0.00298804780876494	0.00110497237569061
504	0.0414507772020725	0.0269607843137255	0.0444601270289344	0	0	0.00701754385964912	0.239852398523985	0.00183823529411765	0	0.00235849056603774	0	0.00871080139372822	0.0116279069767442	0.00193798449612403
505	0.00377714825306893	0.741463414634146	0.269503546099291	0.00367647058823529	0.00253968253968254	0.00264375413086583	0.366863905325444	0.00779220779220779	0.12280701754386	0.00343642611683849	0.004149377593361	0.00472813238770686	0.00421496311907271	0.00222593210907067
506	0.00354609929078014	0.00392541707556428	0.277548209366391	0.146017699115044	0.0167785234899329	0.002710027100271	0	0.00302114803625378	0.00177935943060498	0.00415553576729	0.00883652430044183	0.00341880341880342	0	0.0022271714922049
507	0.00299102691924227	0.157509157509158	0.00161550888529887	0.250645994832041	0.0131291028446389	0	0	0.005	0	0.00472255017709563	0.00331858407079646	0	0	0
508	0	0	0.00293255131964809	0.381348875936719	0.0102040816326531	0	0.00708502024291498	0.00595238095238095	0.00279329608938547	0	0.00202922077922078	0.0110294117647059	0	0.0018450184501845
509	0.0106382978723404	0	0.00308832612723904	0.00334448160535117	0	0.00261096605744125	0.0460526315789474	0.00423131170662906	0	0.00542888165038002	0	0.00397877984084881	0	0.00760456273764259
510	0.0309789343246592	0	0.00236406619385343	0	0.0152542372881356	0.00485436893203883	0.00584795321637427	0.00126582278481013	0.00472813238770686	0.00753012048192771	0	0.00256629597946963	0	0.0050125313283208
511	0.127625201938611	0	0.000910746812386157	0.00240963855421687	0.165333333333333	0.0032258064516129	0.0115606936416185	0.00359389038634322	0	0	0.00813008130081301	0.00099009900990099	0.00395256916996047	0.00520833333333333
512	0.0626740947075209	0	0	0.053639846743295	0.0901447921531994	0.0194610778443114	0	0.00111856823266219	0	0	0.0022271714922049	0.00361532899493854	0.00590841949778434	0.00294985250737463
513	0.0011441647597254	0.00245098039215686	0.0131578947368421	0.00442477876106195	0.0952380952380952	0.0346820809248555	0	0.00643776824034335	0.00404040404040404	0.00592417061611374	0.00341296928327645	0.00368324125230203	0.0036231884057971	0.00909090909090909
514	0.00692520775623269	0.14745308310992	0.0657276995305164	0	0.00391134289439374	0.0967741935483871	0	0.00183823529411765	0.00309119010819165	0.00655737704918033	0.00704225352112676	0.00337268128161889	0.00207182320441989	0
515	0.00574712643678161	0.310267857142857	0.00371747211895911	0.0444444444444444	0.149606299212598	0.00650406504065041	0.115625	0.00422832980972516	0.00335195530726257	0.00805152979066022	0.00609756097560976	0.00223380491437081	0.00859598853868195	0
516	0.205750224618149	0.0162748643761302	0.00170940170940171	0.152173913043478	0.0785953177257525	0.0460405156537753	0.0341296928327645	0.00551470588235294	0	0.0046801872074883	0	0.00919117647058824	0	0
517	0.0081799591002045	0.521008403361345	0.0472727272727273	0	0.0182555780933063	0.00192307692307692	0.278443113772455	0.0051413881748072	0.134408602150538	0.00239234449760766	0.0097799511002445	0.00189753320683112	0	0.00151975683890578
518	0.250428816466552	0.537396121883656	0.135021097046413	0.00854700854700855	0.00760456273764259	0.138424821002387	0	0.00466200466200466	0.138790035587189	0.00194678780012979	0.00636942675159236	0.00813008130081301	0	0
519	0.00699300699300699	0.346590909090909	0.003690036900369	0.0563991323210412	0	0.0157232704402516	0	0.00657894736842105	0.00382165605095541	0	0.00359066427289048	0.00290697674418605	0.00775193798449612	0
520	0.262645914396887	0.479338842975207	0.0073394495412844	0.210144927536232	0	0.228464419475655	0.02734375	0.0061633281972265	0.143646408839779	0.00248138957816377	0.00396301188903567	0	0.0032599837000815	0
521	0.208317997791682	0.443089430894309	0.154028436018957	0.00172711571675302	0.12636899747262	0.0354609929078014	0.302447552447552	0.00298850574712644	0.0031055900621118	0.00815217391304348	0.0028735632183908	0.001743679163034	0.0186335403726708	0.0038659793814433
522	0.280400572246066	0	0.100327153762268	0.0358208955223881	0.00186219739292365	0.168150346191889	0.0192307692307692	0.040650406504065	0	0.00396196513470681	0.00444444444444444	0	0.00269541778975741	0.00353356890459364
523	0.0022075055187638	0.482840236686391	0.0018018018018018	0.00544959128065395	0.01	0.192582025677603	0.386666666666667	0	0.00769230769230769	0	0	0	0.00329637398861253	0.00571428571428571
524	0.00395256916996047	0.408969210174029	0.32887189292543	0.128571428571429	0.010126582278481	0.241379310344828	0	0.00118063754427391	0.00411184210526316	0.00171821305841924	0.00216450216450216	0.00307692307692308	0.0293453724604966	0.0121951219512195
525	0	0.467889908256881	0	0.00286532951289398	0	0.0162866449511401	0.365551425030979	0.0031055900621118	0.0126582278481013	0.00851063829787234	0.00348432055749129	0.00130039011703511	0	0.00606980273141123
526	0.110047846889952	0.00373134328358209	0.216425120772947	0.193832599118943	0.365528726061615	0.0253807106598985	0.147619047619048	0.0021849963583394	0.00571428571428571	0.0025062656641604	0.00332963374028857	0.0029673590504451	0.003125	0.00221116639027087
527	0.0182094081942337	0.161793372319688	0.25635593220339	0.0125	0.203703703703704	0	0.243298969072165	0.00471698113207547	0	0.00704225352112676	0.0167597765363128	0.00283553875236295	0	0.0681003584229391
528	0.0810157194679565	0.0181818181818182	0.195464362850972	0.287531806615776	0.216262975778547	0	0.0145985401459854	0.00334672021419009	0.00529100529100529	0.0331384015594542	0.0029940119760479	0.00356597045338767	0.000761614623000762	0
529	0.192444761225944	0.152542372881356	0.004739336492891	0.235831809872029	0.0198019801980198	0.00690846286701209	0.0694864048338369	0.00543872371283539	0	0	0.006	0.00559910414333707	0.00133689839572193	0.00274725274725275
530	0.25790987535954	0.114537444933921	0.00342465753424658	0.537190082644628	0.0187110187110187	0.138613861386139	0	0.00548291859974694	0.00327332242225859	0.00145348837209302	0.190769230769231	0.00380228136882129	0.00332502078137988	0
531	0.167578659370725	0.348076923076923	0	0.00588235294117647	0.132530120481928	0.256627783669141	0.0974842767295598	0.00323624595469256	0.00120918984280532	0.00378787878787879	0.00689655172413793	0.00215982721382289	0.00445544554455446	0.00570613409415121
532	0.108219178082192	0.383747178329571	0.133122028526149	0.032520325203252	0.430857142857143	0.3801261829653	0.0232558139534884	0.0034324942791762	0.00183823529411765	0.0031055900621118	0.00840336134453781	0.00256629597946963	0.00347624565469293	0
533	0.140077821011673	0.529595015576324	0.0674157303370786	0	0.0294117647058824	0.207739307535642	0.186635944700461	0.00214592274678112	0.00210970464135021	0.00532623169107856	0	0.00505050505050505	0.00309437854564208	0
534	0.119402985074627	0.277041942604857	0.261968085106383	0.121107266435986	0.464846980976013	0.0973871733966746	0.143106457242583	0.00248756218905473	0.00651465798045603	0.00173010380622837	0	0.0047230571060541	0.00204918032786885	0.00171526586620926
535	0.126970227670753	0.278538812785388	0.245149911816578	0	0.0113636363636364	0.190404797601199	0.205583756345178	0.00230017251293847	0.00392156862745098	0.00332225913621262	0.00147492625368732	0.00247524752475248	0.00589622641509434	0.00197433366238894
536	0.0147492625368732	0.788844621513944	0.326674500587544	0.203703703703704	0.166892808683853	0.171428571428571	0.108183079056865	0	0.00338409475465313	0.00328022492970947	0.0017636684303351	0.00292682926829268	0	0.00257731958762887
537	0.0360272638753651	0.099290780141844	0.215167548500882	0.180048661800487	0.00782997762863535	0.0649762282091918	0.14176245210728	0.00482758620689655	0.0020746887966805	0.0040920716112532	0.00672645739910314	0.00380589914367269	0.0023094688221709	0
538	0.008	0.152097902097902	0.117753623188406	0.238709677419355	0.278296988577362	0.00266666666666667	0.383333333333333	0.00389105058365759	0	0.00474683544303797	0.00535475234270415	0.00513259195893926	0.012	0.00219298245614035
539	0.00188146754468485	0.0708661417322835	0.139618138424821	0.23841059602649	0.480286738351254	0.143448275862069	0.0403225806451613	0.00706521739130435	0.00595238095238095	0.0028957528957529	0.00589970501474926	0.00442722744881018	0.00169204737732657	0
540	0	0.159663865546218	0.555555555555556	0.244897959183673	0.13968253968254	0	0.0840197693574959	0.00572519083969466	0.00272851296043656	0.00397877984084881	0.00465116279069767	0.00411099691675231	0	0.0010989010989011
541	0.00459770114942529	0.05	0.151412429378531	0.311864406779661	0.0463576158940397	0.0368421052631579	0	0.00498753117206983	0	0.0032546786004882	0.00261096605744125	0.00166666666666667	0.00293083235638921	0
542	0.00521739130434783	0.0276162790697674	0	0.392452830188679	0.00524475524475524	0.085	0.025	0	0.00322061191626409	0	0.00434782608695652	0.00369685767097967	0.00387596899224806	0.00343053173241852
543	0.00524475524475524	0.0487804878048781	0.0783847980997625	0.134897360703812	0.134535367545076	0.00958466453674121	0	0	0.00235294117647059	0.00316957210776545	0.00162337662337662	0.0065359477124183	0.00290697674418605	0
544	0.00545454545454545	0	0	0	0.336043360433604	0.0106382978723404	0.00202839756592292	0	0	0	0.0161290322580645	0.00291120815138282	0.00326797385620915	0.00228571428571429
545	0.00755287009063444	0.00632911392405063	0.00113636363636364	0.145877378435518	0.0617633191890618	0.0031496062992126	0	0.01	0.0050251256281407	0.00417163289630513	0.00695410292072323	0.00129032258064516	0.00574712643678161	0.00328947368421053
546	0.00386100386100386	0.536649214659686	0	0.0044543429844098	0.16421568627451	0.005859375	0.0036101083032491	0.00256081946222791	0.0954773869346734	0.00247524752475248	0.00325379609544469	0.00316205533596838	0.00940438871473354	0.0065359477124183
547	0.23219512195122	0.407272727272727	0.00242130750605327	0.0125	0.0964705882352941	0.00609756097560976	0	0.00565930956423316	0.0970873786407767	0	0.00325732899022801	0.00338409475465313	0.0105633802816901	0.00694444444444444
548	0.188023952095808	0.423664122137405	0.00595238095238095	0	0.276470588235294	0.00224215246636771	0	0.00583657587548638	0.109289617486339	0	0	0.00133600534402138	0.00407331975560081	0.00694444444444444
549	0.553884711779449	0.00303951367781155	0.00612244897959184	0	0.0634920634920635	0.296438883541867	0.00952380952380952	0.00420575865415723	0.00289017341040462	0	0	0.00651465798045603	0.00846944948578342	0
550	0.00394477317554241	0.396887159533074	0.00226244343891403	0.00286532951289398	0.0480404551201011	0.197167755991285	0.0100502512562814	0.00702576112412178	0.00246913580246914	0.00404858299595142	0.00444444444444444	0.00322234156820623	0.00260642919200695	0
551	0.323308270676692	0.271457085828343	0	0.00321543408360129	0.00224719101123596	0.52168284789644	0.0050125313283208	0.00378501135503407	0	0	0.00515463917525773	0.00357568533969011	0.00146842878120411	0.00248756218905473
552	0.359422492401216	0.677075399847677	0.00134589502018843	0.00527704485488127	0.202312138728324	0	0.323321554770318	0.00421052631578947	0.00282645562464669	0.00282885431400283	0.00336700336700337	0.002460024600246	0	0.0049813200498132
553	0.00693756194251734	0	0.328056288478452	0.00588235294117647	0.0226950354609929	0.24294813466788	0.279883381924198	0.00153374233128834	0	0.00306184935701163	0.00436681222707424	0.00233281493001555	0.00413223140495868	0.002710027100271
554	0.00595829195630586	0.449489216799092	0.197115384615385	0	0.0043859649122807	0.28343949044586	0.571155682903534	0.0027002700270027	0.000636132315521629	0.00469924812030075	0	0.00102774922918808	0.00468110005851375	0.00159489633173844
555	0.0617828773168579	0.505747126436782	0.546252927400468	0.302578018995929	0.00203665987780041	0	0.0254237288135593	0.0332225913621262	0.000705218617771509	0.00591446769790719	0.00330578512396694	0	0.0026525198938992	0.00446428571428571
556	0.175068744271311	0.167213114754098	0	0.230024213075061	0.0326370757180157	0	0.354519774011299	0.00800753650494583	0	0	0.00508474576271186	0.0028673835125448	0.0034443168771527	0.00391236306729264
557	0	0.00345423143350604	0.342287694974003	0.521957340025094	0.186544342507645	0.0775577557755776	0.384969325153374	0.00515463917525773	0.00291120815138282	0.00243190661478599	0.00193423597678917	0.00205973223480947	0.0267857142857143	0.00419815281276238
558	0.741935483870968	0.0581613508442777	0.383641674780915	0	0	0.0987074030552291	0.00603621730382294	0.53125	0.00470588235294118	0.00217509516041327	0	0.0101694915254237	0.0023094688221709	0.00163398692810458
559	0.299256505576208	0.161048689138577	0.00380710659898477	0.349875930521092	0.23352435530086	0	0.00471698113207547	0.00565428109854604	0.00377714825306893	0.001998001998002	0.00493827160493827	0.00424628450106157	0.00970873786407767	0.00717703349282297
560	0.246511627906977	0	0.00589970501474926	0.439252336448598	0.0691056910569106	0.5	0.174757281553398	0.00402684563758389	0.0163934426229508	0.00747863247863248	0.00597014925373134	0.00124843945068664	0.333333333333333	0.0513307984790875
561	0.00239234449760766	0.553892215568862	0.16441717791411	0	0.00227790432801822	0.135416666666667	0.0379746835443038	0.00208333333333333	0.00332225913621262	0.00240818783865141	0	0	0.0028169014084507	0
562	0.0468431771894094	0.438202247191011	0.00552486187845304	0.12	0	0.0890909090909091	0.666666666666667	0.00346260387811634	0.00205761316872428	0	0.0209497206703911	0	0.00634517766497462	0.666666666666667
563	0.0063626723223754	0.287410926365796	1	0.294425087108014	0.106463878326996	0.0028735632183908	0.368251410153102	0.00475220638153428	0.00170068027210884	0.8	0.00309597523219814	0	0.00359712230215827	0.0033003300330033
564	0.177848775292865	0.168650793650794	0.24952380952381	0	0.114285714285714	0.00359712230215827	0.252577319587629	0.00251098556183302	0.00556328233657858	0.00353045013239188	0.0151515151515152	0	0.00693240901213172	0.00275482093663912
565	0.290833907649897	0.0554699537750385	0.202830188679245	0.761194029850746	0.00396825396825397	0.0045045045045045	0.170491803278689	0.00538748445917945	0.00229095074455899	0.0042674253200569	0.641025641025641	0.00201612903225806	0.00369913686806412	0
566	0.0292682926829268	0.011400651465798	0.00333889816360601	0.347244515783842	0.308740068104427	0.118742724097788	0.146039603960396	0.00252100840336134	0.00365853658536585	0.0048661800486618	0.00388433318946914	0.00264026402640264	0.00448143405889885	0
567	0.127829560585885	0.346938775510204	0.00396301188903567	0.119047619047619	0	0.305970149253731	0.0986842105263158	0.00599520383693046	0.00390625	0.00236686390532544	0.00480769230769231	0	0.00381679389312977	0.00146198830409357
568	0.401376146788991	0.502522704339051	0.0320855614973262	0.0192926045016077	0.0015600624024961	0.0143540669856459	0	0.00548016701461378	0.00672371638141809	0.003147128245476	0	0.000986193293885602	0.0036697247706422	0
569	0.00192864030858245	0.239683933274802	0.00472255017709563	0.0723404255319149	0.142633228840125	0.124137931034483	0.128947368421053	0.00477326968973747	0.00112233445566779	0.00147819660014782	0.00721153846153846	0.0028116213683224	0.00318979266347687	0.00278164116828929
570	0.00397877984084881	0.180894308943089	0.153374233128834	0.13	0.143993635640414	0.33921568627451	0.273584905660377	0.00706214689265537	0.00182481751824818	0.00199203187250996	0.00375234521575985	0.003125	0.00274047684297068	0.00178094390026714
571	0.00407055630936228	0.457431457431457	0.290622098421541	0	0.219219219219219	0	0.0212089077412513	0.0072463768115942	0.00328137817883511	0.00474777448071217	0	0.00440528634361234	0.00168067226890756	0
572	0.00728155339805825	0.0014367816091954	0.0172910662824208	0.211538461538462	0.00159744408945687	0.0253353204172876	0.101351351351351	0.00371747211895911	0.00233100233100233	0.00302343159486017	0.00205973223480947	0.000822368421052632	0.003003003003003	0
573	0.00728155339805825	0.00189035916824197	0.0970695970695971	0.293269230769231	0.144970414201183	0.0263157894736842	0.416276894293732	0.0037037037037037	0.00538599640933573	0.00324675324675325	0.00381970970206264	0.00263620386643234	0.00309597523219814	0.00210415570752236
574	0.0222496909765142	0.00193798449612403	0.406639004149378	0.041994750656168	0.00647249190938511	0.0604026845637584	0	0.00340136054421769	0.00553505535055351	0.00228542407313357	0.00591715976331361	0	0.00297176820208024	0
575	0.555445216815624	0.190371991247265	0.00741525423728814	0.241457858769932	0.371400198609732	0.0604026845637584	0	0.00412967169110056	0.00210526315789474	0.00125	0.00198807157057654	0.00385356454720617	0.00278164116828929	0
576	0.0089171974522293	0.190371991247265	0.001998001998002	0.479606188466948	0.438967136150235	0.0614596670934699	0	0.00498338870431894	0.00206185567010309	0.00315789473684211	0.00525464834276475	0.00400320256204964	0.00137646249139711	0
577	0.102259215219976	0.0974576271186441	0.00206398348813209	0.00400801603206413	0	0.508672851956434	0.101781170483461	0.00513573000733676	0.00222469410456062	0.00321199143468951	0	0.00533333333333333	0.0041025641025641	0.00259067357512953
578	0.244961240310078	0.699361578641904	0.0371845949535193	0	0.00348432055749129	0.00491400491400491	0.101781170483461	0.00163265306122449	0.00326086956521739	0	0.00303951367781155	0	0	0.00249376558603491
579	0.34878587196468	0.0690476190476191	0.0371845949535193	0	0.00320512820512821	0.141141141141141	0.101333333333333	0.00232558139534884	0.00174825174825175	0	0.00323624595469256	0	0.00280636108512629	0.00147275405007364
580	0.28298755186722	0.332173913043478	0.0949868073878628	0.004739336492891	0.0232044198895028	0.325842696629214	0.586516853932584	0.00435729847494553	0.00298804780876494	0.00455235204855842	0.00359712230215827	0.00336417157275021	0.00518134715025907	0.000449034575662326
581	0.0287769784172662	0.298245614035088	0.314527503526093	0.626899696048632	0.00245098039215686	0.363696369636964	0.14027149321267	0.00472813238770686	0.00309597523219814	0.0111587982832618	0.00226963231956423	0.00581395348837209	0.00277998411437649	0
582	0.055793991416309	0.580439404677534	0.177449168207024	0.00836820083682008	0.114871794871795	0.266226622662266	0.215277777777778	0.00496894409937888	0.00191570881226054	0.005175983436853	0.00588235294117647	0.00431965442764579	0.00356379187455453	0
583	0.00575657894736842	0.377682403433476	0.264462809917355	0.14957264957265	0.00321543408360129	0.148209825145712	0.215355805243446	0.0029673590504451	0.00264084507042254	0.00561797752808989	0.0032258064516129	0	0.00444726810673443	0.00276243093922652
584	0.0868983957219251	0.428689200329761	0.269794721407625	0.114427860696517	0.0428571428571429	0.0677083333333333	0.501012145748988	0.00454029511918275	0.0033288948069241	0.00378071833648393	0	0.00460829493087558	0.00142348754448399	0.00367107195301028
585	0.20605550883095	0.327052489905787	0.43574297188755	0.227513227513228	0	0.00353045013239188	0.21571906354515	0.0028312570781427	0.00173761946133797	0.00329055610398157	0	0	0.00199203187250996	0.00336322869955157
586	0.197674418604651	0.00591715976331361	0.173371647509579	0.315040650406504	0.00473484848484848	0.119469026548673	0.365	0.00279589934762349	0.00141643059490085	0.00256081946222791	0.00467726847521048	0.00708215297450425	0.00263504611330698	0.00494641384995878
587	0.00572041473006793	0.215264187866928	0.288787483702738	0.54070981210856	0.0027027027027027	0.171856978085352	0.233269598470363	0.00521512385919166	0.00344234079173838	0.00100351229302559	0.0037593984962406	0.00194174757281553	0.00371747211895911	0.00378787878787879
588	0.00344827586206897	0.419689119170984	0.118873826903024	0.203389830508475	0.0471428571428571	0.161527165932452	0.00385356454720617	0	0.00364630811303555	0.00234604105571848	0.0035377358490566	0.00217076700434153	0.00205338809034908	0.00985221674876847
589	0.0945802337938363	0.27708703374778	0.00535987748851455	0.336363636363636	0.0100502512562814	0.00437105390966489	0.25	0.00449582530507386	0.00496277915632754	0.00171673819742489	0.00125156445556946	0	0.0068259385665529	0.0044543429844098
590	0.076	0.00434153400868307	0.149577804583836	0.140926640926641	0.00416088765603329	0.00851063829787234	0.192678227360308	0.00606060606060606	0.00253164556962025	0.00574712643678161	0.00598205383848455	0.00532859680284192	0.00389105058365759	0.00410958904109589
591	0.364186851211073	0	0.26338329764454	0.0026246719160105	0.184593023255814	0.0551724137931034	0.155015197568389	0.00350498786734969	0.00826446280991736	0.00320512820512821	0.00307692307692308	0.00264783759929391	0.00398671096345515	0.00419287211740042
592	0.00378787878787879	0.203900709219858	0.164199192462988	0.178010471204188	0.00358744394618834	0	0.00264550264550265	0.00318471337579618	0.00199004975124378	0.00766283524904215	0.00148367952522255	0.00509337860780985	0.00763358778625954	0.00150829562594268
593	0.00482160077145612	0.380530973451327	0.0028	0.219594594594595	0.314767932489451	0.375	0	0.00285306704707561	0	0.00273972602739726	0.00198019801980198	0.00383141762452107	0.00210231254379818	0.02
594	0.112185686653772	0.556286549707602	0	0.197727272727273	0	0	0.154897494305239	0.00400266844563042	0.00274097761534947	0.00409836065573771	0	0.00483091787439614	0.00198807157057654	0.00145137880986938
595	0.467485549132948	0.00443131462333826	0.0831758034026465	0.00201612903225806	0	0.00407608695652174	0	0.00316742081447964	0.00229885057471264	0.00449185850645705	0	0	0.00603015075376884	0.0114942528735632
596	0.144665461121157	0.0147329650092081	0.0151515151515152	0.00704225352112676	0	0.126108374384236	0.377880184331797	0.00419815281276238	0.0028735632183908	0	0.0127388535031847	0	0.0022189349112426	0.0018359853121175
597	0.00355871886120996	0.300699300699301	0.471532846715328	0.0822510822510823	0	0.457581227436823	0	0	0.00523012552301255	0.00308166409861325	0.00460829493087558	0	0.00216567406605306	0.0105820105820106
598	0.00397614314115308	0.612028301886792	0.00714285714285714	0.0285714285714286	0	0.104664391353811	0.00932400932400932	0.0091324200913242	0.00212615166548547	0.0037037037037037	0	0	0.00196850393700787	0.0036101083032491
599	0.00327868852459016	0.211126961483595	0	0.435897435897436	0	0	0.198770491803279	0.00797872340425532	0.00390117035110533	0.00296956198960653	0.0036231884057971	0	0.00589970501474926	0.00404312668463612
600	0.00216919739696312	0.00510204081632653	0.118367346938776	0	0	0	0.443001443001443	0.00464037122969838	0.0069204152249135	0.000755857898715042	0.00289017341040462	0	0	0.00612423447069116
601	0.342431761786601	0.0830945558739255	0.451945988880064	0.00606060606060606	0	0.00704225352112676	0.136865342163355	0.00403124212648022	0.00225225225225225	0.00334128878281623	0	0	0	0.00816326530612245
602	0.205093833780161	0.0161290322580645	0.0114810562571757	0.0804387568555759	0	0.00237529691211401	0.079136690647482	0.00370027752081406	0.00363636363636364	0.00278035217794254	0.00117096018735363	0	0.00246913580246914	0
603	0.0289408866995074	0.0029940119760479	0.00390625	0.42378752886836	0	0.276482021379981	0.0625	0.00489196901752956	0.00625	0	0.00383631713554987	0	0.00353016688061617	0
604	0.0020703933747412	0.438709677419355	0.00802139037433155	0.181663837011885	0	0.075098814229249	0.0485436893203883	0	0.00170648464163823	0.0045045045045045	0.00707213578500707	0	0.0012531328320802	0
605	0.0609090909090909	0.208695652173913	0.00803212851405622	0.0103092783505155	0	0.0831925675675676	0.00373134328358209	0.0328083989501312	0.00188679245283019	0.00432900432900433	0.0164835164835165	0	0.000525762355415352	0
606	0.0120590895387398	0.481934408004447	0.00230414746543779	0.0228571428571429	0	0	0.38140267927502	0.00471945464079706	0.00474254742547425	0.00265957446808511	0.00354609929078014	0	0	0.00262329485834208
607	0.00119189511323004	0	0.324639031206334	0.0121212121212121	0	0.010989010989011	0.110024449877751	0.00821018062397373	0.00613496932515337	0.00385871178391214	0	0	0.00328407224958949	0.00167785234899329
608	0.00792602377807133	0.583333333333333	0.0363951473136915	0	0	0.0186995325116872	0.0229411764705882	0.00223713646532438	0.187074829931973	0.00224466891133558	0	0	0.00934579439252336	0.000768639508070715
609	0	0.0117227319062181	0.0612588354089532	0.304162219850587	0.0305084745762712	0.111248454882571	0	0.00436681222707424	0.00158730158730159	0.00269058295964126	0.00238521168753727	0.00353356890459364	0.00537634408602151	0.0165289256198347
610	0.070267131242741	0.208064516129032	0.00308641975308642	0.100719424460432	0.062992125984252	0.00614439324116743	0.00425531914893617	0.00234466588511137	0	0	0.00182149362477231	0.00598802395209581	0.00226757369614512	0
611	0.0613636363636364	0.00226757369614512	0.00609225413402959	0.0556414219474498	0.451754385964912	0.583333333333333	0.00189993666877771	0.00254939451880178	0.00348432055749129	0.0050314465408805	0.00347222222222222	0.00172265288544358	0.0694980694980695	0.00307692307692308
612	0.00217864923747277	0.898148148148148	0.00657439446366782	0	0.0233463035019455	0.003690036900369	0.154450261780105	0.00552486187845304	0.00943396226415094	0.0028587764436821	0.00568181818181818	0.00272479564032698	0.00457142857142857	0.00198412698412698
613	0.00515021459227468	0.111111111111111	0.166448230668414	0.138728323699422	0	0.0820820820820821	0.00602409638554217	0.00549450549450549	0.0023121387283237	0.00872938894277401	0.106583072100313	0.00378787878787879	0.00229007633587786	0
614	0.00453309156844968	0.194174757281553	0.00622083981337481	0.00443786982248521	0.00420168067226891	0.00619834710743802	0.882575757575758	0.00481540930979133	0	0.00477326968973747	0.00231481481481481	0	0.00189393939393939	0.362869198312236
615	0.405337179949513	0	0.661290322580645	0.0591715976331361	0.352418558736426	0.011001100110011	0.072938689217759	0.00366197183098592	0	0.137426900584795	0.00551470588235294	0.00235710076605775	0.00107991360691145	0
616	0.218861209964413	0.00495049504950495	0.0292841648590022	0	0.299311926605505	0.000904159132007233	0.0576540755467197	0.00274473924977127	0.00343053173241852	0.0033112582781457	0.018018018018018	0.00309597523219814	0.00170068027210884	0.00446428571428571
617	0.00119047619047619	0.00337078651685393	0.00317712470214456	0.0163934426229508	0.0674033149171271	0.43694327238631	0.00512820512820513	0.0066815144766147	0.001953125	0.000663129973474801	0	0.0053744177714081	0.00347705146036161	0
618	0	0.579419889502762	0.00248756218905473	0.144638403990025	0.0819180819180819	0.357142857142857	0.0340425531914894	0.0023094688221709	0.00350525788683025	0.00209205020920502	0	0.00376506024096386	0.00412087912087912	0.00714285714285714
619	0.0685142417244034	0.462809917355372	0.00162074554294976	0.0633397312859885	0.00478468899521531	0.00318809776833156	0.00252525252525253	0.00144927536231884	0.00485436893203883	0	0.00324675324675325	0.00602409638554217	0	0
620	0.00497737556561086	0.00491400491400491	0	0	0.190655614167295	0	0.496508921644686	0.00543478260869565	0	0.00146198830409357	0.00340136054421769	0.00216216216216216	0	0.00352526439482961
621	0.00494641384995878	0	0.426145339652449	0.00196463654223969	0.00164880461665293	0.940766550522648	0.376068376068376	0.00254885301614274	0.00749063670411985	0.00590245417831625	0.0104166666666667	0.00253485424588086	0.769423558897243	0
622	0.023489932885906	0.135048231511254	0.455089820359281	0.00530503978779841	0.00185185185185185	0.941176470588235	0	0.00316957210776545	0.00259403372243839	0.00355029585798817	0	0.00492610837438424	0.780415430267062	0.00537634408602151
623	0.00642398286937901	0.000737463126843658	0.00338983050847458	0.496946564885496	0.00536193029490617	0.941176470588235	0.00518134715025907	0.00231481481481481	0.0012987012987013	0.00784313725490196	0.003556609365738	0.00224719101123596	0.780415430267062	0
624	0.120054570259209	0.188264058679707	0.00757575757575758	0.137651821862348	0.00304259634888438	0.0139720558882236	0.00146627565982405	0.00442897817146473	0.00513478818998716	0.00209643605870021	0.0021551724137931	0.00164203612479475	0.00379506641366224	0.00277777777777778
625	0.00165289256198347	0.0357894736842105	0.0018034265103697	0.00462962962962963	0.00307377049180328	0.0015527950310559	0.0028328611898017	0.0018018018018018	0.00643776824034335	0.00316455696202532	0.00735294117647059	0.00173913043478261	0.00341588385994876	0
626	0.0674682698730795	0.0600706713780919	0.00656352555086732	0	0.267264573991031	0.00285171102661597	0.0300429184549356	0.00495867768595041	0.00354609929078014	0.00565428109854604	0	0.00365153886280647	0.00692383778437191	0
627	0.00489541611036938	0.311475409836066	0.0373412994772218	0.00618556701030928	0.00367309458218549	0.0453400503778338	0.00917431192660551	0.00175953079178886	0.00126262626262626	0.00245700245700246	0.00158478605388273	0.00165016501650165	0.0065359477124183	0.00253164556962025
628	0.0033167495854063	0.00297619047619048	0.00468384074941452	0.00184842883548983	0.00328022492970947	0.00261096605744125	0.0021505376344086	0.00162866449511401	0.00278164116828929	0.00320512820512821	0.00352112676056338	0.00223048327137546	0	0
629	0.00322710770471964	0.256880733944954	0.0117096018735363	0.00506329113924051	0.0421052631578947	0.104159948403741	0.186177715091678	0.00435729847494553	0.00259291270527226	0.0043010752688172	0	0.00396039603960396	0.00198491464867011	0.00234375
630	0.00539083557951483	0.029955385595921	0.197347136848916	0.00581395348837209	0.260617760617761	0.00453514739229025	0.0754716981132075	0.00415512465373961	0.0016849199663016	0.00373692077727952	0	0	0.0021953896816685	0.00404858299595142
631	0.011441647597254	0.00332778702163062	0.0644230769230769	0.00198412698412698	0	0.0690627202255109	0.139605462822458	0.00415183867141162	0.00122549019607843	0.000923361034164358	0	0.00104384133611691	0.00120918984280532	0.00245700245700246
632	0.00321543408360129	0.000834724540901503	0.147332768839966	0.179171332586786	0	0.00191021967526266	0.0188857412653447	0.00382897255902999	0.00421940928270042	0.00451321727917473	0.00225733634311512	0	0.003003003003003	0.00110864745011086
633	0.131736526946108	0.00172562553925798	0.00625	0.00526315789473684	0.0426287744227353	0.00418910831837223	0.00219058050383352	0.00583090379008746	0.00308166409861325	0.00255918106206014	0	0.00185528756957328	0.000869565217391304	0.00308641975308642
634	0.00331537505180274	0.0166389351081531	0.00176056338028169	0.119005328596803	0.342598187311178	0.00143129770992366	0.00168067226890756	0.00294637595757219	0.00254885301614274	0.00260642919200695	0	0.0042836744407425	0.00338983050847458	0.00146842878120411
635	0.0400421496311907	0.00365230094959825	0.00257400257400257	0.00210526315789474	0.00364963503649635	0	0.00291545189504373	0.00629326620516048	0.000782472613458529	0.00667655786350148	0	0.003584229390681	0.00642260757867694	0.00180831826401447
636	0.264224473889322	0.000902527075812274	0.00190839694656489	0.0017921146953405	0.253602305475504	0.00140252454417952	0.00340136054421769	0.00131578947368421	0.00408163265306122	0.00454545454545455	0	0.00377073906485671	0.00485436893203883	0.00412087912087912
637	0.31728045325779	0.00542740841248304	0.0883333333333333	0.00516795865633075	0.00888888888888889	0.175438596491228	0.196029776674938	0.00277008310249307	0.00455580865603645	0.00163934426229508	0.00314795383001049	0.00465116279069767	0.00342700479780672	0.00358851674641148
638	0.00122399020807834	0.240601503759398	0.00378548895899054	0.00132100396301189	0.00920245398773006	0.00766550522648084	0.00238379022646007	0.00294695481335953	0.00286259541984733	0.00358744394618834	0.010840108401084	0.00461538461538462	0.00291545189504373	0.00169204737732657
639	0.195011337868481	0.0794979079497908	0.00303951367781155	0.35792349726776	0	0.00108108108108108	0	0.00428082191780822	0.00250941028858218	0	0.0107095046854083	0.0017921146953405	0.00841750841750842	0
640	0.351985559566787	0.269817073170732	0.136239782016349	0	0	0.0313531353135314	0.118721461187215	0.00508474576271186	0.00237247924080664	0.00328677074774034	0.0123456790123457	0.0017921146953405	0.00422654268808115	0.00317460317460317
641	0.00103305785123967	0.431712962962963	0.00396196513470681	0.00280112044817927	0.0212071778140294	0.0248015873015873	0.00336134453781513	0.00172711571675302	0.00235849056603774	0.00266489007328448	0.00436681222707424	0.00272851296043656	0.00170068027210884	0.00329489291598023
642	0.00219298245614035	0.00495049504950495	0.250188394875659	0.0730223123732252	0.0921332388377038	0.298366294067068	0.370870870870871	0.00618046971569839	0.00632911392405063	0.00187617260787992	0.00395256916996047	0.00306748466257669	0.00395033860045147	0.00258064516129032
643	0.0194805194805195	0.409436834094368	0.333333333333333	0	0.0056710775047259	0.00128700128700129	0.318497913769124	0.00519673348181143	0.00185528756957328	0.00457142857142857	0	0.00266666666666667	0.00459136822773186	0.00401606425702811
644	0.00382096069868996	0.413173652694611	0.00410958904109589	0.197771587743733	0.131147540983607	0.220216606498195	0.0051413881748072	0.0021953896816685	0.00358166189111748	0.00305188199389624	0.00592417061611374	0.00663716814159292	0.00368421052631579	0.00186219739292365
645	0.00561797752808989	0.00734214390602056	0.175355450236967	0.21455938697318	0.00242130750605327	0.263754045307443	0.224448897795591	0	0.00247524752475248	0.00566202090592335	0.00150829562594268	0.00763358778625954	0.00696304231387252	0.00689655172413793
646	0	0.0102564102564103	0.24618149146451	0.0248756218905473	0.153846153846154	0.00643086816720257	0.319350473612991	0	0.00263852242744063	0.00221483942414175	0.00578034682080925	0	0.00516795865633075	0.00189035916824197
647	0.308139534883721	0.0603015075376884	0.00297324083250743	0.134907251264755	0.251928020565553	0.00421348314606742	0.00186567164179104	0.00104058272632674	0.00806451612903226	0.0016366612111293	0.00290135396518375	0.00600858369098712	0.00274348422496571	0.00377358490566038
648	0.00384615384615385	0.000853242320819113	0	0.372679045092838	0.346341463414634	0.0844529750479846	0.00303951367781155	0	0.00344827586206897	0.00121065375302663	0.0046260601387818	0.00458715596330275	0.00300902708124373	0
649	0.0065359477124183	0.00401606425702811	0.00447093889716841	0.0040650406504065	0	0.000777000777000777	0.0649350649350649	0.0026246719160105	0.00258397932816537	0.00500417014178482	0.00649350649350649	0	0.00279329608938547	0.00177619893428064
650	0.185915492957746	0.0909090909090909	0.00366108786610879	0.00638977635782748	0.0951276102088167	0	0.00211193241816262	0.00344234079173838	0	0.00615384615384615	0	0.00186219739292365	0.00188679245283019	0.00433839479392625
651	0.00847457627118644	0.449438202247191	0	0.050314465408805	0.00261096605744125	0.00411522633744856	0.00529100529100529	0.010752688172043	0	0.00206611570247934	0.00145348837209302	0.00392156862745098	0.00550964187327824	0
652	0.00847457627118644	0.577181208053691	0	0.00299850074962519	0.279524214103653	0.385109114249037	0	0.0117647058823529	0	0.00925925925925926	0	0.00338218714768884	0.00447227191413238	0.00645161290322581
653	0.0404624277456647	0	0.218518518518519	0.00483091787439614	0.0135527589545015	0	0.371527777777778	0.00317124735729387	0	0.00499168053244592	0.00252525252525253	0.00558659217877095	0.0129198966408269	0.00613496932515337
654	0.317244846656611	0.36085626911315	0	0.00598802395209581	0.0145833333333333	0.179389312977099	0.223300970873786	0.00297999148573861	0.00398406374501992	0.00503778337531486	0.0037037037037037	0.00648298217179903	0.00598802395209581	0.00689655172413793
655	0.00291970802919708	0	0.208480565371025	0.348404255319149	0.00105263157894737	0.0995792426367461	0	0.00721153846153846	0.0148148148148148	0.00549450549450549	0.00413223140495868	0.00223214285714286	0.00459558823529412	0
656	0.00990990990990991	0	0.221362229102167	0.0403225806451613	0.00375234521575985	0.00775193798449612	0.272237196765499	0.00265957446808511	0.016260162601626	0.00559284116331096	0	0	0.0114285714285714	0
657	0.0188679245283019	0.546769527483124	0	0.308510638297872	0.0591647331786543	0.00775193798449612	0	0.00873362445414847	0.0024896265560166	0	0.0169491525423729	0.00636435958631663	0.0119760479041916	0.0112359550561798
658	0.0111358574610245	0.693840579710145	0	0.237196765498652	0.426880222841226	0.0225510923185342	0	0.00366300366300366	0.00312744331508991	0	0.0029673590504451	0.00443190975020145	0.00352112676056338	0.0123456790123457
659	0.0542299349240781	0.357142857142857	0.207334273624824	0	0.0105263157894737	0.421521590130226	0.373063170441001	0.00221852468108708	0	0.00375469336670839	0	0.00740740740740741	0.00401836969001148	0.00214132762312634
660	0.284367635506677	0.107511045655376	0.470368059887711	0	0.117508813160987	0.00284495021337127	0.556403731976251	0.00478850758180367	0.0126146788990826	0.00105820105820106	0	0.00136332651670075	0.00148148148148148	0.00309597523219814
661	0.0338983050847458	0.155866900175131	0	0.287257019438445	0.0959232613908873	0.00205338809034908	0.020253164556962	0.0108695652173913	0.00451467268623025	0.00150262960180316	0.00182481751824818	0.00108108108108108	0.00196078431372549	0.00261780104712042
662	0	0.559852670349908	0.0366552119129439	0.496268656716418	0.0394431554524362	0.0112359550561798	0.0326086956521739	0.0134529147982063	0.00482625482625483	0.00323974082073434	0.00285714285714286	0.00285306704707561	0.00720980533525595	0.00408163265306122
663	0.348973607038123	0.413179916317992	0.0287081339712919	0.0554156171284635	0	0.0364583333333333	0.110629067245119	0.0074370709382151	0.00663716814159292	0.00531914893617021	0.00340522133938706	0.00208768267223382	0.00359066427289048	0.0015220700152207
664	0.0022002200220022	0	0.104046242774566	0.0172811059907834	0.0406852248394004	0.136010362694301	0.144200626959248	0.00266666666666667	0	0.000647249190938511	0.00335195530726257	0.00134228187919463	0.00196850393700787	0.00151057401812689
665	0.0517059444249033	0	0.113636363636364	0.00906735751295337	0.207259953161593	0.139428571428571	0.194029850746269	0.00408371618172537	0	0.00194678780012979	0.00202020202020202	0.000587889476778366	0.00501882057716437	0.00321543408360129
666	0.0513986013986014	0.513440860215054	0.2875	0.0124555160142349	0.12797619047619	0	0	0.00396432111000991	0.00183654729109275	0.00599400599400599	0.00101112234580384	0.00519930675909879	0	0
667	0.163672654690619	0.289017341040462	0	0.0638297872340425	0.279926335174954	0	0	0.00262984878369494	0.00328947368421053	0	0.00427960057061341	0.00711743772241993	0.00564971751412429	0
668	0.00718132854578097	0.0624635143023935	0	0.156549520766773	0.435561681598897	0.138164251207729	0.407938257993385	0	0.00346921075455334	0.00943396226415094	0.00683760683760684	0.00536732640053673	0.00246103363412633	0.00219058050383352
669	0.00458715596330275	0.0662020905923345	0.35076427996782	0	0	0.105849582172702	0.201680672268908	0.00539083557951483	0.00336700336700337	0.0019907100199071	0.00505050505050505	0.00228310502283105	0.00477326968973747	0.00647948164146868
670	0.275167785234899	0.464768683274021	0.00168067226890756	0	0.00292397660818713	0.028690421101342	0.0443173695496783	0.00489895897121862	0.00289855072463768	0.00132100396301189	0.00478468899521531	0.0046875	0.00195822454308094	0.00307377049180328
671	0.412136536030341	0.005249343832021	0.0072992700729927	0.263414634146341	0.0471311475409836	0.0285451197053407	0.0441595441595442	0.00588235294117647	0	0.00213675213675214	0.00666666666666667	0.00345423143350604	0.0019047619047619	0.002997002997003
672	0	0.00328947368421053	0.00727537286285922	0.0220588235294118	0.227488151658768	0.261229314420804	0.198435972629521	0	0.00442477876106195	0.00209753539590981	0	0.00202839756592292	0.00279441117764471	0.00215362526920316
673	0	0.428828828828829	0.244236760124611	0.03886925795053	0.378309137489325	0.00239234449760766	0	0.00636942675159236	0.0046029919447641	0.00645682001614205	0.00140252454417952	0.004642166344294	0.00634920634920635	0
674	0.0121703853955375	0.582309582309582	0.00726392251815981	0.0381944444444444	0.00218340611353712	0	0	0.00664893617021277	0.00536193029490617	0.00343642611683849	0.00258397932816537	0.00470957613814757	0.00476190476190476	0.00666666666666667
675	0.618502202643172	0.0552763819095477	0.00334448160535117	0.242904841402337	0	0.251807228915663	0.310416666666667	0.00324524802967084	0	0	0.00220628792057364	0	0.000841750841750842	0.00393700787401575
676	0.550480769230769	0.0555555555555556	0.222350230414747	0.00386100386100386	0	0.372093023255814	0.402702702702703	0.00914808461978273	0	0.0033003300330033	0	0	0.000975609756097561	0.00445765230312036
677	0.0047074646940148	0.38655462184874	0.327054794520548	0.0119047619047619	0	0	0	0.00761179828734539	0.00584795321637427	0.00388349514563107	0	0	0	0
678	0.032185628742515	0.701664532650448	0.00327868852459016	0.141509433962264	0	0.00476190476190476	0	0.00185873605947955	0.00490883590462833	0.00793650793650794	0.00151745068285281	0	0	0
679	0.144894026974952	0.877862595419847	0.0036101083032491	0.262237762237762	0	0.164965986394558	0.290076335877863	0.00265453166477057	0.00460405156537753	0	0	0	0.00115074798619102	0.00277008310249307
680	0.344859813084112	0.264705882352941	0.013745704467354	0.00389105058365759	0	0.488069414316703	0.620253164556962	0.0018450184501845	0	0.00222469410456062	0	0	0.00411099691675231	0.00192122958693564
681	0.0848400556328234	0.115586690017513	0.33739837398374	0	0	0.576287657920311	0.527653213751868	0.00709939148073022	0.00386847195357834	0.00213561131873999	0	0	0.00136705399863295	0.00510725229826353
682	0.023407022106632	0.427728613569322	0.55297157622739	0.0833333333333333	0	0.000728862973760933	0.0125523012552301	0.00302800908402725	0.00305250305250305	0.00303766707168894	0.00193423597678917	0	0.000992063492063492	0.0055452865064695
683	0.913333333333333	0.153061224489796	0.140393100681909	0.00315457413249211	0.00304878048780488	0.407643312101911	0.536496350364963	0.291411042944785	0.00144508670520231	0.00555761393108559	0	0.00352733686067019	0.00312891113892365	0
684	0.898203592814371	0.892193308550186	0.330769230769231	0.0114068441064639	0.0032258064516129	0.0349761526232114	0.0543130990415335	0.383088869715272	0.260593220338983	0.00538277511961723	0.00288184438040346	0.00313971742543171	0.00264200792602378	0.00615384615384615
685	0.924825174825175	0.960869565217391	0.1175	0.1071953010279	0	0.0033003300330033	0	0.392523364485981	0.282407407407407	0.00203252032520325	0.00305343511450382	0	0.00205338809034908	0
686	1	0.426512968299712	0.145161290322581	0	0.0316205533596838	0.00394736842105263	0.00416666666666667	0.728813559322034	0	0.004149377593361	0.00783289817232376	0	0.00591715976331361	0
687	0.349194167306216	0.512998266897747	0.00133155792276964	0	0	0.00170357751277683	0	0.00178890876565295	0	0	0	0.00100200400801603	0	0
688	0.424299065420561	0	0.00237247924080664	0	0.0066815144766147	0.254658385093168	0.312941176470588	0.00141643059490085	0	0.00492610837438424	0	0.00395256916996047	0.00809716599190283	0.0015625
689	0.00946372239747634	0.0835030549898167	0.370064279155188	0	0.1947261663286	0.315384615384615	0.382183908045977	0	0.00532859680284192	0.00636942675159236	0	0.00180831826401447	0.00862068965517241	0.00182149362477231
690	0.0395371263259402	0.386538461538462	0.456818181818182	0.00367647058823529	0	0.0053475935828877	0	0.00245700245700246	0.00339366515837104	0.00672834314550042	0.00680272108843537	0	0.016260162601626	0
691	0.284928492849285	0.57725321888412	0.00873362445414847	0.319444444444444	0.0431372549019608	0.00773993808049536	0.00293255131964809	0.00600150037509377	0.00323362974939369	0.0121212121212121	0.00455927051671732	0	0.00247831474597274	0.0024330900243309
692	0.00522069292833412	0.212222222222222	0.0471142520612485	0.424403183023873	0	0.203672787979967	0.277611940298507	0.00349243306169965	0.000884955752212389	0.0029296875	0.00604838709677419	0	0.00191387559808612	0.00223713646532438
693	0.0590551181102362	0.00630914826498423	0.300417246175243	0	0.106606606606607	0.024617067833698	0.063905325443787	0.00396600566572238	0	0.00452488687782805	0.00934579439252336	0.0045766590389016	0.00408441116405718	0.00128040973111396
694	0	0.371681415929204	0.0730878186968839	0	0.0077120822622108	0.0717993079584775	0.0713073005093379	0.00476190476190476	0.00572519083969466	0.00334448160535117	0.00229357798165138	0.00293255131964809	0.00510204081632653	0
695	0.0807799442896936	0.0012987012987013	0.0810606060606061	0.232876712328767	0.232032854209446	0	0	0.00181818181818182	0.00289855072463768	0.00222345747637576	0.002460024600246	0.00266429840142096	0.00219298245614035	0
696	0.0025062656641604	0.0735294117647059	0.00234741784037559	0.0168224299065421	0	0.146892655367232	0.176678445229682	0.00681959082455053	0.00714285714285714	0	0.0021978021978022	0	0	0.00218340611353712
697	0.00574712643678161	0.537016574585635	0.119922630560928	0.0224215246636771	0.290645879732739	0.00411522633744856	0	0.0133333333333333	0.00565347522447622	0.00127551020408163	0.00240673886883273	0.00292397660818713	0.00428265524625268	0.0053835800807537
698	0.353188734218194	0.270430906389302	0.00160771704180064	0	0.13704368641532	0	0	0.00385865150284322	0.00179694519317161	0.00115207373271889	0.00921658986175115	0.00250986016493367	0	0
699	0.0387755102040816	0.271641791044776	0.00666666666666667	0.142857142857143	0.210204081632653	0.357908847184987	0.400826446280992	0.00418118466898955	0.00173160173160173	0	0	0.0423728813559322	0.0032	0.00257864878803507
700	0.0380267214799589	0.289348171701113	0.401848591549296	0	0	0.0625	0.114349775784753	0.00412654745529574	0.00184162062615101	0.00282413350449294	0.0028328611898017	0	0.00350262697022767	0.00253807106598985
701	0.0424311926605505	0.0600414078674948	0.0707512764405543	0	0.0333951762523191	0.064659977703456	0.112334801762115	0.00361271676300578	0	0.00267236771779797	0	0.00165289256198347	0.00342172797262618	0.00243013365735115
702	0.0053475935828877	0.111538461538462	0.0719051148999259	0.461380724538619	0.00350877192982456	0.0802213001383126	0.115909090909091	0.00505689001264223	0	0.00262054507337526	0.00555335184450615	0	0.00387972841901067	0.00254777070063694
703	0.00731261425959781	0.0607966457023061	0.0823429541595925	0.0619469026548673	0.027027027027027	0.0576923076923077	0.0381944444444444	0.0056657223796034	0	0.0028604118993135	0.00291970802919708	0.00332594235033259	0.00709219858156028	0.00483091787439614
704	0.00542005420054201	0.105263157894737	0.065173116089613	0.0631768953068592	0.0211081794195251	0.0898203592814371	0.0617283950617284	0.0051150895140665	0	0.00549450549450549	0.00277777777777778	0.00181488203266788	0.00555555555555556	0.00602409638554217
705	0.00553505535055351	0.117647058823529	0.0930232558139535	0.0925925925925926	0.304015296367113	0.0602409638554217	0.0390070921985816	0.00401606425702811	0	0.00630252100840336	0.00353982300884956	0.00242718446601942	0.00709219858156028	0.00490196078431373
706	0.00538599640933573	0.112449799196787	0.0670859538784067	0	0.178418803418803	0.0202247191011236	0.0743494423791822	0.00401606425702811	0	0.00556586270871985	0.00403225806451613	0.00409836065573771	0.00528169014084507	0.0104166666666667
707	0.00526315789473684	0.00255754475703325	0.00150602409638554	0	0.227146814404432	0.0196936542669584	0.0749063670411985	0.00401606425702811	0.00426439232409382	0.00110132158590308	0.00574712643678161	0.00450196961170512	0.00528169014084507	0.0104166666666667
708	0.00639386189258312	0.221453287197232	0.00150829562594268	0	0.165829145728643	0.0193548387096774	0.0719424460431655	0.0043859649122807	0.00932835820895522	0.00110132158590308	0.00420168067226891	0.00206327372764787	0.00528169014084507	0.0104166666666667
709	0.0761670761670762	0.594666666666667	0.00149476831091181	0.0318181818181818	0.10958904109589	0	0.00252525252525253	0.00431034482758621	0.0036607687614399	0.00110132158590308	0.00961538461538462	0	0.00576368876080692	0.004739336492891
710	0.505573248407643	0.135078534031414	0.00673400673400673	0.0319148936170213	0.269736842105263	0.0472636815920398	0.154696132596685	0.00371134020618557	0.0436363636363636	0.00289855072463768	0.00985221674876847	0	0.0051413881748072	0.00254452926208651
711	0.0432780847145488	0.0045662100456621	0.16289592760181	0.03125	0.0016750418760469	0.40650406504065	0.493702770780856	0.0286844708209693	0.00537634408602151	0.00121212121212121	0.00985221674876847	0.00433651344319167	0.00507900677200903	0.00468933177022274
712	0.00346020761245675	0.618029029793736	0.399805447470817	0	0.00267379679144385	0.00983606557377049	0.119891008174387	0.0078125	0.00366108786610879	0.00972222222222222	0	0.00884955752212389	0.00546448087431694	0
713	0.44500760263558	0.414835164835165	0.140730717185386	0.083969465648855	0.0748031496062992	0.00413223140495868	0	0.00354233085370174	0.00316957210776545	0.027431421446384	0.00428571428571429	0	0	0.01
714	0.00432900432900433	0.435096153846154	0.00442477876106195	0.359243697478992	0	0.455769230769231	0.520515826494724	0.00485044462409054	0.00247524752475248	0.005	0.0030241935483871	0	0.00520156046814044	0.000803858520900322
715	0.378962536023055	0.364788732394366	0.436329588014981	0.0316742081447964	0.0411985018726592	0.26865671641791	0.307359307359307	0.00524737631184408	0.00213219616204691	0.00596421471172962	0.0287610619469027	0.00213675213675214	0.00530222693531283	0
716	0.249128919860627	0.00680272108843537	0.288888888888889	0.0191082802547771	0	0.361581920903955	0.48068669527897	0.00328947368421053	0	0.00776699029126214	0.00757575757575758	0	0.00588730025231287	0
717	0.00613496932515337	0.425887265135699	0.28	0.479802955665025	0.00923076923076923	0.186363636363636	0.24126455906822	0.00248756218905473	0.00417101147028154	0.00310077519379845	0.00193174500965873	0.00254452926208651	0.00194805194805195	0.00372208436724566
718	0.262449528936743	0.308853118712274	0.223991507430998	0.170506912442396	0	0	0.236842105263158	0.00569395017793594	0.00546875	0.00296076980014804	0	0	0.00411522633744856	0
719	0.0123343992690726	0.605989705194197	0.023121387283237	0.246987951807229	0	0.209302325581395	0.222748815165877	0.00223131275567125	0.0037593984962406	0	0.00216919739696312	0	0.000861326442721792	0
720	0.500135538086202	0	0.31024531024531	0.0886699507389163	0.004149377593361	0.00144404332129964	0.014265335235378	0.00487748229009407	0	0.00328677074774034	0.00561167227833894	0.00647249190938511	0.00235155790711346	0.0011001100110011
721	0.00325732899022801	0.289540816326531	0.00276701715550636	0.00847457627118644	0.00432900432900433	0.501628664495114	0.506990881458967	0.0116731517509728	0.00212992545260916	0.00305498981670061	0.00549450549450549	0	0.0058411214953271	0.00349127182044888
722	0.104137931034483	0.089041095890411	0.561157796451914	0.222457627118644	0.00460829493087558	0	0	0.00174013921113689	0	0.00597744871620704	0.00205128205128205	0	0.0128205128205128	0
723	0.0126582278481013	0.794025157232704	0	0.0170454545454545	0.0106007067137809	0.194605009633911	0.0997191011235955	0.00831024930747922	0.338983050847458	0.00675675675675676	0.0017636684303351	0	0.00159235668789809	0.00250312891113892
724	0.00338600451467269	0.807046979865772	0.230902777777778	0.553532410779315	0.0111524163568773	0.00537634408602151	0.0266666666666667	0.00352112676056338	0.347272727272727	0.00456273764258555	0.00187793427230047	0	0.00546448087431694	0
725	0.0036144578313253	0.732962447844228	0.0307692307692308	0	0.00564971751412429	0.00260416666666667	0.00608519269776876	0.00370828182941904	0.253913043478261	0.0204081632653061	0.00293255131964809	0.00280898876404494	0.00412087912087912	0
726	0.0296515937731653	0.745403111739745	0.00218579234972678	0.16504854368932	0.0796766743648961	0.00281293952180028	0.00632911392405063	0.0036003600360036	0.256590509666081	0.00193050193050193	0.00353982300884956	0.00394996708360764	0.00287769784172662	0
727	0.0299850074962519	0.324155193992491	0.00236127508854782	0.00335570469798658	0.00282885431400283	0.00361990950226244	0	0.00272975432211101	0.00121359223300971	0.00205338809034908	0.00239808153477218	0.00327510917030568	0.00225733634311512	0.00503778337531486
728	0.0471253534401508	0.354651162790698	0.0106589147286822	0.00335570469798658	0.52211016291699	0.0036563071297989	0	0.00181488203266788	0.00277777777777778	0	0	0.00178359096313912	0.00229885057471264	0.0051413881748072
729	0.0036101083032491	0.393939393939394	0.010752688172043	0.0037037037037037	0	0.151925078043704	0.191650853889943	0.00638977635782748	0.00516129032258065	0	0	0.00363636363636364	0.00386847195357834	0.00171526586620926
730	0.269269269269269	0.291753291753292	0.214670981661273	0.00264550264550265	0.161507402422611	0.0403669724770642	0.0769230769230769	0.00484261501210654	0.00390243902439024	0.00725388601036269	0	0.00366032210834553	0.0125448028673835	0
731	0.214317083882301	0.255989911727617	0.114718614718615	0.0027027027027027	0.192868719611021	0.303066037735849	0.395209580838323	0.00449640287769784	0.0111642743221691	0.00375234521575985	0	0.00343347639484979	0.00549954170485793	0
732	0.00734094616639478	0.473029045643154	0.409836065573771	0.382978723404255	0.00383877159309021	0.27231807951988	0.277777777777778	0.00297324083250743	0.0826815642458101	0.00396196513470681	0.0106007067137809	0.0016	0.00321987120515179	0.00382555470543229
733	0.00752314814814815	0.128205128205128	0.21541057367829	0.0406976744186047	0.00181818181818182	0.00685602350636631	0.00739371534195933	0.00239043824701195	0.00183150183150183	0.003281079110463	0	0.00690846286701209	0.00259067357512953	0
734	0.0239000543183053	0.00284495021337127	0.036178107606679	0.408547008547009	0.106542056074766	0.00362537764350453	0.0467289719626168	0.00365853658536585	0.00519480519480519	0.00254452926208651	0.00132450331125828	0.0107411385606874	0.00169204737732657	0.00396039603960396
735	0.00128205128205128	0.147905759162304	0.0932060640089837	0.283256880733945	0.115942028985507	0.0136332651670075	0.00554323725055432	0.00710900473933649	0.00217864923747277	0.00446096654275093	0.00452781371280724	0.00208333333333333	0.000745156482861401	0.00124688279301746
736	0.00329760923330585	0.477722772277228	0.00183710961420698	0.0171503957783641	0.0196078431372549	0.00410958904109589	0.0576208178438662	0.00140646976090014	0.00417536534446764	0.00203252032520325	0.0018348623853211	0	0.00485436893203883	0.0112359550561798
737	0.0980052038161318	0.193788819875776	0.00512445095168375	0.00259067357512953	0	0.132361870066788	0.291166848418757	0.00773014757554462	0.00328947368421053	0.00123304562268804	0.00746268656716418	0	0.00173190162798753	0.00368188512518409
738	0.173423423423423	0.223227752639517	0.320745216515609	0.00666666666666667	0	0.167300380228137	0.158805031446541	0.00544365813826892	0.00283553875236295	0.00412698412698413	0.0078125	0	0.00159872102318145	0.00142045454545455
739	0.198198198198198	0.00323834196891192	0.133507853403141	0.00434782608695652	0	0.143549951503395	0.0985915492957746	0.00928074245939675	0.00399201596806387	0.0022189349112426	0	0	0.00425531914893617	0.00275862068965517
740	0.00106382978723404	0.540627885503232	0.21078431372549	0.281524926686217	0	0.125722543352601	0.105714285714286	0.00436046511627907	0.00274662394140536	0.00423728813559322	0.00425758382118148	0	0.00438212094653812	0.00198807157057654
741	0.00269978401727862	0.449044585987261	0.133004926108374	0.133187772925764	0	0.00770218228498074	0.00475285171102662	0.0034965034965035	0.00419287211740042	0.00712589073634204	0.00168350168350168	0	0.00725952813067151	0.00294550810014728
742	0.458965624032208	0.428176795580111	0.00216919739696312	0.124812030075188	0	0.00261780104712042	0.366412213740458	0.00583964646464646	0.234042553191489	0.00465116279069767	0.00475737392959087	0	0.00436681222707424	0.0011001100110011
743	0.00395256916996047	0.355792933442892	0.421450151057402	0.168316831683168	0	0.385095447870778	0.0183823529411765	0.004149377593361	0.00311526479750779	0.00292665081397476	0.00762195121951219	0	0.00291704649042844	0
744	0.0099009900990099	0.331991951710262	0.0288461538461538	0.00515995872033024	0	0.00334448160535117	0.032520325203252	0.0015748031496063	0.00343642611683849	0.00480769230769231	0.00298507462686567	0	0.0037243947858473	0
745	0.241002570694087	0.00192184497117233	0.0113122171945701	0	0	0.0134099616858238	0.267080745341615	0.00835654596100279	0.0026246719160105	0.00485436893203883	0.00600600600600601	0	0.00367647058823529	0.00281425891181989
746	0.0106007067137809	0.159477124183007	0.045391061452514	0.471086739780658	0	0.14064602960969	0.0163934426229508	0.00760456273764259	0.00527240773286467	0.001998001998002	0.00305410122164049	0	0.00321027287319422	0
747	0.00433369447453954	0.0980392156862745	0.00443131462333826	0	0	0.0043859649122807	0.00423429781227946	0.00446428571428571	0.00529801324503311	0.00114285714285714	0.00512820512820513	0	0.00142045454545455	0.00154559505409583
748	0.00524017467248908	0.311669128508124	0.00262881177707676	0.0202205882352941	0	0.00645682001614205	0.0557692307692308	0.00269784172661871	0.00381194409148666	0.00220507166482911	0.00579150579150579	0	0	0.00210084033613445
749	0.0774032459425718	0.132352941176471	0.00454545454545455	0.25201072386059	0	0.005175983436853	0.0742705570291777	0.00483759502418798	0	0.00289296046287367	0.00667302192564347	0	0.00226244343891403	0.00184162062615101
750	0.237230419977299	0.315789473684211	0.0588235294117647	0.21523178807947	0	0.00278940027894003	0.245977011494253	0.00631199278629396	0.00314465408805031	0.00191570881226054	0.00421940928270042	0	0.00693069306930693	0
751	0.0484848484848485	0.174825174825175	0.204449152542373	0.0109489051094891	0	0.251619870410367	0.0581039755351682	0.00411946446961895	0	0.000847457627118644	0	0	0.00806451612903226	0
752	0.306832298136646	0.0338983050847458	0	0.0036101083032491	0	0.0810276679841897	0.213559322033898	0.00201884253028264	0	0.00302114803625378	0.00355239786856128	0	0.0032017075773746	0.00182815356489945
753	0.00326797385620915	0.364705882352941	0.192452830188679	0.0136986301369863	0	0.250406504065041	0.0078740157480315	0	0.00157977883096367	0.00140154169586545	0.00468384074941452	0	0.00598802395209581	0
754	0.00813008130081301	0.460606060606061	0	0.361702127659574	0.348267622461171	0.00666666666666667	0	0.00442477876106195	0.00387296669248644	0.00374531835205993	0.00551724137931034	0.00159744408945687	0.00609756097560976	0
755	0.241926345609065	0.493333333333333	0.1	0	0.249146757679181	0.00863930885529158	0.252021563342318	0.00241662638956017	0.00299065420560748	0	0.0068649885583524	0.00214592274678112	0	0.00350877192982456
756	0.375389408099688	0.304347826086957	0.188164893617021	0.0801186943620178	0.0304568527918782	0.186267845003399	0.403345724907063	0.00513059701492537	0.00286532951289398	0.00249376558603491	0.0018450184501845	0.00760456273764259	0.00300661455201443	0.00107991360691145
757	0.452718676122931	0.0626262626262626	0.38001958863859	0	0.0603290676416819	0.340225563909774	0.412961567445365	0.00356040826014716	0.00224215246636771	0.00294985250737463	0.0072463768115942	0	0.00162866449511401	0.00182898948331047
758	0.00258397932816537	0.517525773195876	0.388660640920296	0	0.0459770114942529	0.374247336729968	0.00249376558603491	0.00548696844993141	0.00630914826498423	0.00410033767486734	0	0.00358851674641148	0.00556483027267668	0
759	0.00199600798403194	0.169086251067464	0.021680216802168	0.221606648199446	0.00261780104712042	0.00320512820512821	0	0	0.00669144981412639	0.00337268128161889	0.00218102508178844	0	0	0
760	0.336538461538462	0.00757575757575758	0.00709219858156028	0.331360946745562	0.223241590214067	0.00562851782363977	0.453874538745387	0.00443880786303107	0.00284900284900285	0.00204498977505112	0.00544662309368192	0.00166112956810631	0	0
761	0.0237636480411047	0.00158478605388273	0.332339791356185	0.458544839255499	0.272727272727273	0.188034188034188	0.201136363636364	0.00259336099585062	0.004149377593361	0.00361794500723589	0.00330344502123643	0.00555170020818876	0.00370919881305638	0.00323624595469256
762	0	0.00485436893203883	0.034257748776509	0.00420168067226891	0.0273972602739726	0.0617180984153461	0	0.00253164556962025	0	0.00262123197903014	0.00224215246636771	0.00497512437810945	0.00353857041755131	0
763	0.0151394422310757	0.269320843091335	0	0	0.162583518930958	0	0.00763358778625954	0.00230769230769231	0.003996003996004	0	0.00209205020920502	0.0116731517509728	0	0.00669344042838019
764	0	0	0.0119375573921028	0.271653543307087	0.320474777448071	0.00185701021355617	0	0.00309597523219814	0	0.00255102040816327	0.000925925925925926	0.00253807106598985	0.00274725274725275	0.00261780104712042
765	0.0028312570781427	0	0.169764560099133	0.496335078534031	0.0189393939393939	0.224815724815725	0.00534283170080142	0.00386100386100386	0	0.00290697674418605	0.00259336099585062	0.00694444444444444	0.00494233937397035	0.00344827586206897
766	0.272255192878338	0.0546075085324232	0.0029673590504451	0.00860215053763441	0.179295624332978	0.00427715996578272	0.185792349726776	0.00519031141868512	0.00677966101694915	0.00294985250737463	0.0056369785794814	0.00540123456790123	0.0013550135501355	0.00157728706624606
767	0.00307219662058372	0.117773019271949	0.112978524743231	0.314220183486239	0.00624219725343321	0.212648945921173	0	0.00533333333333333	0	0.00439238653001464	0	0	0.00472334682860999	0
768	0.518007202881152	0.484472049689441	0.0392561983471074	0.004149377593361	0.00649350649350649	0	0.452853598014888	0.00464807436918991	0.0018018018018018	0	0.00378787878787879	0	0	0.00505780346820809
769	0.00884955752212389	0.339704069050555	0.472406181015453	0.168958742632613	0.00306278713629403	0.429058663028649	0	0	0.00272108843537415	0.00274725274725275	0.00424328147100424	0.00140845070422535	0.00347893312717433	0
770	0.00240963855421687	0.252923976608187	0	0.00398406374501992	0.00306278713629403	0	0.00719424460431655	0.00353356890459364	0.00259067357512953	0	0	0.00138121546961326	0	0.00366300366300366
771	0.00255102040816327	0.488758553274682	0.00173160173160173	0.484149855907781	0.0393700787401575	0.0013531799729364	0.02	0.00338983050847458	0.0019723865877712	0.00329218106995885	0.00264970853206147	0.00361663652802893	0.00116959064327485	0.00157232704402516
772	0.290811339198436	0.00336700336700337	0.0340425531914894	0	0.510216346153846	0.00296296296296296	0.271186440677966	0.00338045482483098	0.0101694915254237	0.00193236714975845	0	0.00568181818181818	0.00539956803455724	0.000730994152046784
773	0.212107821475917	0.273809523809524	0.248388986526069	0	0.0572139303482587	0.260509993108201	0.167185877466251	0.00494117647058824	0.00260416666666667	0.00449982692973347	0.0133333333333333	0.00151285930408472	0.00237623762376238	0.00332042058660764
774	0.181729834791059	0.549618320610687	0.0162162162162162	0.116104868913858	0.113085621970921	0.211099585062241	0.165548098434004	0.00367197062423501	0	0.00208768267223382	0.00864553314121038	0.00568181818181818	0.00136873802354229	0
775	0.274183976261128	0.2004662004662	0.192352259559676	0.242596810933941	0.176125244618395	0.175349428208386	0.325405405405405	0.00788781770376862	0.00354251012145749	0.00597014925373134	0.00488145048814505	0	0.00374251497005988	0.00490998363338789
776	0.00694444444444444	0.348484848484849	0.332467532467532	0.126591230551627	0.273006134969325	0.358565737051793	0.00209643605870021	0.00566037735849057	0.00387596899224806	0.00472914875322442	0.00378787878787879	0	0.003125	0.00413223140495868
777	0	0.279178338001867	0.0029585798816568	0.176565008025682	0.240572171651495	0	0	0.00333333333333333	0.00313725490196078	0	0.00372093023255814	0.00189753320683112	0.00196078431372549	0
778	0	0.2425	0.113333333333333	0.282269503546099	0.399414776883687	0.0498338870431894	0	0	0.00563380281690141	0	0.00481695568400771	0.00264084507042254	0.00462962962962963	0
779	0.108393919365499	0.697560975609756	0.0521091811414392	0.00996677740863787	0.14441416893733	0.00649350649350649	0.0733082706766917	0.00436001245717845	0.00458265139116203	0	0.0048780487804878	0.00427715996578272	0	0.000851788756388416
780	0.00925925925925926	0.222091656874266	0.0848896434634974	0.0494505494505494	0.171656686626747	0.0378719567177637	0	0	0.00363636363636364	0.00288659793814433	0.00341296928327645	0.00473186119873817	0.00214592274678112	0
781	0.202898550724638	0.585889570552147	0.15929203539823	0.0072992700729927	0.120500782472613	0	0.180656934306569	0.00387221684414327	0.00321543408360129	0.00982800982800983	0.00675675675675676	0.00167224080267559	0.00359712230215827	0.000962463907603465
782	0.101173020527859	0.00452488687782805	0.173413897280967	0.0760059612518629	0.00542299349240781	0.196063588190765	0.0405405405405405	0.00166944908180301	0	0.00170648464163823	0.00342465753424658	0.00126903553299492	0.00363856882959369	0
783	0.54956601187757	0.00464037122969838	0.0602605863192182	0	0.111969111969112	0.0301318267419962	0.499487179487179	0.00455927051671732	0.00552486187845304	0.00465116279069767	0.00305810397553517	0.00308641975308642	0.00673076923076923	0
784	0.256826568265683	0.00203665987780041	0.467693836978131	0.179144385026738	0.0936227951153324	0.504069451980467	0.402214022140221	0.00142045454545455	0.00354609929078014	0.00481579581025765	0.000945179584120983	0.00273473108477666	0.00524183940910174	0.00185873605947955
785	0.282417582417582	0.576693227091634	0.284957627118644	0.10126582278481	0.19496855345912	0.240350877192982	0.28080229226361	0.00353982300884956	0.00232018561484919	0.0055452865064695	0.0016366612111293	0.00418410041841004	0.00340715502555366	0.00465116279069767
786	0.00312989045383412	0.00651465798045603	0.42274412855377	0.486024844720497	0.00419507079181961	0.363122171945701	0.00217391304347826	0.00735294117647059	0.00490998363338789	0.00411805078929307	0.00408302143586254	0.000902527075812274	0.00228310502283105	0.00269541778975741
787	0.00377358490566038	0	0.00295420974889217	0.187755102040816	0.0078740157480315	0.0017636684303351	0.00796812749003984	0.00494233937397035	0	0.00552486187845304	0.00205761316872428	0.027027027027027	0.00689655172413793	0
788	0.00253164556962025	0.403508771929825	0.00245700245700246	0.292682926829268	0.152519893899204	0.00684931506849315	0	0.00334075723830735	0.0118343195266272	0	0.00254452926208651	0.00540540540540541	0.00248138957816377	0
789	0.460674157303371	0.225957049486461	0.00286123032904149	0.0102040816326531	0.0065359477124183	0.0036231884057971	0.42875157629256	0.00506649778340722	0.00225225225225225	0.00138121546961326	0.00383141762452107	0	0.00457317073170732	0.00246710526315789
790	0.0020746887966805	0.628834355828221	0.376956793988729	0.00149700598802395	0.460682492581602	0.349966284558328	0	0.00111482720178372	0	0.00215130871280029	0.00257731958762887	0.00230308613542146	0.0034856700232378	0
791	0.0031413612565445	0.318118948824343	0.00491803278688525	0.00124688279301746	0.0090293453724605	0.00421052631578947	0	0.00201409869083585	0.00614754098360656	0.00604229607250755	0.00316455696202532	0	0.00332225913621262	0
792	0.00356718192627824	0	0.00150602409638554	0.421428571428571	0	0	0.00546448087431694	0.0062111801242236	0	0.00328407224958949	0.00440852314474651	0	0.00499168053244592	0
793	0.0847072200113701	0.00414250207125104	0.00446428571428571	0.0034965034965035	0	0	0.0626959247648903	0.00315599639314698	0.00349040139616056	0	0.0018348623853211	0	0	0.00344530577088717
794	0.519283746556474	0.21870882740448	0.103825136612022	0.00523560209424084	0	0.0803698435277383	0.614973262032086	0.00464576074332172	0.00158856235107228	0.0030060120240481	0.00215982721382289	0	0.00213561131873999	0.00408163265306122
795	0.0029940119760479	0.512663755458515	0.346613545816733	0	0	0.536796536796537	0.113636363636364	0.00521609538002981	0.00327868852459016	0.0033167495854063	0.0101010101010101	0	0.00856164383561644	0
796	0.0113636363636364	0.580536912751678	0.0361305361305361	0.0561330561330561	0	0.0936490850376749	0	0.0133333333333333	0.00324464633354964	0.00340425531914894	0.00777604976671851	0	0.00321027287319422	0
797	0.00472193074501574	0.863354037267081	0.59375	0.209302325581395	0	0.0138888888888889	0.0133657351154313	0.00208768267223382	0.194117647058824	0.119047619047619	0.00187617260787992	0	0	0.00242130750605327
798	0.0318650421743205	0.33096926713948	0.00939261114589856	0.0411522633744856	0	0.00258564964447317	0.0697674418604651	0.00432198811453269	0.0013262599469496	0.00606796116504854	0	0	0.00258397932816537	0.00110619469026549
799	0.361323155216285	0.492849284928493	0.0908130939809926	0	0	0.0619195046439628	0.414906832298137	0.00385059684251059	0.00374531835205993	0.00354400472533963	0.0238095238095238	0	0.00300661455201443	0.00226244343891403
800	0.432542372881356	0.65955766192733	0.296795952782462	0.00152439024390244	0	0.306015037593985	0.417276720351391	0.00357001190003967	0.00423056583818086	0.00432900432900433	0.00558659217877095	0	0.0035778175313059	0.00182982616651418
801	0	0.00436681222707424	0.309613928841787	0.123239436619718	0	0.31353919239905	0	0	0.00291545189504373	0.00425330812854442	0.004359197907585	0	0.00248880039820806	0
802	0.192619926199262	0.388888888888889	0	0.372759856630824	0	0	0.143472022955524	0.00317712470214456	0.00193610842207164	0.0043859649122807	0.00628053035589672	0	0.00423728813559322	0.00248756218905473
803	0.403326403326403	0.315228966986155	0.243016759776536	0.388409371146732	0	0.205933682373473	0.457900807381776	0.00389256520046711	0.00284090909090909	0.00277008310249307	0.00288184438040346	0	0.00253164556962025	0.00201477501678979
804	0.459487179487179	0.409317803660566	0.354887218045113	0.0140845070422535	0	0.356294536817102	0.630455868089234	0.00661594442606682	0.00595947556615018	0.00536524969046636	0	0	0.00410583941605839	0.00123762376237624
805	0.0037359900373599	0.25496342737722	0.648433351035582	0.110526315789474	0	0.448430493273543	0	0.0048820179007323	0.00730593607305936	0.00405131667792032	0.0028328611898017	0	0.00273651290070367	0.00215982721382289
806	0.00400228702115495	0.539325842696629	0.00151630022744503	0.306451612903226	0	0.00149253731343284	0.0974658869395711	0.0028169014084507	0.00102774922918808	0.00196078431372549	0.00125470514429109	0	0.00694444444444444	0.0025706940874036
807	0.119887165021157	0.22969837587007	0.104353393085787	0.456565656565657	0	0.0583224115334207	0.0676328502415459	0.00397219463753724	0.00610687022900763	0.00145032632342277	0.00557768924302789	0	0.00241545893719807	0
808	0.426815642458101	0.0045766590389016	0.123949579831933	0	0	0.0254416961130742	0.376693766937669	0.00509832483612527	0.00249376558603491	0.0028436018957346	0.00434782608695652	0	0.000901713255184851	0.00209643605870021
809	0.255796559461481	0.0158478605388273	0.436435124508519	0.045045045045045	0	0.402964959568733	0.303030303030303	0.00202839756592292	0.00576368876080692	0.00704225352112676	0.00343053173241852	0	0.00425170068027211	0
810	0.31277926720286	0.016025641025641	0.25863392171911	0.138785625774473	0	0.195057369814651	0.297117516629712	0.00503461296412838	0.00595238095238095	0	0	0	0.00525525525525526	0.00292825768667643
811	0.180939226519337	0.196136701337296	0.261418853255588	0.272357723577236	0	0.328436516264428	0.194444444444444	0.0031496062992126	0.0020746887966805	0.00126182965299685	0.00437956204379562	0	0.00309214594928881	0.0016750418760469
812	0.00457142857142857	0.182767624020888	0.238779174147217	0.107476635514019	0	0.141379310344828	0.00817438692098093	0.00393700787401575	0.001875	0.00373134328358209	0.0011037527593819	0	0.00282752120640905	0.00297619047619048
813	0.00221729490022173	0.212264150943396	0.00223214285714286	0.285714285714286	0.003003003003003	0.00148809523809524	0.00184162062615101	0.00401606425702811	0.00492610837438424	0.00244798041615667	0.00224719101123596	0.0056369785794814	0.00169491525423729	0
814	0.00224215246636771	0.474758324382385	0.00503778337531486	0.169767441860465	0	0.00544959128065395	0.00185185185185185	0.00432900432900433	0.00763358778625954	0.00227790432801822	0.00127713920817369	0.0540540540540541	0.00531914893617021	0
815	0.108920187793427	0.202964652223489	0.00509554140127389	0.00240384615384615	0	0.00553250345781466	0.108747044917258	0.00315457413249211	0.00181653042688465	0.00238663484486874	0.00271739130434783	0.0540540540540541	0.00280898876404494	0.00445765230312036
816	0.027831715210356	0.010989010989011	0.116666666666667	0	0	0.141592920353982	0.0199004975124378	0.002776492364646	0.00257731958762887	0.00455136540962289	0.0116279069767442	0.0540540540540541	0.00377928949357521	0.00413223140495868
817	0	0.0806794055201698	0.0401633764465623	0	0	0.0293066476054325	0	0.00662251655629139	0.00370027752081406	0.00128976784178848	0.0181818181818182	0.0540540540540541	0.000488042947779405	0.00526315789473684
818	0.20371325425477	0.242380261248186	0.0037037037037037	0.0676691729323308	0	0.00357142857142857	0.175824175824176	0.00510204081632653	0	0.00265957446808511	0.00119047619047619	0.0540540540540541	0.0111111111111111	0
819	0.129746835443038	0.170411985018727	0.212052302444571	0.051009564293305	0	0.0833922261484099	0.0857580398162328	0.00448933782267116	0.00122100122100122	0.00417246175243394	0.00554016620498615	0.0540540540540541	0.00277777777777778	0.00107874865156419
820	0.0022271714922049	0.420608108108108	0.0700583819849875	0	0	0.236316246741963	0.0031055900621118	0.0015600624024961	0.190355329949239	0.00364298724954463	0	0.0540540540540541	0.00331564986737401	0.00530503978779841
821	0.00747863247863248	0.818181818181818	0.00848896434634975	0.109649122807018	0	0.00273972602739726	0.0164383561643836	0.00300751879699248	0.0652173913043478	0.00126262626262626	0.00606060606060606	0.0540540540540541	0.00204081632653061	0.00234741784037559
822	0.142757172848146	0.00595829195630586	0.0793650793650794	0.254901960784314	0	0.0742857142857143	0.152459016393443	0.00170068027210884	0.00217864923747277	0.0028587764436821	0.00284900284900285	0.0540540540540541	0.00408163265306122	0.00230414746543779
823	0.206498951781971	0.0328947368421053	0.177659574468085	0.0113636363636364	0	0.00368098159509202	0.157894736842105	0.00424628450106157	0.037037037037037	0.00253807106598985	0	0.0540540540540541	0.00421348314606742	0.00804828973843058
824	0.0447570332480818	0.286848072562358	0.157384987893462	0.0459518599562363	0	0.249249249249249	0.074792243767313	0.0159090909090909	0.00295639320029564	0.00318471337579618	0.00351699882766706	0.0540540540540541	0.00625	0.0143540669856459
825	0.833333333333333	0.592592592592593	0.0128205128205128	0.105633802816901	0	0.0016750418760469	0	0.145833333333333	0.00472813238770686	0.0023094688221709	0.00710900473933649	0.0540540540540541	0.00508905852417303	0
826	0.00219941348973607	0.566666666666667	0.50609756097561	0.314942528735632	0	0.88135593220339	0.00113507377979569	0	0.0017921146953405	0.0810810810810811	0.00780234070221066	0.0540540540540541	0.214285714285714	0
827	0.0147783251231527	0.464012251148545	0.00263157894736842	0.00638977635782748	0	0.00265721877767936	0	0	0.00285714285714286	0.00254777070063694	0	0.0540540540540541	0	0.0121951219512195
828	0.27696590118302	0.409090909090909	0.87431693989071	0.869791666666667	0	0.926108374384236	0.23342939481268	0.00376470588235294	0.00731707317073171	0.457142857142857	0.278350515463918	0.0540540540540541	0.294117647058824	0.00196078431372549
829	0.40625	0.188626907073509	0.320457796852647	0	0	0.247303543913713	0.419689119170984	0.00605496040987424	0	0.00141242937853107	0.00483091787439614	0.0540540540540541	0.0034465780403742	0.00120336943441637
830	0.211397058823529	0.242857142857143	0.37892948173322	0.929292929292929	0	0.417935702199662	0.161616161616162	0.00282752120640905	0.00416088765603329	0.00253807106598985	0.452830188679245	0.0540540540540541	0.00220264317180617	0
831	0.213245997088792	0.197836166924266	0.399209486166008	0.278041074249605	0	0.331506849315069	0.342592592592593	0.00311942959001783	0	0.00399201596806387	0.00217627856365615	0.0540540540540541	0.00121802679658952	0.00464576074332172
832	0.375586854460094	0.0053475935828877	0.302008608321377	0.354455445544554	0	0.318511796733212	0.0704225352112676	0.00292397660818713	0	0.00513059701492537	0.0023696682464455	0.0540540540540541	0.00330578512396694	0
833	0.059135039717564	0	0	0.121951219512195	0	0.131578947368421	0.0406189555125725	0.00429553264604811	0.00854700854700855	0.00505902192242833	0.00174825174825175	0.0540540540540541	0.00389863547758285	0.0034965034965035
834	0.0922787193973635	0.00589970501474926	0.0278846153846154	0.247826086956522	0	0.0216346153846154	0.0753138075313808	0.00392156862745098	0	0.00446030330062444	0.00268817204301075	0.0540540540540541	0.00597371565113501	0.00433839479392625
835	0.0167084377610693	0.00132275132275132	0.114864864864865	0.262295081967213	0.105985037406484	0.0190023752969121	0.152941176470588	0.00282965478211658	0.00316455696202532	0.00374531835205993	0.00378787878787879	0.000915750915750916	0.00124378109452736	0
836	0.00809061488673139	0.298095238095238	0.0763052208835341	0.0703883495145631	0.389289392378991	0.0545277507302824	0	0	0.00635324015247776	0.00162778079218665	0.00381679389312977	0.001953125	0.00190718372536554	0
837	0.00549450549450549	0.0658082975679542	0.0066006600660066	0.0402298850574713	0.145604395604396	0.00179533213644524	0	0.00515463917525773	0.00149253731343284	0.0025706940874036	0.00184162062615101	0.00232288037166086	0.00142247510668563	0
838	0.00378787878787879	0.12696335078534	0	0.0973282442748092	0	0	0.0175438596491228	0.00191570881226054	0.00417972831765935	0	0.00474495848161329	0.00425531914893617	0	0.00357142857142857
839	0	0.130551816958277	0.00384615384615385	0.00429184549356223	0	0.00221238938053097	0.0028735632183908	0.0029585798816568	0.00423728813559322	0.00194552529182879	0.00728155339805825	0.00276243093922652	0.00234192037470726	0
840	0.0623671155209072	0.0114942528735632	0.0144927536231884	0	0.00423728813559322	0	0.0760401721664275	0.00366300366300366	0	0.00341296928327645	0	0.00467289719626168	0.00506756756756757	0
841	0.00414507772020725	0.205555555555556	0.0366043613707165	0	0.0062111801242236	0.019559902200489	0.00554016620498615	0.00812182741116751	0.00490196078431373	0.00346020761245675	0	0	0.00232558139534884	0.00617283950617284
842	0.0544117647058824	0.530755711775044	0.00591216216216216	0.00131926121372032	0.376899696048632	0.0642201834862385	0.00412087912087912	0.00471945464079706	0.00574052812858783	0.0017286084701815	0.00661157024793388	0.00395256916996047	0.00292682926829268	0.00337837837837838
843	0.0552651232262883	0.426877470355731	0.850609756097561	0.0166919575113809	0.262921348314607	0.0541044776119403	0.0028169014084507	0.00476442562202223	0.00124223602484472	0.36734693877551	0.00458715596330275	0.00286944045911047	0.00304182509505703	0.00342465753424658
844	0	0.567877629063097	0	0.0123203285420945	0.0220835333653385	0.0562015503875969	0	0	0.00328947368421053	0.004	0.00680272108843537	0.00166112956810631	0.00232018561484919	0
845	0.142389525368249	0.207602339181287	0.212927756653992	0.115384615384615	0.00273972602739726	0	0.115217391304348	0.00719054956343092	0.0027027027027027	0.00297441998810232	0.00203252032520325	0.00338983050847458	0.00900900900900901	0.00527009222661397
846	0.180672268907563	0.282700421940928	0.225024248302619	0.123529411764706	0	0.248275862068966	0.122881355932203	0.00597609561752988	0.0019047619047619	0.00138121546961326	0.00210526315789474	0	0.00358208955223881	0.00291545189504373
847	0.191596638655462	0.65979381443299	0.26036866359447	0.0158730158730159	0.00179291797400269	0.215105162523901	0.0428211586901763	0.00221483942414175	0.00609756097560976	0.0012987012987013	0	0.00153727901614143	0.00352858151023289	0
848	0.306615776081425	0	0.293364377182771	0.117924528301887	0.173144876325088	0.16726618705036	0.231617647058824	0.0043525571273123	0.00453514739229025	0.00478723404255319	0.00176678445229682	0.00121951219512195	0.00216450216450216	0.00262123197903014
849	0.159763313609467	0.138095238095238	0.155357142857143	0.244444444444444	0.0036101083032491	0.273794002607562	0.454166666666667	0.0043859649122807	0.00423728813559322	0.000817661488143908	0.00255754475703325	0.00552486187845304	0.00189513581806696	0.00210526315789474
850	0.167840375586854	0	0.152269399707174	0.154822335025381	0.827906976744186	0.160583941605839	0.115273775216138	0.00228571428571429	0	0.000715307582260372	0.0062402496099844	0.348017621145374	0.00715746421267894	0.00458715596330275
851	0.302702702702703	0	0.361963190184049	0.369834710743802	0.0140515222482436	0.102941176470588	0.4875	0.00338983050847458	0.00334448160535117	0	0.00190294957183635	0.00233100233100233	0.00640569395017794	0
852	0.00159235668789809	0.0557491289198606	0	0.28099173553719	0.132846715328467	0.5	0	0.00602409638554217	0	0.00574712643678161	0.00224719101123596	0.00668896321070234	0.0229357798165138	0
853	0	0.00264550264550265	0.108786610878661	0.0485436893203883	0	0.00873362445414847	0.021505376344086	0.00628930817610063	0.00186567164179104	0.0161812297734628	0	0	0.00392927308447937	0
854	0.00427350427350427	0.434947768281102	0.0157068062827225	0.0285714285714286	0	0.0125786163522013	0.00961538461538462	0	0.00179533213644524	0.00317460317460317	0	0.00397614314115308	0.00446428571428571	0.013986013986014
855	0.00427350427350427	0.257372654155496	0.0157068062827225	0	0.0759162303664921	0.00490196078431373	0	0	0.00290697674418605	0.00324675324675325	0.00700934579439252	0.00527704485488127	0.00641025641025641	0
856	0.00616016427104723	0.0772532188841202	0.0023696682464455	0	0.000972762645914397	0.00490196078431373	0.0123456790123457	0.00589101620029455	0.00511073253833049	0.00161550888529887	0	0.00709219858156028	0.00649350649350649	0
857	0.00342465753424658	0	0.0043859649122807	0	0.0222222222222222	0.0329218106995885	0.00171821305841924	0.00441501103752759	0	0.00249376558603491	0	0	0.00151285930408472	0.00263852242744063
858	0.00374531835205993	0.590057636887608	0.0112107623318386	0	0.0222222222222222	0.0426136363636364	0.15689381933439	0.00332778702163062	0.00668238993710692	0.0021978021978022	0	0	0.00211864406779661	0.00272108843537415
859	0.0054127198917456	0.102040816326531	0.00578034682080925	0.00396825396825397	0.0222222222222222	0.0022271714922049	0.0220820189274448	0.00490196078431373	0.00149253731343284	0	0.0029585798816568	0	0	0.00162074554294976
860	0.00251889168765743	0.0258064516129032	0.00189393939393939	0	0.0222222222222222	0.00324675324675325	0.00452488687782805	0.00466417910447761	0.00253164556962025	0.00128369704749679	0.00452488687782805	0	0.00202020202020202	0.00294985250737463
861	0.0366692131398014	0.456233421750663	0.121869782971619	0.0143884892086331	0.450834879406308	0.333333333333333	0.609990393852065	0.0037197768133912	0.00146198830409357	0.00260756192959583	0	0.00341296928327645	0.5	0.00162425554953979
862	0.00254452926208651	0.512761020881671	0.00279329608938547	0.00448430493273543	0.300884955752212	0.126298960831335	0.0291005291005291	0.00248138957816377	0.0030690537084399	0.00272479564032698	0	0.00324149108589951	0.000707213578500707	0
863	0.0146341463414634	0	0.0108892921960073	0.428571428571429	0.00198807157057654	0.00185185185185185	0	0.00488599348534202	0	0.00257731958762887	0.418604651162791	0	0.00307377049180328	0
864	0	0.237354085603113	0	0.153271028037383	0	0.00504201680672269	0.256704980842912	0.00404858299595142	0.00694444444444444	0.00386100386100386	0.00150602409638554	0.00373134328358209	0.00271739130434783	0.00556328233657858
865	0.513176144244105	0.232409381663113	0.605996843766439	0.00344827586206897	0	0.00418410041841004	0.183800623052959	0.00337512054001929	0.00404312668463612	0.00300710770913067	0.00375234521575985	0.00204918032786885	0.00383141762452107	0.00503355704697987
866	0.00427350427350427	0.00297619047619048	0.0327868852459016	0.0481481481481481	0.00132100396301189	0.28169014084507	0.420168067226891	0.00312825860271116	0.00219298245614035	0	0.00404312668463612	0.00209205020920502	0.00313774709758393	0.000563063063063063
867	0.00352733686067019	0.253781512605042	0.00275482093663912	0	0.00604229607250755	0.00634920634920635	0	0.00357142857142857	0	0	0.00772200772200772	0.00460829493087558	0.00609013398294762	0
868	0.0876216968011127	0.352941176470588	0.420016406890894	0.522633744855967	0.00201612903225806	0.00616016427104723	0	0.00470219435736677	0.00276243093922652	0.000657894736842105	0.00378787878787879	0.00458015267175573	0.0133079847908745	0.00328947368421053
869	0.194192377495463	0.00862068965517241	0.0149892933618844	0.0527704485488127	0.0222929936305732	0.206153846153846	0.0919881305637982	0.00278035217794254	0.0078740157480315	0.00484261501210654	0.00207900207900208	0	0.00348675034867503	0
870	0.360344827586207	0.138157894736842	0.334680679062247	0.00617283950617284	0	0.361344537815126	0.00546448087431694	0.00278128950695322	0.00131926121372032	0.00395398993529835	0.00416666666666667	0	0.00111358574610245	0.00408163265306122
871	0.00757575757575758	0.103211009174312	0.00884955752212389	0.153209109730849	0.171521035598705	0.334919124643197	0.0469387755102041	0	0.00305810397553517	0.0222222222222222	0.0099290780141844	0.00114155251141553	0.00527704485488127	0.00282485875706215
872	0.00321543408360129	0.127167630057803	0.0136186770428016	0.1328125	0.00980392156862745	0.114583333333333	0.265895953757225	0.00238095238095238	0.00418410041841004	0.00393700787401575	0.00324675324675325	0.0040650406504065	0	0.00164203612479475
873	0.0216606498194946	0.295514511873351	0.0227014755959137	0.294642857142857	0.134312696747114	0.0381426202321725	0.11214953271028	0.00315208825847124	0.00559440559440559	0.00147058823529412	0.00496524329692155	0.00262008733624454	0.00510204081632653	0
874	0.00227272727272727	0.364526659412405	0.0583554376657825	0.018348623853211	0.00169109357384442	0.0583756345177665	0.0211764705882353	0.00412654745529574	0.00411805078929307	0.00364298724954463	0	0.00242522231204527	0	0
875	0.00322927879440258	0.117474302496329	0.0012453300124533	0.00374531835205993	0.00596421471172962	0	0.00371747211895911	0.00605143721633888	0.00435097897026831	0	0.00269541778975741	0.00141643059490085	0.00189393939393939	0
876	0.139566395663957	0.117474302496329	0.30398322851153	0.116910229645094	0.00229533282325937	0.00117924528301887	0	0.00209937018894332	0.00577617328519856	0.0019723865877712	0.00495049504950495	0.0084985835694051	0	0
877	0	0.627435697583788	0	0	0.00252365930599369	0.2768	0.209606986899563	0	0.00198708395429707	0	0	0.00494071146245059	0.00429553264604811	0
878	0.005005005005005	0.00603621730382294	0.043421052631579	0.0828220858895705	0.00321027287319422	0	0.423255813953488	0.00316706254948535	0.00299850074962519	0.00646551724137931	0.013215859030837	0.00441826215022091	0.00328947368421053	0.00161420500403551
879	0.297610427226647	0.332547169811321	0.0020703933747412	0.00763358778625954	0.00291757840991977	0.00300751879699248	0.0269749518304432	0.00501156515034695	0	0.0043956043956044	0	0.00269541778975741	0	0.00278810408921933
880	0.00379650721336371	0.480895915678524	0.376237623762376	0.0446009389671361	0.189130434782609	0.00354609929078014	0.50561797752809	0.0025974025974026	0.00430416068866571	0.00405186385737439	0.00549450549450549	0.00476190476190476	0	0.00246761258482418
881	0.00379650721336371	0.137223974763407	0.292181069958848	0	0.000920810313075506	0.320717131474104	0	0.00259836674090572	0.0036068530207394	0.00450653447498873	0.00483091787439614	0.00358851674641148	0.00405268490374873	0.00623052959501558
882	0.505658669081032	0.365795724465558	0.0019588638589618	0	0.0040595399188092	0.319868095630668	0.00264084507042254	0.00369108461101647	0.0146520146520147	0.00151975683890578	0.00628930817610063	0.00212765957446809	0.0033381020505484	0.00159489633173844
883	0.00205338809034908	0	0.0019588638589618	0.106451612903226	0.103299856527977	0.00379266750948167	0.0989399293286219	0.00523560209424084	0.00526315789473684	0.00152516522623284	0.0017636684303351	0.000864304235090752	0.00244200244200244	0
884	0.00484581497797357	0.221794871794872	0.401396160558464	0.277349768875193	0.00413650465356774	0.00379266750948167	0.23950233281493	0.00315457413249211	0.00181653042688465	0.00851536467974824	0.00442477876106195	0.00641613198900092	0.0024405125076266	0.00099502487562189
885	0.140826873385013	0.292918454935622	0.0015552099533437	0.0026246719160105	0.276134122287968	0.378625134264232	0.00240963855421687	0.00643500643500643	0.0013986013986014	0.00227790432801822	0.00649350649350649	0.00460122699386503	0.00244584206848358	0.00140845070422535
886	0.300644237652112	0.623888182973316	0.00308483290488432	0.0026246719160105	0.201005025125628	0.0240770465489567	0.0459770114942529	0.00613246116107931	0.0050761421319797	0.000923361034164358	0.00647668393782383	0.00363636363636364	0.00353356890459364	0.00256410256410256
887	0.0291970802919708	0.00604229607250755	0.0857519788918206	0.439341421143847	0.00397614314115308	0.00120264582080577	0	0.00207684319833853	0.00404858299595142	0.00338066260987153	0.00428163653663178	0.00680272108843537	0.00317796610169492	0.0111111111111111
888	0.0132978723404255	0.404724409448819	0.198126801152738	0.0304054054054054	0.196700507614213	0.213432835820896	0.106690777576854	0.00328227571115974	0.00130378096479791	0.00270148581719946	0	0.0042674253200569	0.00307692307692308	0
889	0	0.49936788874842	0.0194363459669582	0.00227272727272727	0.304159445407279	0.355919003115265	0.162835249042146	0	0.00115074798619102	0.00171526586620926	0	0.00394366197183099	0.00550275137568784	0.00228571428571429
890	0.12962962962963	0.319654427645788	0.00420168067226891	0.31989247311828	0.00211416490486258	0.0134715025906736	0.478664192949907	0.0038860103626943	0.00131061598951507	0.00121359223300971	0.00427960057061341	0.00321543408360129	0.00306748466257669	0.0041958041958042
891	0.116063138347261	0.544041450777202	0	0.22007722007722	0.0031055900621118	0.00171232876712329	0.00404858299595142	0.00316789862724393	0.00263157894736842	0.00704225352112676	0.00264200792602378	0.00680272108843537	0.00573888091822095	0.00555555555555556
892	0.203235591506572	0.3203125	0.139756944444444	0.0103806228373702	0.0341555977229602	0.00355871886120996	0.225688073394495	0.00269723533378287	0.000844594594594595	0.00348675034867503	0.00757575757575758	0	0	0.00142450142450142
893	0.00158227848101266	0.411642411642412	0.193254329990884	0.00735294117647059	0.0041866028708134	0.196360153256705	0.41740674955595	0.00396825396825397	0.00149700598802395	0.00440771349862259	0.00199203187250996	0.00123152709359606	0.00555170020818876	0.00150602409638554
894	0.0875729774812344	0.349500713266762	0.274428274428274	0.167701863354037	0.00909090909090909	0.225589225589226	0.138297872340426	0.0039344262295082	0.00267022696929239	0.0027063599458728	0	0.00253807106598985	0.00322927879440258	0.00341296928327645
895	0.301542776998597	0.561893203883495	0.0256916996047431	0.142595978062157	0.160583941605839	0.351521511017838	0.188073394495413	0.00246305418719212	0.0067476383265857	0.00267379679144385	0.00118764845605701	0	0.00535117056856187	0
896	0.187713310580205	0.498989898989899	0.187372708757637	0.0673981191222571	0.287878787878788	0	0.175757575757576	0.00383435582822086	0.0023696682464455	0.00499168053244592	0.00284900284900285	0.00416666666666667	0	0
897	0.10031847133758	0.188824662813102	0.25	0.247386759581882	0.01875	0.203219315895372	0.0326797385620915	0.00436681222707424	0.00479041916167665	0.00580973129992738	0.0031413612565445	0.00353356890459364	0.00401284109149278	0.00247524752475248
898	0.112255406797116	0.041958041958042	0.177377892030848	0	0.442748091603053	0.307772020725389	0.241217798594848	0.0025974025974026	0	0.0033112582781457	0	0.0050761421319797	0.00253164556962025	0.00238663484486874
899	0.0135135135135135	0.371621621621622	0.221223021582734	0.25	0.224525043177893	0.220839813374806	0.278797996661102	0.0024174053182917	0.013986013986014	0.00347222222222222	0.00329489291598023	0.00341296928327645	0.00101729399796541	0
900	0.24904214559387	0.390103567318757	0.157160963244613	0.227626459143969	0.00970873786407767	0.0607287449392713	0.253205128205128	0.00837209302325581	0.00474683544303797	0.00266666666666667	0.00177935943060498	0	0.00936329588014981	0.00191570881226054
901	0.235697940503432	0.58448275862069	0.0518134715025907	0.181451612903226	0.00970873786407767	0.108614232209738	0	0.00336417157275021	0.00471253534401508	0.0010351966873706	0.0025706940874036	0	0.00878734622144113	0.0013262599469496
902	0.250302297460701	0.0016025641025641	0.329334787350055	0.0609137055837563	0.0127388535031847	0.0512091038406828	0.00387596899224806	0.00547302580140735	0	0.00453001132502831	0.0037593984962406	0	0.0034965034965035	0
903	0.0145772594752187	0.125944584382872	0.310289389067524	0.0578034682080925	0.153564899451554	0.244630071599045	0.0980392156862745	0.00305810397553517	0.00443131462333826	0.00620821394460363	0.00244200244200244	0.00363901018922853	0.00121506682867558	0
904	0.00740740740740741	0.223812621990891	0.198184568835098	0.0449640287769784	0.440663176265271	0.227031802120141	0.297939778129952	0.00772200772200772	0.00183739090491502	0.00277264325323475	0.00508646998982706	0.000748502994011976	0.00253164556962025	0
905	0.00441501103752759	0.580748663101604	0.00340136054421769	0.321656050955414	0.00196078431372549	0.135635018495684	0.589341692789969	0	0.00179856115107914	0.00355450236966825	0.00651465798045603	0.00595829195630586	0.00396510705789056	0
906	0.459727385377943	0.0465116279069767	0	0.0742971887550201	0.0531914893617021	0.0235294117647059	0.0209677419354839	0.00674662668665667	0	0	0.00253485424588086	0.0026857654431513	0	0.00355239786856128
907	0.00412796697626419	0.0023696682464455	0.29547471162378	0.015625	0.103610675039246	0.00261780104712042	0.0907570054370556	0.00363636363636364	0.004	0.0035799522673031	0.00291970802919708	0.000784929356357928	0	0.00457404230989137
908	0.0213270142180095	0.187845303867403	0.527070063694268	0.0155642023346304	0	0.351272015655577	0.462833099579243	0.00297176820208024	0.00236406619385343	0.00395882818685669	0.0157232704402516	0	0.00492957746478873	0.00438212094653812
909	0.0100634434478232	0.225037257824143	0.00215285252960172	0.0362116991643454	0	0.617241379310345	0.429824561403509	0.00464711007841998	0.00379266750948167	0	0.00526315789473684	0	0.00369344413665743	0.0169491525423729
910	0.492103600758054	0.540880503144654	0.0666125101543461	0.345351043643264	0	0.0033003300330033	0.00612244897959184	0.00444983818770227	0.00688298918387414	0.00221238938053097	0.00258397932816537	0	0.00255754475703325	0
911	0.0330578512396694	0.276887871853547	0.0962248084019302	0.550632911392405	0	0.0681284259984338	0.00393700787401575	0.00112994350282486	0.00838926174496644	0.0026697177726926	0.00337837837837838	0	0.00345542501727713	0.00208333333333333
912	0.00392857142857143	0.12987012987013	0.41991341991342	0.00985221674876847	0	0.0160209729099913	0.177083333333333	0.00204290091930541	0.00120627261761158	0.00651607298001738	0	0	0.00114766641162969	0.00304878048780488
913	0.0032258064516129	0.384210526315789	0.00478468899521531	0.0374592833876222	0	0.410181818181818	0.200686106346484	0.0026246719160105	0.00114351057747284	0	0.00361881785283474	0	0.0045045045045045	0.00291120815138282
914	0.0894514767932489	0.439024390243902	0.00209205020920502	0.0552677029360967	0	0.00106609808102345	0.511698880976602	0.00350140056022409	0.00358851674641148	0.00432900432900433	0.00333704115684093	0	0.00562587904360056	0.0012666244458518
915	0.432371505861136	0.0609418282548476	0.00137677833868747	0.44340723453909	0	0.00599078341013825	0.0122699386503067	0.00328162291169451	0.00604229607250755	0.00180722891566265	0.00522875816993464	0	0.00571428571428571	0.0022883295194508
916	0.00439882697947214	0.073558648111332	0.0924214417744917	0.20625	0	0.0829493087557604	0	0.00389105058365759	0	0.00403768506056528	0.00588235294117647	0	0	0
917	0	0.12962962962963	0.247191011235955	0.001953125	0	0.0847784200385356	0.226190476190476	0.00359066427289048	0.0013869625520111	0.00163532297628782	0.0041407867494824	0	0.00659521846661171	0.00220588235294118
918	0.138983050847458	0.608304498269896	0.506010303377218	0	0	0.464669304691916	0.18695652173913	0.00338180588434224	0.00422982023264011	0.00359841669665347	0	0	0.00588668138337013	0.00492610837438424
919	0.228915662650602	0.299270072992701	0.0738362760834671	0.0627615062761506	0	0.0277777777777778	0	0.00355555555555556	0.00111607142857143	0	0.00980392156862745	0	0.00246609124537608	0
920	0	0.558452481076535	0.199017199017199	0.427400468384075	0	0.161684782608696	0.201058201058201	0	0.00391937290033595	0.00323974082073434	0.0052434456928839	0	0.00396539293439077	0
921	0.0294117647058824	0.41796875	0.192446043165468	0.00259067357512953	0	0.362101313320826	0.465781409601634	0.00471698113207547	0.069364161849711	0.00436681222707424	0.00513698630136986	0	0.00186741363211951	0.00281425891181989
922	0.443815683104285	0.4125	0.0167364016736402	0.229437229437229	0.107183580387685	0.0952380952380952	0.60357432981316	0.00891818534315626	0.0588235294117647	0.00510204081632653	0.00380469245402663	0.00130718954248366	0	0.00105764145954521
923	0.00423728813559322	0	0.11214953271028	0.347985347985348	0	0.0356536502546689	0.437768240343348	0.00550206327372765	0.0149253731343284	0.00378787878787879	0.003125	0.00884955752212389	0.00297619047619048	0.00078125
924	0.628269848554383	0.00398406374501992	0.576143328618576	0	0	0.0546318289786223	0.821276595744681	0.00560067208064968	0.00255754475703325	0.00720396217919856	0.0114285714285714	0	0.00176056338028169	0.369127516778524
925	0.254568367989918	0.330357142857143	0.0654205607476635	0.003003003003003	0.2625	0.457732949087416	0.821276595744681	0.00319616460247703	0.00553505535055351	0.00148478099480327	0.00598802395209581	0.00126103404791929	0.00293321299638989	0.369127516778524
926	0.882352941176471	0.419134396355353	0.521580547112462	0.0579150579150579	0.0470588235294118	0.00185701021355617	0.831896551724138	0.420560747663551	0.00699300699300699	0.00494296577946768	0.00583090379008746	0	0.00155400155400155	0.369127516778524
927	0.890660592255125	0	0.446508172362556	0.460118655240606	0.0271033314511575	0.532687651331719	0.816326530612245	0.40327868852459	0.00543478260869565	0.00200904068307383	0.00236779794790845	0.00248550124275062	0.00608960417572858	0.521739130434783
928	0.890660592255125	0	0.918495297805643	0.0288461538461538	0.0269966254218223	0.368663594470046	0.00510204081632653	0.40327868852459	0.0078740157480315	0.494949494949495	0.00227272727272727	0.00244498777506112	0.00557244174265451	0
929	0.851851851851852	0.499398315282792	0.922330097087379	0.452861952861953	0.253890253890254	0.906382978723404	0.206266318537859	0.427745664739884	0.0082089552238806	0.484536082474227	0.00440528634361234	0.00617601646937725	0.331428571428571	0.00563380281690141
930	0.00267379679144385	0.0212765957446809	0.92156862745098	0.540277777777778	0.00289855072463768	0.903508771929825	0.248427672955975	0.00362976406533575	0	0.484536082474227	0.00524475524475524	0	0.327380952380952	0.0066006600660066
931	0.196986006458558	0.218838526912181	0.915178571428571	0.243150684931507	0	0.922727272727273	0.00241545893719807	0.00344827586206897	0.00227479526842584	0.496551724137931	0.0829493087557604	0	0.327380952380952	0.0097323600973236
932	0.25	0.223456790123457	0.00298507462686567	0.219858156028369	0.0595854922279793	0.897058823529412	0.00232018561484919	0.00445765230312036	0	0.0121654501216545	0.0576923076923077	0.00256410256410256	0.351851851851852	0.00549450549450549
933	0.00358744394618834	0.537695590327169	0.13604766633565	0.230483271375465	0.129411764705882	0.00257731958762887	0.321862348178138	0.00373482726423903	0.00356347438752784	0.00342075256556442	0.0576923076923077	0.00404858299595142	0	0.00122100122100122
934	0.00133689839572193	0.258389261744966	0.168525402726146	0.0050251256281407	0	0.153465346534653	0	0.00732600732600733	0.00276497695852535	0.00424929178470255	0	0	0.00221975582685905	0.0204081632653061
935	0.178685897435897	0.321596244131455	0	0	0	0.195460277427491	0.119402985074627	0.00387221684414327	0.00522193211488251	0.0113314447592068	0	0.00432900432900433	0.00292825768667643	0.00116686114352392
936	0.0843373493975904	0.490265486725664	0.00512295081967213	0.300733496332518	0.00470588235294118	0.00396432111000991	0.0656934306569343	0.0574712643678161	0.00286204922724671	0.00265957446808511	0	0.00153609831029186	0.00208550573514077	0.00424929178470255
937	0.00333778371161549	0.587371512481645	0.343580470162749	0.00437956204379562	0.0188679245283019	0.175182481751825	0.113636363636364	0.00566750629722922	0.00588235294117647	0.00392596747055524	0	0	0.00467601870407482	0.00266311584553928
938	0.351894112277499	0.583463338533541	0	0.00527704485488127	0.595744680851064	0.0731707317073171	0.0546075085324232	0.00301700493691717	0.00711743772241993	0	0	0.000979431929480901	0.05	0.00569259962049336
939	0.173745173745174	0.302884615384615	0.149040606871932	0.720430107526882	0.0244969378827647	0.14640356460853	0.296082949308756	0.0044543429844098	0.00264200792602378	0.00535618639528656	0.654545454545455	0	0.00377877018206802	0.00215285252960172
940	0.109961190168176	0.0481283422459893	0.0284775465498357	0.194492254733219	0.0186972255729795	0.0561797752808989	0.0068649885583524	0.00447427293064877	0.00416666666666667	0.00343642611683849	0.00245098039215686	0.000975609756097561	0.0027906976744186	0.0021551724137931
941	0.273881833241303	0.0299785867237687	0.481151832460733	0	0.0217391304347826	0.377731529656608	0.00522193211488251	0.00285248573757131	0.00228310502283105	0.00451127819548872	0	0.00110619469026549	0.00325520833333333	0
942	0.00105485232067511	0.00571428571428571	0.138198757763975	0.0772833723653396	0.20959595959596	0.188790560471976	0.00271739130434783	0.00386847195357834	0.0033003300330033	0.00225563909774436	0.00152905198776758	0.00274876305662452	0.00564971751412429	0
943	0.00739176346356917	0.0806310254163015	0.171945701357466	0.037199124726477	0.487381703470032	0.0763473053892216	0.00217391304347826	0.00518672199170124	0.00380517503805175	0.00505902192242833	0.0030441400304414	0.0017636684303351	0.00175131348511384	0.00123609394313968
944	0.00767543859649123	0.607057416267943	0.271165644171779	0.56513222331048	0.0912280701754386	0.390365448504983	0.00190839694656489	0.00467289719626168	0.00321802091713596	0.00350109409190372	0.00646551724137931	0.00145985401459854	0.00357873210633947	0
945	0.0678708264915161	0.0408719346049046	0.00126422250316056	0.0669456066945607	0	0.00619578686493185	0.00240963855421687	0.00446998722860792	0.0022883295194508	0.00326441784548422	0	0	0	0.00485436893203883
946	0.00581395348837209	0.202576112412178	0.0453172205438066	0.117486338797814	0.00191204588910134	0.0590238365493757	0	0.00559910414333707	0.00443951165371809	0.00362647325475975	0.00287769784172662	0	0.00715015321756895	0
947	0.00625	0.0536044362292052	0.0354906054279749	0.405673758865248	0	0.0623501199040767	0.00329308452250274	0	0	0.00411099691675231	0.000900900900900901	0	0.00842358604091456	0.00352422907488987
948	0.00830367734282325	0.531019202363368	0.00360576923076923	0.082135523613963	0	0.00345622119815668	0	0.00448430493273543	0.00436871996505024	0.00382409177820268	0.00344827586206897	0	0.0034965034965035	0.00327868852459016
949	0.462133961629081	0.580645161290323	0.00712589073634204	0.0853391684901532	0	0.00934579439252336	0.106818181818182	0.00359971202303816	0.0188679245283019	0	0.00417536534446764	0	0.00934579439252336	0.00386100386100386
950	0.264409881061299	0.00249376558603491	0.00718993409227082	0	0	0.00548446069469835	0.123425692695214	0.0038109756097561	0.00802139037433155	0.00202326757713708	0	0	0.00136239782016349	0
951	0.0773638968481375	0.00165562913907285	0.453678474114441	0.015625	0	0.471264367816092	0.36536312849162	0.00188205771643664	0.00292397660818713	0.00318194966734163	0.00418410041841004	0	0.00399201596806387	0.00412938747419133
952	0.0460652591170825	0.557333333333333	0.00522466039707419	0	0	0.00437158469945355	0.115384615384615	0.00443262411347518	0.00539811066126856	0	0.003003003003003	0	0	0.0217391304347826
953	0.370764762826718	0.097799511002445	0.195412844036697	0.0033003300330033	0	0.22803738317757	0	0.00485991995425958	0.0026246719160105	0.0024896265560166	0.00490998363338789	0	0.00857365549493375	0
954	0.0394736842105263	0.469348659003831	0.0867768595041322	0.498991935483871	0.178571428571429	0.0853018372703412	0.00308641975308642	0.00666666666666667	0.00340831629175187	0.00176678445229682	0.0053156146179402	0.00171821305841924	0.0048661800486618	0
955	0.00537634408602151	0.282430213464696	0.0117647058823529	0.00240384615384615	0.259109311740891	0.00285442435775452	0	0.00512820512820513	0.00232288037166086	0.0035810205908684	0.00378787878787879	0.00207900207900208	0.00264550264550265	0.00823045267489712
956	0.00225225225225225	0.267692307692308	0.424802110817942	0.313323572474378	0	0.447963800904977	0.466763005780347	0.00497512437810945	0	0.00380831482069184	0.00115606936416185	0	0.0032916392363397	0.00364697301239971
957	0.00285986653956149	0.042042042042042	0.219512195121951	0.102296450939457	0.00551470588235294	0.404255319148936	0.00366300366300366	0	0.00309597523219814	0	0.00227272727272727	0	0.00884955752212389	0
958	0.522625876354366	0.0207336523125997	0.00416666666666667	0.0102389078498294	0.0466830466830467	0	0.249169435215947	0.00316155548529877	0.00274223034734918	0	0.00206185567010309	0.00232018561484919	0	0.00143061516452074
959	0.00778210116731518	0	0.00206825232678387	0.420542635658915	0.0666666666666667	0.00556328233657858	0.336507936507937	0.00436681222707424	0.00240384615384615	0.00235849056603774	0.00456852791878173	0.00387596899224806	0.00788643533123028	0.00326441784548422
960	0.298256537982565	0.00310696848646249	0.00169348010160881	0.655172413793103	0	0.00204290091930541	0.0129032258064516	0.00928641251221896	0.00140350877192982	0.0031496062992126	0	0	0.00203665987780041	0.00596421471172962
961	0.189134808853119	0.223456790123457	0.477101845522898	0	0.00604838709677419	0.528047868362004	0.0148148148148148	0.00705716302046577	0.00341880341880342	0.00291923451183912	0	0.00501672240802676	0.00498930862437634	0.00411522633744856
962	0.0121359223300971	0.154502369668246	0.107438016528926	0.00980392156862745	0.128472222222222	0.00241545893719807	0	0.00155763239875389	0.00214362272240086	0.00338983050847458	0	0.00358851674641148	0.00255754475703325	0
963	0.028957528957529	0.0454545454545455	0.191848208011244	0.00525394045534151	0.0173267326732673	0.273092369477912	0	0.00222222222222222	0	0.00286368843069874	0.00716845878136201	0.00298210735586481	0.00432900432900433	0
964	0.000938086303939962	0.493975903614458	0.252092050209205	0.541048466864491	0.104448742746615	0.264705882352941	0.00106666666666667	0.00552181115405853	0.103896103896104	0.00631412786108919	0.0019588638589618	0.00419874037788663	0.00323886639676113	0.00585284280936455
965	0.00281293952180028	0	0.033112582781457	0	0.00309597523219814	0.0533562822719449	0.0872374798061389	0.00132802124833997	0	0.00455062571103527	0.00207900207900208	0.00264550264550265	0.0023094688221709	0.00292397660818713
966	0.00287935502447452	0.198830409356725	0.0424403183023873	0.296875	0.0874125874125874	0.0025974025974026	0.102833158447009	0.00582698341550874	0.00239808153477218	0.00518134715025907	0.00888529886914378	0.00459770114942529	0	0.00477326968973747
967	0.144454799627213	0.203960396039604	0.00204290091930541	0.352353780313837	0.00116550116550117	0.0283251231527094	0.0106382978723404	0.00684931506849315	0	0.00240529164161155	0.00375586854460094	0.0026525198938992	0.00364431486880466	0.0238095238095238
968	0.0605918271488962	0.179723502304147	0.00172117039586919	0.0742049469964664	0.00657894736842105	0	0.561904761904762	0.00363070539419087	0.00225988700564972	0.00462249614791988	0	0.00657894736842105	0.00154798761609907	0.167381974248927
969	0.00326797385620915	0.180018850141376	0.00305301137940605	0.0416666666666667	0	0.00232198142414861	0.24	0.00689655172413793	0.0230700976042591	0.00506329113924051	0.00336700336700337	0	0.00170454545454545	0
970	0	0.151658767772512	0.108821104699093	0.0158415841584158	0.31665857212239	0.00828729281767956	0	0	0.00198807157057654	0.00126502213788741	0.00320512820512821	0.00418006430868167	0.00385852090032154	0.00280112044817927
971	0	0.336973478939158	0.0905707196029777	0	0.0017825311942959	0.073510773130545	0.0844594594594595	0.00211640211640212	0.00478468899521531	0.00345781466113416	0	0.00240384615384615	0.00496102055279943	0
972	0.0558930741190765	0.326315789473684	0.004739336492891	0.0038659793814433	0.00204918032786885	0	0.03515625	0.00289017341040462	0.00435729847494553	0	0.00289435600578871	0.00255102040816327	0.0106382978723404	0
973	0.0102941176470588	0.012987012987013	0	0.132007233273056	0	0	0.0337837837837838	0.00177462289263532	0	0	0.00288461538461538	0.00344827586206897	0.00602409638554217	0.00128369704749679
974	0.00482800241400121	0.260617760617761	0.192748091603053	0.12962962962963	0.0120481927710843	0.191387559808612	0.147826086956522	0.00449185850645705	0.00417827298050139	0	0.00501672240802676	0.00316455696202532	0.00121212121212121	0.00234741784037559
975	0.109570041608877	0.266	0.0786082474226804	0.0066006600660066	0.0116959064327485	0.152364273204904	0.0145631067961165	0.00419727177334732	0.00463499420625724	0.00323974082073434	0	0.00309597523219814	0.00789473684210526	0.00212314225053079
976	0.00270513976555455	0.389380530973451	0.185123966942149	0	0.0149253731343284	0.00506756756756757	0.0251798561151079	0.00688073394495413	0.00594353640416048	0.00676246830092984	0	0.00386100386100386	0.00457038391224863	0.00246913580246914
977	0.016	0.644226273959794	0.00257234726688103	0.0579710144927536	0.0201342281879195	0.0231814548361311	0	0.00254777070063694	0.197396963123644	0.00626780626780627	0	0.00622083981337481	0.00501073729420186	0
978	0.00471698113207547	0.205250596658711	0.114147909967846	0.152249134948097	0.020501138952164	0.107717041800643	0.212435233160622	0.00602409638554217	0.00495049504950495	0.00272851296043656	0.00632911392405063	0.00634920634920635	0.00387596899224806	0
979	0.170028818443804	0	0.00965018094089264	0.00626304801670146	0.0203160270880361	0.0222513089005236	0.0869565217391304	0.00632339656729901	0.00277777777777778	0.00356824264049955	0.00255754475703325	0.00634920634920635	0.00111111111111111	0.00290697674418605
980	0.1947261663286	0.0731382978723404	0.144981412639405	0.0152439024390244	0.00221729490022173	0.0208768267223382	0.119760479041916	0.00134138162307176	0.00212765957446809	0.00710059171597633	0.00294117647058824	0.00205338809034908	0.00633713561470215	0.0018018018018018
981	0.304140127388535	0.23828125	0	0.057742782152231	0.0735694822888283	0	0.00747663551401869	0.00092678405931418	0.0016	0	0.00422832980972516	0.00439238653001464	0	0.00347705146036161
982	0.0505952380952381	0.301234567901235	0.172549019607843	0.00277777777777778	0.512396694214876	0.209553158705701	0.346855983772819	0.00417827298050139	0.0018018018018018	0.00388349514563107	0.00186567164179104	0.00214438884917798	0.00632911392405063	0.00566037735849057
983	0.164528301886792	0.534954407294833	0.221165279429251	0.0589887640449438	0.067741935483871	0.225333333333333	0.0283018867924528	0.00139567341242149	0.0041958041958042	0.00546821599453178	0.00641025641025641	0.0177993527508091	0.00283486888731396	0
984	0.00470588235294118	0	0.342644320297952	0.00336700336700337	0	0.291958041958042	0.0358208955223881	0	0	0.00630630630630631	0.00609756097560976	0.00925925925925926	0.00268336314847943	0
985	0.0277544154751892	0	0.129278951201748	0.0708333333333333	0.433247200689061	0.0663733039970664	0.177718832891247	0.00240673886883273	0	0.003584229390681	0.00754147812971342	0.00644405389572349	0.0046335299073294	0.00595238095238095
986	0.0817236255572065	0	0.171249018067557	0.211297071129707	0.092511013215859	0.909090909090909	0.245353159851301	0	0.00171526586620926	0.00476568705321684	0.00408719346049046	0.00313479623824451	0.421052631578947	0.00961538461538462
987	0.110441767068273	0.429248075784488	0.00516351118760757	0.357142857142857	0.330210772833724	0.202626641651032	0.306513409961686	0	0.00176211453744493	0.00323624595469256	0.00556586270871985	0.00127877237851662	0.00192864030858245	0.00184842883548983
988	0.20738413197172	0.625628140703518	0.104830421377184	0.0364721485411141	0.227758007117438	0.0106761565836299	0	0.00153491941673062	0.114624505928854	0.00388098318240621	0.0013745704467354	0.00419463087248322	0.0050251256281407	0
989	0	0.458585858585859	0.137651821862348	0.268924302788845	0	0.0304302203567681	0	0	0.00262123197903014	0.0019047619047619	0.0018018018018018	0.00492610837438424	0.00505902192242833	0
990	0	0.0151187904967603	0.171428571428571	0	0.283653846153846	0.0782361308677098	0	0	0.00508646998982706	0.00210748155953635	0	0.00114942528735632	0.00301507537688442	0.00460829493087558
991	0.00268817204301075	0.489539748953975	0.32892998678996	0.00255102040816327	0.00650406504065041	0.101476014760148	0.308695652173913	0.00463821892393321	0	0	0	0	0.00340136054421769	0.000916170407695831
992	0.402956048230261	0.5	0	0.109311740890688	0.465480728504871	0.25575101488498	0.00204081632653061	0.00382555470543229	0	0	0.00279329608938547	0.00292986632484893	0.00259403372243839	0
993	0.00753498385360603	0.442115768463074	0.0158730158730159	0.1125	0.00389105058365759	0	0.274881516587678	0	0.00663227708179808	0	0.00287769784172662	0.0117647058823529	0	0.00182815356489945
994	0.357220412595005	0.0860655737704918	0.00552486187845304	0.275132275132275	0.144628099173554	0	0.0753424657534247	0.00155038759689922	0.00646203554119548	0.00516351118760757	0.00349040139616056	0.0036330608537693	0	0.00181818181818182
995	0.0026246719160105	0.311163895486936	0.440313919867823	0	0	0.0196629213483146	0.235955056179775	0.004062288422478	0.00331858407079646	0.00327466230045027	0	0.00869565217391304	0.0050251256281407	0.0029940119760479
996	0.496296296296296	0.133786848072562	0	0	0.00527704485488127	0.358134920634921	0.236024844720497	0.0045662100456621	0	0	0	0.00264550264550265	0.00255695025569503	0.00340136054421769
997	0.521008403361345	0.266129032258065	0.499433748584371	0	0.0056657223796034	0.00623052959501558	0.241228070175439	0.00392670157068063	0	0.0072463768115942	0.00421348314606742	0.00276243093922652	0	0.00568181818181818
998	0.367361610352265	0.645424836601307	0.00276243093922652	0.330975954738331	0	0.31020942408377	0	0.00147275405007364	0.00458715596330275	0.000755857898715042	0.00475866757307954	0	0.00611353711790393	0
999	0.0126436781609195	0.351944167497507	0.483483483483483	0	0	0	0.0590062111801242	0.00886699507389163	0.0216110019646365	0	0	0	0.00490998363338789	0.00353982300884956
1000	0.156716417910448	0.529812606473595	0.445229681978799	0.182403433476395	0.186785260482846	0.24468085106383	0.0715725806451613	0.00506649778340722	0.00446428571428571	0	0.00399467376830892	0.00110253583241455	0.00291120815138282	0.00295275590551181
1001	0.0517873510540788	0.713826366559486	0.414383561643836	0.0135593220338983	0.0149253731343284	0.3	0.00485436893203883	0.00346320346320346	0.0141242937853107	0.00708382526564345	0.00403225806451613	0	0.00353982300884956	0.00917431192660551
1002	0	0.576305220883534	0	0.221621621621622	0.00337837837837838	0.426966292134831	0.466008771929825	0.010183299389002	0.00492853622474125	0.00224215246636771	0.00227790432801822	0.00293255131964809	0.00185185185185185	0.00242277407631738
1003	0.546091644204852	0.449131513647643	0.251830161054173	0.280821917808219	0.405095541401274	0.00707964601769911	0.00496894409937888	0.0055952751010258	0.000877963125548727	0.00332225913621262	0.00294985250737463	0.00100401606425703	0.00139275766016713	0.00817438692098093
1004	0.0053226879574185	0.277165354330709	0.0723537293434569	0.341055341055341	0.207852193995381	0.143949044585987	0.242582897033159	0.00118343195266272	0.006765899864682	0.00267141585040071	0.00346620450606586	0.00434362934362934	0.00224845418774592	0.00303030303030303
1005	0.235144312393888	0.27892234548336	0.0973084886128364	0	0.00523560209424084	0.0859473023839398	0.0385964912280702	0.00358937544867193	0.006765899864682	0.00199600798403194	0.00218340611353712	0.00134228187919463	0.005824111822947	0
1006	0.0147991543340381	0.495862507956715	0.504059539918809	0.292834890965732	0.0131071703932151	0.0512820512820513	0.185131195335277	0.00332225913621262	0.0032	0.00309172105805565	0.00224719101123596	0	0.00182149362477231	0.00312256049960968
1007	0.182076813655761	0.269076305220884	0.00417536534446764	0.196581196581197	0.0287226001511716	0.543733681462141	0.335203366058906	0.00406654343807763	0.00283687943262411	0.00630517023959647	0.0015625	0.00503355704697987	0.00409416581371546	0.00318471337579618
1008	0.301146650573325	0.465016146393972	0.359213250517598	0.0542372881355932	0.00363636363636364	0.000989119683481701	0.0289855072463768	0.00714604734256364	0.00247524752475248	0.00716204118173679	0	0	0.00172711571675302	0
1009	0.0406435224386113	0.0101781170483461	0.0905861456483126	0.488869863013699	0.0043731778425656	0.240334378265413	0.028391167192429	0.00698812019566737	0	0.00793650793650794	0.00462962962962963	0.00966183574879227	0.00274473924977127	0
1010	0.0392	0.47985347985348	0.386042402826855	0.00564174894217207	0.250189537528431	0.00210970464135021	0.25147347740668	0.00634920634920635	0.00215982721382289	0.00655881066899869	0	0.00268216361198033	0.00496688741721854	0.0043424317617866
1011	0.289885738468049	0.1015625	0.38871473354232	0.328990228013029	0.0759637188208617	0.242805755395683	0.191709844559585	0.00424893776555861	0.00179533213644524	0.00622876557191393	0.00275482093663912	0.0030241935483871	0.00359227660529861	0.00192307692307692
1012	0.172069825436409	0.00280898876404494	0.0389483933787731	0.00454545454545455	0.0879120879120879	0.346186803770351	0.308880308880309	0.00545950864422202	0.00516795865633075	0.00254452926208651	0.00384615384615385	0.00530503978779841	0.00108873162765378	0.00141043723554302
1013	0.318242343541944	0.191842900302115	0.037037037037037	0.191400832177531	0.152941176470588	0.0368763557483731	0.00315457413249211	0.0037919826652221	0.00273224043715847	0.00227445034116755	0.00309837335398916	0.00348432055749129	0.00178094390026714	0
1014	0.0017921146953405	0.309608540925267	0.333641832484961	0.300595238095238	0.0065359477124183	0.0346938775510204	0.250559284116331	0.00237529691211401	0.00374531835205993	0.00493755445832123	0.00214745884037223	0.00389105058365759	0.0023961661341853	0.00234741784037559
1015	0.00645161290322581	0.0612244897959184	0.0685990338164251	0.0841121495327103	0.0031055900621118	0.0566037735849057	0	0.00469483568075117	0.003690036900369	0.00327868852459016	0	0.000991080277502478	0.00531107738998483	0
1016	0	0.220408163265306	0.00473036896877956	0.476005188067445	0.370697263901147	0.00501504513540622	0.00402414486921529	0.00446428571428571	0.0077120822622108	0.00654307524536532	0.00232738557020946	0.00280414150129422	0.00304878048780488	0
1017	0.00305343511450382	0.220408163265306	0.251123595505618	0.0379939209726444	0	0.00290275761973875	0	0.00202839756592292	0.0077120822622108	0.00462012320328542	0.00497512437810945	0.00442477876106195	0	0
1018	0.00363856882959369	0.432307692307692	0.0346153846153846	0.00137551581843191	0.0045662100456621	0.147310513447433	0.25673249551167	0.00268817204301075	0.00280448717948718	0.00300978179082017	0.00471698113207547	0.00674157303370787	0.00330396475770925	0.00215285252960172
1019	0.286078098471986	0.516393442622951	0	0.00530503978779841	0.142056074766355	0.0337837837837838	0.05	0.00719794344473008	0.00540540540540541	0.00497512437810945	0	0.00142857142857143	0.00753295668549906	0.0062111801242236
1020	0.0102564102564103	0.260387811634349	0.0167364016736402	0.0940343781597573	0.307086614173228	0.0075187969924812	0.00904977375565611	0	0.00146198830409357	0.00754716981132075	0.00454086781029263	0.0017636684303351	0	0
1021	0.0128205128205128	0	0.0046692607003891	0.0119331742243437	0.00496277915632754	0.00291545189504373	0.00904977375565611	0.00344827586206897	0.00354609929078014	0.00334075723830735	0.00444444444444444	0.00168067226890756	0.00206611570247934	0
1022	0.0128205128205128	0.394067796610169	0.376718606782768	0	0.0010351966873706	0.00372208436724566	0.246861924686192	0.00344827586206897	0.00251256281407035	0.00381887615930169	0	0.00110132158590308	0.00174520069808028	0.00177304964539007
1023	0.339072847682119	0.00157977883096367	0	0	0.0913793103448276	0.279471544715447	0.0802792321116928	0.00357824427480916	0.00252525252525253	0.003125	0.0072463768115942	0.00587544065804935	0.00929692039511912	0.00135135135135135
1024	0.0190045248868778	0.00451467268623025	0.040590405904059	0.00294985250737463	0.19921875	0.00847457627118644	0.0535714285714286	0.00512820512820513	0	0.00158478605388273	0	0.00202634245187437	0.00248756218905473	0
1025	0.0990415335463259	0.915936952714536	0.0407407407407407	0.268128161888702	0.00560224089635854	0.00123152709359606	0.00425531914893617	0.00173010380622837	0.545189504373178	0.00158478605388273	0.00354295837023915	0	0.0043731778425656	0.00401606425702811
1026	0.0101010101010101	0.0906666666666667	0.376927166400851	0	0.254545454545455	0.00123152709359606	0.356382978723404	0.00383141762452107	0.00116550116550117	0.00373134328358209	0	0.000985221674876847	0.0043731778425656	0.00361663652802893
1027	0.311781609195402	0.175872093023256	0.0248565965583174	0	0	0.314269208549971	0	0.00618374558303887	0.00295639320029564	0.00315955766192733	0.0050251256281407	0	0.00175080245112343	0.0025062656641604
1028	0.00595238095238095	0.182779456193353	0.113438045375218	0	0.00383141762452107	0.112078346028292	0.00291545189504373	0.00453514739229025	0.0033195020746888	0.00368324125230203	0.0050251256281407	0.0028735632183908	0.0016273393002441	0.00324149108589951
1029	0.00359496704613541	0.224719101123595	0.0025	0.26123595505618	0.140776699029126	0.0875	0.0858585858585859	0.00216919739696312	0.0046875	0.00479616306954436	0.0033096926713948	0.000881057268722467	0.0021551724137931	0
1030	0.00362976406533575	0.64993564993565	0.457757296466974	0.0508940852819807	0.446220930232558	0	0.015625	0	0.00352858151023289	0.00714924039320822	0.00609756097560976	0.00168634064080944	0.00210526315789474	0.00314465408805031
1031	0.00711743772241993	0.519157088122605	0.000717360114777618	0.0547945205479452	0.405375754251234	0.325714285714286	0.0188679245283019	0	0.00318696883852691	0.00336322869955157	0.00347624565469293	0.00311720698254364	0.00452898550724638	0.00434782608695652
1032	0.00382490437739057	0.387421383647799	0.00283446712018141	0.00791139240506329	0.00499168053244592	0.00524658971668416	0.0197368421052632	0.00209351011863224	0.0028030833917309	0.00265017667844523	0.00163398692810458	0.00192307692307692	0.00175746924428822	0.00470219435736677
1033	0.0161117078410312	0.307692307692308	0.00542005420054201	0.491803278688525	0.00403225806451613	0.00171086398631309	0.00261437908496732	0.0021978021978022	0.00100603621730382	0.00327332242225859	0	0.00239808153477218	0	0.000910746812386157
1034	0.0167785234899329	0.245445829338447	0.00385934819897084	0.0036563071297989	0.326612903225806	0	0.185897435897436	0.00241109101868596	0.00545596258768511	0.00336021505376344	0.0106007067137809	0.00318809776833156	0.00731707317073171	0.00216684723726977
1035	0.00457317073170732	0.423333333333333	0.00225225225225225	0.00305810397553517	0.0433884297520661	0.0491803278688525	0.159404888416578	0.00574988021082894	0.00361990950226244	0.00294811320754717	0.00480769230769231	0.00441696113074205	0.0102564102564103	0.00164654226125137
1036	0.27979274611399	0.674418604651163	0.00236127508854782	0.00227790432801822	0.00418410041841004	0.0035650623885918	0.131799163179916	0.0050125313283208	0.00286327845382963	0.00325520833333333	0	0.00342465753424658	0.00151171579743008	0.00110497237569061
1037	0.19774466371325	0.00594353640416048	0.00244100895036615	0.0677083333333333	0.00480769230769231	0.0881006864988558	0.211908931698774	0.0043230944254835	0.00315955766192733	0.00102354145342886	0	0.00233918128654971	0.00390407138873397	0.00246305418719212
1038	0.099647266313933	0	0.247863247863248	0.0034443168771527	0	0.0944099378881988	0.0610079575596817	0.00354430379746835	0	0.00453257790368272	0.0016260162601626	0.0043859649122807	0.00453955901426719	0.00467289719626168
1039	0.112815884476534	0.131386861313869	0.142857142857143	0.0517647058823529	0.207455429497569	0.114800759013283	0.0916905444126074	0.00556586270871985	0	0.00366588112071223	0.00182481751824818	0.00216919739696312	0.00164563905650027	0.00217155266015201
1040	0.0231990231990232	0.463076923076923	0.0574614065180103	0.0604395604395604	0.00518134715025907	0.206549118387909	0.0493218249075216	0.00620821394460363	0.00225903614457831	0.00337674867342016	0.00227014755959137	0	0.0072083879423329	0.003996003996004
1041	0.0184397163120567	0.477355072463768	0.21327967806841	0.0911392405063291	0.118353344768439	0.177047289504037	0.634271099744246	0.00493962678375412	0.00291757840991977	0.00333778371161549	0.0016025641025641	0.000890471950133571	0.004778972520908	0.00110132158590308
1042	0.239737274220033	0.019047619047619	0.0016750418760469	0.205020920502092	0.212512413108242	0.148494288681205	0.00364077669902913	0.00337268128161889	0.0011454753722795	0.00271739130434783	0.00685714285714286	0.00414201183431953	0.00269832703723691	0.0087719298245614
1043	0.00494233937397035	0.1484375	0.087706685837527	0.124871001031992	0.0244897959183673	0.20997375328084	0	0.0034965034965035	0.00355239786856128	0.00197335964479526	0.00648584905660377	0.0016	0.0052863436123348	0.0138888888888889
1044	0	0.159369527145359	0.287638668779715	0.0454545454545455	0.418114143920596	0.130639730639731	0.122529644268775	0	0.00350877192982456	0.00316455696202532	0.00607533414337789	0.00323101777059774	0.00158311345646438	0
1045	0	0.00425531914893617	0.426165803108808	0.210200927357032	0.496732026143791	0.0150316455696203	0.321884200196271	0.00591715976331361	0	0.00731350560702097	0.00636942675159236	0.00123609394313968	0.00443880786303107	0.00108459869848156
1046	0.00159489633173844	0.0065359477124183	0.00157728706624606	0.0910273081924577	0.00429184549356223	0.537549407114625	0.19562243502052	0.0016	0	0.00356188780053428	0.00181653042688465	0.00120048019207683	0.00251889168765743	0.004739336492891
1047	0.326778484673222	0.0625	0	0.0866013071895425	0.00268096514745308	0.00284900284900285	0.0192771084337349	0.00372142477405635	0	0	0.00120192307692308	0.0014367816091954	0.00208550573514077	0.00362976406533575
1048	0.0934691431995207	0.0280898876404494	0	0.329835082458771	0	0.0105263157894737	0.200913242009132	0.00388349514563107	0	0	0.0035799522673031	0.0045662100456621	0	0.00218818380743982
1049	0.00854700854700855	0.407534246575342	0.0108108108108108	0.00955414012738853	0.235209235209235	0.0106382978723404	0.00383141762452107	0.00467289719626168	0.00316455696202532	0.00283553875236295	0.00512820512820513	0.00253807106598985	0.0163934426229508	0
1050	0.115606936416185	0.0416666666666667	0.163594470046083	0	0.318982387475538	0.0139697322467986	0.00980392156862745	0.00352941176470588	0.00462962962962963	0.0032258064516129	0	0.00225563909774436	0.00841042893187553	0
1051	0.00404040404040404	0.0416666666666667	0.366336633663366	0.0116279069767442	0.444150693985459	0.121212121212121	0.0236220472440945	0.00398803589232303	0.00462962962962963	0.00188916876574307	0.00714285714285714	0.00221729490022173	0	0
1052	0.00380228136882129	0.159362549800797	0.364207221350078	0.208333333333333	0.344186046511628	0.336879432624113	0	0	0	0.00471698113207547	0	0.00607441154138193	0.00587467362924282	0.00490196078431373
1053	0.0408163265306122	0.714285714285714	0.0719626168224299	0.354621848739496	0.397222222222222	0.276707530647986	0.055045871559633	0.0448430493273543	0	0.000807754442649435	0.00381679389312977	0.00262582056892779	0.0113788487282463	0
1054	0.00225225225225225	0	0.14070351758794	0.0593607305936073	0.0463800904977376	0.0702106318956871	0.267563527653214	0.00259067357512953	0.00211416490486258	0.00892857142857143	0	0.00247218788627936	0.00587248322147651	0.00414507772020725
1055	0	0.0702702702702703	0.00417246175243394	0.00625	0.196078431372549	0.14025974025974	0.099290780141844	0.00151285930408472	0.00413223140495868	0	0	0.00319488817891374	0.00454029511918275	0
1056	0.221997300944669	0.175221238938053	0	0.114206128133705	0.00088261253309797	0.0111524163568773	0.099290780141844	0.00423370025402202	0.00532859680284192	0	0.0117924528301887	0.00149253731343284	0.0103626943005181	0
1057	0.00975609756097561	0.00237812128418549	0.00606060606060606	0.00584795321637427	0.199488491048593	0	0.00873362445414847	0.00668896321070234	0.0031055900621118	0	0.0025062656641604	0.00373482726423903	0.0152671755725191	0.00152905198776758
1058	0.00975609756097561	0.0777917189460477	0	0	0.0131578947368421	0.04	0	0.00668896321070234	0	0	0	0	0	0
1059	0.0133037694013304	0	0	0.129568106312292	0.510164569215876	0	0	0.00266903914590747	0	0.0015552099533437	0.0659722222222222	0.00583244962884411	0	0.00263852242744063
1060	0.00772200772200772	0.161111111111111	0.377022653721683	0.00956937799043062	0.00925925925925926	0.13550135501355	0.00515463917525773	0.0108108108108108	0	0.00420364315740308	0.00442477876106195	0	0	0
1061	0.0053475935828877	0.528735632183908	0.0110294117647059	0.00485436893203883	0.00381194409148666	0.226499552372426	0.00173310225303293	0.0056980056980057	0.110421836228288	0.00314465408805031	0	0.00494437577255871	0.00573514077163712	0.00420168067226891
1062	0.00558659217877095	0.87661406025825	0.0110294117647059	0.229681978798587	0.0019723865877712	0	0	0.00503778337531486	0.346483704974271	0.00314465408805031	0.00243605359317905	0.00118764845605701	0.00357142857142857	0
1063	0.0021551724137931	0.885341074020319	0.0789473684210526	0	0.342831700801425	0	0.00134048257372654	0.001998001998002	0.346483704974271	0.00314465408805031	0.0103626943005181	0.00308641975308642	0.00357142857142857	0
1064	0.00188857412653447	0.885341074020319	0	0	0.0907936507936508	0	0	0.00252844500632111	0.346483704974271	0	0.0103626943005181	0.00573065902578797	0.000999000999000999	0
1065	0	0.942857142857143	0.0017636684303351	0.0289855072463768	0.292372881355932	0.0785123966942149	0	0.00145348837209302	0.319526627218935	0.00417536534446764	0.00285714285714286	0.00358744394618834	0.00294117647058824	0
1066	0.00628930817610063	0.942857142857143	0.00413223140495868	0.12987012987013	0.26937984496124	0.00884955752212389	0.0553191489361702	0.00518134715025907	0.319526627218935	0.0103448275862069	0.0111111111111111	0.00260416666666667	0	0.015177065767285
1067	0	0.942857142857143	0	0.00308641975308642	0	0	0.839171974522293	0	0.319526627218935	0	0.0113636363636364	0	0	0.402957486136784
1068	0.0303221730890714	0.8715953307393	0.00359712230215827	0	0.0846774193548387	0	0.842696629213483	0.00480384307445957	0.487889273356401	0.00197044334975369	0	0.0050251256281407	0.00309597523219814	0.402957486136784
1069	0.856896551724138	0.11639460610362	0	0.0324825986078886	0	0.0332906530089629	0.842696629213483	0.400206825232678	0	0.00115874855156431	0.00421052631578947	0.00462962962962963	0	0.402957486136784
1070	0.864347826086956	0.204481792717087	0.00259291270527226	0.00181159420289855	0.115458015267176	0.00151745068285281	0.818181818181818	0.399789029535865	0.00269541778975741	0	0.00735294117647059	0.00431965442764579	0.00425985090521832	0.563106796116505
1071	0.864347826086956	0.361878453038674	0.0631067961165049	0	0.00492610837438424	0.025609756097561	0.818181818181818	0.399789029535865	0.00817438692098093	0	0.00598802395209581	0.0028328611898017	0.0072992700729927	0.563106796116505
1072	0.94392523364486	0.414556962025316	0.0062111801242236	0.0043859649122807	0.172257479601088	0	0.818181818181818	0.427927927927928	0.00961538461538462	0.00740740740740741	0	0.00148588410104012	0	0.563106796116505
1073	0.94392523364486	0.316666666666667	0.0395095367847411	0	0.0482374768089054	0.0733333333333333	0.807909604519774	0.424657534246575	0	0.00413223140495868	0.00884955752212389	0.002997002997003	0	0.551724137931034
1074	0.94392523364486	0.353723404255319	0.885074626865672	0	0.452415812591508	0.0362659503022163	0.0111111111111111	0.424657534246575	0.00862068965517241	0.495682210708117	0.00614754098360656	0.00320821302534488	0.00852514919011083	0
1075	0.904761904761905	0.236749116607774	0.88821752265861	0.898678414096916	0.171597633136095	0.798598949211909	0	0.489655172413793	0.0069204152249135	0.494718309859155	0.675675675675676	0.00416233090530697	0.134297520661157	0
1076	0.00495718792248761	0.0732919254658385	0.88821752265861	0.908482142857143	0.225225225225225	0.818671454219031	0.0314465408805031	0.00326797385620915	0.00189393939393939	0.494718309859155	0.667519181585678	0.00171673819742489	0.134297520661157	0
1077	0.00379506641366224	0.39424280350438	0.906832298136646	0.908482142857143	0	0.818671454219031	0.037037037037037	0.0054249547920434	0.00285306704707561	0.3625	0.667519181585678	0	0.134297520661157	0
1078	0.00826446280991736	0.239285714285714	0.906832298136646	0.826086956521739	0	0.946308724832215	0	0.00185185185185185	0.00714285714285714	0.3625	0.432835820895522	0	0.302469135802469	0
1079	0.00910746812386157	0.62914691943128	0.906832298136646	0.826086956521739	0	0.946308724832215	0.0252525252525253	0	0.00365764447695684	0.3625	0.453125	0	0.302469135802469	0
1080	0.00478468899521531	0.00305188199389624	0.893854748603352	0.826086956521739	0	0.946308724832215	0.0166666666666667	0	0.00679347826086957	0.627118644067797	0.453125	0	0.302469135802469	0
1081	0.00191938579654511	0.484224965706447	0.00397416790859414	0.847826086956522	0	0.917293233082707	0.0628930817610063	0.00245700245700246	0.00208333333333333	0.00518582541054451	0.580645161290323	0	0.511450381679389	0.0182926829268293
1082	0.00234192037470726	0.875776397515528	0.0026525198938992	0.00289855072463768	0	0.00895856662933931	0.260869565217391	0.00288184438040346	0.384615384615385	0.00122249388753056	0.00240384615384615	0	0.00204081632653061	0.00200803212851406
1083	0.0332618025751073	0.00293255131964809	0.269896193771626	0.104377104377104	0	0.00192678227360308	0.00302114803625378	0.00701262272089762	0.00275482093663912	0.00627943485086342	0.00297619047619048	0	0.00185528756957328	0.0120481927710843
1084	0.147167034584253	0.00293255131964809	0.292682926829268	0.0390879478827362	0	0.00198807157057654	0.571827057182706	0.00230202578268877	0.00280112044817927	0.00694444444444444	0	0	0.00241545893719807	0.00260642919200695
1085	0.00190114068441065	0.18117854001759	0.177650429799427	0.0448979591836735	0	0.00213219616204691	0	0.00371747211895911	0.0030241935483871	0.00824175824175824	0	0	0.00269541778975741	0.0025974025974026
1086	0.524523160762943	0.739130434782609	0.0279441117764471	0.010752688172043	0	0.00278551532033426	0.335537190082645	0.00301464254952627	0.006343452650657	0	0	0	0	0.00116959064327485
1087	0.00794621026894866	0.237024221453287	0.0350877192982456	0.0643776824034335	0	0.00465116279069767	0.00970873786407767	0.0025062656641604	0.00265604249667995	0	0.0311111111111111	0	0	0
1088	0.227758007117438	0.00397953382603752	0.00411099691675231	0.0510204081632653	0.0019723865877712	0.00305810397553517	0.00400801603206413	0.00409276944065484	0.00203045685279188	0.00433526011560694	0.0101010101010101	0.00490196078431373	0	0.00355871886120996
1089	0.00513698630136986	0.468926553672316	0.282889733840304	0.00245098039215686	0.00190114068441065	0.0123915737298637	0.00400801603206413	0	0.00587084148727984	0.0014058106841612	0	0	0.0072202166064982	0.00355871886120996
1090	0.00441014332965821	0.261390887290168	0.00258397932816537	0.136023916292975	0.00443786982248521	0.164520743919886	0.10840108401084	0.00411522633744856	0	0	0.00274725274725275	0.00644329896907216	0.00606626224918339	0.00215285252960172
1091	0.00441014332965821	0.375609756097561	0.540834845735027	0.00578034682080925	0.336297493936944	0.00271739130434783	0.688081936685289	0.00411522633744856	0.00277008310249307	0.00164654226125137	0.0108695652173913	0.00489236790606654	0	0.00383631713554987
1092	0.0715713714514194	0	0.00455235204855842	0.523573200992556	0	0.547027027027027	0.0196078431372549	0.0033175355450237	0	0.00105042016806723	0.00372093023255814	0.00126262626262626	0.00138504155124654	0.00263157894736842
1093	0.683047790802525	0.40976460331299	0.448309178743961	0.00275103163686382	0.00136239782016349	0.00420168067226891	0.00275633958103638	0.004778972520908	0.00136798905608755	0.00721500721500722	0.0013986013986014	0	0.00476190476190476	0
1094	0.0751231527093596	0.379446640316206	0.00481927710843374	0.184615384615385	0.0515463917525773	0.303899082568807	0.274509803921569	0.00289296046287367	0.00428724544480171	0.00346020761245675	0.00177935943060498	0	0.00571837026447462	0.00395778364116095
1095	0.00371057513914657	0.434042553191489	0.00524658971668416	0	0	0.0582822085889571	0.10655737704918	0.00613873542050338	0.212328767123288	0.00189393939393939	0.0078740157480315	0	0.00416666666666667	0
1096	0.371194379391101	0.340425531914894	0.00524658971668416	0	0	0.00353356890459364	0.212328767123288	0.00316656111462951	0.00769230769230769	0.00191938579654511	0	0	0	0
1097	0.11003861003861	0.27789046653144	0.0920716112531969	0	0	0.00353356890459364	0	0.00246609124537608	0.00564971751412429	0.0018796992481203	0	0	0	0
1098	0.132352941176471	0.282474226804124	0.716386554621849	0.004	0	0.00391280044717719	0.0271444082519001	0.00109649122807018	0.0032258064516129	0.00299102691924227	0.0030441400304414	0	0.00332005312084993	0.00174825174825175
1099	0.0122699386503067	0.362686567164179	0.163978494623656	0.517873510540788	0	0.622361665715916	0.196759259259259	0	0	0.00214362272240086	0.00519630484988453	0	0.00327272727272727	0.00318979266347687
1100	0.00482858522452921	0.220967741935484	0.0046388336646786	0.0641821946169772	0	0.0451612903225806	0.493055555555556	0.00788022064617809	0.00634920634920635	0.00259067357512953	0.00149253731343284	0	0.00125156445556946	0.1953125
1101	0.0658627087198516	0.519230769230769	0.334254143646409	0.00565610859728507	0	0.00206440957886045	0.389583333333333	0.00378501135503407	0	0.00483759502418798	0.00201207243460765	0	0.00249584026622296	0.0027972027972028
1102	0.00426439232409382	0.26530612244898	0.208681135225376	0.26865671641791	0	0.271284271284271	0.0129589632829374	0.00408163265306122	0.00106609808102345	0.0024906600249066	0.00277777777777778	0	0.00809418690213392	0.00294985250737463
1103	0.310880829015544	0.428201811125485	0.310855263157895	0.138888888888889	0	0.189247311827957	0.0130434782608696	0.0045016077170418	0.00197628458498024	0.00423011844331641	0.0050251256281407	0	0.0013869625520111	0.00314465408805031
1104	0.00225225225225225	0.162637362637363	0	0	0	0.166292134831461	0.230263157894737	0.00589101620029455	0.00309597523219814	0.0126582278481013	0.0105540897097625	0	0	0.003584229390681
1105	0.00227272727272727	0.199095022624434	0.00609137055837563	0	0	0	0.111607142857143	0.00485436893203883	0.00155038759689922	0.0024232633279483	0	0	0	0.00219298245614035
1106	0.126222222222222	0.36	0.158836689038031	0.00695652173913044	0	0.0305164319248826	0.0819672131147541	0.00139762403913347	0.00306748466257669	0.00263620386643234	0.0023094688221709	0	0.00166389351081531	0
1107	0.121039805036556	0.263485477178423	0.635802469135803	0.0681818181818182	0	0.09072375127421	0.253886010362694	0.00324149108589951	0.00392927308447937	0.345070422535211	0.00397350993377483	0	0.00507185122569738	0.00133155792276964
1108	0.0145631067961165	0.410633484162896	0.230614300100705	0.836158192090395	0	0.456310679611651	0.35423197492163	0	0.0021849963583394	0.00516605166051661	0.467889908256881	0	0.229050279329609	0.00677200902934537
1109	0.150568181818182	0.855973813420622	0.0182002022244692	0.123919308357349	0	0.127508854781582	0.0582278481012658	0.0045489006823351	0.440917107583774	0.00463678516228748	0	0	0.00231660231660232	0.0026246719160105
1110	0.322624743677375	0.721311475409836	0.0183673469387755	0.00314465408805031	0	0.00683994528043776	0.183206106870229	0.00656234225138819	0.141509433962264	0.00337268128161889	0	0	0.0072463768115942	0.00280112044817927
1111	0.165562913907285	0.721311475409836	0.251336898395722	0.00325732899022801	0	0.00693481276005548	0.306451612903226	0.00225479143179256	0.141509433962264	0.00437445319335083	0	0	0.00829875518672199	0.00194174757281553
1112	0.068	0.118279569892473	0.0864393338620143	0.150588235294118	0	0.240506329113924	0.101449275362319	0.00469043151969981	0	0.00232738557020946	0	0	0.00737704918032787	0
1113	0.189688715953307	0.180257510729614	0.0118577075098814	0.0875576036866359	0	0.0741116751269036	0.198648648648649	0.00301204819277108	0	0.0128205128205128	0.00141643059490085	0	0.00197628458498024	0.00434782608695652
1114	0.0908265213442325	0.2224	0.392276422764228	0.0373134328358209	0	0.0359477124183007	0	0.00597269624573379	0.00453172205438067	0.00807174887892377	0	0	0.00552486187845304	0.00278551532033426
1115	0.230982019363762	0.566125290023202	0.289855072463768	0.1125	0	0.0702087286527514	0.112385321100917	0.00451580531861515	0.00289855072463768	0.00496963003865268	0.00405679513184584	0	0.000903342366757001	0.00401606425702811
1116	0.00189393939393939	0.554572271386431	0.203619909502262	0.21558872305141	0	0.308466051969824	0.112385321100917	0.00601805416248746	0.00352733686067019	0.00368550368550369	0.00441501103752759	0	0.005625	0.00401606425702811
1117	0.003690036900369	0.496409335727109	0.0994236311239193	0.310810810810811	0	0.2	0	0.00769230769230769	0.00930851063829787	0.00217155266015201	0.0021551724137931	0	0.00501504513540622	0
1118	0.003690036900369	0.383561643835616	0.239417989417989	0.126293995859213	0	0.172147001934236	0.0802238805970149	0.00769230769230769	0.00526662277814352	0.00106496272630458	0.0075642965204236	0	0	0
1119	0	0.134042553191489	0.25	0.160606060606061	0	0.050408719346049	0.331578947368421	0.00581395348837209	0.00232558139534884	0.00503524672708963	0.00233100233100233	0	0.00334821428571429	0.00194174757281553
1120	0.139561707035755	0.111842105263158	0.230940044411547	0.269896193771626	0	0.176075268817204	0.222419928825623	0.00417101147028154	0.00189035916824197	0.0032967032967033	0.00316455696202532	0	0.00102774922918808	0.00363967242948135
1121	0.0822846079380445	0.742049469964664	0.00312174817898023	0.160636758321274	0.078003120124805	0.203445447087777	0.25177304964539	0.00377714825306893	0.335963923337091	0.00232828870779977	0.000850340136054422	0.000640614990390775	0.00827357970215113	0
1122	0.217620481927711	0.779944289693593	0.289176090468498	0.00699300699300699	0.487528344671202	0.0197368421052632	0.0301441677588467	0.00467653936087295	0.341743119266055	0.0077319587628866	0	0.000988142292490119	0.00454545454545455	0.00205761316872428
1123	0.130492676431425	0.164345403899721	0.289176090468498	0	0.079608938547486	0.00641025641025641	0.1184	0.00483870967741936	0.00485436893203883	0.0077319587628866	0	0.00206611570247934	0.00237529691211401	0.000908265213442325
1124	0.0369935408103347	0.00367647058823529	0	0	0	0.00641025641025641	0.00606060606060606	0.0036330608537693	0	0	0	0	0.00237529691211401	0
1125	0.166775244299674	0.0101010101010101	0.0803858520900322	0.142857142857143	0.00479616306954436	0.0034965034965035	0.00328407224958949	0.00247524752475248	0.0050761421319797	0.00411522633744856	0.012987012987013	0.00458015267175573	0	0.00278551532033426
1126	0.00487012987012987	0	0.129201680672269	0.176470588235294	0.0319767441860465	0.0686922060766182	0.0140679953106682	0.00838926174496644	0.0050251256281407	0.00328227571115974	0.00248138957816377	0.00297840655249442	0.00126903553299492	0.00145137880986938
1127	0.0017286084701815	0.405286343612335	0.40692989524577	0.243070362473348	0.257668711656442	0.128205128205128	0.0146699266503667	0.00138888888888889	0.0244755244755245	0.00739451935624184	0.00465116279069767	0.00236546422235364	0.0128700128700129	0.00147058823529412
1128	0.00558213716108453	0.00946372239747634	0.321708185053381	0.297071129707113	0.334555453712191	0.31205035971223	0.11185086551265	0.00232288037166086	0.00395256916996047	0.00615212527964206	0.0029218407596786	0.004778972520908	0.00490918016691213	0.00323624595469256
1129	0.00544616673648932	0.251249107780157	0.0301697045883092	0.230232558139535	0.00480769230769231	0.269372693726937	0.00411522633744856	0.00235432607416127	0.0655737704918033	0.00740055504162812	0.00577478344562079	0	0.00478755236385398	0
1130	0.0512679162072767	0.663139329805996	0.256511444356748	0.0290948275862069	0.13758389261745	0.00860046911649726	0	0.0034330554193232	0.00412654745529574	0.00275355667737494	0.00132275132275132	0.00342172797262618	0.0056369785794814	0
1131	0.00562851782363977	0.0108043217286915	0.00402414486921529	0.212863705972435	0.349008082292432	0.134313725490196	0	0.00804289544235925	0.00175746924428822	0.00601202404809619	0.00361990950226244	0.00165152766308836	0.00390407138873397	0
1132	0.00609756097560976	0.303127506014435	0.00100401606425703	0	0.447127393838468	0.00299850074962519	0	0.00490196078431373	0.00498220640569395	0.00491803278688525	0.0114285714285714	0.00217391304347826	0.00584795321637427	0.00395256916996047
1133	0.00431965442764579	0.51010101010101	0.0210141617176793	0.016260162601626	0.0048820179007323	0.00584795321637427	0.00403225806451613	0.0054249547920434	0.00382775119617225	0.00181268882175227	0.0028169014084507	0.00484261501210654	0.00375234521575985	0.0105820105820106
1134	0.00301204819277108	0.178640776699029	0.0218112849691797	0.0454545454545455	0.0716112531969309	0.00127226463104326	0.0222929936305732	0.0022883295194508	0.0016366612111293	0.00183936235438381	0	0.00389863547758285	0.00174216027874564	0.00199203187250996
1135	0.00189035916824197	0	0.107950872656755	0.0488888888888889	0.039	0.000663129973474801	0.509328358208955	0.00699300699300699	0	0.00217155266015201	0	0	0.0017636684303351	0.00294550810014728
1136	0.00234301780693533	0.00359712230215827	0.00208768267223382	0.0722733245729304	0.446619217081851	0.0969802555168409	0.00188323917137476	0.00306983883346124	0	0.00308641975308642	0.00099403578528827	0.00421940928270042	0.0034296913277805	0.010840108401084
1137	0.317848410757946	0.0348837209302326	0.00353356890459364	0	0	0.00367647058823529	0.15881809787627	0.000847457627118644	0	0.00398406374501992	0	0	0.00498753117206983	0.00165152766308836
1138	0.00420168067226891	0.108354011579818	0	0	0	0	0.211484593837535	0.00563063063063063	0.00142857142857143	0.00609756097560976	0	0	0.00383141762452107	0.00293255131964809
1139	0.0844610359309379	0.0798898071625344	0	0.005	0	0	0.04375	0.00495750708215297	0.000910746812386157	0	0	0	0.00699300699300699	0.00847457627118644
1140	0.118966689326988	0.0833333333333333	0	0.0121951219512195	0	0	0.00344827586206897	0.00523560209424084	0.000970873786407767	0.00381679389312977	0.00662251655629139	0	0.005249343832021	0
1141	0.00673778775968557	0.0819209039548023	0.00398053958425475	0.00746268656716418	0	0.005	0	0.00727272727272727	0.000959692898272553	0.00379362670713202	0.00833333333333333	0	0	0.00671140939597315
1142	0.00322061191626409	0.0950819672131148	0.464698331193838	0.00183150183150183	0	0.00802005012531328	0	0.00347222222222222	0.00114942528735632	0.00100603621730382	0.00374064837905237	0	0.00637450199203187	0
1143	0.00488997555012225	0.409150326797386	0.00429553264604811	0.179640718562874	0	0.416296296296296	0.00522875816993464	0.00255754475703325	0.00375657400450789	0	0.00259403372243839	0	0.00319829424307036	0
1144	0.0107913669064748	0.588998763906057	0.123443421765024	0.0024330900243309	0	0.00411099691675231	0.0794824399260629	0	0.251677852348993	0.00466635557629491	0	0	0.00173310225303293	0.00356294536817102
1145	0.00622171945701357	0.00205338809034908	0.119664634146341	0.0631578947368421	0	0.120668316831683	0.0846456692913386	0.000956022944550669	0	0.00534441805225653	0.00373134328358209	0	0.00312989045383412	0.00369913686806412
1146	0.0452528837622005	0.102446483180428	0.0277153558052434	0.0606936416184971	0	0.152981849611063	0.0836575875486381	0.00635727908455181	0.00238095238095238	0.00493827160493827	0.00478468899521531	0	0.00413467217956291	0.00367647058823529
1147	0.0511534603811434	0.643312101910828	0.00364963503649635	0.00589390962671906	0.0588235294117647	0.0215453194650817	0.10093896713615	0.00625	0.171428571428571	0.00469483568075117	0	0.00725294650951949	0.00233100233100233	0.00291120815138282
1148	0.0505952380952381	0.212258796821793	0.00306748466257669	0.0029585798816568	0.298662704309064	0.0020746887966805	0.116831683168317	0.00619834710743802	0.0051413881748072	0.00313479623824451	0.0169491525423729	0.00564440263405456	0.0043859649122807	0.0050314465408805
1149	0.062043795620438	0.1983032873807	0	0	0.153225806451613	0.00808625336927224	0.117173524150268	0.0068259385665529	0.0048348106365834	0	0	0.00329308452250274	0.00320512820512821	0.00224971878515186
1150	0.0562865497076023	0.381028938906752	0.0079123554473524	0	0	0.0133333333333333	0	0.00494559841740851	0.00572246065808298	0.00106496272630458	0	0	0	0
1151	0.00423928403203015	0.389802631578947	0.191377497371188	0.00841514726507714	0.00178571428571429	0.0034965034965035	0.00286532951289398	0.00280583613916947	0.00585651537335286	0.00280504908835905	0.00447427293064877	0.00309597523219814	0.00713266761768902	0
1152	0	0.395659432387312	0.215895610913405	0.237556561085973	0.00181818181818182	0.13166144200627	0	0.00395256916996047	0.00585651537335286	0.0030441400304414	0.00615384615384615	0.00346020761245675	0.00213523131672598	0.00239234449760766
1153	0.00768245838668374	0.609308885754584	0.213114754098361	0.262626262626263	0.211096075778078	0.139226519337017	0.0871261378413524	0.00177777777777778	0.0027027027027027	0.0030188679245283	0.0067001675041876	0.00164609053497942	0.00223880597014925	0.00284090909090909
1154	0.0147275405007364	0.750442477876106	0.267647058823529	0.274406332453826	0.0288957688338493	0.13695652173913	0.0833333333333333	0.00269179004037685	0.00340522133938706	0.00277264325323475	0.00686106346483705	0.00365497076023392	0.0022140221402214	0.00268336314847943
1155	0.141780821917808	0.380560131795717	0.0280612244897959	0.274406332453826	0.00689655172413793	0.167112299465241	0.310940499040307	0.00192122958693564	0.00611995104039168	0.00166574125485841	0.00693240901213172	0	0.00268096514745308	0.00155763239875389
1156	0.129052369077307	0.634146341463415	0.0420581655480984	0.130530973451327	0.153921568627451	0.104831358249772	0.314563106796116	0.0022075055187638	0	0.00476758045292014	0.00304878048780488	0.00241254523522316	0.00221606648199446	0.00157232704402516
1157	0.156736938588451	0.291803278688525	0.00359066427289048	0.160883280757098	0.195652173913043	0.00998098859315589	0.320792079207921	0.002710027100271	0.00479616306954436	0.0045662100456621	0.00309917355371901	0.00591133004926108	0.00252365930599369	0.00157232704402516
1158	0.15906976744186	0.251396648044693	0.0205128205128205	0.0289855072463768	0.00671140939597315	0.00338983050847458	0.478978978978979	0.00274223034734918	0.00823045267489712	0.0045004500450045	0.00315126050420168	0	0	0.00217155266015201
1159	0.163776493256262	0.233160621761658	0.0835777126099707	0.0075187969924812	0.0114122681883024	0.00474683544303797	0.619417475728155	0.00274223034734918	0.00816326530612245	0.00775193798449612	0.00217864923747277	0.00210822206605762	0.00107642626480086	0.00303490136570561
1160	0.46261355695318	0.00489396411092985	0.0648648648648649	0.008	0.147011308562197	0.0313778990450205	0.325641025641026	0.00272603362108133	0.00323624595469256	0.00344827586206897	0.00165837479270315	0.00347222222222222	0.00347624565469293	0
1161	0.584219858156028	0.325342465753425	0.0600282485875706	0.0332594235033259	0.226315789473684	0.105386416861827	0.455172413793103	0.00350877192982456	0.00207900207900208	0.00316622691292876	0.00190114068441065	0.00492610837438424	0.00170164492342598	0
1162	0.157804459691252	0.510869565217391	0.317256162915327	0.229828850855746	0.00185873605947955	0.10022271714922	0.346456692913386	0.00690448791714614	0	0.00426257459505541	0	0	0.00163132137030995	0
1163	0.0476190476190476	0.388059701492537	0.323144104803493	0.197125256673511	0.0757575757575758	0.276978417266187	0.268292682926829	0.00421940928270042	0.00221483942414175	0.00432900432900433	0	0	0.00719424460431655	0
1164	0.151724137931034	0.280665280665281	0.332210998877666	0.306345733041575	0.003	0.282051282051282	0.239130434782609	0	0.00473372781065089	0.00432900432900433	0.00391389432485323	0.00198019801980198	0.00732984293193717	0
1165	0.11340206185567	0.219512195121951	0.506462035541196	0.3125	0.836158192090395	0.29040404040404	0.00262123197903014	0	0.00606060606060606	0.00439882697947214	0.00398406374501992	0.458015267175573	0.00732984293193717	0.00350262697022767
1166	0.0969162995594714	0.243725231175694	0.653104925053533	0.324074074074074	0.234323432343234	0.415178571428571	0.28021978021978	0	0.00672430355427474	0.00582147477360931	0.00398406374501992	0.00371195248700817	0.00234329232571763	0.0045662100456621
1167	0.0042174320524836	0.213725490196078	0.260688216892596	0.375	0.428571428571429	0.578358208955224	0.361702127659574	0.00619578686493185	0	0.00415973377703827	0.00627615062761506	0.00198150594451783	0.00165562913907285	0.00493827160493827
1168	0.176470588235294	0.385159010600707	0.333333333333333	0.553030303030303	0.257080610021787	0.235875706214689	0.345803842264914	0.00379266750948167	0	0	0.0066334991708126	0.00261437908496732	0.011011011011011	0.00243506493506494
1169	0.210526315789474	0	0.310043668122271	0.261538461538462	0.26679462571977	0.241545893719807	0.106782106782107	0.00393700787401575	0	0.00352112676056338	0.00249376558603491	0.00557275541795666	0	0
1170	0.328136599851522	0.433333333333333	0.257713248638838	0.0898876404494382	0.0851063829787234	0.273764258555133	0.0530973451327434	0.00339506172839506	0.0036101083032491	0.00294550810014728	0	0	0.0105820105820106	0.00373134328358209
1171	0.124478442280946	0.0411471321695761	0.231270358306189	0.467213114754098	0.0637254901960784	0.213649851632047	0.0591446769790719	0.0055379746835443	0.00240384615384615	0.00294550810014728	0	0	0.0105485232067511	0.00281293952180028
1172	0.0569721115537849	0.4375	0.00891152132399745	0.4453125	0.0433333333333333	0.194070080862534	0.164383561643836	0.0048780487804878	0.00140745953553835	0.00167785234899329	0	0.0015220700152207	0.0104602510460251	0.003584229390681
1173	0.0627240143369176	0.00152439024390244	0.13519313304721	0.431818181818182	0.00223713646532438	0.00246913580246914	0.363636363636364	0.00303951367781155	0.00192678227360308	0.0023121387283237	0	0.00458715596330275	0.00240963855421687	0
1174	0.146478873239437	0	0.211409395973154	0.0036697247706422	0.00398406374501992	0.145390070921986	0	0.00132802124833997	0	0.0027359781121751	0.00371057513914657	0.00153609831029186	0	0
1175	0.270053475935829	0.489849955869373	0.273336123901214	0.0946969696969697	0.027972027972028	0.197115384615385	0.230769230769231	0.00239234449760766	0.00176263219741481	0.00289645184648805	0.00367647058823529	0	0	0
1176	0.00606060606060606	0.528571428571429	0.166973603437692	0.130890052356021	0	0.272014753342554	0.0315985130111524	0.00784313725490196	0.00193673337637185	0.00510204081632653	0.00198019801980198	0	0.00352941176470588	0.00189753320683112
1177	0.0957446808510638	0.873239436619718	0.0969182670835194	0.402907580477674	0.0106060606060606	0.0480324074074074	0.217928902627512	0.00178571428571429	0.422222222222222	0.00238379022646007	0.00382848392036753	0	0.0044477390659748	0.00275229357798165
1178	0.0162664601084431	0.591269841269841	0.108162243365048	0.2003367003367	0.0044543429844098	0.0325162581290645	0.00189035916824197	0.00382262996941896	0.00347567030784508	0.00262639527248851	0.00345423143350604	0.00158982511923688	0.00264725347452019	0
1179	0.135115606936416	0.643410852713178	0.0747826086956522	0.018413597733711	0	0.0373563218390805	0.0103806228373702	0.0027359781121751	0.00524475524475524	0.00154559505409583	0	0.00294117647058824	0.00226073850791258	0
1180	0.00255754475703325	0.00320512820512821	0.136075949367089	0.0207939508506616	0.102351313969571	0.0895522388059701	0.310714285714286	0.00665188470066519	0.00553505535055351	0.00277777777777778	0	0.0055005500550055	0	0.00314465408805031
1181	0.00550206327372765	0.172151898734177	0.0028328611898017	0.0606060606060606	0.107714701601164	0.167202572347267	0.330161750713606	0.00600240096038415	0.00380228136882129	0	0.00680272108843537	0.00451467268623025	0	0.00341997264021888
1182	0.415004748338082	0.154970760233918	0.132611637347767	0.110091743119266	0	0.0118343195266272	0.865248226950355	0.0099009900990099	0.00343053173241852	0.0028116213683224	0.00738007380073801	0	0	0.440414507772021
1183	0.447004608294931	0	0.0137931034482759	0.00324675324675325	0.0309789343246592	0.295918367346939	0.490178571428571	0.0109729334308705	0	0	0.01171875	0.00353857041755131	0.0080091533180778	0.00288018433179724
1184	0.494880546075085	0.00411522633744856	0.150705270972532	0.174142480211082	0.0144230769230769	0.00551977920883165	0.0940766550522648	0.00595984943538269	0.00182815356489945	0.00502283105022831	0.00347826086956522	0	0.00284090909090909	0.00204918032786885
1185	0.145922746781116	0.0233644859813084	0.0041025641025641	0.00759493670886076	0.210526315789474	0.217553688141923	0	0.0026431718061674	0.00434782608695652	0	0.00235294117647059	0.00263388937664618	0.00506756756756757	0
1186	0.00263991552270327	0.210743801652893	0.0046875	0.193742478941035	0.169556840077071	0.00119760479041916	0.00516795865633075	0.00384245917387128	0.0339506172839506	0	0	0.00234466588511137	0	0
1187	0.122006841505131	0.576291079812207	0.398506449422946	0	0.190291262135922	0.00595238095238095	0.183745583038869	0.002997002997003	0	0.00416281221091582	0	0.00455373406193078	0	0.00353982300884956
1188	0.187239944521498	0.0906976744186047	0.458235753317721	0.00579710144927536	0.240875912408759	0.295783926218709	0	0.00832466181061394	0.0050761421319797	0.00425305688463583	0.00251256281407035	0.00135135135135135	0.00449640287769784	0
1189	0.0072202166064982	0.00390117035110533	0.414572864321608	0.436868686868687	0.106312292358804	0.343032159264931	0.00304878048780488	0.00427350427350427	0	0.00330906684315023	0.00328407224958949	0.00161420500403551	0.00527983104540655	0.00222222222222222
1190	0.00363108206245461	0.211581291759465	0.377049180327869	0.516417910447761	0.3	0.382352941176471	0.0072992700729927	0.0025974025974026	0	0.00421496311907271	0.00303643724696356	0	0.00435510887772194	0.0118343195266272
1191	0.00309597523219814	0.381526104417671	0.0647709320695103	0.505199306759099	0.00245700245700246	0.254817987152034	0.00337457817772778	0.00256410256410256	0	0.00225225225225225	0.00832033281331253	0.00215982721382289	0.00496894409937888	0.00166112956810631
1192	0.0250145433391507	0.31986531986532	0.00222882615156018	0.501672240802676	0.00613496932515337	0.0218878248974008	0.396768402154399	0.00491803278688525	0	0.00254777070063694	0.00566037735849057	0	0.00402414486921529	0.0090293453724605
1193	0.00246305418719212	0.288321167883212	0.00540540540540541	0.0218446601941748	0.00257731958762887	0.302277432712215	0.152823920265781	0	0	0.0105820105820106	0	0	0.0027359781121751	0
1194	0.0621890547263682	0	0.000853242320819113	0.03	0	0	0.343283582089552	0.00610997963340122	0.0294117647058824	0.00336322869955157	0.00174520069808028	0	0	0
1195	0.222222222222222	0.0833333333333333	0.00794701986754967	0.00851063829787234	0.00483091787439614	0.00538599640933573	0.242105263157895	0.00584795321637427	0	0.00191204588910134	0	0.00209205020920502	0.00113636363636364	0
1196	0.148809523809524	0	0.02890625	0.00711743772241993	0	0.00521739130434783	0.121518987341772	0.00772200772200772	0	0.00106723585912487	0.00719424460431655	0.00261780104712042	0.00496277915632754	0
1197	0.121997471554994	0	0.562051282051282	0.00343642611683849	0.002460024600246	0.00384615384615385	0.164102564102564	0.00282685512367491	0	0.00955794504181601	0.00564971751412429	0	0.00429645542427497	0
1198	0.0538922155688623	0.410958904109589	0.00290697674418605	0.546747967479675	0.1243961352657	0.0119453924914676	0	0.00523560209424084	0.00415368639667705	0.00164473684210526	0.00402684563758389	0.000925069380203515	0	0
1199	0	0	0.0310457516339869	0.00305343511450382	0.00609756097560976	0.00462249614791988	0	0	0.00925925925925926	0.00462962962962963	0.00152671755725191	0.0036319612590799	0.00542005420054201	0
1200	0	0.365180467091295	0.149842271293375	0.129682997118156	0.00526315789473684	0.0595238095238095	0.307692307692308	0	0.00424328147100424	0.00345423143350604	0	0	0	0
1201	0	0.0857142857142857	0.189431704885344	0.279503105590062	0.30394922425952	0.171300448430493	0.170305676855895	0	0.00752823086574655	0.00398406374501992	0	0.00216763005780347	0	0.00264900662251656
1202	0.173873873873874	0.487096774193548	0.0841584158415842	0.236842105263158	0.0416666666666667	0.215175537938845	0.312910284463895	0.00293542074363992	0.0016260162601626	0.00696055684454756	0	0.00519031141868512	0	0.00666666666666667
1203	0.301556420233463	0.0572792362768496	0.837837837837838	0.291489361702128	0.00409836065573771	0.00306278713629403	0.00671140939597315	0.00117785630153121	0.00272851296043656	0.46875	0.00998003992015968	0.00313479623824451	0.0024390243902439	0
1204	0.00250941028858218	0.703417861080485	0	0.39367816091954	0.0897790055248619	0.75	0.25952380952381	0.00459242250287026	0.000818330605564648	0	0.0127877237851662	0.00351288056206089	0	0
1205	0.0194174757281553	0.374213836477987	0	0.200417536534447	0.434666666666667	0	0.264900662251656	0.00403225806451613	0.00639658848614072	0	0.00163934426229508	0.00141043723554302	0	0
1206	0.036963696369637	0.410344827586207	0.0210526315789474	0.00689655172413793	0.290560471976401	0.0285714285714286	0	0.00311364815775817	0.00659340659340659	0	0.0176991150442478	0.00443786982248521	0	0.0033112582781457
1207	0.0383386581469649	0.149659863945578	0.360999194198227	0	0	0	0.4421875	0.00470366886171214	0.00474683544303797	0.00392349190779794	0	0.04	0.0149253731343284	0.00120048019207683
1208	0.442585112521639	0.0426356589147287	0.326114649681529	0	0.00212314225053079	0.0774946921443737	0.045	0.00465904277848369	0.00737463126843658	0.00833333333333333	0.0161290322580645	0.00176991150442478	0.0024390243902439	0.00598802395209581
1209	0.234189723320158	0.334963325183374	0.00250941028858218	0	0.0285714285714286	0.365691489361702	0.487417218543046	0.0247869868319132	0.00293470286133529	0.00232558139534884	0	0.00282485875706215	0.00848111025443331	0.00390243902439024
1210	0.245341614906832	0.257352941176471	0.339483394833948	0.137055837563452	0	0.00123915737298637	0.173553719008264	0.0247406225059856	0.0614035087719298	0.0078064012490242	0.00103412616339193	0.00216450216450216	0.00345622119815668	0.00470588235294118
1211	0.00424628450106157	0.0549199084668192	0.3879173290938	0.208791208791209	0.0190336749633968	0.332878581173261	0.202898550724638	0.00492206726825267	0.00373134328358209	0.0078397212543554	0.00302114803625378	0.00189393939393939	0.00087719298245614	0.00479616306954436
1212	0.0543601359003398	0.412021857923497	0.148698884758364	0.0031055900621118	0.240990990990991	0.411764705882353	0	0.00328947368421053	0.00181488203266788	0.00135135135135135	0.00431034482758621	0.00330760749724366	0.00102040816326531	0
1213	0.147651006711409	0	0.281576830249397	0.314885496183206	0	0.0104895104895105	0.101851851851852	0.00404858299595142	0.00460829493087558	0.00363416111447608	0.00126903553299492	0.0072463768115942	0.00258064516129032	0
1214	0.0137931034482759	0.0188679245283019	0.00453514739229025	0.403422982885086	0.0706605222734255	0.180826188620421	0.201376936316695	0	0	0.00668449197860963	0.00142247510668563	0.00246609124537608	0.00117233294255569	0.00245098039215686
1215	0.00119904076738609	0.181425485961123	0.411207576953433	0	0	0.0697674418604651	0.00518134715025907	0.00100908173562059	0.00475435816164818	0.00397727272727273	0.00117647058823529	0.00251889168765743	0.00312989045383412	0
1216	0.198544010589014	0.141093474426808	0.204395604395604	0.219512195121951	0	0.431423611111111	0.00321543408360129	0.00449943757030371	0.00368324125230203	0.00412654745529574	0.00208333333333333	0.00316455696202532	0.0046189376443418	0.00245700245700246
1217	0.00284900284900285	0.141843971631206	0.226277372262774	0.047713717693837	0.094	0.188679245283019	0.220204313280363	0.00518806744487678	0.0037037037037037	0.00427350427350427	0.00189393939393939	0	0.004739336492891	0.00107296137339056
1218	0	0.0603337612323492	0.154838709677419	0.487410071942446	0.305916305916306	0.187353629976581	0.00511073253833049	0.00277777777777778	0.00411522633744856	0.00288739172281039	0.0023696682464455	0.00142857142857143	0.00482509047044632	0.0022075055187638
1219	0.17102615694165	0.00814332247557003	0.110544217687075	0.323899371069182	0.0486322188449848	0.219373219373219	0	0.00455927051671732	0.00650759219088937	0.00426439232409382	0.00206185567010309	0.00202156334231806	0.00453001132502831	0.00666666666666667
1220	0.0209617755856967	0.00638297872340425	0.318816762530813	0.343333333333333	0.0486322188449848	0.0845481049562682	0.0887290167865707	0.00131061598951507	0.00503778337531486	0.00346020761245675	0.00212314225053079	0.00202565833896016	0.00101010101010101	0.00393700787401575
1221	0.0214646464646465	0.184210526315789	0.104395604395604	0.0574712643678161	0.369831546707504	0.273684210526316	0.114718614718615	0.00131061598951507	0	0.0242424242424242	0.00430416068866571	0.00314748201438849	0.00497237569060773	0
1222	0.0135021097046414	0.37037037037037	0	0.0031055900621118	0.0183908045977011	0.00389105058365759	0.116483516483516	0.00373366521468575	0.00537634408602151	0.0026281208935611	0.00775193798449612	0.0016	0	0
1223	0.00549450549450549	0.055793991416309	0.227053140096618	0.24090338770389	0.00164744645799012	0.00462249614791988	0.0583468395461912	0.00778816199376947	0.00493421052631579	0.00391937290033595	0.00580912863070539	0.00427350427350427	0.0029806259314456	0.00218102508178844
1224	0.005859375	0.0565217391304348	0.00740740740740741	0.00505050505050505	0.112962962962963	0.190076335877863	0.00862068965517241	0.00936329588014981	0.00498338870431894	0	0	0.0043859649122807	0.00249532127261385	0
1225	0.00308641975308642	0.0305522914218566	0.0263157894736842	0	0.318932655654384	0	0.0109489051094891	0.00264550264550265	0.00309119010819165	0	0.00488997555012225	0.00336021505376344	0.0063391442155309	0
1226	0	0.18783542039356	0.203208556149733	0.152923538230885	0.00490998363338789	0	0	0.00737100737100737	0.00434153400868307	0.00332778702163062	0	0.00292682926829268	0	0
1227	0.00919117647058824	0.466349960411718	0	0	0.0316205533596838	0.196911196911197	0.216666666666667	0.00764655904842821	0.00634632819582956	0.00157728706624606	0	0.00148809523809524	0.00194931773879142	0
1228	0.00929368029739777	0.297056199821588	0	0.0151515151515152	0	0.0265339966832504	0	0.0079155672823219	0.168421052631579	0.00157728706624606	0.00540540540540541	0	0.00364298724954463	0.00178571428571429
1229	0.00194174757281553	0.0799373040752351	0.00942587832047986	0.182370820668693	0.0705445544554455	0.0274914089347079	0	0.0031413612565445	0.00571428571428571	0.00388852883992223	0.00558659217877095	0.00395256916996047	0.00364298724954463	0.00185873605947955
1230	0.0582726326742976	0.00448430493273543	0.0821484992101106	0.00606060606060606	0.0593922651933702	0.00544464609800363	0	0.00397456279809221	0.016304347826087	0.00499168053244592	0.0036101083032491	0.00333055786844296	0.00128122998078155	0
1231	0.299194476409666	0.0490654205607477	0.102127659574468	0.00680272108843537	0	0.0513274336283186	0.153172866520788	0.00455788514129444	0.00112233445566779	0.00199203187250996	0.0036101083032491	0	0.00578034682080925	0.00185185185185185
1232	0.00694073678590497	0.00252525252525253	0.105263157894737	0.0466472303206997	0.242424242424242	0.0723192019950125	0.282493368700265	0.00434404865334492	0.00449438202247191	0	0	0.00196078431372549	0.00691244239631336	0.00491228070175439
1233	0.00534283170080142	0.408134642356241	0.113636363636364	0.0178571428571429	0	0	0.00118906064209275	0.00215749730312837	0.00398406374501992	0.00303030303030303	0.0029673590504451	0.003690036900369	0.0126984126984127	0.00191570881226054
1234	0.0043956043956044	0.423076923076923	0	0.0274509803921569	0.163076923076923	0.111764705882353	0.0159362549800797	0.00278551532033426	0.00220994475138122	0.0021945866861741	0	0.00566251415628539	0.00911854103343465	0.00251889168765743
1235	0.12119503945885	0.304203539823009	0	0.00374531835205993	0.327272727272727	0.0021978021978022	0.0294117647058824	0.00382513661202186	0.00155763239875389	0.00224887556221889	0.00297619047619048	0.00118483412322275	0.00101112234580384	0
1236	0.00262639527248851	0.422848664688427	0.00175131348511384	0	0.0647709320695103	0.00223713646532438	0.870967741935484	0.00336700336700337	0.0030188679245283	0.0035810205908684	0	0.00297840655249442	0.0010482180293501	0.742690058479532
1237	0.241379310344828	0.675544794188862	0.0266240681576145	0.00377358490566038	0.140740740740741	0.00176056338028169	0.117142857142857	0.00440528634361234	0.00143266475644699	0.00317460317460317	0	0.00245700245700246	0.00307062436028659	0.00164744645799012
1238	0.205	0.504854368932039	0.341450502911593	0	0	0.0694586312563841	0.00143472022955524	0.00506146059291396	0.00159489633173844	0.00567054153671676	0	0.00176991150442478	0.00409165302782324	0
1239	0.170506912442396	0.497803806734993	0.0330214639515685	0	0.189147286821705	0.313341493268054	0.245960502692998	0.00328347318496899	0.00929368029739777	0.00410846343467543	0.00355871886120996	0.00545171339563863	0.00503302925448254	0.0072202166064982
1240	0.238894373149062	0.199095022624434	0.0374493927125506	0.0387409200968523	0	0.002708192281652	0.334020618556701	0.0029940119760479	0.0219298245614035	0.00469483568075117	0.00216919739696312	0.00582072176949942	0.00099009900990099	0
1241	0.462304409672831	0.0377867746288799	0	0.325862068965517	0.299026425591099	0.00327868852459016	0.191176470588235	0.00517687661777394	0.0030441400304414	0	0.00585321927059883	0.0027359781121751	0.00121654501216545	0.000828500414250207
1242	0.323275862068966	0.0377867746288799	0.00418410041841004	0.00655737704918033	0.391459074733096	0	0.292452830188679	0.00469483568075117	0.003003003003003	0.00483558994197292	0.00398406374501992	0.00271370420624152	0	0
1243	0.0245821042281219	0.0377867746288799	0.00314218381775334	0.00510204081632653	0.0847176079734219	0.00201816347124117	0.506849315068493	0.00591016548463357	0.0030441400304414	0.0012970168612192	0.00200803212851406	0.00216216216216216	0.00313725490196078	0.00177304964539007
1244	0.0122494432071269	0.0387275242047026	0.255754475703325	0.0172413793103448	0.00255102040816327	0.00314465408805031	0.233050847457627	0.00233644859813084	0.00159235668789809	0.0016750418760469	0	0.00272975432211101	0.00495049504950495	0.00308641975308642
1245	0.00380228136882129	0.33006993006993	0.203138622493461	0.12770137524558	0	0.200750469043152	0.0340136054421769	0.00271493212669683	0.00665557404326123	0.0048	0.00967741935483871	0	0.00343642611683849	0
1246	0.00380228136882129	0.33006993006993	0.188275862068966	0.00436681222707424	0.00526315789473684	0.15631067961165	0.0181268882175227	0.00268096514745308	0.0067001675041876	0.00148221343873518	0	0	0.000884955752212389	0
1247	0.00380228136882129	0.122549019607843	0.239520958083832	0.113924050632911	0.21173104434907	0.157142857142857	0.00378787878787879	0.00271493212669683	0.00224719101123596	0.00590938936309915	0.00595238095238095	0.00263620386643234	0.0047071129707113	0
1248	0.00389483933787731	0.124069478908189	0.543119266055046	0.252857142857143	0.344988344988345	0.282552083333333	0.00378787878787879	0.00279589934762349	0.00232558139534884	0.00241254523522316	0.00225479143179256	0.00220994475138122	0.00314267756128221	0
1249	0.00237529691211401	0.124069478908189	0.296296296296296	0.191666666666667	0.00349040139616056	0.490721649484536	0.00378787878787879	0.00122850122850123	0.00232558139534884	0.00601805416248746	0.00434153400868307	0	0.002710027100271	0
1250	0.00237529691211401	0.435308343409915	0.119473189087488	0.225524475524476	0.0623084780388151	0.207581227436823	0.00383877159309021	0.00124223602484472	0.00574241181296144	0.00126262626262626	0.00280636108512629	0.00594648166501487	0.00242718446601942	0
1251	0.00512820512820513	0.590753424657534	0.00436681222707424	0.245614035087719	0.00196528005240747	0.0444191343963554	0.00218340611353712	0.00238853503184713	0.0398351648351648	0	0	0.002870028700287	0.00308166409861325	0
1252	0.0052128583840139	0.456166419019316	0.00197433366238894	0.392947103274559	0.346957311534968	0.0246376811594203	0.00218340611353712	0.00243506493506494	0.00512820512820513	0.00262237762237762	0.00312989045383412	0.00577731092436975	0	0
1253	0.0052128583840139	0.475968992248062	0.00197433366238894	0.0115473441108545	0.00465116279069767	0.00233918128654971	0.0142348754448399	0.00243506493506494	0.0041958041958042	0.00259965337954939	0.00308641975308642	0	0.00110741971207087	0.0048780487804878
1254	0.338225909380983	0.552083333333333	0.00197433366238894	0.00505050505050505	0.0112359550561798	0.00233918128654971	0.0143112701252236	0.00684655658477648	0	0.00262237762237762	0	0.00202020202020202	0.00215982721382289	0.00490998363338789
1255	0.00405797101449275	0.563829787234043	0.00203873598369011	0.0365448504983389	0.000597014925373134	0.00233918128654971	0.0143112701252236	0.00554016620498615	0	0.00272727272727273	0.00289855072463768	0.00388500388500389	0.00110741971207087	0.00490998363338789
1256	0.0639606396063961	0.413875598086124	0.00681818181818182	0.0365448504983389	0.105769230769231	0.00240384615384615	0.389438943894389	0.00102459016393443	0.0019893899204244	0.00112107623318386	0.00278551532033426	0.0018450184501845	0.00115340253748558	0.00111482720178372
1257	0.0665813060179257	0.592	0.00681818181818182	0.0365448504983389	0.0456960680127524	0.00325027085590466	0.00247524752475248	0.00113250283125708	0.000955109837631328	0.00113765642775882	0.00289855072463768	0.00329489291598023	0.00435729847494553	0
1258	0.3968	0.376360808709176	0.0072992700729927	0.0385964912280702	0.358367346938776	0.00325027085590466	0.0928270042194093	0.00481231953801732	0.00292611558156547	0.00622568093385214	0.00304878048780488	0.00411522633744856	0.00440528634361234	0.00182481751824818
1259	0.409618573797678	0.307017543859649	0.00739523418241578	0.00198019801980198	0.0149253731343284	0.0303921568627451	0.100456621004566	0.00424178154825027	0.00435540069686411	0.00627450980392157	0.00205338809034908	0.00300751879699248	0.00554016620498615	0.00206185567010309
1260	0.387028176501861	0.513475177304965	0.00739523418241578	0.00198019801980198	0.0534979423868313	0.031	0.44047619047619	0.00706860706860707	0.00424448217317487	0.00627450980392157	0.00208768267223382	0.00245700245700246	0.00576923076923077	0
1261	0.522809558291093	0.606936416184971	0.263854425144748	0	0.153139356814701	0.031	0.45679012345679	0.0063437139561707	0.00469483568075117	0.0048	0.00263852242744063	0.00250104210087536	0.00576923076923077	0
1262	0.213414634146341	0.133986928104575	0.0775800711743772	0	0.145996860282575	0.290480065093572	0.407614781634938	0.00509683995922528	0.00705882352941176	0.00955414012738853	0.00285714285714286	0.00365965233302836	0.0045766590389016	0.00253164556962025
1263	0.181164629762761	0.132471728594507	0.0845665961945032	0	0	0.0986013986013986	0.525325615050651	0.00350058343057176	0.00694444444444444	0.00690846286701209	0.00285714285714286	0.00327868852459016	0.0179171332586786	0.00333704115684093
1264	0.22568093385214	0.498618784530387	0.087431693989071	0.276234567901235	0	0.0592841163310962	0.139167862266858	0.00508905852417303	0.00476644423260248	0.00562851782363977	0.00485436893203883	0	0.00276752767527675	0.00333055786844296
1265	0.435318275154004	0.309917355371901	0.340425531914894	0.00396825396825397	0.00307692307692308	0.0613207547169811	0.125412541254125	0.00458715596330275	0.00207576543850545	0.00473372781065089	0	0	0.00306122448979592	0.00140845070422535
1266	0.24375	0.44017094017094	0.357320099255583	0.171532846715328	0.417188389299943	0.408888888888889	0.182330827067669	0.00478040035853003	0.00274725274725275	0.00501882057716437	0	0.00137400384721077	0.00391134289439374	0.00128865979381443
1267	0.347904191616766	0.00546448087431694	0.363930187459599	0.178030303030303	0.00869565217391304	0.423963133640553	0.412790697674419	0.00717703349282297	0	0.00411734431291817	0	0.00110987791342952	0.00443786982248521	0
1268	0.00705882352941176	0.00129533678756477	0.553022794846383	0.537953795379538	0.535353535353535	0.366300366300366	0	0.00553250345781466	0.00440528634361234	0.00456273764258555	0.00230414746543779	0.0039237668161435	0.00399543378995434	0
1269	0.00409836065573771	0	0.158045977011494	0.556313993174061	0.381037567084079	0.467105263157895	0	0	0.00738007380073801	0.00360793746241732	0.00254452926208651	0.00582750582750583	0.00369276218611521	0
1270	0.00320769847634322	0.309815950920245	0.225645295587011	0.539644970414201	0.875444839857651	0.119888475836431	0.183811129848229	0.00608166811468288	0.0033112582781457	0.00421686746987952	0.00622222222222222	0.431718061674009	0.0071077091306725	0.00415183867141162
1271	0.00301507537688442	0.00286123032904149	0.304038004750594	0.677083333333333	0.87410071942446	0.236123348017621	0.285542168674699	0.00208768267223382	0.00422535211267606	0.00340831629175187	0.00760869565217391	0.431718061674009	0.00592495062541146	0.00177200236266982
1272	0.12987012987013	0.0729537366548043	0.421545667447307	0.205685618729097	0.87410071942446	0.243002544529262	0.156716417910448	0.00482315112540193	0.00245098039215686	0.00380952380952381	0.00579470198675497	0.431718061674009	0.00238853503184713	0.00790513833992095
1273	0.00131406044678055	0.0252427184466019	0.00642054574638844	0.233137829912023	0.855555555555556	0.320088300220751	0.0101010101010101	0.0043859649122807	0.00328947368421053	0	0.004739336492891	0.415584415584416	0.00610687022900763	0
1274	0.00411522633744856	0.355608591885442	0.00632911392405063	0.233333333333333	0.0128617363344051	0.00258732212160414	0.00150602409638554	0.00489396411092985	0.00194174757281553	0	0.0076103500761035	0.00684931506849315	0.00176056338028169	0.00314465408805031
1275	0.00617283950617284	0.505420054200542	0.334438458350601	0.230769230769231	0.133647798742138	0.00253807106598985	0	0.00443458980044346	0.00245098039215686	0.00235201881615053	0.00253807106598985	0.00445765230312036	0.00171526586620926	0
1276	0.0183028286189684	0.471734892787524	0.294744859101295	0	0.174897119341564	0.147740220281048	0.2	0.00126422250316056	0.00241351568785197	0.00789946140035907	0	0.00612244897959184	0.0033809166040571	0.00378787878787879
1277	0.318095238095238	0.548281505728314	0.00255754475703325	0	0	0.208583690987124	0.00217391304347826	0.0109612141652614	0.00652883569096844	0.0030441400304414	0	0.00306748466257669	0.00327868852459016	0.00196850393700787
1278	0.136854741896759	0.392680514342235	0	0.223267750213858	0	0.00458715596330275	0.00395256916996047	0.00580168776371308	0.00572655690765927	0	0.00520833333333333	0.00492610837438424	0.00282087447108604	0
1279	0.154210028382214	0.00322061191626409	0.00375093773443361	0.182779456193353	0.154313487241798	0	0.00434782608695652	0.00747282608695652	0.00657894736842105	0.00317965023847377	0.00294550810014728	0.00216450216450216	0	0
1280	0.203551046290425	0.636363636363636	0.004149377593361	0	0.179487179487179	0.00291828793774319	0.00615384615384615	0.00364393545028631	0.181818181818182	0.0021551724137931	0.0106382978723404	0.0263157894736842	0.00418848167539267	0.00539083557951483
1281	0.00465116279069767	0.00187617260787992	0.216058394160584	0	0.111659469463294	0.00126582278481013	0.405320813771518	0.0028169014084507	0	0.00675675675675676	0	0.00251889168765743	0.00381194409148666	0.00477326968973747
1282	0.0032520325203252	0.0930232558139535	0.0028328611898017	0.00554785020804438	0.001953125	0.0857908847184987	0.227544910179641	0.00248756218905473	0.00947867298578199	0.00219298245614035	0	0.00254668930390492	0.00532386867790594	0.00555555555555556
1283	0.0533707865168539	0	0.00433369447453954	0	0.386378519973805	0.00543478260869565	0.172259507829978	0.0150753768844221	0	0.004739336492891	0.0132890365448505	0.00206782464846981	0.00505689001264223	0.00510204081632653
1284	0.00449438202247191	0.769230769230769	0.0104321907600596	0.202772963604853	0.178890876565295	0.00688976377952756	0.303439803439803	0.00611620795107034	0.64	0.00257731958762887	0.0038860103626943	0.00473484848484848	0.00306278713629403	0.0019723865877712
1285	0	0	0.152136752136752	0.00386100386100386	0.00712589073634204	0	0.00209205020920502	0	0	0.00292397660818713	0.00354609929078014	0.00671140939597315	0.00593471810089021	0
1286	0.0238555770470664	0.529251700680272	0.420935412026726	0.00264550264550265	0.315789473684211	0.00216450216450216	0.766666666666667	0.00237154150197628	0.00547945205479452	0.00253678335870117	0.00413223140495868	0.00257731958762887	0.00172117039586919	0.239130434782609
1287	0.00736377025036819	0.466666666666667	0.177280550774527	0	0.00157728706624606	0.445166531275386	0.00561797752808989	0	0.00816326530612245	0.00246507806080526	0	0.0030441400304414	0.0023028209556707	0.00961538461538462
1288	0.00778816199376947	0.476499189627229	0.126782884310618	0.00285714285714286	0.0214030915576694	0.230982019363762	0	0	0.00869565217391304	0.00380228136882129	0	0.00373134328358209	0.00437226733291693	0
1289	0.00610687022900763	0.476499189627229	0.248627450980392	0.398340248962656	0.02203182374541	0.179743223965763	0.00529100529100529	0.00229357798165138	0.00869565217391304	0.00337154416722859	0.00372093023255814	0.00416666666666667	0.00268096514745308	0
1290	0.00643086816720257	0.135849056603774	0.00202634245187437	0.146529562982005	0.00289296046287367	0.218181818181818	1	0.00248756218905473	0	0.00193050193050193	0.00373134328358209	0.00102354145342886	0.00401069518716578	0.333333333333333
1291	0.00643086816720257	0.156521739130435	0.0037037037037037	0.263975155279503	0.00342465753424658	0.00292397660818713	0	0.00248756218905473	0	0.0126182965299685	0.0065359477124183	0	0.00390625	0
1292	0.00351802990325418	0.156521739130435	0	0.36098981077147	0.0094876660341556	0.00257731958762887	0.113607990012484	0.00322061191626409	0	0.0084985835694051	0.0121412803532009	0.00182815356489945	0.00448430493273543	0.00327332242225859
1293	0.046801872074883	0.00728155339805825	0.00251256281407035	0	0.00369913686806412	0	0.00555555555555556	0.00389105058365759	0	0	0	0.00318979266347687	0.00977198697068404	0
1294	0.22790202342918	0.199551569506726	0	0	0.00260642919200695	0	0.00573065902578797	0.00632411067193676	0.00133155792276964	0.00666666666666667	0.00628930817610063	0.00145137880986938	0	0
1295	0.013840830449827	0.52092050209205	0.00978915662650602	0.0050761421319797	0.414561664190193	0	0.0194986072423398	0.00436681222707424	0.00347826086956522	0	0	0.00387972841901067	0	0
1296	0.0349013657056146	0.397205588822355	0.00199600798403194	0	0.00217627856365615	0.0161764705882353	0.0205882352941176	0.00626959247648903	0.122262773722628	0.00367647058823529	0.00246913580246914	0.0062111801242236	0.00563380281690141	0
1297	0.0366826156299841	0.485232067510549	0.00215982721382289	0	0.265095729013255	0	0.0205882352941176	0.00666666666666667	0	0.00434782608695652	0.00568181818181818	0.00350877192982456	0	0
1298	0.00317460317460317	0.501089324618736	0.00373831775700935	0.11743119266055	0.0695517774343122	0	0.028436018957346	0.00699300699300699	0	0.00527704485488127	0.00189393939393939	0.00450788880540947	0	0.00190114068441065
1299	0.00317460317460317	0.239495798319328	0.00396825396825397	0.00286532951289398	0.0385144429160935	0.0045662100456621	0.305439330543933	0.00699300699300699	0.00371057513914657	0.00589970501474926	0	0.00625	0.00645161290322581	0.00422832980972516
1300	0.00317460317460317	0.239495798319328	0.00396825396825397	0.00323624595469256	0.0166666666666667	0.00248756218905473	0.410126582278481	0.00699300699300699	0.00371057513914657	0.00589970501474926	0	0	0.00732600732600733	0.00194174757281553
1301	0.113418530351438	0.239495798319328	0.00283822138126774	0.00323624595469256	0.0166666666666667	0.00248756218905473	0	0.00376411543287327	0.00371057513914657	0.00156494522691706	0	0	0.00732600732600733	0.00475059382422803
1302	0.113418530351438	0.0294117647058824	0.0852941176470588	0.0235294117647059	0.0166666666666667	0	0	0.00376411543287327	0	0.00169923534409516	0.0101010101010101	0	0.000819672131147541	0
1303	0.113418530351438	0.0326086956521739	0.242874845105328	0.0214285714285714	0.0166666666666667	0.147272727272727	0	0.00376411543287327	0	0.0019782393669634	0.0166666666666667	0	0.00102249488752556	0
1304	0.00318979266347687	0.182555780933063	0.200345423143351	0.0214285714285714	0.0166666666666667	0.204081632653061	0.0242718446601942	0.00818553888130969	0	0.0360501567398119	0.0166666666666667	0	0.00459981600735971	0.00824742268041237
1305	0.00347826086956522	0.249343832020997	0.10031847133758	0.0189075630252101	0.0188679245283019	0.00513698630136986	0.0242718446601942	0.00886262924667651	0.00442477876106195	0	0.00156739811912226	0	0	0.00824742268041237
1306	0.00914634146341463	0.249343832020997	0.105	0.219907407407407	0.0166666666666667	0.0415512465373961	0.0242718446601942	0.00495049504950495	0.00442477876106195	0	0.00593471810089021	0	0.00510204081632653	0.00824742268041237
1307	0.0273972602739726	0.249343832020997	0.00317460317460317	0.323008849557522	0.0166666666666667	0.0436046511627907	0.184426229508197	0.00143061516452074	0.00442477876106195	0.0013262599469496	0.00759013282732448	0	0.00533333333333333	0
1308	0.0273972602739726	0.117977528089888	0.00317460317460317	0.0231660231660232	0.0166666666666667	0.00373134328358209	0.184426229508197	0.00143061516452074	0	0.0013262599469496	0.00340136054421769	0	0.00171821305841924	0
1309	0.0273972602739726	0.122448979591837	0.00317460317460317	0.133333333333333	0.0166666666666667	0.00373134328358209	0.184426229508197	0.00143061516452074	0	0.0013262599469496	0.00396825396825397	0	0.00171821305841924	0
1310	0.00309119010819165	0.677261613691931	0.157116451016636	0.147465437788018	0.0166666666666667	0.00373134328358209	0	0.00213903743315508	0	0.00286123032904149	0.00431034482758621	0	0.00171821305841924	0.0056657223796034
1311	0.0033003300330033	0.677261613691931	0.157116451016636	0	0.0166666666666667	0.112469437652812	0	0.00119331742243437	0	0.00286123032904149	0	0	0.00178571428571429	0.00313479623824451
1312	0.194982896237172	0.530487804878049	0.157116451016636	0	0.0166666666666667	0.112469437652812	0.00904977375565611	0	0.0025	0.00286123032904149	0	0	0.00178571428571429	0.00471698113207547
1313	0.194982896237172	0.43050193050193	0.0267558528428094	0	0.0166666666666667	0.112469437652812	0	0	0.00321027287319422	0.00677506775067751	0	0	0.00178571428571429	0
1314	0.388888888888889	0.346938775510204	0.0289330922242315	0.0833333333333333	0.0188679245283019	0.00604838709677419	0	0.00268817204301075	0.00413223140495868	0.00722543352601156	0.00732600732600733	0	0.0033955857385399	0
1315	0.0685096153846154	0.00328947368421053	0.021978021978022	0.0833333333333333	0.0166666666666667	0.00650759219088937	0	0.00185185185185185	0	0.00277392510402219	0.00732600732600733	0	0.0017921146953405	0
1316	0.273417721518987	0	0.0173745173745174	0.0833333333333333	0.0166666666666667	0.0129198966408269	0.0032258064516129	0.0033955857385399	0	0	0.00732600732600733	0	0.00498753117206983	0.00230414746543779
1317	0.0124223602484472	0	0.0173745173745174	0	0.0166666666666667	0	0.00353356890459364	0.00654664484451719	0	0	0	0	0.00911161731207289	0.00252525252525253
1318	0.0116279069767442	0	0.0173745173745174	0	0.0166666666666667	0	0.12593984962406	0	0	0	0	0	0.00911161731207289	0.00326797385620915
1319	0	0.191489361702128	0.00662251655629139	0	0.0166666666666667	0	0.12593984962406	0	0.00583090379008746	0.00571428571428571	0.0033003300330033	0	0.00911161731207289	0.00344827586206897
1320	0	0	0.00695652173913044	0	0.0166666666666667	0.00594059405940594	0.354838709677419	0	0	0.00363636363636364	0.003584229390681	0	0.00347624565469293	0
1321	0.0106241699867198	0.554854981084489	0.0026246719160105	0	0.0166666666666667	0.00638297872340425	0.269662921348315	0.00377358490566038	0.000866551126516464	0.0022075055187638	0.003584229390681	0	0.00386100386100386	0
1322	0	0.00387596899224806	0.0026246719160105	0	0.0166666666666667	0.113905325443787	0.209876543209877	0	0	0	0.003584229390681	0	0.00205761316872428	0
1323	0.246606334841629	0.269879518072289	0.4064039408867	0.00350877192982456	0.0166666666666667	0.113905325443787	0	0.00718685831622177	0.00222469410456062	0.00173913043478261	0.0072463768115942	0	0.00224215246636771	0.00795755968169761
1324	0.00563380281690141	0.109375	0.0385126162018592	0.00398406374501992	0.0166666666666667	0.377049180327869	0.0145985401459854	0.00319488817891374	0.00755667506297229	0.0051440329218107	0.00531914893617021	0	0	0.01
1325	0.11704834605598	0	0.111374407582938	0	0.0166666666666667	0.194594594594595	0	0.00448765893792072	0.00432900432900433	0.00506756756756757	0	0	0.00633579725448786	0
1326	0.0077720207253886	0.16747572815534	0.00251889168765743	0	0.273700305810398	0.162523900573614	0	0.00158478605388273	0.00213219616204691	0.00190114068441065	0	0.00176991150442478	0.0048780487804878	0
1327	0.00571973307912297	0.181268882175227	0.004739336492891	0.369181380417335	0.111111111111111	0	0	0.00255754475703325	0.00346620450606586	0	0.00472255017709563	0	0.00759013282732448	0.00462962962962963
1328	0.0691994572591588	0.0058411214953271	0.00961538461538462	0.302713987473904	0.010989010989011	0.0387931034482759	0	0.005175983436853	0.00121802679658952	0.032258064516129	0.00518134715025907	0	0.00584795321637427	0
1329	0.275438596491228	0.571969696969697	0.00961538461538462	0.25	0.00175131348511384	0	0.341977309562399	0.000873362445414847	0.00193986420950533	0	0.00384615384615385	0.0102880658436214	0	0.00217391304347826
1330	0.00328731097961867	0.202283849918434	0.00268817204301075	0	0.00473372781065089	0	0.0789473684210526	0.00418702023726448	0	0.00592885375494071	0	0.00208768267223382	0	0.00900900900900901
1331	0.319189971070395	0.285266457680251	0	0	0.416173570019724	0.00172711571675302	0.183908045977011	0.00385802469135802	0.00355555555555556	0	0.02	0.00429594272076372	0	0.0015220700152207
1332	0.00169779286926995	0	0.339375629405841	0	0.0137362637362637	0.0123456790123457	0.00666666666666667	0.00548947849954254	0	0.00258064516129032	0	0.00436681222707424	0	0.00411522633744856
1333	0.0019047619047619	0.00510204081632653	0.00273224043715847	0.00408163265306122	0.229578675838349	0.301923076923077	0.00219298245614035	0.00164835164835165	0.00884955752212389	0.00974025974025974	0.00492610837438424	0.00131406044678055	0.00644783118405627	0
1334	0.0153846153846154	0.286697247706422	0.212323064113239	0.00398406374501992	0.191780821917808	0.0027027027027027	0.00408163265306122	0.00595238095238095	0	0.00297619047619048	0.0025706940874036	0.00546448087431694	0.00617283950617284	0
1335	0.00496277915632754	0.425696594427245	0.014792899408284	0	0	0.148148148148148	0.189003436426117	0.00226757369614512	0.0032626427406199	0.00957854406130268	0.00666666666666667	0.0078125	0.00241157556270096	0
1336	0.257274119448698	0.295690936106984	0.00288600288600289	0.355218855218855	0.155925155925156	0.437888198757764	0.00606980273141123	0.00260416666666667	0.00484966052376334	0.00158982511923688	0.00212992545260916	0.00130548302872063	0.317254174397032	0.00519930675909879
1337	0.34020618556701	0.508217446270544	0.176304654442877	0.0031055900621118	0.00416666666666667	0.00113895216400911	0.361363636363636	0.00341880341880342	0.0118406889128095	0.00455062571103527	0.00958466453674121	0	0.00289855072463768	0.0100502512562814
1338	0.253663003663004	0.446483180428135	0.191146881287726	0.0627615062761506	0	0.119217081850534	0.0347985347985348	0.00304506699147381	0.00592885375494071	0.00229621125143513	0.00208333333333333	0.00230061349693252	0.00140252454417952	0.0058252427184466
1339	0.213762811127379	0.166077738515901	0.00151630022744503	0.0333333333333333	0.00493421052631579	0.132149901380671	0.0250521920668058	0.00366300366300366	0.00166944908180301	0.00156617071260767	0.00619834710743802	0.00626959247648903	0.00117647058823529	0.0023696682464455
1340	0.183266932270916	0	0.400700934579439	0.00276625172890733	0.00232991612301957	0.00359066427289048	0	0.00485436893203883	0.00701754385964912	0.00262237762237762	0.00402414486921529	0.00259067357512953	0.00589390962671906	0
1341	0.0511727078891258	0.459295261239368	0.0380434782608696	0.0033112582781457	0.0640394088669951	0.389033942558747	0.00458715596330275	0.00201409869083585	0.00480384307445957	0.00117785630153121	0	0.00253592561284869	0.00464684014869888	0
1342	0	0.0718390804597701	0.090702947845805	0.140287769784173	0.000940733772342427	0.0101449275362319	0.213058419243986	0.00833333333333333	0	0.00313479623824451	0.00197628458498024	0.0025273799494524	0.00599700149925037	0.0018018018018018
1343	0.232277526395173	0.351701782820097	0	0.00337837837837838	0	0.0570221752903907	0.400735294117647	0.00335731414868106	0.00325732899022801	0.0303030303030303	0	0.00819672131147541	0.00340522133938706	0
1344	0.0267441860465116	0.121951219512195	0.446601941747573	0.392156862745098	0.431818181818182	0	0.195564516129032	0.00273972602739726	0	0.0402298850574713	0.0036101083032491	0.145985401459854	0	0.00649350649350649
1345	0.195077484047402	0.153994225216554	0.4	0.0477453580901857	0	0.0253807106598985	0.366386554621849	0.00659340659340659	0.00243013365735115	0.00492610837438424	0.00273224043715847	0	0	0.00154320987654321
1346	0.00906344410876133	0.194285714285714	0.347018572825024	0.0142566191446029	0.0024390243902439	0.129032258064516	0.302047781569966	0.00265957446808511	0.0014903129657228	0	0.00111731843575419	0.00315457413249211	0.00362976406533575	0.00197628458498024
1347	0.0059044551798175	0.39647577092511	0.194748358862144	0	0.154434250764526	0.254822335025381	0.0423357664233577	0.00371747211895911	0.0018796992481203	0.00267916945746818	0.0131578947368421	0.00396301188903567	0.00307377049180328	0
1348	0.00341880341880342	0.00563380281690141	0.282967032967033	0.0053475935828877	0.00389863547758285	0.104761904761905	0.01	0.00291828793774319	0.012987012987013	0.00690250215703192	0	0.00229357798165138	0.0030441400304414	0.0116959064327485
1349	0.0160427807486631	0.437242798353909	0.0161290322580645	0.24582338902148	0.0378719567177637	0.159645232815965	0.32396694214876	0.00668896321070234	0.00383771929824561	0.00539374325782093	0.00372208436724566	0.00396510705789056	0.00191754554170662	0.0043010752688172
1350	0.0037037037037037	0.00325732899022801	0.134524929444967	0.267578125	0.00334448160535117	0.107296137339056	0.00488997555012225	0.00397877984084881	0	0.0046339202965709	0.00446428571428571	0.00259067357512953	0.00374064837905237	0
1351	0.154738878143133	0.256598240469208	0	0.219072164948454	0.00164473684210526	0.134724857685009	0.345572354211663	0.00403632694248234	0.00528169014084507	0.00227272727272727	0.00147492625368732	0.00132450331125828	0.00317460317460317	0.00359712230215827
1352	0.00785854616895874	0.439655172413793	0.298283261802575	0.300387596899225	0.00678733031674208	0	0.021551724137931	0.00280898876404494	0.0026246719160105	0.0053475935828877	0.00334448160535117	0.00151057401812689	0.00520833333333333	0.0036231884057971
1353	0.180700094607379	0.0709812108559499	0.0231958762886598	0.223097112860892	0	0.312368972746331	0.0225653206650831	0.00452944136889784	0.00196850393700787	0.00202429149797571	0	0.00961538461538462	0.00397877984084881	0.00444444444444444
1354	0.141025641025641	0.36	0.114438502673797	0.17877094972067	0.228282828282828	0.00380710659898477	0	0.00605536332179931	0	0.0047074646940148	0.00203252032520325	0.00126262626262626	0.00415368639667705	0
1355	0.550229115262601	0.165656565656566	0	0.036231884057971	0.078907435508346	0.0868686868686869	0	0.00577173710668404	0.00427350427350427	0.0069284064665127	0	0.0031413612565445	0.00129366106080207	0.00402414486921529
1356	0.0167310167310167	0.197651663405088	0.0669693530079455	0.226361031518625	0.11063829787234	0.0078740157480315	0.00297619047619048	0.0046801872074883	0	0.00376789751318764	0.00185356811862836	0.0025	0.00219298245614035	0
1357	0.123152709359606	0.228506787330317	0.0174081237911025	0	0.061850569025235	0.00280701754385965	0.24	0.00437226733291693	0	0.00431034482758621	0	0.0030441400304414	0.0035810205908684	0.000745156482861401
1358	0.145240431795878	0.345724907063197	0	0.0939226519337017	0.0640608034744843	0.0822510822510823	0	0.00699300699300699	0.00207684319833853	0.00134770889487871	0.00129032258064516	0.00109289617486339	0.00207900207900208	0.00544959128065395
1359	0.107416879795396	0.195190947666195	0.0108499095840868	0.00623052959501558	0.00200803212851406	0	0.272727272727273	0.00243111831442464	0.000929368029739777	0.0013550135501355	0.00643086816720257	0.00433839479392625	0.00426439232409382	0.00201409869083585
1360	0.121987951807229	0.00364963503649635	0.236404833836858	0.0176991150442478	0	0	0.202416918429003	0.00276243093922652	0.00609756097560976	0.00262565641410353	0.00190114068441065	0	0.00348027842227378	0.00499168053244592
1361	0.230936819172113	0.640419947506562	0.0115207373271889	0.0364741641337386	0.112443778110945	0.111826226870475	0.46218487394958	0.00294117647058824	0.00577200577200577	0.00766871165644172	0.00429799426934097	0	0.00368399508800655	0.00170430336599915
1362	0.0797851937092443	0.640419947506562	0.221111111111111	0.016	0.202505219206681	0.00837988826815642	0.0069204152249135	0.00430802369413032	0.00584795321637427	0.00680693069306931	0.00422832980972516	0.00170068027210884	0.00198019801980198	0.0036101083032491
1363	0.0330578512396694	0.650666666666667	0.118165784832451	0	0.282798833819242	0.212738853503185	0.0883977900552486	0.00469483568075117	0.00598802395209581	0.00190839694656489	0.00298507462686567	0.00204081632653061	0.00479616306954436	0.00176056338028169
1364	0.470588235294118	0.653846153846154	0.0427960057061341	0.216133942161339	0.114730878186969	0.0726643598615917	0.147692307692308	0.00351493848857645	0.00598802395209581	0.00473186119873817	0.00153846153846154	0.00547195622435021	0.00799200799200799	0
1365	0.470588235294118	0.630508474576271	0.216341689879294	0	0.282051282051282	0.0103092783505155	0.122994652406417	0.00351493848857645	0.0072202166064982	0.00144927536231884	0	0.0909090909090909	0.00684931506849315	0
1366	0.470588235294118	0.789968652037618	0.126447016918967	0.201456310679612	0	0.197394789579158	0.131054131054131	0.00351493848857645	0.166896551724138	0.00808897876643074	0.0013531799729364	0	0.00223880597014925	0
1367	0.470588235294118	0.803827751196172	0.144871794871795	0.00198019801980198	0	0.107711138310894	0.119266055045872	0.00351493848857645	0.171673819742489	0.0035810205908684	0.001194743130227	0.001953125	0.00532623169107856	0.00359066427289048
1368	0.47588424437299	0.798732171156894	0.166666666666667	0.404973357015986	0.28099173553719	0.0755007704160247	0.0728155339805825	0.00351493848857645	0.165745856353591	0.00397614314115308	0.00352289884247609	0.00329736211031175	0.00366300366300366	0.00209205020920502
1369	0.438461538461538	0.828947368421053	0.148148148148148	0.0868263473053892	0.00367197062423501	0.0796610169491525	0.0769230769230769	0.0030241935483871	0.18030303030303	0.00508474576271186	0.00271739130434783	0.00218818380743982	0.00391006842619746	0
1370	0.151182432432432	0.838602329450915	0.11978068325601	0.207513416815742	0.256186317321689	0.197657393850659	0.554263565891473	0.00306748466257669	0.186520376175549	0.00371549893842887	0.00409276944065484	0.00520833333333333	0.00309358081979892	0.00205338809034908
1371	0.15195246179966	0.824175824175824	0.00802139037433155	0.165876777251185	0.0019723865877712	0.029011786038078	0.554263565891473	0.0031104199066874	0.213872832369942	0.00655021834061135	0.00469483568075117	0	0.0023767082590612	0.00205338809034908
1372	0.151566469093988	0.744769874476987	0.522627737226277	0.188436830835118	0.407051282051282	0.0106100795755968	0.554263565891473	0.0030441400304414	0.519727891156463	0.00527704485488127	0	0	0.00211864406779661	0.00205338809034908
1373	0.154576856649396	0.77212389380531	0.522627737226277	0.223076923076923	0.429577464788732	0.288702928870293	0.554263565891473	0.00322841000807102	0.533052039381153	0.00527704485488127	0	0	0.00572737686139748	0.00205338809034908
1374	0.156742556917688	0.776286353467561	0.522627737226277	0.0532212885154062	0.372967479674797	0.288702928870293	0.56078431372549	0.0033698399326032	0.552282768777614	0.00527704485488127	0.00314465408805031	0.00281888653981677	0.00572737686139748	0.00205338809034908
1375	0.128313891834571	0.776286353467561	0.522627737226277	0.120622568093385	0.00203665987780041	0.288702928870293	0.522167487684729	0.00294695481335953	0.552282768777614	0.00527704485488127	0	0.00986842105263158	0.00572737686139748	0.00239808153477218
1376	0.0032	0.771561771561772	0.53037037037037	0	0.190108191653787	0.288702928870293	0.245841035120148	0.00326797385620915	0.561666666666667	0.00527704485488127	0.00684931506849315	0.00275862068965517	0.00572737686139748	0
1377	0.00333889816360601	0.807692307692308	0.497363796133568	0.3	0.0688685874912157	0.294871794871795	0.245841035120148	0.00336322869955157	0.502824858757062	0.00520291363163371	0.0099009900990099	0.000684931506849315	0.00572737686139748	0
1378	0.00338409475465313	0.879265091863517	0.0919431279620853	0.3	0.216292134831461	0.360881542699725	0.245841035120148	0.00349243306169965	0.515503875968992	0.00415973377703827	0.0099009900990099	0.0025974025974026	0.00536912751677852	0
1379	0.00338409475465313	0.879265091863517	0.0924690181124881	0.3	0.466853408029879	0.124439461883408	0.258252427184466	0.00349243306169965	0.515503875968992	0.00424088210347752	0.0099009900990099	0.00332383665716999	0.00416233090530697	0
1380	0.00347826086956522	0.879265091863517	0.0920303605313093	0.3	0.00282485875706215	0.125707814269536	0.26441351888668	0.00384615384615385	0.532494758909853	0.00410172272354389	0.0099009900990099	0	0.00426439232409382	0
1381	0.00689655172413793	0.0725806451612903	0.0939922480620155	0.311111111111111	0.310606060606061	0.124439461883408	0.236413043478261	0.00262123197903014	0	0.00439753737906772	0.0099009900990099	0.00113378684807256	0.0041025641025641	0
1382	0.00568181818181818	0.509369676320273	0.093841642228739	0.289719626168224	0	0.127293577981651	0.0664206642066421	0.00271370420624152	0.00174825174825175	0.00455788514129444	0.0122950819672131	0	0.00442477876106195	0.00544959128065395
1383	0.00568181818181818	0.185245901639344	0.0741626794258373	0.23855421686747	0.30062630480167	0.128472222222222	0.0664206642066421	0.00271370420624152	0.00317965023847377	0.0053475935828877	0.00230414746543779	0.00249252243270189	0.00459770114942529	0.00544959128065395
1384	0.00568181818181818	0.0078125	0.00345423143350604	0.245614035087719	0.333701657458564	0.137393767705382	0.0664206642066421	0.00299850074962519	0.00444444444444444	0	0.00251256281407035	0.00390625	0.00544959128065395	0.00561797752808989
1385	0.0031104199066874	0.237012987012987	0.00373134328358209	0.240786240786241	0.0461309523809524	0.0308441558441558	0.0700389105058366	0.00162866449511401	0.00210970464135021	0	0.00218818380743982	0.00245098039215686	0.0036319612590799	0.00611620795107034
1386	0.00561009817671809	0.352671755725191	0.00191570881226054	0.263440860215054	0.0411686586985392	0.0316666666666667	0.072	0.00124843945068664	0.00571428571428571	0	0.00298507462686567	0.0020746887966805	0.00370828182941904	0.00694444444444444
1387	0.0881720430107527	0.479166666666667	0.00191570881226054	0.272222222222222	0.301331464611072	0.0321489001692047	0.0205278592375367	0.00469924812030075	0.00282087447108604	0	0.00319488817891374	0.00267737617135207	0.00387096774193548	0
1388	0.00180505415162455	0.525252525252525	0	0.217391304347826	0.206382978723404	0.0321489001692047	0.021671826625387	0.00320512820512821	0.00139664804469274	0	0	0.00439882697947214	0.00387096774193548	0
1389	0.00485436893203883	0.562922868741543	0.325783972125436	0.046875	0.322435174746336	0.0327022375215146	0.021671826625387	0.00496688741721854	0.00151057401812689	0.0197183098591549	0.003125	0.00499168053244592	0.00416088765603329	0
1390	0.119305856832972	0.576200417536534	0.35823754789272	0.0502793296089385	0	0	0.021671826625387	0.00248550124275062	0.00941176470588235	0.0203784570596798	0.00324675324675325	0.0066006600660066	0	0
1391	0.271428571428571	0.584745762711864	0.35823754789272	0.0526315789473684	0.259581881533101	0	0.00384615384615385	0.00190114068441065	0.00941176470588235	0.0203784570596798	0.00350877192982456	0	0	0
1392	0.0056550424128181	0.0029940119760479	0.35823754789272	0.0526315789473684	0.00206611570247934	0	0.141447368421053	0.00214362272240086	0	0.0219435736677116	0.00366300366300366	0.00642570281124498	0	0
1393	0.00601805416248746	0.444915254237288	0.0552884615384615	0.0545454545454545	0	0	0.143958868894602	0.00228310502283105	0	0.0022075055187638	0.00403225806451613	0	0	0
1394	0	0.11734693877551	0.115273775216138	0.0146341463414634	0.0236886632825719	0.00555555555555556	0	0.00766283524904215	0	0.00127064803049555	0	0.00164203612479475	0.0110497237569061	0
1395	0	0.0555555555555556	0.128151260504202	0.0185185185185185	0.0895348837209302	0.210134128166915	0	0.00778210116731518	0.00549450549450549	0.00186219739292365	0	0.00267737617135207	0	0
1396	0	0.0433497536945813	0.0016260162601626	0.0185185185185185	0	0.113548387096774	0.149397590361446	0.00727272727272727	0.00179694519317161	0.00280898876404494	0	0	0.0046029919447641	0.00517241379310345
1397	0.262394195888755	0.215022091310751	0.117359413202934	0.0185185185185185	0	0.00221729490022173	0.158940397350993	0.00623441396508728	0.0051413881748072	0.00165016501650165	0	0	0	0
1398	0.141573033707865	0.268613138686131	0.139566395663957	0.0143884892086331	0	0.0020703933747412	0.00219298245614035	0.00696055684454756	0	0.0037593984962406	0	0	0.0112676056338028	0
1399	0.00564971751412429	0.14207650273224	0.00675675675675676	0.12707182320442	0	0.174298375184638	0.00229885057471264	0.0112044817927171	0.00635593220338983	0.00560897435897436	0.00209205020920502	0	0.00311850311850312	0
1400	0.0573770491803279	0.265765765765766	0.000911577028258888	0.0926966292134832	0	0.136029411764706	0.0485651214128035	0.00578368999421631	0.0053475935828877	0.00511247443762781	0	0	0.0070778564206269	0.00540540540540541
1401	0.00498753117206983	0.329230769230769	0.000962463907603465	0.00593471810089021	0	0.101466992665037	0.0486725663716814	0.00363901018922853	0.00162866449511401	0.00426894343649947	0.00540540540540541	0	0.00126103404791929	0.0053475935828877
1402	0.00726895119418484	0.215151515151515	0.041522491349481	0.0823529411764706	0.0960264900662252	0.110372340425532	0.00412371134020619	0.00185013876040703	0.00204918032786885	0.0081190798376184	0.00666666666666667	0.00394477317554241	0	0
1403	0.0690846286701209	0.436657681940701	0.0419091967403958	0.175059952038369	0.108038029386344	0.0658307210031348	0.214953271028037	0.00476947535771065	0.00142045454545455	0.00670241286863271	0.00166666666666667	0.00348027842227378	0.00344234079173838	0.00308641975308642
1404	0.0855332629355861	0.485232067510549	0.00347624565469293	0.129032258064516	0.369627507163324	0.0665610142630745	0.382352941176471	0.00132275132275132	0.00459418070444104	0.00353356890459364	0.006	0.0036036036036036	0.00344827586206897	0.00403225806451613
1405	0.0348432055749129	0.376712328767123	0.194524495677233	0.016	0.0313953488372093	0.00333333333333333	0.0072992700729927	0.00286532951289398	0	0.00137741046831956	0	0.000838222967309304	0.0101522842639594	0
1406	0.0682261208576998	0.00266666666666667	0.0321782178217822	0.0186335403726708	0.00289435600578871	0.229106628242075	0.123993558776167	0.00339750849377123	0.00838926174496644	0.0023696682464455	0	0.00789889415481832	0.00146627565982405	0.0026525198938992
1407	0.156111929307806	0.511070110701107	0.00464037122969838	0.311203319502075	0.00240963855421687	0.160990712074303	0.00389105058365759	0.00295566502463054	0.00178571428571429	0.00479616306954436	0.00392156862745098	0.00418994413407821	0.00289017341040462	0.00344827586206897
1408	0.177710843373494	0.571942446043165	0.0701058201058201	0.323275862068966	0.162055335968379	0.00320512820512821	0.095	0.0033112582781457	0.0134228187919463	0.00505050505050505	0.00416666666666667	0.00216606498194946	0	0
1409	0.00350877192982456	0.00229885057471264	0.0458536585365854	0	0	0.0789259560618389	0.130653266331658	0	0.00317460317460317	0.000932835820895522	0	0.00292112950340798	0.00383141762452107	0.00479616306954436
1410	0.00862068965517241	0.00783289817232376	0.0483162518301611	0.226114649681529	0	0.0189982728842832	0.107558139534884	0.000894454382826476	0.00500625782227785	0.00259403372243839	0.00288184438040346	0	0.00306513409961686	0
1411	0.020703933747412	0.133676092544987	0.121638924455826	0.0708661417322835	0.00434782608695652	0.0625	0.5	0.00584415584415584	0	0.0033003300330033	0.00377358490566038	0	0.00585480093676815	0.00174520069808028
1412	0.138424821002387	0.418495297805643	0	0.00617283950617284	0.0021551724137931	0.0926430517711172	0.321951219512195	0.00241351568785197	0.0060459492140266	0.00485436893203883	0.00879765395894428	0	0.00737100737100737	0.0132978723404255
1413	0.0054127198917456	0.464713715046605	0.222222222222222	0.0979381443298969	0.1875	0.0734870317002882	0.105263157894737	0	0.00347624565469293	0.00269541778975741	0.00279329608938547	0.00554400554400554	0.00476190476190476	0
1414	0.00151745068285281	0.374781085814361	0.161676646706587	0.0362776025236593	0.00636942675159236	0.00209643605870021	0.278350515463918	0.00330906684315023	0.00395569620253165	0.00296150049358342	0.00130378096479791	0	0.00247524752475248	0
1415	0.0625583566760037	0.0985221674876847	0.203665987780041	0.142450142450142	0.00686106346483705	0.00386100386100386	0.122866894197952	0.00622222222222222	0	0.00686813186813187	0.00707964601769911	0.00416666666666667	0.00665188470066519	0.00284090909090909
1416	0.0485036119711042	0.124542124542125	0.0255905511811024	0.0521472392638037	0.00686106346483705	0.222222222222222	0.00353356890459364	0.00595238095238095	0.00393700787401575	0.0055045871559633	0.00305343511450382	0.00416666666666667	0.00428449014567267	0
1417	0.287068965517241	0.471092077087794	0.0033955857385399	0.005	0.42258064516129	0.333333333333333	0.0432432432432432	0.00228608752449379	0.00854700854700855	0.00384615384615385	0.00471698113207547	0.00277874261896492	0.00294550810014728	0.00336700336700337
1418	0.0452674897119342	0.00330656589513462	0.0509868421052632	0.106837606837607	0.0326594090202177	0.00205338809034908	0.124087591240876	0.00401965163019205	0.00471698113207547	0.00152788388082506	0.0050125313283208	0.00346820809248555	0.00528169014084507	0.00169491525423729
1419	0.20253164556962	0.00467289719626168	0.171528588098016	0.128787878787879	0	0.00193798449612403	0	0.00363636363636364	0.0043859649122807	0.00308166409861325	0	0.00568181818181818	0.00677200902934537	0
1420	0.00409276944065484	0.0727272727272727	0.00279329608938547	0.12589928057554	0.114754098360656	0.115267947421638	0	0.00354609929078014	0.00432900432900433	0	0.00178571428571429	0.00475059382422803	0.00380589914367269	0.00289435600578871
1421	0.00252525252525253	0.00584795321637427	0.004149377593361	0.025	0	0.164473684210526	0.189292543021033	0.00387221684414327	0.00341296928327645	0.00233644859813084	0.0115273775216138	0	0.000857632933104631	0.00162866449511401
1422	0.00509461426491994	0.319644839067703	0.00327510917030568	0	0	0.00918836140888208	0.300225733634311	0.0056390977443609	0.00432900432900433	0.00387596899224806	0.00531914893617021	0.00275482093663912	0	0.00190839694656489
1423	0.00625	0.46045197740113	0.152471083070452	0.00561797752808989	0.317135549872123	0.00397614314115308	0.227053140096618	0	0.00142857142857143	0.00524017467248908	0.00644122383252818	0.00497512437810945	0.000827814569536424	0.00335345405767941
1424	0	0.71912013536379	0.315018315018315	0.133704735376045	0.00168350168350168	0.00948991696322657	0.170081967213115	0.00238095238095238	0.00260416666666667	0.00368459837877671	0.00447427293064877	0.008	0.00414507772020725	0.00608519269776876
1425	0.00809716599190283	0.78125	0.084061135371179	0.00279329608938547	0.00235294117647059	0.0835680751173709	0.0379746835443038	0.00884955752212389	0.00147492625368732	0.00317292437863564	0.00523560209424084	0.00189393939393939	0.00470957613814757	0
1426	0.109436069235064	0.00205338809034908	0.10873440285205	0.0174418604651163	0.00120627261761158	0.338202247191011	0	0.00394944707740916	0.00573065902578797	0.00164473684210526	0.00323974082073434	0.0066815144766147	0.00267022696929239	0
1427	0.198529411764706	0.418994413407821	0.0387323943661972	0.0823529411764706	0.00282965478211658	0.12664907651715	0.00291120815138282	0.00550747442958301	0	0.00499001996007984	0.00162074554294976	0.00386100386100386	0.00785024154589372	0.00199600798403194
1428	0.479876160990712	0.403225806451613	0.00560224089635854	0.211502782931354	0.352059925093633	0.145129224652087	0.00257898130238556	0.00711382113821138	0	0.00109289617486339	0.00434782608695652	0.0742942050520059	0.00457317073170732	0.00221729490022173
1429	0.552962298025135	0.0845070422535211	0.0055357848952155	0.141486810551559	0.0802816901408451	0.0488549618320611	0.024390243902439	0.00496277915632754	0.00138121546961326	0.00203942895989123	0.0056044835868695	0.00213371266002845	0.00663716814159292	0
1430	0.00603864734299517	0.152892561983471	0	0.196185286103542	0.0857142857142857	0.0813559322033898	0.0127659574468085	0.0155763239875389	0.00158227848101266	0.00423728813559322	0.00402684563758389	0.00245700245700246	0.00104058272632674	0
1431	0.239095315024233	0.178981937602627	0.00619834710743802	0.0769230769230769	0.198403648802737	0.00294550810014728	0	0.00505561172901921	0.00570613409415121	0.00273972602739726	0.00267379679144385	0.00213219616204691	0.00240384615384615	0
1432	0.265210608424337	0.228937728937729	0	0.0627062706270627	0.217573221757322	0	0.222627737226277	0.00622222222222222	0.0118577075098814	0.00662251655629139	0.0027027027027027	0.00432900432900433	0	0.000866551126516464
1433	0.218068535825545	0.86646884272997	0.125786163522013	0.0311355311355311	0.185472496473907	0.0323232323232323	0.287812041116006	0.00239425379090184	0.326271186440678	0.00230627306273063	0.00219298245614035	0.00485799701046338	0.00273972602739726	0.00144508670520231
1434	0.00237812128418549	0.209467455621302	0.0511307767944936	0.00128369704749679	0.152639087018545	0	0	0	0.00481231953801732	0.00467726847521048	0.0022271714922049	0.00540540540540541	0	0.0040650406504065
1435	0.165200391006843	0.667218543046358	0.416047548291233	0.0102389078498294	0.247524752475248	0.164860681114551	0.24124513618677	0.00641940085592011	0.00306748466257669	0.00578034682080925	0.00591715976331361	0.00287907869481766	0.00232342007434944	0.00225733634311512
1436	0.00127551020408163	0.0392441860465116	0.48780487804878	0	0.00415800415800416	0.0852791878172589	0.236641221374046	0.00150375939849624	0	0.00678733031674208	0	0.00107874865156419	0.000947867298578199	0.0022271714922049
1437	0.00447761194029851	0.261904761904762	0.00909090909090909	0.0232558139534884	0.0785241248817408	0.411889596602972	0.356164383561644	0.00392927308447937	0	0.00684931506849315	0	0.0049680624556423	0.00797872340425532	0
1438	0.11229566453447	0	0.174157303370787	0.116923076923077	0.0924050632911392	0.477832512315271	0.0755813953488372	0.00517799352750809	0	0.00227531285551763	0.000982318271119843	0.00267857142857143	0.00966183574879227	0.0076530612244898
1439	0.437990580847724	0.515562649640862	0.17032967032967	0.177215189873418	0.424564796905222	0.00364963503649635	0.0516717325227964	0.00368459837877671	0.00231481481481481	0.00214822771213749	0.00476190476190476	0.00286327845382963	0.00546448087431694	0.00259067357512953
1440	0.0035778175313059	0.250922509225092	0.18429003021148	0.148698884758364	0.00506329113924051	0.167608286252354	0.00227790432801822	0.00328407224958949	0.00140845070422535	0.00297840655249442	0.00392156862745098	0	0.00224719101123596	0.00484261501210654
1441	0.203319502074689	0.0362116991643454	0.0217391304347826	0.166666666666667	0	0.164233576642336	0.0111731843575419	0.00227790432801822	0.00354609929078014	0.00130378096479791	0.0048780487804878	0	0.00206398348813209	0.00442477876106195
1442	0.00842105263157895	0.103004291845494	0.138721351025332	0.0053475935828877	0.0153846153846154	0.0609318996415771	0.127952755905512	0.00860215053763441	0.00250836120401338	0.005249343832021	0	0	0.0047438330170778	0.00158982511923688
1443	0.463898916967509	0.573033707865168	0.0013531799729364	0.149193548387097	0.00539956803455724	0.00263157894736842	0.437254901960784	0.00483558994197292	0.00500312695434647	0.00156985871271586	0.00838574423480084	0.00169779286926995	0.00229095074455899	0.00261096605744125
1444	0.138975966562173	0.774607703281027	0.00680272108843537	0.142307692307692	0.0267558528428094	0.128342245989305	0.00444444444444444	0.00365965233302836	0.00584307178631052	0	0.00929368029739777	0	0.00375586854460094	0.00631578947368421
1445	0.00828729281767956	0.296129612961296	0.124600638977636	0.165333333333333	0.291286307053942	0.00498753117206983	0.256410256410256	0	0.00293944738389183	0.00517866390471258	0.00366300366300366	0.00297176820208024	0.00148367952522255	0.00665557404326123
1446	0.00668896321070234	0.690355329949239	0.481555333998006	0.00707964601769911	0.385360602798708	0.00266666666666667	0	0.00416016640665627	0.0041407867494824	0.00561534861956013	0.00307692307692308	0.00395882818685669	0	0
1447	0.43698468786808	0	0.00113895216400911	0.247600767754319	0.0466321243523316	0.152156224572823	0.323210412147505	0.0042951971885982	0.00533333333333333	0.00398803589232303	0.00260078023407022	0.00316789862724393	0.00247066090179123	0.00195439739413681
1448	0.603618421052632	0.231972198088619	0.223700120918984	0	0.103109656301146	0.329446064139942	0.197222222222222	0.00393894633185623	0.0114503816793893	0.00312825860271116	0	0	0.00505282498851631	0
1449	0.121982210927573	0	0	0.00523560209424084	0.001953125	0.00264200792602378	0	0.00474956822107081	0	0.00221729490022173	0	0.00543478260869565	0.00363636363636364	0
1450	0.334575260804769	0.829166666666667	0.34621755935947	0.099554234769688	0	0.151595744680851	0.0224719101123595	0.00483968542044767	0.654390934844193	0.00554870530209618	0.00585480093676815	0	0.00879120879120879	0.00232558139534884
1451	0.00497512437810945	0.57520325203252	0.0997267759562842	0.343642611683849	0.00961538461538462	0	0.444180522565321	0.00348837209302326	0.00249791840133222	0.00554938956714761	0.00455788514129444	0	0.00285714285714286	0.00160901045856798
1452	0.00811770674784373	0.00186219739292365	0	0.00408997955010225	0.0033112582781457	0.327051671732523	0.592063492063492	0.00208986415882968	0	0	0	0.00313479623824451	0.00231558054912339	0.00197433366238894
1453	0.00165289256198347	0.357702349869452	0.195970695970696	0.266483516483516	0	0.107512953367876	0.083986562150056	0.00355871886120996	0.0032258064516129	0.00190718372536554	0.00196850393700787	0.00420168067226891	0.00565610859728507	0.000810372771474878
1454	0.863063063063063	0.00221238938053097	0.276361529548088	0	0.178660049627792	0.00934579439252336	0.519946808510638	0.691956124314442	0.00647948164146868	0.00490751226878067	0.00570342205323194	0.0026578073089701	0	0.00238663484486874
1455	0.432820512820513	0.00436046511627907	0.459403905447071	0.473254759746147	0.00588235294117647	0.0234833659491194	0.0078125	0.00501824817518248	0	0.0053134962805526	0.00486749594375338	0.00836820083682008	0.00458715596330275	0
1456	0.0038560411311054	0.0647911338448423	0.238701464035646	0.139751552795031	0.00588235294117647	0.274285714285714	0.00106837606837607	0.00386100386100386	0.00174825174825175	0.00438810336421258	0	0.00836820083682008	0.000476190476190476	0
1457	0.32093734080489	0.056998556998557	0.394160583941606	0.00572519083969466	0.038961038961039	0.459383753501401	0.00316455696202532	0.00503290747193186	0.0037243947858473	0.00345542501727713	0.0026525198938992	0.00447928331466965	0.000657030223390276	0
1458	0.00334448160535117	0	0.00363636363636364	0.119747899159664	0.00432900432900433	0.322079675894666	0.78988326848249	0.00103842159916926	0.00709219858156028	0.00557103064066852	0.00791139240506329	0.00378787878787879	0.00212314225053079	0.692307692307692
1459	0.00554785020804438	0	0.00679886685552408	0.276363636363636	0.00369685767097967	0.4	0.191637630662021	0.00232558139534884	0	0	0.00314465408805031	0.00440528634361234	0.0087463556851312	0
1460	0.0951923076923077	0.407643312101911	0	0.542857142857143	0.0125	0.00236127508854782	0	0.00147637795275591	0.00378071833648393	0.00917431192660551	0.00539568345323741	0	0.00169779286926995	0.00543478260869565
1461	0.00321691176470588	0.0540284360189573	0.0451612903225806	0.386666666666667	0.00909090909090909	0.00147167034584253	0.314180929095354	0.0026902382782475	0.00271370420624152	0	0.00498220640569395	0	0.00166666666666667	0.000925069380203515
1462	0.00546448087431694	0.499646142958245	0.289085545722714	0.538333333333333	0.00567375886524823	0.00308641975308642	0.0023696682464455	0.00641025641025641	0.00263157894736842	0.00440251572327044	0.00707213578500707	0.00132100396301189	0.00704225352112676	0.00222222222222222
1463	0.00289017341040462	0.205426356589147	0.0036101083032491	0.0050251256281407	0.00308324768756423	0.148387096774194	0.00278551532033426	0.00909090909090909	0.00380710659898477	0	0.00694444444444444	0.00136798905608755	0.00172413793103448	0
1464	0.0607424071991001	0.337931034482759	0.312762133013781	0.00619834710743802	0	0.193891102257636	0.0958781362007168	0.00308641975308642	0.0036144578313253	0.00418935902806871	0.00467289719626168	0.0125	0.00356930398572278	0.00181983621474067
1465	0.0106723585912487	0.410277324632953	0.00248447204968944	0.00432900432900433	0	0.00615384615384615	0.0194690265486726	0.00154798761609907	0.00267809319764328	0.00381679389312977	0	0.0125	0.0025	0.00321802091713596
1466	0.21954425942156	0.509510869565217	0.00357142857142857	0.107758620689655	0	0.194974003466204	0	0.00536303630363036	0.00247524752475248	0	0.00234192037470726	0.0125	0.0034944670937682	0
1467	0.0700500357398142	0.693087008343266	0.0413135593220339	0.373961218836565	0	0.00227272727272727	0	0.00256904303147078	0.00497512437810945	0.00431499460625674	0.00326441784548422	0.0125	0.00575815738963532	0
1468	0.105065666041276	0	0.00377358490566038	0.00240096038415366	0	0.00309597523219814	0.264150943396226	0.0047438330170778	0	0.00323624595469256	0.00526315789473684	0.0125	0.00190839694656489	0.00938086303939963
1469	0.356121814791796	0	0	0.197885196374622	0	0.041191381495564	0.000934579439252336	0.00272691858200234	0.00529100529100529	0	0.00613496932515337	0.0125	0.0067476383265857	0.00137551581843191
1470	0.424405218726017	0	0.00347222222222222	0.0148148148148148	0	0.0195417789757412	0.202607823470411	0.00298359025360517	0.00529100529100529	0	0.00572519083969466	0.0125	0.000557724484104852	0.00196463654223969
1471	0.510074231177094	0	0.183271832718327	0.00208768267223382	0	0	0.124087591240876	0.00465206435355689	0.00529100529100529	0.00281954887218045	0	0.012987012987013	0	0
1472	0.00229885057471264	0.789081885856079	0.00408878504672897	0.0892255892255892	0	0.0050251256281407	0.177358490566038	0.00459770114942529	0.337078651685393	0.00428082191780822	0.00284090909090909	0.012987012987013	0	0.00189035916824197
1473	0.0102040816326531	0	0.247562296858072	0.00263504611330698	0	0.18958611481976	0.307936507936508	0.00355871886120996	0.00649350649350649	0.00413009808982963	0.00201005025125628	0.024390243902439	0.00115473441108545	0.00282752120640905
1474	0.0102040816326531	0	0.495614035087719	0	0	0.00245098039215686	0.32463295269168	0.00355871886120996	0.00649350649350649	0.330472103004292	0.00625	0.015625	0.0050125313283208	0.00335946248600224
1475	0.72972972972973	0.00207253886010363	0.134529147982063	0.0591966173361522	0	0.349056603773585	0	0.292517006802721	0	0.00392156862745098	0.00604838709677419	0.015625	0.212121212121212	0.00763358778625954
1476	0	0.00173310225303293	0	0.00522466039707419	0	0.894736842105263	0	0	0.00347826086956522	0.00181818181818182	0.00401606425702811	0.015625	0.5625	0.0165289256198347
1477	0	0.279456193353474	0.259466170080695	0.136971046770601	0	0.116321009918846	0	0	0.00209314495028781	0.00206015657189946	0.00470809792843691	0.015625	0.00242130750605327	0.0165289256198347
1478	0	0.00136705399863295	0.317836812144212	0.566929133858268	0	0.114967462039046	0	0	0.00103626943005181	0.00459317585301837	0.451923076923077	0.015625	0.00383877159309021	0.0165289256198347
1479	0.00308880308880309	0.101754385964912	0.565648552161841	0.714285714285714	0	0.315683646112601	0.928934010152284	0.00476190476190476	0.00492610837438424	0.00412505427702996	0.675675675675676	0.015625	0.00453926463912846	0.5546875
1480	0.00272727272727273	0.288288288288288	0.00568181818181818	0.182565789473684	0	0.355464759959142	0	0.00396432111000991	0.0191387559808612	0.00290697674418605	0.00268096514745308	0.024390243902439	0.000719942404607631	0
1481	0.0908018867924528	0.0515873015873016	0.00469483568075117	0.121621621621622	0	0.48384074941452	0	0.00523952095808383	0.00540540540540541	0.00492610837438424	0.00672268907563025	0.015625	0.00381679389312977	0
1482	0.00288288288288288	0.137697516930023	0.00469483568075117	0.251041666666667	0	0.00302114803625378	0	0.00344036697247706	0	0.00492610837438424	0.00287769784172662	0.015625	0	0
1483	0.00344827586206897	0.383314543404735	0.00469483568075117	0.290484140233723	0	0.00324675324675325	0.0025706940874036	0	0.00101010101010101	0.00492610837438424	0.00304878048780488	0.015625	0.00332225913621262	0.00571428571428571
1484	0.03035413153457	0	0.0043859649122807	0.517694641051567	0	0.00324675324675325	0.0050125313283208	0.00602409638554217	0	0	0.00363636363636364	0.015625	0.00332225913621262	0.00558659217877095
1485	0.00491400491400491	0.00647249190938511	0.00485436893203883	0	0	0.0033112582781457	0.0786516853932584	0	0.00175746924428822	0	0.00628930817610063	0.015625	0.00332225913621262	0
1486	0.00170940170940171	0.00471142520612485	0.00574712643678161	0	0	0	0.00220102714600147	0.00436681222707424	0.00332225913621262	0	0.0037037037037037	0.00251256281407035	0	0.00117370892018779
1487	0.17394578313253	0.422912205567452	0.00160642570281125	0	0.0117647058823529	0	0	0.0087956698240866	0.00138312586445367	0.00496688741721854	0.0037037037037037	0	0	0
1488	0.00389105058365759	0.278135048231511	0.00099601593625498	0	0.00571428571428571	0	0	0	0.00246305418719212	0.00298804780876494	0.0037037037037037	0	0	0.00625
1489	0.00453514739229025	0.575569358178054	0.161270616982285	0.645833333333333	0.00201816347124117	0.000914076782449726	0.0169491525423729	0.00370828182941904	0.00580270793036751	0.00561347233360064	0.408284023668639	0.00255754475703325	0.00199600798403194	0
1490	0.00154400411734431	0.5	0.00280504908835905	0.00306748466257669	0.404837013669821	0.00210970464135021	0	0.00151285930408472	0.0049079754601227	0.00101884870096791	0	0.151860288534548	0.00110497237569061	0.0185185185185185
1491	0.353365384615385	0.0831556503198294	0	0.00352112676056338	0.84688995215311	0.0686274509803922	0.10929648241206	0.00704607046070461	0.0028169014084507	0.00353356890459364	0	0.466183574879227	0.00224382946896036	0.00121506682867558
1492	0.116611661166117	0.00626959247648903	0.00212314225053079	0	0.846913580246914	0.00494437577255871	0	0.00254022015241321	0.00613496932515337	0	0	0.472868217054264	0.00229753015508329	0.0034965034965035
1493	0.108597285067873	0.285347043701799	0.00286532951289398	0.00276243093922652	0.855361596009975	0.0453400503778338	0.0065359477124183	0.00354191263282172	0.00235294117647059	0	0	0.471204188481675	0	0.003584229390681
1494	0.171242438343416	0.00367647058823529	0.00368324125230203	0.00398406374501992	0.855361596009975	0.002710027100271	0.00202224469160768	0.00510805500982318	0.00247524752475248	0.00480769230769231	0.00340136054421769	0.471204188481675	0	0.00145348837209302
1495	0.00132978723404255	0.0250521920668058	0.175289575289575	0.196032672112019	0	0.0036231884057971	0.213063763608087	0.00179694519317161	0.00321543408360129	0.00271554650373388	0.000785545954438335	0.0111940298507463	0	0.001001001001001
1496	0.00236406619385343	0.268432355046528	0.00348432055749129	0.00436046511627907	0.0637860082304527	0.00225225225225225	0.173076923076923	0.00404858299595142	0.00438169425511198	0.0031496062992126	0.0041407867494824	0.00852272727272727	0	0
1497	0.172312223858616	0.0797940797940798	0.0026246719160105	0	0.849624060150376	0.26425702811245	0.0626151012891344	0.00458715596330275	0.00134952766531714	0.00158730158730159	0	0.412162162162162	0.00133333333333333	0.00197628458498024
1498	0.00712589073634204	0.218687872763419	0.00115740740740741	0.00478468899521531	0.849624060150376	0.00647948164146868	0.23838630806846	0.00638569604086846	0	0.000784929356357928	0	0.4	0.00179533213644524	0.000914076782449726
1499	0.0086848635235732	0.246085011185682	0.376937984496124	0.0266666666666667	0.849624060150376	0.0035650623885918	0.0204081632653061	0.00290135396518375	0	0.00426569165143205	0	0.4	0.00219058050383352	0.00164473684210526
1500	0.161453541858326	0.248858447488584	0.147586206896552	0	0.85207100591716	0.00244299674267101	0.00377358490566038	0.00611128980379543	0	0.00431965442764579	0	0.58041958041958	0.00314465408805031	0
1501	0.0044987146529563	0.261282660332542	0.0600600600600601	0.2756052141527	0.0019404915912031	0.293345008756567	0.1875	0.00151975683890578	0	0.00185873605947955	0	0.00478468899521531	0.00119760479041916	0
1502	0.0024906600249066	0.55632582322357	0.338528678304239	0	0.0921787709497207	0.0628834355828221	0.0691489361702128	0.00416377515614157	0.00285171102661597	0.0045004500450045	0.00617283950617284	0.00779220779220779	0.00493218249075216	0
1503	0.00268096514745308	0.517786561264822	0	0	0.00470588235294118	0.0453333333333333	0	0.00440852314474651	0.00297324083250743	0.00341005967604433	0.00702576112412178	0.0069284064665127	0.00523012552301255	0.00309597523219814
1504	0.00272851296043656	0.517786561264822	0.00318471337579618	0	0.00491400491400491	0.187745483110762	0.207369323050557	0.00454545454545455	0.0030241935483871	0.00595238095238095	0	0.00735294117647059	0.00313643491897543	0.00123228589032656
1505	0.00139470013947001	0.479569892473118	0.283712784588441	0.366883116883117	0.00677966101694915	0.00628930817610063	0.0899280575539568	0.00434153400868307	0.00322927879440258	0.00310077519379845	0.00382409177820268	0.011070110701107	0.00142045454545455	0.0017921146953405
1506	0.201550387596899	0.238172920065253	0.16497461928934	0.165254237288136	0	0.00843881856540084	0.178021978021978	0.00474683544303797	0.00702106318956871	0.0015527950310559	0	0.00342465753424658	0.00775193798449612	0.00132450331125828
1507	0.163879598662207	0.248046875	0.00380228136882129	0.0453172205438066	0	0.132382892057026	0.187066974595843	0.00489795918367347	0.00244498777506112	0.00129198966408269	0.00578034682080925	0.00420168067226891	0.0027027027027027	0.00137551581843191
1508	0.163879598662207	0.252988047808765	0.128805620608899	0.343103448275862	0	0.0025062656641604	0.191037735849057	0.00494233937397035	0.00257400257400257	0.00268997982515131	0.0018957345971564	0.00481540930979133	0.00404312668463612	0.00142857142857143
1509	0.160899653979239	0.264069264069264	0.0441537203597711	0.00666666666666667	0	0.00688073394495413	0.19047619047619	0.00504201680672269	0.00303030303030303	0.00509337860780985	0.00333333333333333	0	0.0045662100456621	0.0013531799729364
1510	0.0364741641337386	0.261316872427984	0.0822711471610661	0.0108108108108108	0	0.151402858655373	0.3841642228739	0.00646551724137931	0.00275482093663912	0.00271554650373388	0	0	0.00273865414710485	0.0014903129657228
1511	0.0953678474114441	0.121145374449339	0.0897597977243995	0.0909090909090909	0	0.0875299760191846	0.333333333333333	0.00535168195718654	0.0011441647597254	0.00286532951289398	0.0053475935828877	0	0.00215982721382289	0.00153609831029186
1512	0.0966386554621849	0.121145374449339	0.0919689119170984	0.00436681222707424	0	0.0544692737430168	0.333333333333333	0.00574241181296144	0.00115740740740741	0.0030188679245283	0.003003003003003	0	0.00418760469011725	0.0015527950310559
1513	0.10625	0.123873873873874	0.0912596401028278	0	0	0.0606531881804044	0.359430604982206	0.00692383778437191	0.00121802679658952	0.00280898876404494	0	0	0.00443655723158829	0
1514	0.0981507823613087	0.13715710723192	0.476422764227642	0.171673819742489	0	0.0619047619047619	0.0801781737193764	0.00597779675491033	0.00130039011703511	0.00251256281407035	0.00491642084562439	0	0.00462962962962963	0.00453172205438067
1515	0.0718085106382979	0.00377358490566038	0.445993031358885	0.175792507204611	0	0.0629032258064516	0.190839694656489	0.00517368810051737	0.0114285714285714	0.00258175559380379	0.00187265917602996	0	0.00439753737906772	0
1516	0.0718085106382979	0.0401034928848642	0.445993031358885	0.0143884892086331	0	0.279661016949153	0.193798449612403	0.00523560209424084	0.00216684723726977	0.00173310225303293	0.00373831775700935	0	0.00690250215703192	0
1517	0.0737704918032787	0.15818431911967	0.43649373881932	0.0158102766798419	0	0.245421245421245	0.129032258064516	0.00550314465408805	0.0034296913277805	0.00176522506619594	0.00404040404040404	0	0.00711743772241993	0
1518	0.0797636632200886	0.42512077294686	0.152198421645998	0.0166666666666667	0	0.245421245421245	0.202702702702703	0.00576131687242798	0.00361663652802893	0.00442151805453206	0.0043859649122807	0	0.00716204118173679	0
1519	0.00394321766561514	0.0846681922196796	0.172149122807018	0.016260162601626	0	0.258188824662813	0.121710526315789	0.00355239786856128	0	0.00355366027007818	0.00386847195357834	0	0.00744186046511628	0.00162866449511401
1520	0.0980825958702065	0.00202020202020202	0.175027870680045	0.52233676975945	0	0.133479212253829	0.121710526315789	0.00474777448071217	0	0.0029806259314456	0.00183823529411765	0	0.00415512465373961	0.0016366612111293
1521	0.0356394129979036	0.518324607329843	0.185714285714286	0.444444444444444	0	0.086232980332829	0.127147766323024	0.00383631713554987	0.00276752767527675	0.00255754475703325	0.0019723865877712	0	0.00648148148148148	0.00175131348511384
1522	0.569411764705882	0	0.182134570765661	0.444444444444444	0.26266416510319	0.0885093167701863	0.136029411764706	0.00573065902578797	0	0.00317712470214456	0.00199600798403194	0.00579038795599305	0.00692383778437191	0.00181818181818182
1523	0.00618238021638331	0.0596026490066225	0.0774032459425718	0.444933920704846	0	0.0976027397260274	0.00220264317180617	0.00802752293577982	0	0.00332225913621262	0.00208333333333333	0	0.00836320191158901	0
1524	0.011605415860735	0	0.0774032459425718	0.133514986376022	0.460796139927624	0.0900473933649289	0.0596421471172962	0.00280636108512629	0	0.00335120643431635	0.00513698630136986	0.00145772594752187	0.00727650727650728	0.00294117647058824
1525	0.413852813852814	0.421855146124524	0.0778894472361809	0.0130718954248366	0.000997008973080758	0.265671641791045	0.0298507462686567	0.00330396475770925	0.00216450216450216	0.0034794711203897	0.00326797385620915	0.0037593984962406	0.00154083204930663	0.000765110941086458
1526	0	0.367483296213808	0.0829931972789116	0.013986013986014	0.325170068027211	0.265671641791045	0.41688654353562	0.00196078431372549	0.00192061459667093	0.00367107195301028	0.00364963503649635	0.0036231884057971	0.00156617071260767	0.00589390962671906
1527	0.0387096774193548	0.153116531165312	0.00170648464163823	0.0142857142857143	0	0.271341463414634	0.00276243093922652	0.00221238938053097	0.00479233226837061	0.00225225225225225	0.00384615384615385	0.00636942675159236	0.00162866449511401	0
1528	0.0053475935828877	0.15564738292011	0.0660377358490566	0.0134228187919463	0.00561797752808989	0.266886326194399	0	0	0.00487408610885459	0.00440251572327044	0.00363636363636364	0	0.00171821305841924	0.00452488687782805
1529	0.345578231292517	0	0.0209205020920502	0.0586206896551724	0.00561797752808989	0.0072202166064982	0.35226264418811	0.00439824070371851	0.00528401585204756	0.00412139378044211	0.00165837479270315	0	0	0.00220264317180617
1530	0.103781174577635	0.00201612903225806	0.378378378378378	0.0586206896551724	0.0198529411764706	0.107177974434612	0	0.00293362669600293	0.0046801872074883	0.00795755968169761	0.00171232876712329	0.00179533213644524	0.00929512006196747	0
1531	0.0247651579846285	0.258196721311475	0.0530973451327434	0.0609318996415771	0.544837980406933	0.0319754708716601	0.0838323353293413	0.00322135296824666	0.004359197907585	0.00332225913621262	0.00181488203266788	0.00570071258907363	0.00287459575997125	0.00647249190938511
1532	0.0253718285214348	0.0422535211267606	0.00521920668058455	0.0658914728682171	0.0439330543933054	0.371941272430669	0	0.00326797385620915	0.00275482093663912	0.00546448087431694	0.00193798449612403	0	0.00740740740740741	0
1533	0.00277008310249307	0	0.337105139085337	0	0	0.00328947368421053	0.290322580645161	0.00614439324116743	0	0.00658307210031348	0	0	0.00464037122969838	0.0021551724137931
1534	0.00426439232409382	0.226700251889169	0.00526315789473684	0.126794258373206	0.00299102691924227	0.00261780104712042	0.139240506329114	0.00600600600600601	0.00383141762452107	0.0088809946714032	0	0.00101112234580384	0.00254452926208651	0.00322729368372522
1535	0.11519364448858	0.238095238095238	0.0217391304347826	0.0217640320733104	0.252427184466019	0.344337227018791	0.0655737704918033	0.0029723991507431	0.00353356890459364	0.00591715976331361	0.00454201362604088	0.00257953568357696	0.00436272982237457	0.00277008310249307
1536	0.032258064516129	0.1	0.00515463917525773	0.38006230529595	0.156908665105386	0	0.0667779632721202	0.00139082058414465	0	0.0072992700729927	0.00200400801603206	0.00166666666666667	0	0.0028116213683224
1537	0	0	0.320652173913043	0	0.300940438871473	0.00651465798045603	0.0234604105571848	0.00198807157057654	0	0.00195694716242661	0.0043956043956044	0.00348432055749129	0.00429184549356223	0.00166944908180301
1538	0.0361904761904762	0.00446428571428571	0.342509025270758	0.021978021978022	0	0.00759493670886076	0.00443458980044346	0	0	0.00440176070428171	0.00373134328358209	0	0.00184842883548983	0.00333889816360601
1539	0.00684931506849315	0.514038876889849	0.116279069767442	0.443714821763602	0.0040595399188092	0.391642371234208	0.105540897097625	0.00255754475703325	0.00325732899022801	0.00348605577689243	0.0045662100456621	0.00104712041884817	0.00323275862068966	0.00224466891133558
1540	0	0	0.119815668202765	0	0.200680272108844	0.141158989598811	0.0697674418604651	0	0.0173913043478261	0.003584229390681	0	0.00137931034482759	0.00664010624169987	0.00261780104712042
1541	0.00218340611353712	0.550769230769231	0.00434153400868307	0.0230769230769231	0.398763523956723	0.0347533632286996	0.204724409448819	0.00316455696202532	0.00443131462333826	0.00330396475770925	0	0.00110253583241455	0.00396600566572238	0
1542	0.282245827010622	0.482170542635659	0.261682242990654	0.316939890710383	0.123170731707317	0.0336391437308868	0	0.00364963503649635	0.00465766185374942	0.0049813200498132	0.00411861614497529	0.00286532951289398	0.00621669626998224	0
1543	0	0.275895450145208	0.00292397660818713	0.302325581395349	0.00123762376237624	0.00162074554294976	0	0.00735294117647059	0.00704776820673453	0.00283687943262411	0.00492051476154429	0	0	0
1544	0.137546468401487	0.226244343891403	0.00761421319796954	0.046	0.00125470514429109	0.0740740740740741	0	0.00486223662884927	0.00136239782016349	0.00458715596330275	0.00431499460625674	0	0.00279134682484299	0
1545	0.141884222474461	0.693103448275862	0.0504672897196262	0.0496760259179266	0.147138964577657	0.00617283950617284	0.00261096605744125	0.00643776824034335	0.00444444444444444	0.00136054421768707	0.00464576074332172	0.00441988950276243	0.00492004920049201	0.004
1546	0.398283261802575	0.268235294117647	0	0	0.0234833659491194	0.00315457413249211	0.2890625	0.00321543408360129	0	0.00288184438040346	0.00681818181818182	0.00372093023255814	0.0029940119760479	0
1547	0.0296717171717172	0.265384615384615	0	0	0.00471698113207547	0.00196850393700787	0	0.00422832980972516	0.00434782608695652	0	0	0	0.00151285930408472	0
1548	0.214616096207216	0.251626898047722	0.0116731517509728	0.0226415094339623	0.308823529411765	0.0666666666666667	0.0594315245478036	0.0065252854812398	0.00474495848161329	0.00795755968169761	0	0.00399467376830892	0.00333333333333333	0
1549	0.216524216524217	0.504054054054054	0.00115740740740741	0	0.385945945945946	0	0.267156862745098	0.00327562002807674	0.00366300366300366	0.00171232876712329	0.00208333333333333	0.000749063670411985	0	0.00275482093663912
1550	0.124756335282651	0.231701405719826	0.192716236722307	0	0	0.00197628458498024	0.436448598130841	0.00190385530699667	0.00281350482315113	0.00401929260450161	0	0.025	0	0.00300120048019208
1551	0.150812064965197	0.00444115470022206	0	0.0717299578059072	0	0.00142857142857143	0.0685154975530179	0.00438871473354232	0.00427350427350427	0	0.0084985835694051	0	0.004149377593361	0.00252206809583859
1552	0.164141414141414	0.183135704874835	0.177989130434783	0.00377358490566038	0.146529562982005	0.27479674796748	0.174740484429066	0.00468854655056932	0.0775716694772344	0.00251046025104603	0.00571428571428571	0.00193236714975845	0.00530973451327434	0.00135869565217391
1553	0.272915230875258	0.408450704225352	0.228070175438596	0	0.0985324947589098	0	0.21875	0.00422832980972516	0.00391389432485323	0.00231749710312862	0	0.00907715582450832	0.00666666666666667	0
1554	0.0173827484421122	0.133971291866029	0.284662576687117	0.0031055900621118	0.0287009063444109	0.12	0.113707165109034	0.00292553191489362	0.016	0.00295420974889217	0	0.00386100386100386	0.00314795383001049	0
1555	0.00769230769230769	0.409326424870466	0.142748091603053	0	0.13135593220339	0.246088193456615	0.20253164556962	0.00214592274678112	0.0153061224489796	0.00310945273631841	0.00666666666666667	0	0.00279329608938547	0.00302571860816944
1556	0.00411184210526316	0	0.223354958294717	0.352941176470588	0.123314065510597	0.371428571428571	0.167664670658683	0.00722394220846233	0	0.00249584026622296	0.00141043723554302	0.00192554557124519	0.00285001781261133	0.00169204737732657
1557	0.292725679228747	0	0.317094774136404	0	0	0.0122615803814714	0.449358059914408	0.00675407230830354	0.00552486187845304	0.00239808153477218	0	0.00723327305605787	0.00180505415162455	0.00326086956521739
1558	0.0140515222482436	0	0.0808678500986193	0.148409893992933	0.00391389432485323	0.1	0.0393700787401575	0.00373134328358209	0.004	0.0025062656641604	0.00700934579439252	0.00272479564032698	0.00395256916996047	0.0016304347826087
1559	0.0267857142857143	0	0.138271604938272	0.120786516853933	0.00391389432485323	0.186725663716814	0.00420168067226891	0.00234192037470726	0	0.0061898211829436	0.00285714285714286	0.00272479564032698	0.00823529411764706	0.00384615384615385
1560	0.00433839479392625	0	0.148148148148148	0.50402576489533	0.0427807486631016	0.0983248361252731	0.0189189189189189	0.0148698884758364	0	0.00648882480173035	0.00485908649173955	0.015748031496063	0.00262329485834208	0.00172117039586919
1561	0.00485436893203883	0.0409090909090909	0.353790613718412	0.0318302387267905	0.0864600326264274	0.14520202020202	0.290721649484536	0.0140280561122244	0	0.00338028169014085	0.00315457413249211	0.00155038759689922	0.00136892539356605	0.00269541778975741
1562	0.0028328611898017	0.512745098039216	0.032688927943761	0.117647058823529	0.146103896103896	0.146776406035665	0.0434782608695652	0.00305810397553517	0.00264725347452019	0.0041413583655439	0.00179856115107914	0.00392156862745098	0.00143884892086331	0.0116279069767442
1563	0.00357142857142857	0.00183318056828598	0.00219010074463425	0.291060291060291	0.385526315789474	0.386617100371747	0	0.00396825396825397	0.00345224395857307	0.00160128102481986	0.00259403372243839	0.00326583932070542	0.00524590163934426	0
1564	0.00289855072463768	0.604602510460251	0.0037593984962406	0.128424657534247	0.198355601233299	0.0529850746268657	0	0.00316455696202532	0.0245398773006135	0.00226757369614512	0.010738255033557	0.00147167034584253	0.0025518341307815	0
1565	0.00634920634920635	0.150891632373114	0.146779303062302	0.277777777777778	0.00934579439252336	0.00212426978226235	0.00505050505050505	0.00239234449760766	0.00117302052785924	0.00148957298907646	0	0.0104166666666667	0.00109289617486339	0.0078740157480315
1566	0.00649350649350649	0	0.0222222222222222	0.240641711229947	0	0.75	0.00492610837438424	0.0020703933747412	0.00137551581843191	0.00387596899224806	0	0	1	0.00588235294117647
1567	0.00249376558603491	0	0	0.456967213114754	0.0184442662389735	0.005720823798627	0.02	0.00470588235294118	0.0022075055187638	0.00288184438040346	0.00254452926208651	0.00449438202247191	0.00276625172890733	0
1568	0.239322033898305	0.0726872246696035	0	0.0486274509803922	0.183495145631068	0.255065554231228	0.0161943319838057	0.00463157894736842	0.00346620450606586	0.00673400673400673	0.00678733031674208	0.00253324889170361	0.00395033860045147	0
1569	0.00423728813559322	0.0193003618817853	0	0.00306748466257669	0	0.0378378378378378	0.0121212121212121	0.00289855072463768	0.00355029585798817	0.00623052959501558	0.00240384615384615	0	0.0211267605633803	0.00529100529100529
1570	0.00389105058365759	0.337067209775967	0.00847457627118644	0.00245098039215686	0.0078740157480315	0	0.352504638218924	0.004	0.00610094287298946	0.00440528634361234	0	0	0	0.00348027842227378
1571	0.0451713395638629	0.665610142630745	0.254392666157372	0.156701030927835	0	0	0.0016750418760469	0.00305576776165011	0.00393894633185623	0.00198314328210213	0.00099502487562189	0	0	0.00208333333333333
1572	0.00703605980650836	0	0.00165654334621756	0	0.00793650793650794	0	0	0.00329760923330585	0.00177304964539007	0.00293685756240822	0	0.00248756218905473	0	0.00442477876106195
1573	0.0010989010989011	0	0.00669344042838019	0.00952380952380952	0.00363108206245461	0	0.0636042402826855	0.00244200244200244	0.00602409638554217	0.00194552529182879	0	0.00473484848484848	0	0.00183150183150183
1574	0.00388349514563107	0.590627153687112	0.0713141025641026	0.0176211453744493	0.00375375375375375	0	0.00275103163686382	0.00325732899022801	0.00191833379007947	0.00219490781387182	0.00357142857142857	0.0048030739673391	0	0.00133333333333333
1575	0.00424499696785931	0	0.0025062656641604	0	0.109777015437393	0	0.00691699604743083	0.00406740267286461	0.00284900284900285	0.00269541778975741	0.00315457413249211	0.00140944326990839	0	0
1576	0.175577557755776	0.0034965034965035	0.00362537764350453	0.00938967136150235	0.00842696629213483	0.00226757369614512	0.0422535211267606	0.00295420974889217	0.00567536889897843	0	0.00925925925925926	0	0.0036101083032491	0.00238095238095238
1577	0.43646694214876	0.0952986022871665	0.0029673590504451	0.252933507170795	0.00716845878136201	0	0.0491428571428571	0.00447856685860525	0.00477554918815664	0.00498753117206983	0.0033167495854063	0	0.00498338870431894	0.00345622119815668
1578	0.00275482093663912	0.00757575757575758	0.00306278713629403	0.00389105058365759	0	0.00348432055749129	0.253075571177504	0.00678733031674208	0.00399467376830892	0.00491228070175439	0.00495049504950495	0	0.00235294117647059	0.00638686131386861
1579	0.00377358490566038	0	0.233112582781457	0.00826446280991736	0.00574712643678161	0.286324786324786	0.527293844367015	0.00357142857142857	0	0.00310679611650485	0	0.00471698113207547	0.0046656298600311	0.00271923861318831
1580	0.00323624595469256	0.0935251798561151	0	0.0037037037037037	0.0161812297734628	0.0419161676646707	0.585439838220425	0.00164473684210526	0.00399201596806387	0	0.00440528634361234	0	0.00496752006113871	0.0039198606271777
1581	0.0256410256410256	0.0793201133144476	0.508796296296296	0.004	0.00129032258064516	0.00257400257400257	0	0.00756013745704467	0.00332778702163062	0.00351656487136776	0.0069204152249135	0.0032017075773746	0.00137362637362637	0.00881057268722467
1582	0.00499001996007984	0.348643006263048	0	0.0511882998171846	0.555555555555556	0.00277777777777778	0.0155440414507772	0.00317460317460317	0.00157232704402516	0.00401606425702811	0.00579710144927536	0	0.00188323917137476	0.00616016427104723
1583	0.0048	0.619307832422586	0.00129198966408269	0.34366576819407	0.0027027027027027	0.0673952641165756	0.00650406504065041	0.00294117647058824	0.00252206809583859	0.00423011844331641	0.0060560181680545	0.00208333333333333	0	0.00299850074962519
1584	0.00265957446808511	0.618290258449304	0.0344287949921753	0.506960556844548	0.177721088435374	0.00165425971877585	0	0.00493421052631579	0.00307692307692308	0.00250783699059561	0.00131492439184747	0.00203665987780041	0.0037202380952381	0.0108459869848156
1585	0.0300751879699248	0.412413793103448	0.000888888888888889	0	0.160798122065728	0.250569476082005	0.0031055900621118	0.0210896309314587	0	0.00190114068441065	0.00249376558603491	0.00253378378378378	0.0048820179007323	0.0116959064327485
1586	0.064	0.00138504155124654	0.00408163265306122	0	0.00585284280936455	0.408476658476658	0.00245098039215686	0.00235849056603774	0.0033003300330033	0	0.00896860986547085	0.00562587904360056	0.00799390940236011	0.00754716981132075
1587	0.0418326693227092	0	0.0056710775047259	0.448275862068966	0.00448430493273543	0.00630914826498423	0.0132450331125828	0.00499375780274657	0.00480769230769231	0.00374531835205993	0.00263991552270327	0	0	0
1588	0.103734439834025	0.466346153846154	0	0.00609756097560976	0.00346020761245675	0.00429184549356223	0.0398009950248756	0.00310880829015544	0.0026431718061674	0.00189393939393939	0.00584795321637427	0.00337837837837838	0.00408163265306122	0.0025974025974026
1589	0.379120879120879	0.00374064837905237	0.00568181818181818	0.00284090909090909	0	0.43200408997955	0.0968992248062016	0.00412087912087912	0.00806451612903226	0.00343642611683849	0.00168634064080944	0	0.00367149758454106	0.00275482093663912
1590	0.392392392392392	0.179941002949853	0.0250417362270451	0.0446247464503043	0.00511247443762781	0.00813008130081301	0.188725490196078	0.00491803278688525	0.00120918984280532	0.00230680507497117	0.00501672240802676	0.00522648083623693	0.0170940170940171	0.00191570881226054
1591	0.245777027027027	0.337595907928389	0.0727272727272727	0.00363636363636364	0.156498673740053	0.0037037037037037	0.631818181818182	0.00417014178482068	0.00405268490374873	0.000931966449207828	0.00396825396825397	0.00548446069469835	0.00225479143179256	0.00166389351081531
1592	0.00315955766192733	0.154878048780488	0.490322580645161	0	0.166902404526167	0.0283768444948922	0.655421686746988	0.00489236790606654	0.00315457413249211	0.00384615384615385	0	0.00480769230769231	0.000869565217391304	0.00186219739292365
1593	0.0882352941176471	0.366366366366366	0.491841491841492	0.00675675675675676	0.175074183976261	0.003487358326068	0.341506129597198	0.00107874865156419	0.00554400554400554	0.00454545454545455	0.00934579439252336	0.00492610837438424	0.00479386385426654	0.00202020202020202
1594	0.314492753623188	0.35672514619883	0.27511961722488	0	0.180428134556575	0.00214592274678112	0.00490196078431373	0.00278940027894003	0.00545702592087312	0.00391061452513967	0.00526315789473684	0.00409836065573771	0.0109090909090909	0.00196078431372549
1595	0.00410172272354389	0	0	0.0163934426229508	0.216397849462366	0	0.0492957746478873	0.00105485232067511	0	0.00218579234972678	0.00315457413249211	0.00110864745011086	0	0
1596	0.00170357751277683	0.41741357234315	0.00288184438040346	0	0.248415716096324	0	0.340523882896764	0.00453857791225416	0.000801282051282051	0.00232018561484919	0.00548446069469835	0.00287769784172662	0.00657894736842105	0.00440528634361234
1597	0.0525514089870526	0.594890510948905	0.270642201834862	0.131386861313869	0.0484314804623005	0.00845070422535211	0.00418994413407821	0.00203527815468114	0.000909918107370337	0.00120048019207683	0.00433839479392625	0.00497159090909091	0.00151057401812689	0.00347222222222222
1598	0.0417246175243394	0.47025171624714	0.00764192139737991	0.574938574938575	0.00727272727272727	0.0295138888888889	0.015625	0.00368550368550369	0.00227272727272727	0.00712250712250712	0.00524475524475524	0.00204081632653061	0	0.0033500837520938
1599	0.0370942812982998	0.770731707317073	0.0385259631490787	0.620786516853933	0.0299823633156966	0.0755244755244755	0.137152777777778	0.00518672199170124	0.0034965034965035	0.00289226319595083	0.00675675675675676	0.0012453300124533	0.00210084033613445	0.00136425648021828
1600	0.0365575019040366	0.714285714285714	0.0975965040058267	0.250614250614251	0.00714285714285714	0.35480093676815	0.0193452380952381	0.00517063081695967	0.00467289719626168	0.00201612903225806	0.0012987012987013	0.00154798761609907	0.00323886639676113	0.00807537012113055
1601	0.00338983050847458	0.0220064724919094	0.0127490039840637	0.00204498977505112	0.0898268398268398	0.394018205461639	0.025	0	0.00138600138600139	0.00356930398572278	0	0.00312744331508991	0.0041025641025641	0.00337457817772778
1602	0.282485875706215	0.0913461538461538	0.00291545189504373	0.0385964912280702	0.0841784989858012	0.175088131609871	0.0242792109256449	0.00427350427350427	0.0104166666666667	0.00254971953085161	0.0050125313283208	0.00294550810014728	0.00346020761245675	0.00332225913621262
1603	0.484764542936288	0.00130718954248366	0.00289855072463768	0.382470119521912	0.337078651685393	0.00451263537906137	0	0.00396301188903567	0.00472813238770686	0.00254323499491353	0	0.0048780487804878	0.00540540540540541	0
1604	0.349258649093904	0.24390243902439	0	0.0026525198938992	0.346820809248555	0.0597938144329897	0.31044776119403	0.00397953382603752	0.00132978723404255	0.00444444444444444	0.00323101777059774	0.00378310214375788	0.00149925037481259	0.00420168067226891
1605	0.0072463768115942	0.756916996047431	0.204225352112676	0	0.370942812982998	0.230842911877395	0.536082474226804	0.00793650793650794	0.00382165605095541	0.00389972144846797	0.002389486260454	0.00378310214375788	0.00212389380530973	0.00260416666666667
1606	0.00956937799043062	0.35448275862069	0.328697850821745	0.167372881355932	0.377666248431619	0.00367647058823529	0.227067669172932	0.00348432055749129	0.00239808153477218	0.0034965034965035	0.00611620795107034	0.00321802091713596	0.00355450236966825	0.00217627856365615
1607	0.00337457817772778	0.363507779349364	0.178895300906843	0.0373665480427046	0.573385518590998	0.0115606936416185	0.0166666666666667	0.00630517023959647	0.00125786163522013	0.00231481481481481	0.00772200772200772	0.00394218134034166	0.00683176771989752	0
1608	0.00311526479750779	0.363507779349364	0	0.00209205020920502	0.0303030303030303	0.064721969006381	0	0.00513478818998716	0.00134048257372654	0	0.00535475234270415	0	0.00628491620111732	0
1609	0.00444444444444444	0.363507779349364	0	0.0225140712945591	0.294871794871795	0.0316027088036117	0.0213903743315508	0.00243013365735115	0.00142857142857143	0	0.00493827160493827	0.00161550888529887	0.00192926045016077	0.00267141585040071
1610	0.183406113537118	0.27994227994228	0.00512445095168375	0.00970873786407767	0.2421875	0.00158102766798419	0.00510204081632653	0.00452830188679245	0.0037359900373599	0.00303555941023417	0	0.00602409638554217	0.0048025613660619	0
1611	0.510228640192539	0.267217630853994	0.0372093023255814	0.219206680584551	0.5	0.00155038759689922	0.0029585798816568	0.00460829493087558	0.00372208436724566	0.00131061598951507	0.00275862068965517	0	0.00476694915254237	0
1612	0.130472854640981	0.267217630853994	0.00369276218611521	0.394736842105263	0.412790697674419	0	0.0346820809248555	0.00237341772151899	0.00383631713554987	0.00387096774193548	0.0036101083032491	0	0	0.00643776824034335
1613	0.135701275045537	0.153543307086614	0.137640449438202	0.174280879864636	0.379679144385027	0.141207815275311	0.591584158415842	0.00248344370860927	0.00370096225018505	0.000943396226415094	0.0037359900373599	0	0.00842105263157895	0.00651465798045603
1614	0.135701275045537	0.159183673469388	0.518518518518518	0	0.0034965034965035	0.275922671353251	0.158385093167702	0.00254452926208651	0.00239425379090184	0.00393700787401575	0	0.00676437429537768	0.0105263157894737	0
1615	0.135701275045537	0.361519607843137	0.0456663560111836	0	0.00865800865800866	0.286893704850361	0.161904761904762	0.00274977085242896	0.00225479143179256	0.00410172272354389	0	0	0.00523952095808383	0
1616	0.00166944908180301	0.370138017565872	0.0456663560111836	0.00144300144300144	0.130208333333333	0.1	0.161904761904762	0.00264375413086583	0.00229885057471264	0.0033167495854063	0.00374531835205993	0.0120300751879699	0	0
1617	0.00159235668789809	0.301498127340824	0.0456663560111836	0.00740740740740741	0.268382352941176	0.118811881188119	0.161904761904762	0.00264200792602378	0.00496277915632754	0.00346020761245675	0.00338983050847458	0.01440329218107	0	0
1618	0.00159235668789809	0.318811881188119	0.0137812230835487	0	0.218733916623778	0.00313199105145414	0.0161290322580645	0.00271186440677966	0.00499168053244592	0.00185701021355617	0.00543478260869565	0.00274599542334096	0.00358056265984655	0.00152671755725191
1619	0.0252463054187192	0.329580348004094	0.0137812230835487	0.298850574712644	0.072189349112426	0.00721153846153846	0.015	0.00368324125230203	0.00529100529100529	0.00187793427230047	0	0.00272479564032698	0.00369913686806412	0.00153374233128834
1620	0.026031746031746	0.329580348004094	0.0138888888888889	0.428571428571429	0.0274798927613941	0.00590841949778434	0.015	0.00390815828041036	0.00529100529100529	0.00193236714975845	0.00440528634361234	0.00359712230215827	0.00365408038976857	0.00158730158730159
1621	0.0050251256281407	0.501972386587771	0.0282451923076923	0.0475319926873857	0.0305059523809524	0.207578253706755	0.0296610169491525	0.00473559589581689	0.00754005655042413	0.00734048560135517	0	0.00294117647058824	0.0022002200220022	0.00111731843575419
1622	0.00512382578992314	0.512588116817724	0.029375	0.0500963391136802	0.191374663072776	0.481481481481481	0.0303030303030303	0.00485436893203883	0.00788954635108481	0.00742009132420091	0	0.0125628140703518	0.00561009817671809	0.00117647058823529
1623	0.00390879478827362	0.512588116817724	0.0305989583333333	0.0500963391136802	0.312775330396476	0.0847628657921292	0.0289608177172061	0.00484848484848485	0.00792864222001982	0.00747663551401869	0	0.0209205020920502	0.00518582541054451	0.00333333333333333
1624	0.00412938747419133	0.515182186234818	0.0305989583333333	0.0500963391136802	0.00411522633744856	0.0881427072402938	0.0292598967297762	0.0048661800486618	0.00826446280991736	0.00749531542785759	0	0.00985221674876847	0.0054005400540054	0.00169491525423729
1625	0.00427960057061341	0.0072992700729927	0.2068669527897	0.0050251256281407	0.0804387568555759	0.0881427072402938	0.0794270833333333	0.00526662277814352	0	0.0137931034482759	0	0.00264550264550265	0.00549954170485793	0.00232288037166086
1626	0.00427960057061341	0.179620034542314	0.212334801762115	0.00453514739229025	0	0.0881427072402938	0.0816599732262383	0.00526662277814352	0.00265957446808511	0.0144927536231884	0	0	0.00586510263929619	0.00233372228704784
1627	0.138972809667674	0.534364261168385	0.212334801762115	0.00453514739229025	0	0.00453309156844968	0.0840220385674931	0.00454201362604088	0.00371402042711235	0.0145719489981785	0	0.00585365853658537	0.00149365197908887	0.00246305418719212
1628	0.142414860681115	0.00161812297734628	0.215370866845398	0.0218978102189781	0.180894308943089	0.0043859649122807	0.0840220385674931	0.00484261501210654	0.0029673590504451	0.0155038759689922	0.00357142857142857	0.0032258064516129	0.00148920327624721	0.00246305418719212
1629	0.142414860681115	0.457809694793537	0.00266666666666667	0.0233160621761658	0	0.0043859649122807	0.205128205128205	0.00482703137570394	0.0111265646731572	0.00472813238770686	0.00192307692307692	0.00435413642960813	0.00151860288534548	0.0032520325203252
1630	0.14488188976378	0.134228187919463	0.128587830080367	0.0494845360824742	0	0.012924071082391	0.211221122112211	0.00348128807658834	0.003003003003003	0.00251256281407035	0.0075046904315197	0	0.00480769230769231	0.00347222222222222
1631	0.00235849056603774	0.239130434782609	0.347202295552367	0.051063829787234	0.33786231884058	0.0106907894736842	0.211221122112211	0.00255102040816327	0.02	0.00298953662182362	0.00773694390715667	0.00441361916771753	0.00439422473320778	0.00345423143350604
1632	0.0275862068965517	0.176610978520286	0.00376411543287327	0.0382775119617225	0.378296146044625	0.0416666666666667	0.213689482470785	0.00417710944026733	0.00644122383252818	0.00662983425414365	0.00279329608938547	0.00423728813559322	0.00617828773168579	0.00373831775700935
1633	0.210589651022864	0.332755632582322	0.243759177679883	0.0406091370558376	0.359940872135994	0.04364694471387	0.00480769230769231	0.00607287449392713	0.00192492781520693	0.00441014332965821	0.00281293952180028	0.00358744394618834	0.00558659217877095	0
1634	0.00106723585912487	0.407166123778502	0	0.0430879712746858	0.268617021276596	0.056782334384858	0.331868131868132	0.00271493212669683	0.00113765642775882	0.0075187969924812	0.0016025641025641	0.00345423143350604	0.0027972027972028	0.00641848523748395
1635	0.164691943127962	0.66218487394958	0	0.0430879712746858	0.0434782608695652	0.0603520536462699	0.276527331189711	0.00346320346320346	0.00236127508854782	0.00333333333333333	0.00161550888529887	0	0.00282685512367491	0.00292825768667643
1636	0	0.210176991150442	0.0450054884742042	0.184415584415584	0.000983284169124877	0.0637732506643047	0.0265060240963855	0.00318471337579618	0.00127388535031847	0.0101721439749609	0.00212765957446809	0.0014367816091954	0.00311769290724864	0.00184842883548983
1637	0.0104166666666667	0.37603993344426	0.215909090909091	0.198879551820728	0	0.0637732506643047	0.304477611940298	0	0.00530785562632696	0.00791717417783191	0.0024390243902439	0	0.00313725490196078	0.0043859649122807
1638	0.0849194729136164	0.177777777777778	0.533169533169533	0.198879551820728	0	0.0731472569778633	0	0.00214132762312634	0.00162074554294976	0.00614868641699273	0.00245098039215686	0	0.000904977375565611	0
1639	0.150943396226415	0	0.00172117039586919	0.203438395415473	0	0.0748031496062992	0	0.00483968542044767	0	0.00178731009830206	0.00284090909090909	0	0.000942507068803016	0
1640	0.131190269331017	0.243626062322946	0.228837209302326	0.00340136054421769	0	0.0748031496062992	0.198863636363636	0.00378787878787879	0.00368188512518409	0.00656167979002625	0.00444444444444444	0	0.000954198473282443	0.00204498977505112
1641	0.550302363936229	0.57029702970297	0.016359918200409	0.163533834586466	0	0.0762286860581745	0.201680672268908	0.00267444687575979	0.00136425648021828	0.00101214574898785	0.00145985401459854	0	0.00102354145342886	0.00272851296043656
1642	0.0541611624834875	0.281818181818182	0.0055452865064695	0.355329949238579	0	0.00357142857142857	0.262357414448669	0.00555996822875298	0.00103734439834025	0.00240384615384615	0.00522875816993464	0	0.00353356890459364	0.00298953662182362
1643	0.153713298791019	0.287836583101207	0.27061310782241	0	0	0.101851851851852	0.590966122961104	0.0037037037037037	0.00108342361863489	0.0046242774566474	0	0	0.00255536626916525	0.00213903743315508
1644	0.00325379609544469	0.00829875518672199	0.398009950248756	0.367977528089888	0	0.156091370558376	0.180887372013652	0.00535905680600214	0	0.00437445319335083	0	0	0.00586510263929619	0.0017825311942959
1645	0	0.278554778554779	0.138373751783167	0	0	0.00433526011560694	0.197115384615385	0.00408163265306122	0.00392670157068063	0.00552486187845304	0.00813008130081301	0	0.00743494423791822	0
1646	0.0687093779015785	0.377682403433476	0.140274765003615	0	0	0.171690694626474	0.00376647834274953	0.00162074554294976	0.002909796314258	0.00573476702508961	0.00383141762452107	0	0.00484027105517909	0
1647	0.303743315508021	0.159447004608295	0.00436681222707424	0.0689655172413793	0	0.005	0	0.00385802469135802	0.00376647834274953	0	0	0	0.00335570469798658	0.00704225352112676
1648	0.127548048922539	0.250676284941389	0.0763941940412529	0.199445983379501	0	0.00598802395209581	0.0466321243523316	0.00845253576072822	0.00177935943060498	0.00335570469798658	0.00449775112443778	0	0	0.00528401585204756
1649	0.12889935256033	0.254089422028353	0.00269299820466786	0.204494382022472	0	0.00152439024390244	0.386727688787185	0.00874243443174176	0.00875656742556918	0.00242130750605327	0.00171232876712329	0	0.00743889479277365	0
1650	0.00574712643678161	0.275459098497496	0.004062288422478	0.573509933774834	0	0.0873907615480649	0.26474278544542	0.00410677618069815	0	0.00468933177022274	0.00368324125230203	0	0.0107142857142857	0.00561797752808989
1651	0.0121621621621622	0	0.0047244094488189	0.133843212237094	0.248447204968944	0.219330855018587	0.266078184110971	0.00154083204930663	0.00399201596806387	0.00302114803625378	0.00124688279301746	0.00265604249667995	0.00257289879931389	0.00578871201157742
1652	0.00167574361122748	0.0595327807083647	0.0144927536231884	0.15025041736227	0.19559902200489	0.433070866141732	0.12	0.00287026406429392	0.00533333333333333	0.0036231884057971	0.00572737686139748	0.00324675324675325	0.00288646568313021	0
1653	0.0171232876712329	0.134042553191489	0.00747863247863248	0.0040650406504065	0	0.00427350427350427	0.00130890052356021	0.00726141078838174	0	0.00233100233100233	0.00185873605947955	0.00636942675159236	0.00167785234899329	0.00152671755725191
1654	0.0140562248995984	0.386217948717949	0	0.00512820512820513	0.00276243093922652	0.163873370577281	0.0188340807174888	0.00641848523748395	0.0046801872074883	0	0	0	0.00288392213410238	0
1655	0.00636942675159236	0.257080610021787	0.0121886592474828	0.110769230769231	0.00649350649350649	0.00232828870779977	0.0066577896138482	0.0036231884057971	0	0.00377358490566038	0.00324254215304799	0.00366300366300366	0.00578034682080925	0
1656	0.00353669319186561	0.628508124076809	0.138166894664843	0.169660678642715	0.00341005967604433	0.00244498777506112	0.00169204737732657	0.00440917107583774	0.00563380281690141	0.00119189511323004	0.00345224395857307	0.00252844500632111	0.00488599348534202	0.00668896321070234
1657	0.00238663484486874	0.0989010989010989	0.239583333333333	0.151843817787419	0.424113475177305	0.079484425349087	0.00460829493087558	0.00844594594594595	0	0.00561797752808989	0.00405679513184584	0.0068259385665529	0.00464156781846313	0.00520833333333333
1658	0.00431034482758621	0.00350877192982456	0.122448979591837	0.153846153846154	0.0238095238095238	0.283489096573209	0.00510204081632653	0.00529100529100529	0.00785340314136126	0.00266489007328448	0.0022271714922049	0	0.00384985563041386	0
1659	0.0252844500632111	0.00149253731343284	0.330583058305831	0	0.0238095238095238	0.128230616302187	0	0.00611995104039168	0.00352112676056338	0.00245821042281219	0.00437636761487965	0	0.00315789473684211	0.00552486187845304
1660	0.195460277427491	0.248901903367496	0	0.00485436893203883	0.0238095238095238	0.130346232179226	0.0021978021978022	0.00124300807955252	0.00194174757281553	0.00559701492537313	0	0	0.00111982082866741	0
1661	0.0334788937409025	0	0.00283018867924528	0.00434782608695652	0.0238095238095238	0.0632411067193676	0.0438413361169102	0.00282087447108604	0	0.00166112956810631	0.00383631713554987	0	0.00496277915632754	0
1662	0.353066666666667	0.613496932515337	0.00372208436724566	0.00341296928327645	0.0238095238095238	0.0397727272727273	0.193251533742331	0.00442477876106195	0.00370828182941904	0	0.0028169014084507	0	0.00183150183150183	0
1663	0.00666666666666667	0.331715210355987	0.154941373534338	0.0016260162601626	0.0238095238095238	0.00264131008980454	0.165625	0	0.000917431192660551	0.00178465199286139	0	0	0.00495750708215297	0.00340715502555366
1664	0.00309278350515464	0.310240963855422	0	0.00873362445414847	0.0222222222222222	0.00581395348837209	0.387035271687321	0.00337268128161889	0.00344530577088717	0	0.00558659217877095	0	0.00327868852459016	0.000871080139372822
1665	0.0033003300330033	0.0592885375494071	0.43801652892562	0.0105263157894737	0.0222222222222222	0.00315208825847124	0.246913580246914	0	0.00252525252525253	0.00363636363636364	0	0	0.0028328611898017	0.00578034682080925
1666	0.0781115879828326	0.358904109589041	0.302872062663185	0	0.0222222222222222	0.00956937799043062	0.00327868852459016	0.00350058343057176	0.00222965440356745	0.0030441400304414	0	0	0.00803212851405622	0
1667	0.00346020761245675	0.00924702774108322	0.231971153846154	0.0046189376443418	0.0222222222222222	0.020293122886133	0	0.00305810397553517	0.00230149597238205	0.00690131124913734	0.00638297872340425	0	0.00240673886883273	0
1668	0.398425196850394	0.00568181818181818	0.0501567398119122	0.00237529691211401	0.0222222222222222	0	0.177777777777778	0.00288659793814433	0.00727272727272727	0.00486223662884927	0.00475059382422803	0	0.0067911714770798	0.00277392510402219
1669	0.242839352428394	0.389776357827476	0.305945945945946	0.275	0.0222222222222222	0.00165837479270315	0.00943396226415094	0.0065028901734104	0.00806451612903226	0.0041025641025641	0.000969932104752667	0	0.00298804780876494	0
1670	0.208333333333333	0.339712918660287	0.00828402366863905	0.0735294117647059	0.015748031496063	0.00808625336927224	0.411873840445269	0.00439319055464031	0.00120048019207683	0.00258531540847983	0.00199401794616152	0.00472813238770686	0.00462962962962963	0.000908265213442325
1671	0.00268096514745308	0.617328519855596	0	0.448529411764706	0.00470957613814757	0.136842105263158	0.198564593301435	0	0.00325027085590466	0	0.00232558139534884	0.00255102040816327	0.00253485424588086	0.00123456790123457
1672	0.265360641139804	0.488255033557047	0.179372197309417	0	0.184848484848485	0.0975609756097561	0.308219178082192	0.00432276657060519	0.00111856823266219	0.00780234070221066	0	0.00808625336927224	0.00391849529780564	0.00374064837905237
1673	0.0065093572009764	0.353448275862069	0.239622641509434	0	0.341176470588235	0.313997477931904	0	0.0046395431834404	0	0.00457875457875458	0	0.014218009478673	0.00448430493273543	0
1674	0	0.0501392757660167	0.556989247311828	0	0.276190476190476	0.00436681222707424	0.214137214137214	0.00198412698412698	0.00527704485488127	0.00362756952841596	0.0078740157480315	0.0114068441064639	0	0
1675	0.420542635658915	0.706652126499455	0.248506571087216	0.215880893300248	0.193548387096774	0.00383141762452107	0.0205761316872428	0.00638637573177222	0.00315291644771414	0.00725294650951949	0.00617283950617284	0.00430570505920344	0.00205761316872428	0.000963391136801541
1676	0.164516129032258	0.834909716251075	0.159203980099502	0.0053475935828877	0.104368932038835	0.00914076782449726	0	0.00352360817477097	0.00394973070017953	0.00948212983223924	0	0.00332225913621262	0.0136054421768707	0
1677	0.572691552062868	0.238605898123324	0.00217864923747277	0.349206349206349	0	0.093854748603352	0.391891891891892	0.00415800415800416	0.003382949932341	0.00181159420289855	0.00122473974280465	0.00900900900900901	0.003690036900369	0.0027359781121751
1678	0.3406292749658	0.0029585798816568	0.480191693290735	0.193732193732194	0	0	0.291187739463602	0.00700525394045534	0.00184162062615101	0.00292682926829268	0.00167224080267559	0	0.0112359550561798	0.0037037037037037
1679	0.18952380952381	0.11142061281337	0.622071837584591	0.171717171717172	0	0.398116438356164	0.552688172043011	0.00779036827195467	0	0.003258087037468	0.00229621125143513	0	0.00126849894291755	0.00518134715025907
1680	0.0120724346076459	0.405442176870748	0.10762331838565	0.00452488687782805	0	0.249262536873156	0.468325791855204	0.00198019801980198	0.00281293952180028	0.00422195416164053	0	0	0.00175592625109745	0.00343642611683849
1681	0.593023255813954	0.276157804459691	0.00444444444444444	0.318396226415094	0.228900255754476	0.140845070422535	0.155294117647059	0.00826848249027237	0.00277970813064628	0.00701262272089762	0.00279329608938547	0.0028030833917309	0.0043613707165109	0.00517241379310345
1682	0.734642497482377	0.0776470588235294	0.0023696682464455	0.00248138957816377	0.27810650887574	0.00611620795107034	0	0.00976350618355392	0.0113895216400911	0.0072992700729927	0.0011001100110011	0.00455580865603645	0.00512820512820513	0
1683	0.0255292652552927	0.489614243323442	0.27	0	0.00294117647058824	0.272835112692764	0.539739884393064	0.00342130987292278	0.00392156862745098	0.0050251256281407	0.00363636363636364	0.00276625172890733	0.0036036036036036	0.0030060120240481
1684	0.00181488203266788	0.00596125186289121	0.00911680911680912	0.338514680483592	0.120481927710843	0	0.666326530612245	0.00589622641509434	0	0.00354138999557326	0.00284900284900285	0.00720164609053498	0.00277315585135885	0.00357621814930711
1685	0.0447368421052632	0.6640625	0.00814111261872456	0.221153846153846	0.166315789473684	0	0.28428927680798	0	0.00352733686067019	0.00137362637362637	0.0028169014084507	0.0077120822622108	0.00864553314121038	0.00444444444444444
1686	0.152081563296517	0.7109375	0.358959195742164	0.479120879120879	0.039344262295082	0.317582417582418	0.00162074554294976	0.00304480208786429	0.0203488372093023	0.00284629981024668	0.00389105058365759	0.00132100396301189	0.00355239786856128	0.00225733634311512
1687	0.00355691056910569	0.331896551724138	0.00591133004926108	0.208722741433022	0.0260145681581686	0.222222222222222	0.0213903743315508	0.005	0.0068649885583524	0.0050761421319797	0.00211640211640212	0	0.00589970501474926	0
1688	0.402722631877482	0.107329842931937	0.45880574452003	0.349137931034483	0.0285714285714286	0.509135200974421	0.261666666666667	0.00360419397116645	0	0.00541586073500967	0.00491803278688525	0	0.00334672021419009	0.00287631831255992
1689	0	0.526377491207503	0.25	0.0050251256281407	0.42707240293809	0.199011124845488	0.0099009900990099	0	0.0014367816091954	0.00201207243460765	0.00363636363636364	0.00344827586206897	0.00253592561284869	0.00205549845837616
1690	0.538115038115038	0	0.00263157894736842	0.502886002886003	0.14792899408284	0.0977130977130977	0.00557103064066852	0.00426136363636364	0.00470588235294118	0.0060882800608828	0.00453808752025932	0.00604229607250755	0.000831946755407654	0.00278551532033426
1691	0.282710280373832	0	0.0288065843621399	0.652129817444219	0.176056338028169	0.0147783251231527	0.237983587338804	0.00172413793103448	0	0.00132275132275132	0.00480979449059904	0.00641025641025641	0.00411522633744856	0.00122850122850123
1692	0.191056910569106	0.352668213457077	0.0356294536817102	0.251953125	0.0241691842900302	0.476580796252927	0	0.00420168067226891	0.0016260162601626	0	0.00221483942414175	0	0.0046101423130888	0.00520833333333333
1693	0.0590405904059041	0.270147559591373	0.00593119810201661	0.00354609929078014	0.118055555555556	0.622065727699531	0.467515923566879	0.00372208436724566	0.00291828793774319	0.00841750841750842	0.00421940928270042	0.00165289256198347	0.00481283422459893	0.00276625172890733
1694	0.31969696969697	0.0103950103950104	0	0	0.227537922987165	0.136122177954847	0.425641025641026	0.00386100386100386	0.00150602409638554	0	0.00280112044817927	0.00612557427258806	0.00363070539419087	0
1695	0.00364963503649635	0.0857787810383747	0.20487106017192	0.3	0	0.00260078023407022	0.0255102040816327	0.00153609831029186	0.00156739811912226	0.00691699604743083	0.00230414746543779	0.0053475935828877	0	0.003690036900369
1696	0	0.3580375782881	0.0937238493723849	0.0094722598105548	0	0.00743494423791822	0	0.00301204819277108	0.00169635284139101	0.00157728706624606	0.00316455696202532	0.0048	0.00602409638554217	0
1697	0.0970464135021097	0.571428571428571	0.00413793103448276	0.260808926080893	0.232358003442341	0.0967423494570582	0.381044487427466	0.00353982300884956	0.1775	0.00429184549356223	0.00240963855421687	0.000765110941086458	0.00200803212851406	0.00192678227360308
1698	0.132465543644717	0.00240963855421687	0.0575296108291032	0.0104712041884817	0.00510204081632653	0.0103492884864166	0	0.00431654676258993	0.00263852242744063	0	0.0140845070422535	0.0036563071297989	0.00368421052631579	0
1699	0.00607533414337789	0	0.261867088607595	0.524714828897338	0.0186915887850467	0	0	0.00546448087431694	0.00806451612903226	0.00341997264021888	0.000754716981132075	0	0.00157232704402516	0
1700	0.00234192037470726	0.289124668435013	0.00203252032520325	0.188118811881188	0.12536443148688	0.189338235294118	0.28	0.00304878048780488	0	0.00175438596491228	0	0.00328587075575027	0.00476028561713703	0.00345622119815668
1701	0.248481166464156	0.00480769230769231	0.00576923076923077	0.00727272727272727	0.00352733686067019	0.00620347394540943	0.126297577854671	0.00527704485488127	0	0.012280701754386	0	0	0	0.00158227848101266
1702	0.000779423226812159	0	0.00647249190938511	0.0923076923076923	0.00352733686067019	0.560464245600899	0	0.00439238653001464	0.00278551532033426	0	0.00431034482758621	0	0.00308225775380466	0
1703	0.0084985835694051	0.31304347826087	0.00187793427230047	0.211111111111111	0.00122549019607843	0.225388601036269	0.0498442367601246	0.00677506775067751	0	0.00189035916824197	0.00258397932816537	0.00177777777777778	0	0
1704	0.0110497237569061	0.579254079254079	0.00445765230312036	0.00392156862745098	0.00387596899224806	0	0.213513513513514	0.004739336492891	0.00563204005006258	0.006426735218509	0.0165016501650165	0.00210526315789474	0.00141843971631206	0.00567375886524823
1705	0.00299102691924227	0.0770712909441233	0.0448717948717949	0	0	0.118025751072961	0.00471698113207547	0.00206611570247934	0.00267737617135207	0.00465116279069767	0.00480769230769231	0.0025974025974026	0.00134228187919463	0
1706	0.00159235668789809	0.10025706940874	0.227586206896552	0.283625730994152	0.0403225806451613	0.38848167539267	0.0032258064516129	0.00409276944065484	0.00347826086956522	0.00909090909090909	0.00451467268623025	0.00604229607250755	0.00362756952841596	0.00294117647058824
1707	0	0.00249376558603491	0.435294117647059	0.160330578512397	0.111111111111111	0.00316455696202532	0	0.00465116279069767	0	0.0040650406504065	0.00136798905608755	0	0.00196463654223969	0
1708	0.202247191011236	0.002710027100271	0	0.00819672131147541	0	0.00636942675159236	0.00181818181818182	0	0	0.00367647058823529	0.0027972027972028	0.00806451612903226	0	0.00219298245614035
1709	0.411347517730496	0.39344262295082	0	0.0261780104712042	0	0.295454545454545	0.00557103064066852	0.00731261425959781	0.0381231671554252	0.00351699882766706	0.00595238095238095	0.00852272727272727	0.00358056265984655	0.00251889168765743
1710	0	0.39344262295082	0.0227790432801822	0.277349768875193	0.00119047619047619	0.183673469387755	0	0.00395256916996047	0.0381231671554252	0.00562587904360056	0.00566251415628539	0.00137174211248285	0.00309119010819165	0
1711	0	0.39344262295082	0.0252525252525253	0	0.0476190476190476	0	0.307692307692308	0.00506970849176172	0.0381231671554252	0.00509337860780985	0	0.00706713780918728	0.00598086124401914	0
1712	0.00683371298405467	0.281501340482574	0.0596153846153846	0	0.354981549815498	0.00765696784073507	0.35952380952381	0.00153609831029186	0	0	0	0.0036941263391208	0.00573065902578797	0.0056657223796034
1713	0.00261780104712042	0.315315315315315	0.0652173913043478	0.0212765957446809	0.00571895424836601	0.226870474658085	0.0207253886010363	0.0020746887966805	0	0	0	0.00233644859813084	0.00530503978779841	0.00192307692307692
1714	0.0502152080344333	0.220142602495544	0.0652173913043478	0.00255102040816327	0.0393013100436681	0.00428724544480171	0.0313725490196078	0.00574712643678161	0.00338218714768884	0	0.0046189376443418	0	0.00601202404809619	0
1715	0.0519287833827893	0.461095100864553	0	0.00353356890459364	0.158620689655172	0.0017636684303351	0	0.0062992125984252	0.00486381322957198	0.0041407867494824	0.00549450549450549	0.0144927536231884	0.0035778175313059	0
1716	0.0519287833827893	0.539823008849557	0	0.0337837837837838	0.0517241379310345	0	0	0.0062992125984252	0.00240096038415366	0.00453514739229025	0.010443864229765	0.000970873786407767	0	0
1717	0.0535714285714286	0.180933852140078	0	0.00757575757575758	0.00654817586529467	0.00217155266015201	0.0238907849829352	0.00455927051671732	0.00163132137030995	0.00458715596330275	0	0.0015552099533437	0.00460829493087558	0
1718	0.0587188612099644	0.523629489603025	0.0296833773087071	0.251329787234043	0.21866295264624	0.00317965023847377	0.0238907849829352	0.00487012987012987	0.00403690888119954	0.00101522842639594	0.00683994528043776	0.00535475234270415	0	0
1719	0.00687929956222639	0.00448430493273543	0.42713567839196	0.0439739413680782	0.263959390862944	0.00588235294117647	0.0238907849829352	0.00525394045534151	0.00288184438040346	0.00721153846153846	0.0029126213592233	0.00790067720090293	0.00249376558603491	0
1720	0.294501397949674	0.0050761421319797	0.152823920265781	0.0598669623059867	0	0.181818181818182	0.003003003003003	0.00357568533969011	0.00697674418604651	0.00233826968043648	0.0036144578313253	0	0.0106382978723404	0.00613496932515337
1721	0.226379794200187	0.0015600624024961	0	0.037344398340249	0	0.302049622437972	0.00319488817891374	0.00538720538720539	0.00579150579150579	0.00372670807453416	0.00396825396825397	0	0.00222098833981122	0.00671140939597315
1722	0.00945945945945946	0.501501501501502	0.206130268199234	0.0409090909090909	0	0.0122377622377622	0.0283687943262411	0.005	0.00147783251231527	0.00560081466395112	0.00446428571428571	0	0.00313807531380753	0.00199203187250996
[truncated: 23,861 more rows]
