# Supplementary material for: Extensive sequence duplication in Arabidopsis revealed by pseudo-heterozygosity
Source: Genome Biol. 2023 Mar 9;24:44. doi: 10.1186/s13059-023-02875-3 (PMC9999624; doi:10.1186/s13059-023-02875-3)
Supplement: Supplementary file 3 — Additional file 3. Methylation value per gene of all accessions mapped to the corresponding genome. CG and CHG weighted average per genes of the 6 accessions analyzed. Row names correspond to the gene ID. (the “_” corresponds to the multiple copies detected). The column name to the CG and CHG for each accession. [file 13059_2023_2875_MOESM3_ESM.csv]

1254	cg	chg	chh
AT1G01280	0.005620848237097598	0.003857280617164899	0.00338829907386492
AT1G01390_1	0.0027563395810363835	0.002583979328165375	0.0032138442521631645
AT1G01410	0.03318077803203661	0.002457002457002457	0.006844106463878327
AT1G01390_2	0.002512562814070352	0.0024390243902439024	0.006830601092896175
AT1G01530	0.5	0.06593406593406594	0.013706140350877192
AT1G01580	0.009148486980999296	0.003590664272890485	0.004487658937920718
AT1G01610	0.02567829457364341	0.001447178002894356	0.006749846594395582
AT1G02470	0.2447418738049713	0.10845295055821372	0.07842340511986998
AT3G47965_3	0.8942731277533039	0.35728542914171657	0.06956521739130435
AT1G02790	0.005747126436781609	0.004032258064516129	0.004772510340439071
AT1G03106_1	0.8255813953488372	0.4787234042553192	0.0944081336238199
AT1G79170_2	0.007407407407407408	0.02702702702702703	0.0
AT1G03200	0.44285714285714284	0.0851063829787234	0.03426395939086294
AT1G03240_1	0.01652892561983471	0.0	0.011204481792717087
AT1G03445	0.0071581961345740875	0.0039603960396039604	0.0036786344908769863
AT1G03240_2	0.020689655172413793	0.0	0.006472491909385114
AT1G03810	0.0	0.003976143141153081	0.004669260700389105
AT1G03870	0.0038948393378773127	0.007272727272727273	0.0042863266180882984
AT1G04220	0.005702436495593572	0.0056753688989784334	0.004023605150214592
AT1G04500	0.028679245283018868	0.0028591851322373124	0.0043125317097919835
AT1G05030	0.031862745098039214	0.0059594755661501785	0.004780999383096854
AT1G05035_1	0.5317460317460317	0.37388724035608306	0.14430785676109031
AT1G05783_3	0.6025641025641025	0.3783783783783784	0.15375854214123008
AT1G05240	0.006802721088435374	0.0	0.002232142857142857
AT1G05615	0.0	0.0	0.004332129963898917
AT1G05650	0.0053705692803437165	0.003988035892323031	0.00515630035449565
AT1G05660	0.002638522427440633	0.0063025210084033615	0.0030469226081657527
AT1G05780	0.05121638924455826	0.006984866123399301	0.0065256525652565255
AT1G05035_3	0.556786703601108	0.13675213675213677	0.04467005076142132
AT1G05783_1	0.081419624217119	0.032432432432432434	0.018664047151277015
AT2G31690_2	0.006595218466611707	0.001282051282051282	0.004181600955794504
AT1G05990_1	0.0	0.0	0.0015772870662460567
AT1G06090	0.00562429696287964	0.0015552099533437014	0.001379310344827586
AT1G06120_2	0.006925207756232687	0.001838235294117647	0.0010515247108307045
AT1G06100	0.005639097744360902	0.004140786749482402	0.0045662100456621
AT1G06120_1	0.007905138339920948	0.005141388174807198	0.005166744950681071
AT1G06148	0.2696011004126547	0.039473684210526314	0.02296360485268631
AT1G05035_7	0.896	0.10714285714285714	0.03926701570680628
AT1G05035_6	0.90625	0.15	0.050119331742243436
AT1G05035_5	0.9105691056910569	0.20454545454545456	0.05025125628140704
AT1G05035_4	0.8811188811188811	0.19148936170212766	0.06206896551724138
AT1G05035_2	0.7413793103448276	0.12871287128712872	0.07650273224043716
AT1G05783_2	0.7413793103448276	0.12871287128712872	0.0745697896749522
AT1G06350_1	0.005050505050505051	0.0	0.005025125628140704
AT1G06360_2	0.005454545454545455	0.0	0.004326663061114116
AT1G06360_1	0.008771929824561403	0.009685230024213076	0.005
AT1G06350_2	0.007836990595611285	0.011204481792717087	0.005034324942791762
AT2G30730_3	0.34051724137931033	0.0022598870056497176	0.004609544468546637
AT1G06990	0.060909090909090906	0.03280839895013123	0.027846027846027847
AT1G07025	0.0	0.004366812227074236	0.0015467904098994587
AT1G07640	0.0166333998669328	0.005016722408026756	0.00458215142919485
AT5G05590_3	0.9133333333333333	0.29141104294478526	0.09477521263669501
AT1G07780_1	0.8982035928143712	0.3830888697152718	0.0828151498021481
AT5G05590_2	0.9093701996927803	0.38913234005258546	0.08717643558464742
AT5G05590_4	1.0	0.7288135593220338	0.22988505747126436
AT1G07980	0.042704626334519574	0.02759276879162702	0.026606875934230195
AT1G08090_1	0.003188097768331562	0.004530011325028313	0.0019455252918287938
AT1G08100_2	0.0036144578313253013	0.003708281829419036	0.0013545546901456147
AT1G08100_1	0.029651593773165306	0.0036003600360036	0.0054003287156609535
AT1G08090_2	0.029806259314456036	0.00272975432211101	0.004422604422604423
AT1G08140	0.00737379466817924	0.0023148148148148147	0.005077574047954866
AT1G08290	0.009708737864077669	0.001564945226917058	0.007389812615465822
AT1G08985	0.011363636363636364	0.013333333333333334	0.003355704697986577
AT1G09030	0.0	0.0	0.0024390243902439024
AT1G09240	0.043914680050188205	0.014925373134328358	0.0025463805020007274
AT1G09245_1	0.8333333333333334	0.14583333333333334	0.0365296803652968
AT1G09260	0.014778325123152709	0.0	0.0025188916876574307
AT1G10190_1	0.8823529411764706	0.4205607476635514	0.05618615209988649
AT4G15053_3	0.8906605922551253	0.40327868852459015	0.05910735826296743
AT4G15050_3	0.8906605922551253	0.40327868852459015	0.05910735826296743
AT1G10680_1	0.05029585798816568	0.004171011470281543	0.005161802660313679
AT1G10745	0.0	0.0	0.0023584905660377358
AT1G10770	0.007268951194184839	0.0	0.0018450184501845018
AT3G14030_2	0.014799154334038054	0.0033222591362126247	0.004781829049611476
AT1G11240	0.013114754098360656	0.0015015015015015015	0.0036325895173845357
AT1G11250	0.00681044267877412	0.0	0.0034569453174104338
AT1G11460	0.03389830508474576	0.03663003663003663	0.03322784810126582
AT1G11580	0.029869321717486	0.004758128469468675	0.004907190100277363
AT1G11590_1	0.8568965517241379	0.40020682523267836	0.0464326160815402
AT4G03930_2	0.8643478260869565	0.399789029535865	0.0468384074941452
AT4G03945_2	0.9439252336448598	0.42792792792792794	0.07329842931937172
AT1G11593_1	0.9439252336448598	0.4246575342465753	0.0735873850197109
AT4G03950_2	0.9047619047619048	0.4896551724137931	0.09406392694063927
AT1G11690	0.005136986301369863	0.0	0.007014809041309431
AT1G11785_1	0.004201680672268907	0.00392156862745098	0.0039447731755424065
AT1G11900	0.18968871595330739	0.0029985007496251873	0.005240174672489083
AT1G11915	0.001893939393939394	0.005847953216374269	0.00380754586362063
AT1G11920_1	0.0034782608695652175	0.007228915662650603	0.0029463759575721863
AT1G30350_2	0.0036900369003690036	0.007692307692307693	0.0030998140111593306
AT1G12020	0.16498838109992253	0.12435897435897436	0.034287616511318245
AT1G12040_1	0.005553351844506148	0.0022650056625141564	0.003927435945389938
AT1G12110	0.0023375409069658717	0.00306044376434583	0.0050259965337954935
AT1G12240	0.004231311706629055	0.002799552071668533	0.003914200720212932
AT1G12260	0.014727540500736377	0.0026917900403768506	0.0027085590465872156
AT1G12775_2	0.0912863070539419	0.0	0.002938295788442703
AT1G12775_3	0.1488095238095238	0.007722007722007722	0.0008396305625524769
AT1G12775_1	0.2289855072463768	0.02393418100224383	0.004801920768307323
AT1G12940	0.0069407367859049655	0.004269854824935952	0.002601156069364162
AT1G13470	0.015167930660888408	0.005246589716684155	0.003756574004507889
AT1G13650	0.008385744234800839	0.001422475106685633	0.0037688442211055275
AT1G13825	0.8441558441558441	0.37971014492753624	0.025551684088269456
AT1G14080_2	0.47058823529411764	0.0035149384885764497	0.0030036968576709795
AT2G15390_5	0.47058823529411764	0.0035149384885764497	0.0030036968576709795
AT1G14110_2	0.47058823529411764	0.0035149384885764497	0.003013444598980065
AT1G14100_2	0.47058823529411764	0.0035149384885764497	0.003013444598980065
AT2G15350_5	0.4758842443729904	0.0035149384885764497	0.0030437836572231327
AT2G15370_5	0.4758842443729904	0.0035149384885764497	0.0030437836572231327
AT1G14080_1	0.15080033698399326	0.0030349013657056147	0.005201040208041608
AT2G15390_4	0.15118243243243243	0.003067484662576687	0.005245107928182368
AT2G15370_4	0.15195246179966043	0.0030840400925212026	0.005295315682281059
AT2G15350_4	0.15195246179966043	0.003110419906687403	0.005127153404429861
AT1G14100_4	0.15457685664939552	0.003228410008071025	0.0049113815929959425
AT1G14110_4	0.15674255691768826	0.003369839932603201	0.005059392872855257
AT1G14100_1	0.0032	0.0032679738562091504	0.0027218290691344584
AT2G15350_6	0.00333889816360601	0.0033632286995515697	0.002502780867630701
AT1G14080_3	0.00333889816360601	0.0033632286995515697	0.0025330706445257528
AT2G15390_6	0.00338409475465313	0.0034924330616996507	0.002565564424173318
AT1G14110_3	0.00338409475465313	0.0034924330616996507	0.002628504672897196
AT1G14110_1	0.006896551724137931	0.002621231979030144	0.006148548942449582
AT1G14080_4	0.005681818181818182	0.0027137042062415195	0.005579171094580234
AT1G14100_3	0.005681818181818182	0.0027137042062415195	0.005341880341880342
AT2G15350_7	0.005681818181818182	0.0028530670470756064	0.005455537370430988
AT1G14550	0.004132231404958678	0.003929273084479371	0.004017677782241864
AT1G14688	0.863063063063063	0.6919561243144424	0.20417383820998278
AT1G15010	0.08095238095238096	0.15757575757575756	0.04074402125775022
AT1G15550	0.0040453074433656954	0.0070921985815602835	0.004116436342252279
AT1G16905	0.000779423226812159	0.004392386530014641	0.0024807056229327455
AT1G17150	0.02601156069364162	0.011655011655011656	0.003988831272437176
AT1G17400	0.16470588235294117	0.014586709886547812	0.004818503051718599
AT1G17420	0.009348706762231224	0.003469210754553339	0.00427461139896373
AT1G59453_2	0.4028776978417266	0.008856682769726247	0.0031561058509346927
AT1G18050	0.39568899153194764	0.14780600461893764	0.028180574555403556
AT1G18130	0.5383458646616541	0.10244648318042814	0.09183046683046683
AT3G10110_2	0.0	0.0	0.0
AT1G18880	0.0798454603992273	0.005235602094240838	0.0043859649122807015
AT1G19086	0.850828729281768	0.6457765667574932	0.15916398713826366
AT1G19090	0.8549695740365112	0.6555423122765197	0.17358152052029602
AT1G19410	0.04815864022662889	0.09543010752688172	0.04156327543424317
AT4G13992_5	0.018518518518518517	0.014285714285714285	0.0049261083743842365
AT4G16015_5	0.015873015873015872	0.011764705882352941	0.0030211480362537764
AT4G13992_6
AT4G16015_6
AT4G13992_7
AT4G16015_7
AT1G19470_2	0.0036576444769568397	0.002176278563656148	0.00380517503805175
AT1G19470_1	0.00354924578527063	0.0027397260273972603	0.004450378282153983
AT4G16015_4	0.0073937153419593345	0.0	0.002474372569812655
AT4G13992_4	0.005988023952095809	0.0	0.0025868440502586844
AT1G20940_2	0.0012315270935960591	0.005905511811023622	0.007332722273143905
AT1G20290	0.024024024024024024	0.007658643326039387	0.005754015823543515
AT1G20850	0.004172461752433936	0.007194244604316547	0.004232164449818622
AT1G20900	0.05093555093555094	0.0012121212121212121	0.003270645952575634
AT1G20940_1	0.0070140280561122245	0.0	0.003896103896103896
AT1G21100_1	0.09803921568627451	0.004597701149425287	0.005684125050751117
AT1G21110_4	0.102803738317757	0.004694835680751174	0.004488330341113106
AT1G21120_4	0.10617760617760617	0.004819277108433735	0.004666355576294913
AT1G21110_1	0.0	0.0	0.004055619930475087
AT1G21100_3	0.0	0.0	0.004112808460634548
AT1G21120_1	0.0	0.0	0.00431832202344232
AT1G21100_4	0.005249343832020997	0.0084985835694051	0.005652620760534429
AT1G21110_2	0.005249343832020997	0.0084985835694051	0.005652620760534429
AT1G21120_2	0.005249343832020997	0.008645533141210375	0.005738132498695879
AT1G21120_3	0.013850415512465374	0.007389162561576354	0.003295668549905838
AT1G21100_2	0.014450867052023121	0.007575757575757576	0.0035087719298245615
AT1G21110_3	0.014450867052023121	0.007575757575757576	0.003482587064676617
AT3G43660_3	0.0025906735751295338	0.0	0.007710100231303007
AT1G21230_4	0.15932914046121593	0.0028200789622109417	0.0044834672146459925
AT1G21230_1	0.0372848948374761	0.0049504950495049506	0.003560528992878942
AT1G21230_3	0.03199343724364233	0.0019430051813471502	0.005203493774391377
AT1G21230_2	0.0010224948875255625	0.004863221884498481	0.0034423407917383822
AT1G21230_5	0.003795066413662239	0.002197802197802198	0.0025108804820890528
AT1G21323	0.0	0.0	0.0011695906432748538
AT1G21510	0.0013089005235602095	0.006349206349206349	0.0021134202183867557
AT1G21540_2	0.00388457269700333	0.001520912547528517	0.0042116346406949196
AT1G21540_1	0.002506265664160401	0.005607476635514018	0.004336513443191674
AT1G21835	0.7647058823529411	0.21951219512195122	0.07936507936507936
AT1G21864_1	0.0	0.0	0.006622516556291391
AT1G21864_2	0.0	0.0	0.0
AT1G21925_1	0.8181818181818182	0.3283582089552239	0.03160270880361174
AT1G21928_1	0.8181818181818182	0.3283582089552239	0.03160270880361174
AT1G21925_2	0.7361111111111112	0.30303030303030304	0.07449856733524356
AT1G21928_2	0.7361111111111112	0.30303030303030304	0.07449856733524356
AT1G21990	0.007164790174002047	0.00267379679144385	0.004460771451062713
AT1G22000_1	0.8154506437768241	0.589572192513369	0.11016096579476861
AT1G22010	0.14335664335664336	0.0064516129032258064	0.004036326942482341
AT1G22015	0.07370517928286853	0.010619469026548672	0.006041222459132907
AT1G22150	0.04216867469879518	0.0025015634771732333	0.004055807916937054
AT1G22290	0.06441717791411043	0.003284072249589491	0.00504266873545384
AT1G22720	0.004830917874396135	0.005119453924914676	0.008378511582060127
AT1G23130	0.697452229299363	0.3979591836734694	0.06910365548322484
AT1G23340	0.01017293997965412	0.004629629629629629	0.009986130374479889
AT1G23480	0.1130298273155416	0.0055309734513274336	0.004760919064375905
AT1G23720_1	0.6949740034662045	0.26481257557436516	0.03575794621026895
AT3G28550_14	0.8006042296072508	0.2981072555205047	0.04543409806567701
AT1G23720_2	0.7987679671457906	0.2992	0.046104195481788846
AT1G23720_5	0.7948139797068771	0.2910321489001692	0.04811715481171548
AT3G54580_16	0.8006042296072508	0.2981072555205047	0.04543409806567701
AT3G54580_17	0.8006042296072508	0.29790419161676646	0.04571682201509099
AT3G28550_13	0.8006042296072508	0.29790419161676646	0.045576407506702415
AT3G28550_15	0.8006042296072508	0.29790419161676646	0.044978165938864625
AT3G54580_18	0.8006042296072508	0.29790419161676646	0.047462406015037595
AT3G28550_16	0.8020512820512821	0.30568356374807987	0.047462406015037595
AT1G23720_3	0.8008474576271186	0.30568356374807987	0.04965585054080629
AT1G23720_4	0.8070175438596491	0.31309904153354634	0.05113924050632911
AT3G54580_19	0.8070175438596491	0.31309904153354634	0.05113924050632911
AT1G24000	0.0	0.0	0.0070921985815602835
AT1G24110	0.025018953752843062	0.001890359168241966	0.005727923627684964
AT1G70170_2	0.005350454788657036	0.009345794392523364	0.0046449900464499
AT1G24256	0.02689486552567237	0.004273504273504274	0.006589785831960461
AT1G24388	0.007407407407407408	0.009900990099009901	0.007123775601068566
AT1G24390	0.003215434083601286	0.008333333333333333	0.006324110671936759
AT1G09245_3	0.8791946308724832	0.23529411764705882	0.030985915492957747
AT1G09245_2	0.8267716535433071	0.14285714285714285	0.11825192802056556
AT5G47300_2	0.006211180124223602	0.004866180048661801	0.005622837370242215
AT3G25460_2	0.004777070063694267	0.0049261083743842365	0.0056694286960314
AT1G25240	0.00321285140562249	0.004784688995215311	0.006002000666888963
AT1G25410	0.001774622892635315	0.001336898395721925	0.004482477587612062
AT1G26240_1	0.5123595505617977	0.16428571428571428	0.028003613369467027
AT4G08370_2	0.5338753387533876	0.10606060606060606	0.017278617710583154
AT4G08370_1	0.48195876288659795	0.09090909090909091	0.013740458015267175
AT4G08370_3	0.4939759036144578	0.1206896551724138	0.017777777777777778
AT4G08370_5	0.4793650793650794	0.1206896551724138	0.013363028953229399
AT1G26240_2	0.048824593128390596	0.010638297872340425	0.003762227238525207
AT4G08370_4	0.05202312138728324	0.010638297872340425	0.004191114836546521
AT4G08370_6	0.06613756613756613	0.01680672268907563	0.004594180704441042
AT1G26320	0.0012970168612191958	0.0	0.008444300097434233
AT1G26380_1	0.10339943342776203	0.003835091083413231	0.00474058467210956
AT1G26420_4	0.10028653295128939	0.0038948393378773127	0.004916689429117728
AT1G26390_2	0.10028653295128939	0.0038498556304138597	0.0049301561216105174
AT1G26410_2	0.10028653295128939	0.0038948393378773127	0.0049382716049382715
AT1G26400_4	0.10028653295128939	0.0038948393378773127	0.004961411245865491
AT1G26390_1	0.10603588907014681	0.007590132827324478	0.004309252217997465
AT1G26420_2	0.10560519902518278	0.007633587786259542	0.004291845493562232
AT1G26410_3	0.10647010647010648	0.007744433688286544	0.003885003885003885
AT1G26400_2	0.10647010647010648	0.007744433688286544	0.0038910505836575876
AT1G26380_2	0.10696517412935323	0.007804878048780488	0.003897116134060795
AT1G26390_5	0.053784860557768925	0.006002400960384154	0.004659832246039142
AT1G26420_5	0.0531496062992126	0.006002400960384154	0.004598405885959534
AT1G26410_5	0.05482233502538071	0.006105006105006105	0.004752851711026616
AT1G26400_1	0.05482233502538071	0.006075334143377886	0.0047169811320754715
AT1G26380_5	0.05168776371308017	0.006097560975609756	0.004740834386852086
AT1G26410_1	0.05461901550910317	0.006469500924214418	0.0048656653268457795
AT1G26390_4	0.054878048780487805	0.0066100094428706326	0.005085120495246518
AT1G26420_3	0.054878048780487805	0.0066100094428706326	0.005088495575221239
AT1G26400_5	0.054878048780487805	0.0066100094428706326	0.005108840515326522
AT1G26380_3	0.055823569951757405	0.0066985645933014355	0.00509864774994458
AT1G26420_1	0.09737510584250635	0.006071118820468344	0.003945230912044558
AT1G26390_3	0.09939498703543648	0.005272407732864675	0.004072831816003833
AT1G26410_4	0.10061242344706911	0.005272407732864675	0.004230960676953708
AT1G26400_3	0.10061242344706911	0.005272407732864675	0.004218362282878412
AT1G26380_4	0.0993897122929381	0.005272407732864675	0.004155463211928624
AT1G26700	0.04	0.004273504273504274	0.00288421920065925
AT1G26710	0.2214765100671141	0.007352941176470588	0.002717391304347826
AT1G26720_2	0.24087591240875914	0.007751937984496124	0.0024630541871921183
AT1G26720_1	0.18951612903225806	0.008849557522123894	0.0045351473922902496
AT1G26762_1	0.125	0.0	0.003401360544217687
AT1G26820	0.028680688336520075	0.0027624309392265192	0.00648202710665881
AT1G22000_2	0.0073937153419593345	0.006696428571428571	0.010723860589812333
AT1G26970	0.00267379679144385	0.002331002331002331	0.002698062300711307
AT1G27080	0.027672955974842768	0.004381161007667032	0.004427333974975939
AT1G27220	0.4423076923076923	0.08653846153846154	0.013915243516761544
AT1G27490	0.005291005291005291	0.0	0.0032615786040443573
AT1G27550_3	0.011976047904191617	0.0043859649122807015	0.0027100271002710027
AT1G27550_1	0.0	0.0	0.0034403669724770644
AT1G27550_2	0.0	0.004975124378109453	0.0
AT1G27670	0.0036319612590799033	0.0036496350364963502	0.0030656039239730227
AT1G27870_1	0.9416666666666667	0.9026548672566371	0.2
AT1G28000	0.027598896044158234	0.003937007874015748	0.0030616150019135095
AT1G28180	0.006864988558352402	0.007832898172323759	0.0057379662097545425
AT1G28230	0.0631704410011919	0.024526198439241916	0.02707057686110216
AT1G28270	0.0027624309392265192	0.008403361344537815	0.006737247353224254
AT5G18937_3	0.898936170212766	0.554	0.10591603053435114
AT1G28335	0.0	0.0	0.006741573033707865
AT1G28430_1	0.25487944890929964	0.002079002079002079	0.006541524459613196
AT5G47990_4	0.2783375314861461	0.0021691973969631237	0.006715506715506716
AT1G54760_3	0.0	0.0	0.004518072289156626
AT1G29090	0.002967359050445104	0.0023781212841854932	0.0025583626479053407
AT1G29100	0.08788598574821853	0.022058823529411766	0.008805723720418272
AT1G29410	0.8491321762349799	0.7027027027027027	0.14548319327731093
AT5G05590_5	0.864406779661017	0.7107988165680473	0.16604303086997194
AT1G29480	0.15598290598290598	0.00963855421686747	0.0037095919448860626
AT1G29920_2	0.042735042735042736	0.002932551319648094	0.0024549918166939444
AT1G29920_1	0.018442622950819672	0.001869158878504673	0.0041249263406010605
AT1G29920_3	0.008052708638360176	0.004454342984409799	0.004143646408839779
AT1G54760_2	0.002506265664160401	0.010362694300518135	0.0023446658851113715
AT1G30060_1	0.2802547770700637	0.03081232492997199	0.0026223776223776225
AT1G30140_1	0.0	0.125	0.0072992700729927005
AT1G30350_1	0.12203389830508475	0.0	0.00303951367781155
AT1G11920_2	0.1254355400696864	0.0	0.0026666666666666666
AT1G30370	0.0326197757390418	0.0030349013657056147	0.002752113229801455
AT1G34575_2	0.004817987152034261	0.0017006802721088435	0.002955400322407308
AT1G30720_1	0.0033569563595673255	0.003898635477582846	0.004262120404901438
AT1G30720_2	0.006176016469377252	0.0041841004184100415	0.004850444624090542
AT1G30740	0.004057543341940244	0.004484304932735426	0.004596191726854892
AT1G30760	0.005203816131830009	0.0	0.005976916735366859
AT1G30780	0.19482386772106397	0.12663316582914572	0.042781722191880575
AT5G01080_2	0.8554913294797688	0.19047619047619047	0.03804347826086957
AT1G30870	0.013032145960034752	0.0020181634712411706	0.003572846367606193
AT5G42430_2	0.003179650238473768	0.00510204081632653	0.0037846930193439865
AT1G30974_2	0.88125	0.35106382978723405	0.03167420814479638
AT1G30972_1	0.88125	0.35106382978723405	0.03103448275862069
AT1G30974_1	0.9047619047619048	0.3939393939393939	0.05958549222797927
AT1G30972_2	0.9047619047619048	0.3939393939393939	0.06199460916442048
AT1G31163	0.11522048364153627	0.09955752212389381	0.11591962905718702
AT1G31250	0.0036101083032490976	0.006756756756756757	0.003587443946188341
AT3G47965_2	0.8744939271255061	0.31270903010033446	0.03613777526821005
AT1G31270_1	0.7040358744394619	0.33430232558139533	0.05559646539027982
AT1G31400_3	0.0	0.008417508417508417	0.0028804608737397984
AT1G31400_4	0.07366071428571429	0.0038684719535783366	0.008014247551202136
AT1G31400_2	0.002257336343115124	0.0016806722689075631	0.004286827747466875
AT1G31400_1	0.0035335689045936395	0.003898635477582846	0.005606728073688426
AT1G31450_1	0.005637467476149176	0.004622496147919877	0.005115089514066497
AT1G31540	0.008017492711370262	0.0024096385542168677	0.004530011325028313
AT1G31630_1	0.010282776349614395	0.008528784648187633	0.001568627450980392
AT1G31640	0.005952380952380952	0.003738317757009346	0.005094043887147335
AT1G31630_2	0.004024144869215292	0.0015313935681470138	0.005518087063151441
AT1G31670	0.00301854247520483	0.003968253968253968	0.0036642238507661557
AT1G31690	0.006057983556901774	0.002307692307692308	0.0030991735537190084
AT1G31740	0.6027227722772277	0.17158931082981715	0.015373528705260629
AT2G04060_2	0.8601036269430051	0.25064599483204136	0.02236266407389402
AT1G31885	0.008361204013377926	0.005361930294906166	0.006263048016701462
AT4G20690_13	0.819047619047619	0.48148148148148145	0.0
AT4G20690_15	0.8	0.09523809523809523	0.023255813953488372
AT4G20690_16	0.5842696629213483	0.21176470588235294	0.0
AT4G20690_17	0.8508771929824561	0.20454545454545456	0.031914893617021274
AT4G20690_8	0.0	0.006968641114982578	0.004571428571428572
AT4G20690_7	0.004524886877828055	0.0	0.00904977375565611
AT4G20690_9	0.0	0.0	0.0
AT4G20690_14	0.006097560975609756	0.0	0.0078125
AT4G20690_11
AT4G20690_10
AT4G20690_12	0.01282051282051282	0.0	0.0
AT1G20400_1	0.7038391224862889	0.48533333333333334	0.03232323232323232
AT1G31910	0.8776223776223776	0.3329718004338395	0.013267955004326508
AT1G31930	0.49043414275202357	0.006264424662050775	0.0033815298507462684
AT1G31960	0.9166666666666666	0.6502057613168725	0.0963302752293578
AT1G20400_2	0.8612099644128114	0.39792387543252594	0.08468595624558928
AT1G32020	0.0	0.0	0.002840909090909091
AT5G48190_2	0.8494117647058823	0.30303030303030304	0.0489556135770235
AT1G32140	0.02054794520547945	0.0024330900243309003	0.004268139593271403
AT1G32180	0.036336779911373705	0.0020826102047900035	0.004864091559370529
AT1G32250	0.026371308016877638	0.0	0.0055891942244993015
AT1G32270	0.4173469387755102	0.3647502356267672	0.08116565617054566
AT5G56490_2	0.005936675461741424	0.005411255411255411	0.005963302752293578
AT1G32300_1	0.005802707930367505	0.005230125523012552	0.0056167153448663226
AT1G32350	0.14240506329113925	0.04621309370988447	0.014908256880733946
AT1G32361	0.1252927400468384	0.0014184397163120568	0.005925250683682771
AT1G79170_3	0.006514657980456026	0.006944444444444444	0.0
AT1G32430	0.33451957295373663	0.1455223880597015	0.01402321083172147
AT1G32480	0.003125	0.003284072249589491	0.004797441364605544
AT1G32510	0.0032258064516129032	0.0029498525073746312	0.004048582995951417
AT1G32780	0.14610778443113773	0.031078610603290677	0.004303719643406086
AT1G32910	0.028144239226033423	0.002288329519450801	0.005391527599486521
AT1G32980	0.007075471698113208	0.0020161290322580645	0.007575757575757576
AT1G33010_1	0.882803943044907	0.5837264150943396	0.12481315396113603
AT1G33010_2	0.009846827133479213	0.004398826979472141	0.0036385688295936932
AT1G33070	0.2358490566037736	0.07989690721649484	0.026300743281875358
AT1G33100	0.11610486891385768	0.00723589001447178	0.00448542237727386
AT1G33280	0.050239234449760764	0.0029940119760479044	0.0031233732431025507
AT1G33440	0.009467455621301775	0.0034752389226759338	0.0032526201662450307
AT5G15690_2
AT1G33600	0.0035536602700781805	0.003668378576669112	0.00332667997338656
AT5G08315_3	0.8627450980392157	0.07142857142857142	0.00684931506849315
AT5G08055_3	0.8627450980392157	0.07142857142857142	0.007246376811594203
AT1G33720	0.00804093567251462	0.006128133704735376	0.004572891896835559
AT3G30840_3	0.012195121951219513	0.00808080808080808	0.006564551422319475
AT1G33760	0.0	0.0016638935108153079	0.009019843656043296
AT1G33820	0.0	0.004608294930875576	0.004807692307692308
AT1G33870_2	0.6666666666666666	0.4	0.0
AT1G33880_2		0.5	0.0
AT1G33900_2		0.0	0.0
AT1G33870_3
AT1G33900_3
AT1G33870_1
AT1G33880_1	0.972972972972973	0.4666666666666667	0.07281553398058252
AT1G33900_1	0.8444444444444444	0.330188679245283	0.04564315352697095
AT1G33910	0.03206412825651302	0.0029498525073746312	0.0038240917782026767
AT1G34015	0.9166666666666666	0.6412213740458015	0.07901390644753477
AT1G34170	0.8568421052631578	0.28368794326241137	0.018763796909492272
AT1G34290	0.8914473684210527	0.4768611670020121	0.06413876563130294
AT1G35240_5	0.8622448979591837	0.4420849420849421	0.05971731448763251
AT1G34410_5	0.8670212765957447	0.43664717348927873	0.060495626822157436
AT1G35540_5	0.8670212765957447	0.43664717348927873	0.060495626822157436
AT1G34390_5	0.8670212765957447	0.43664717348927873	0.0606281957633309
AT1G34310_1	0.8670212765957447	0.43664717348927873	0.0606281957633309
AT1G35520_5	0.8670212765957447	0.43664717348927873	0.0606281957633309
AT1G34315	0.4059259259259259	0.15	0.02986127439454503
AT3G44210_14	0.3853211009174312	0.13432835820895522	0.02349206349206349
AT3G43870_20	0.42287694974003465	0.1048780487804878	0.02078853046594982
AT3G29794_6	0.8586956521739131	0.5706214689265536	0.09932497589199614
AT2G16040_5	0.8543689320388349	0.5806451612903226	0.09742120343839542
AT2G19960_4	0.8823529411764706	0.7777777777777778	0.039603960396039604
AT1G35240_4	0.7966101694915254	0.4939965694682676	0.0745538284398388
AT1G35520_4	0.7955555555555556	0.5017857142857143	0.07778450363196127
AT1G34390_1	0.7955555555555556	0.5	0.07703792176769185
AT1G34410_4	0.7955555555555556	0.5	0.07649143532191376
AT1G35540_1	0.7955555555555556	0.5	0.07649143532191376
AT1G34310_4	0.7995337995337995	0.4903100775193798	0.060064935064935064
AT1G35240_2	0.8403193612774451	0.4262295081967213	0.06914745903915578
AT1G35520_3	0.8455114822546973	0.43100511073253833	0.07043879907621248
AT1G34390_3	0.8455114822546973	0.43094841930116473	0.06993407853253081
AT1G34410_1	0.8455114822546973	0.43094841930116473	0.0698005698005698
AT1G35540_4	0.8455114822546973	0.43094841930116473	0.0698005698005698
AT1G34310_5	0.8519362186788155	0.4115384615384615	0.06464583977729663
AT1G34440	0.8881278538812786	0.40875912408759124	0.125
AT1G34460	0.1696512723845429	0.09639530174159579	0.018462958689129932
AT1G34520_2	0.0019801980198019802	0.0024390243902439024	0.007801418439716312
AT1G34520_3	0.005190311418685121	0.0017452006980802793	0.0027824151363383415
AT1G34520_1	0.03397027600849257	0.010676156583629894	0.007058823529411765
AT1G34540_1	0.018114011720831113	0.0038204393505253103	0.004918536735321242
AT1G34550	0.4428868120456905	0.005904059040590406	0.00485053581500282
AT1G35400_5	0.006920415224913495	0.0	0.00234375
AT1G35410_5	0.0045045045045045045	0.0	0.0019782393669634025
AT1G34575_1	0.0029154518950437317	0.0017152658662092624	0.005357142857142857
AT3G43682_16	0.916	0.5232067510548524	0.11566265060240964
AT1G34790	0.22053872053872053	0.023809523809523808	0.013525305410122163
AT1G34910_1	0.9027149321266968	0.25838926174496646	0.054844606946983544
AT1G35030_1	0.8963636363636364	0.2717948717948718	0.07518796992481203
AT1G35040_2	0.8970976253298153	0.24285714285714285	0.05555555555555555
AT1G34910_3	0.905982905982906	0.25	0.03460207612456748
AT1G35030_2	0.926829268292683	0.3114754098360656	0.061764705882352944
AT1G35040_4	0.8910891089108911	0.25	0.03255813953488372
AT1G34910_2	0.8613861386138614	0.125	0.042826552462526764
AT1G35030_3	0.8917050691244239	0.24734982332155478	0.058786346396965866
AT1G35040_3	0.863905325443787	0.125	0.017191977077363897
AT1G34910_4	0.8589743589743589	0.37551020408163266	0.06227436823104693
AT1G35030_4	0.8679245283018868	0.35347432024169184	0.0706880301602262
AT1G35040_1	0.8522727272727273	0.35436893203883496	0.06307339449541284
AT2G06500_2	0.8317880794701987	0.42117930204572807	0.0879181136903674
AT1G35150_1	0.8348484848484848	0.4505347593582888	0.09405448399284153
AT1G35240_1	0.8571428571428571	0.4543010752688172	0.0674061433447099
AT1G34410_2	0.8613138686131386	0.4550408719346049	0.06872246696035242
AT1G35540_3	0.8613138686131386	0.4550408719346049	0.06872246696035242
AT1G34390_2	0.8613138686131386	0.4550408719346049	0.06793960923623446
AT1G34310_3	0.8666666666666667	0.4340836012861736	0.06558981889378365
AT1G35520_2	0.8613138686131386	0.4527777777777778	0.06696629213483146
AT4G11540_9	0.009316770186335404	0.002857142857142857	0.0031023784901758012
AT1G35350	0.20398773006134968	0.006437768240343348	0.0037174721189591076
AT1G35410_6	0.18238993710691823	0.01276595744680851	0.005007153075822604
AT1G35400_1	0.11428571428571428	0.0	0.01948051948051948
AT1G35410_4	1.0	0.0	0.02631578947368421
AT1G35410_2
AT1G35400_2
AT1G35410_3
AT1G35400_3
AT1G35410_1	0.8732394366197183	0.2839506172839506	0.05217391304347826
AT1G35400_4	0.8837209302325582	0.2222222222222222	0.05466237942122187
AT1G35490	0.4563953488372093	0.03816793893129771	0.009313556398758192
AT1G35500	0.8848614072494669	0.4669926650366748	0.02516940948693127
AT1G35515	0.03486529318541997	0.0009442870632672333	0.0034707158351409977
AT1G35240_3	0.8891304347826087	0.5267326732673268	0.07467838092249765
AT1G34410_3	0.892018779342723	0.5297741273100616	0.07566328201768752
AT1G35540_2	0.892018779342723	0.5297741273100616	0.07566328201768752
AT1G34390_4	0.892018779342723	0.5297741273100616	0.07550280250576986
AT1G34310_2	0.892018779342723	0.5301455301455301	0.07585293143424975
AT1G35520_1	0.892018779342723	0.5301455301455301	0.07585293143424975
AT1G35610_1	0.03365384615384615	0.0015527950310559005	0.004298434141848327
AT1G35614	0.881619937694704	0.4155653450807636	0.08620051794302627
AT3G43837_3	0.8477653631284916	0.34081902245706736	0.06247431154952733
AT1G35630_2	0.3055555555555556	0.0038314176245210726	0.003329633740288568
AT1G35625	0.29435483870967744	0.004942339373970346	0.018069815195071868
AT1G35630_1	0.04842105263157895	0.0037735849056603774	0.0034617048896581565
AT1G35710	0.03390714658320292	0.008310249307479225	0.0032720473667809287
AT3G43682_17	0.8900343642611683	0.5106382978723404	0.11327433628318584
AT3G43682_18	0.8869565217391304	0.43037974683544306	0.13534822601839686
AT3G44210_15	0.7725409836065574	0.36666666666666664	0.06966707768187423
AT1G43722_2	0.8831385642737897	0.42398286937901497	0.07074235807860262
AT1G43720_2	0.8678678678678678	0.4022346368715084	0.06088853629512098
AT1G35820_1	0.8613963039014374	0.42280285035629456	0.06595838866755202
AT5G36080_5	0.8639281129653402	0.37333333333333335	0.06381409074142383
AT1G35850_1	0.8752417794970987	0.3915022761760243	0.046207497820401046
AT1G35860	0.8707070707070707	0.44214876033057854	0.07995951417004049
AT1G36150	0.0352	0.018223234624145785	0.016786570743405275
AT1G36095	0.8186046511627907	0.3283261802575107	0.06142322097378277
AT1G36005	0.8898678414096917	0.34513274336283184	0.045029736618521665
AT1G35910	0.0029806259314456036	0.003929273084479371	0.0012463647694225177
AT1G35895	0.5980615735461802	0.13406292749658003	0.02141660684374252
AT1G35890	0.7617728531855956	0.07670454545454546	0.002109704641350211
AT1G36230	0.8831168831168831	0.49553072625698324	0.0870766099723797
AT1G36240	0.8536585365853658	0.5188811188811189	0.06901264092927913
AT5G35737_2	0.8048780487804879	0.5727272727272728	0.06266318537859007
AT2G13450_3	0.7773109243697479	0.45537065052950076	0.0745928338762215
AT1G36340	0.16981132075471697	0.054455445544554455	0.03402187120291616
AT2G14265_9	0.8321678321678322	0.5789473684210527	0.11779141104294479
AT2G03567_9	0.8660287081339713	0.5	0.0937231298366294
AT2G13845_7	0.8660287081339713	0.5	0.0937231298366294
AT3G42075_6	0.8587699316628702	0.5068493150684932	0.15829145728643215
AT3G42130_6	0.8529411764705882	0.5176056338028169	0.09057971014492754
AT2G10975_4
AT1G36675_2
AT3G29637_4
AT1G36745_2
AT2G10975_5
AT1G36675_1	0.9102564102564102	0.3252032520325203	0.16733870967741934
AT3G29637_5	1.0		0.3125
AT1G36745_1	0.9244444444444444	0.4789473684210526	0.09764309764309764
AT1G36756_1	0.803030303030303	0.536741214057508	0.13765182186234817
AT1G36920_1	0.8559322033898306	0.39893617021276595	0.01662049861495845
AT1G36922	0.8695652173913043	0.21621621621621623	0.014644351464435146
AT1G36925_1	0.7706422018348624	0.22	0.008264462809917356
AT1G36940	0.27492447129909364	0.06976744186046512	0.019656019656019656
AT1G36950	0.9076433121019108	0.4419047619047619	0.05488157134604275
AT1G36960_1	0.8	0.31142857142857144	0.0374414976599064
AT1G36970	0.8672566371681416	0.4296482412060301	0.04771438104771438
AT1G36980	0.24406047516198703	0.05569007263922518	0.01878855860908581
AT1G37000	0.8638184245660881	0.24680073126142596	0.026597469996756405
AT1G37113	0.860125260960334	0.3737259343148358	0.0552929085303186
AT3G55513_2	0.7777777777777778	0.07344632768361582	0.011213047910295617
AT3G44210_13	0.4973821989528796	0.11373390557939914	0.023752969121140142
AT3G43870_19	0.4973821989528796	0.11373390557939914	0.023980815347721823
AT1G41820_2	0.7192982456140351	0.16967509025270758	0.032556974705735035
AT3G43682_9	0.858678955453149	0.3770491803278688	0.08838568298027757
AT3G43682_10	0.8641975308641975	0.34328358208955223	0.059574468085106386
AT5G45570_5	0.8489835430784124	0.3648728562980485	0.05974781765276431
AT4G08430_4	0.8465396188565697	0.3643699565487275	0.06062424969987995
AT5G45570_3	0.8480278422273781	0.3923728813559322	0.06978289765175011
AT4G08430_5	0.8452380952380952	0.3958333333333333	0.07148615963450686
AT5G28810_6	0.851027397260274	0.3736654804270463	0.06220270764727406
AT3G43682_12
AT3G43682_13
AT2G14395_4	0.8633754305396096	0.39923224568138194	0.043124491456468676
AT3G43150_6	0.8910675381263616	0.2879581151832461	0.04984894259818731
AT5G32590_9	0.8713389121338913	0.4208289054197662	0.0800438596491228
AT2G14395_2	0.8838983050847458	0.4014814814814815	0.046349942062572425
AT3G43150_5	0.9121522693997072	0.3628808864265928	0.03641660597232338
AT3G32180_4	0.9239543726235742	0.39285714285714285	0.03325942350332594
AT3G43148_9	0.8733195449844882	0.4586092715231788	0.07661532306461293
AT5G32590_7	0.8721351025331725	0.4626959247648903	0.0784535383224056
AT2G14395_1	0.8833499501495513	0.43824027072758037	0.04317697228144989
AT3G43150_3	0.8943661971830986	0.4315068493150685	0.061269146608315096
AT3G43150_4	0.9126506024096386	0.390625	0.048409405255878286
AT3G32180_3	0.967741935483871	0.25806451612903225	0.039603960396039604
AT3G43148_10	0.8644388398486759	0.44535315985130114	0.07974025974025974
AT5G32590_8	0.8644388398486759	0.44535315985130114	0.07974025974025974
AT3G32190_4	0.8582677165354331	0.46684350132625996	0.08885754583921016
AT3G43150_2	0.8444846292947559	0.43209876543209874	0.04895738893925657
AT4G06583_7	0.8342105263157895	0.3869565217391304	0.03994490358126722
AT2G14395_3	0.857736240913811	0.45230263157894735	0.05222171323866239
AT3G43682_11	0.8406374501992032	0.42953020134228187	0.0845771144278607
AT3G43682_14	0.8712121212121212	0.40483383685800606	0.06497386109036594
AT3G43682_15	0.8884848484848484	0.44476744186046513	0.09529481834425253
AT1G40390	0.8562691131498471	0.535632183908046	0.1103088648215002
AT2G14390	0.8624612202688728	0.3741496598639456	0.06976
AT3G43682_19	0.8720626631853786	0.4849137931034483	0.07473749227918468
AT1G41820_1	0.7182770663562281	0.16417910447761194	0.024368630926007974
AT1G42525	0.8448905109489051	0.3114119922630561	0.04480874316939891
AT5G28810_7	0.8614540466392319	0.3745143745143745	0.06822565091610415
AT5G45570_4	0.8738819320214669	0.3758465011286682	0.06985661887295765
AT4G08430_6	0.870873786407767	0.3825031928480204	0.07142857142857142
AT1G42980	0.15728715728715728	0.02997601918465228	0.007470946319867183
AT1G43020	0.1828125	0.0026455026455026454	0.003500583430571762
AT3G44210_16	0.5337552742616034	0.13901345291479822	0.020068526676456193
AT1G43040	0.02564102564102564	0.0	0.004158004158004158
AT2G26620_7	0.8352668213457076	0.21172638436482086	0.018354055654233273
AT2G40310_7	0.8321167883211679	0.21768707482993196	0.018879415347137638
AT1G43080_2	0.8292682926829268	0.24624624624624625	0.018577494692144373
AT4G13760_7	0.8321167883211679	0.21768707482993196	0.018879415347137638
AT1G43080_3	0.8098159509202454	0.2112676056338028	0.019629225736095966
AT4G13760_8	0.7971014492753623	0.2248062015503876	0.021491782553729456
AT2G26620_6	0.8252788104089219	0.2314410480349345	0.03374012921751615
AT2G40310_6	0.8359375	0.2314410480349345	0.03401898734177215
AT1G43080_1	0.8371212121212122	0.2314410480349345	0.03366488140780413
AT4G13760_6	0.8359375	0.2314410480349345	0.033734939759036145
AT2G22440_9	0.8826185101580135	0.38434163701067614	0.07216494845360824
AT1G43171_1	0.009237875288683603	0.0024752475247524753	0.006839452843772498
AT5G54067_4	0.007142857142857143	0.0	0.0057553956834532375
AT1G43260	0.8641975308641975	0.49812734082397003	0.07383479464697738
AT2G10625_5	0.8609431680773881	0.361671469740634	0.04492307692307692
AT1G43330_1	0.8857142857142857	0.46564885496183206	0.1267605633802817
AT1G43560	0.1603875134553283	0.009296148738379814	0.0018814675446848542
AT3G32904_2	0.8731836195508587	0.3496042216358839	0.05127470638785448
AT1G35820_2	0.9130434782608695	0.514018691588785	0.06333630686886708
AT5G36080_6	0.8974358974358975	0.4298245614035088	0.05660377358490566
AT1G43720_1	0.9326424870466321	0.49612403100775193	0.07547169811320754
AT1G43722_1	0.8393234672304439	0.4846153846153846	0.056859676577986434
AT1G43722_3	0.8539944903581267	0.22857142857142856	0.028067885117493474
AT1G43730	0.8773274917853231	0.5892857142857143	0.1145344943067649
AT1G43760	0.8805237315875614	0.5818681318681319	0.14960246633133215
AT1G43770	0.6645101663585952	0.14122862571247624	0.024825709913280054
AT1G43780	0.14849624060150377	0.0146484375	0.013958810068649886
AT1G43800	0.0038119440914866584	0.0021344717182497333	0.004235907461713913
AT1G43815	0.8477078477078477	0.46830265848670755	0.10546875
AT1G44020_1	0.01809954751131222	0.005946481665014866	0.0042780748663101605
AT1G44020_2	0.003972194637537239	0.0025466893039049238	0.00426706827309237
AT1G44050_1	0.004484304932735426	0.0020876826722338203	0.0032372936225315637
AT5G55800_7	0.006741573033707865	0.002824858757062147	0.003499562554680665
AT5G55780_7	0.006097560975609756	0.0024154589371980675	0.0033707865168539327
AT1G44080	0.479328165374677	0.20292504570383912	0.0148
AT1G44085_1	0.8929765886287625	0.06876790830945559	0.008356545961002786
AT1G44160	0.1583011583011583	0.005474452554744526	0.0036663611365719525
AT1G44170	0.23242349048800662	0.023880597014925373	0.00763016157989228
AT1G44478	0.006944444444444444	0.006211180124223602	0.0024916943521594683
AT1G44575	0.008310249307479225	0.009681881051175657	0.009235668789808917
AT1G44740	0.006659267480577136	0.0013020833333333333	0.0036968576709796672
AT1G44895	0.004405286343612335	0.0	0.007352941176470588
AT1G44980	0.8452173913043478	0.3333333333333333	0.044398196323274366
AT1G45015	0.052132701421800945	0.03414634146341464	0.008530805687203791
AT3G11990_2	0.908256880733945	0.11046511627906977	0.0223463687150838
AT1G47470_2	0.908256880733945	0.11728395061728394	0.02233009708737864
AT2G04037_3	0.908256880733945	0.11046511627906977	0.02200956937799043
AT1G57775_9	1.0	0.5	0.06818181818181818
AT4G08025_11	1.0	0.5	0.06818181818181818
AT1G45223_5	1.0	0.5	0.06818181818181818
AT4G07515_11	1.0	0.5	0.06818181818181818
AT3G44115_11	1.0	0.5	0.06818181818181818
AT4G08025_7	0.7333333333333333	0.3333333333333333	0.008849557522123894
AT1G45223_4	0.7333333333333333	0.3333333333333333	0.008849557522123894
AT4G07515_8	0.7333333333333333	0.3333333333333333	0.008849557522123894
AT1G57775_8	0.7333333333333333	0.3333333333333333	0.008849557522123894
AT3G44115_10	0.7333333333333333	0.3333333333333333	0.008849557522123894
AT4G08025_6	0.9024390243902439	0.36231884057971014	0.038128249566724434
AT4G07515_5	0.9024390243902439	0.36231884057971014	0.03852889667250438
AT1G57775_5	0.9024390243902439	0.36363636363636365	0.035650623885918005
AT1G45223_2	0.9024390243902439	0.36231884057971014	0.03880070546737213
AT3G44115_7	0.9024390243902439	0.36363636363636365	0.03900709219858156
AT1G57775_7	0.8888888888888888	0.3	0.12643678160919541
AT4G08025_8	0.8888888888888888	0.3	0.11827956989247312
AT1G45223_3	0.8888888888888888	0.3	0.11827956989247312
AT4G07515_7	0.8888888888888888	0.3	0.13580246913580246
AT3G44115_9	0.8888888888888888	0.3	0.13580246913580246
AT4G07515_6	0.9661016949152542	0.5405405405405406	0.05203619909502263
AT1G45223_1	0.9682539682539683	0.5405405405405406	0.050997782705099776
AT4G08025_9	0.9682539682539683	0.5405405405405406	0.050997782705099776
AT1G57775_6	0.9661016949152542	0.5405405405405406	0.052873563218390804
AT3G44115_4	0.9661016949152542	0.5405405405405406	0.052873563218390804
AT1G57775_4	0.9069767441860465	0.35294117647058826	0.035211267605633804
AT1G45223_6	0.9148936170212766	0.3684210526315789	0.04040404040404041
AT4G08025_10	0.9148936170212766	0.3684210526315789	0.04040404040404041
AT4G07515_10	0.9148936170212766	0.3684210526315789	0.03754266211604096
AT3G44115_5	0.9069767441860465	0.35294117647058826	0.03460207612456748
AT1G47890_2	0.0344574780058651	0.006478209658421673	0.003478018920422927
AT1G66300_5	0.0031545741324921135	0.0	0.005326231691078562
AT1G66290_2	0.003236245954692557	0.0	0.004889975550122249
AT1G66310_5	0.003236245954692557	0.0	0.004889975550122249
AT1G46984	0.005537098560354375	0.006472491909385114	0.0027109454422229754
AT1G47265_1	0.8622327790973872	0.43312101910828027	0.13274336283185842
AT1G47271	0.0	0.0	0.008241758241758242
AT1G47370	0.0049435028248587575	0.0048449612403100775	0.004340106529887552
AT3G11990_4	0.8557046979865772	0.08717948717948718	0.027803521779425393
AT1G47470_3	0.8557046979865772	0.08717948717948718	0.02707749766573296
AT1G47450_1	0.8557046979865772	0.08717948717948718	0.02707749766573296
AT3G11990_3	0.8844765342960289	0.22580645161290322	0.017543859649122806
AT1G47470_1	0.8844765342960289	0.23504273504273504	0.017200938232994525
AT1G47450_2	0.8844765342960289	0.23504273504273504	0.01741884402216944
AT1G47495	0.0	0.0	0.005751848808545604
AT1G47497	0.814968814968815	0.4620253164556962	0.061072756240042485
AT1G47570	0.5676855895196506	0.10132340777502068	0.043957345971563984
AT1G47600_1	0.002638522427440633	0.005509641873278237	0.007878151260504201
AT1G51470_2	0.002638522427440633	0.005509641873278237	0.007861635220125786
AT1G51490_3	0.0030120481927710845	0.005763688760806916	0.00869061413673233
AT1G47620_1	0.8146143437077131	0.39824304538799415	0.0664033107599699
AT1G47730_1	0.0	0.0	0.004369197160021846
AT1G47760	0.0	0.007575757575757576	0.0012970168612191958
AT1G47765	0.8107074569789675	0.6023622047244095	0.10918877354863514
AT1G47800_1	0.8408488063660478	0.29708222811671087	0.04401993355481727
AT1G47800_2	0.8873456790123457	0.5476190476190477	0.08941877794336811
AT1G47810	0.8846153846153846	0.5383275261324042	0.08810975609756097
AT1G47840	0.0462046204620462	0.006313131313131313	0.002223869532987398
AT1G47845	0.3593429158110883	0.10478359908883828	0.03091832025842178
AT1G47890_1	0.2442528735632184	0.14929920780012187	0.04842809364548495
AT1G47940	0.8802660753880266	0.5431818181818182	0.11349520045172219
AT1G47960	0.638663967611336	0.4492146596858639	0.09479970141826324
AT5G65005_2	0.8197969543147208	0.3523489932885906	0.08565601631543168
AT1G48010	0.005	0.004739336492890996	0.0024896265560165973
AT1G48040	0.24840182648401826	0.0029651593773165306	0.0039890301670406384
AT1G47730_2	0.09021601016518424	0.005628517823639775	0.004794246903715541
AT1G48095	0.0	0.004048582995951417	0.004088307440719542
AT1G36960_2	0.0	0.018518518518518517	0.0
AT5G41490_6	0.08108108108108109	0.0	0.004968383017163505
AT5G41500_6	0.07563025210084033	0.0	0.004670912951167728
AT2G38590_4	0.07563025210084033	0.0	0.00469283276450512
AT4G33290_7	0.07692307692307693	0.0	0.004721030042918455
AT1G48725	0.8483516483516483	0.45794392523364486	0.08084696823869104
AT1G48730	0.3466453674121406	0.20424403183023873	0.0189873417721519
AT1G48910	0.07824143070044709	0.02054794520547945	0.005762897914379802
AT1G48980	0.08603667136812412	0.002570694087403599	0.00548780487804878
AT1G49005	0.3170731707317073	0.09109730848861283	0.03962536023054755
AT1G49030	0.003316749585406302	0.0018867924528301887	0.0015906680805938495
AT1G49100	0.03328050713153724	0.0056753688989784334	0.004492546457014498
AT1G49190	0.5783619817997978	0.1596774193548387	0.0392696348174087
AT1G49250	0.029914529914529916	0.004	0.0033697047496790756
AT1G49260	0.1603585657370518	0.006791171477079796	0.005778382053025153
AT1G49270	0.0037064492216456633	0.005305039787798408	0.00390063641962636
AT1G49320	0.002898550724637681	0.004608294930875576	0.007386888273314866
AT1G49500	0.100990099009901	0.1383399209486166	0.12584650112866816
AT1G49670	0.40099361249112847	0.02041702867072111	0.007567299342513336
AT1G49700	0.019646365422396856	0.005484460694698354	0.005709624796084829
AT1G49770	0.10040983606557377	0.016611295681063124	0.005516549648946841
AT1G49800	0.17647058823529413	0.0	0.09096045197740113
AT1G49810	0.0048543689320388345	0.003616636528028933	0.0028595939376608523
AT1G50060	0.36044362292051757	0.15859030837004406	0.029649595687331536
AT1G43171_2	0.0	0.009259259259259259	0.00819672131147541
AT5G54067_3	0.0	0.0	0.008403361344537815
AT5G54067_2	0.0	0.0	0.005405405405405406
AT5G36900_2	0.2702702702702703	0.03626943005181347	0.005253940455341506
AT1G50350	0.9547101449275363	0.48306997742663654	0.04397270659590599
AT1G50580_1	0.0030864197530864196	0.003076923076923077	0.004610951008645533
AT3G29630_2	0.0030959752321981426	0.0031446540880503146	0.004347826086956522
AT1G50720	0.020676691729323307	0.0	0.0040551500405515
AT1G50820	0.030995934959349592	0.006429489927132447	0.008463419221365431
AT1G50960	0.018556701030927835	0.004140786749482402	0.0052651372696502444
AT1G51210_1	0.06001395673412421	0.007853403141361256	0.005680025244556642
AT1G51290_1	0.002457002457002457	0.0	0.0021164021164021165
AT1G51320_2	0.002457002457002457	0.0	0.002124269782262347
AT1G51290_2	0.006153846153846154	0.007407407407407408	0.006042296072507553
AT1G51320_1	0.006153846153846154	0.007407407407407408	0.006009615384615385
AT1G51330	0.005291005291005291	0.002070393374741201	0.002190580503833516
AT1G51430	0.006711409395973154	0.0013736263736263737	0.004835924006908463
AT1G47600_2	0.008676789587852495	0.0040650406504065045	0.0037067545304777594
AT1G51470_1	0.008438818565400843	0.004016064257028112	0.0038461538461538464
AT1G51490_2	0.008108108108108109	0.004454342984409799	0.0029225523623964927
AT1G51470_3	0.010101010101010102	0.008670520231213872	0.004144791378833932
AT1G47600_3	0.010101010101010102	0.008670520231213872	0.004185267857142857
AT1G51490_1	0.010050251256281407	0.008797653958944282	0.004266991770801585
AT1G51520	0.8552932216298553	0.6456233421750663	0.15872275958512994
AT1G51530	0.8382004735595896	0.6220644456581104	0.16243936243936244
AT1G51805	0.04253393665158371	0.005208333333333333	0.004132231404958678
AT1G51850_4	0.0736	0.007186858316221766	0.003762541806020067
AT1G51810	0.04088586030664395	0.0038314176245210726	0.00463258785942492
AT1G51820	0.07934655775962661	0.0024813895781637717	0.007773109243697479
AT1G51850_2	0.08892355694227769	0.0015174506828528073	0.005514199062586159
AT1G51850_3	0.013071895424836602	0.0012690355329949238	0.004559635229181665
AT1G51850_1	0.016574585635359115	0.005868544600938967	0.0032599837000814994
AT3G21340_3	0.0248565965583174	0.0070921985815602835	0.003146453089244851
AT1G71320_2	0.8637873754152824	0.35684647302904565	0.0404659717964439
AT1G52000	0.0013831258644536654	0.0030181086519114686	0.004331965344277246
AT1G20400_3	0.9172610556348074	0.5862068965517241	0.12138728323699421
AT1G52110	0.19065776930409914	0.09859154929577464	0.04617803104735704
AT1G52180	0.0	0.010101010101010102	0.007215007215007215
AT1G52190	0.003389830508474576	0.004796163069544364	0.003616636528028933
AT1G52343	0.05905511811023622	0.013623978201634877	0.0051740357478833494
AT1G52415_1	0.0	0.009242144177449169	0.0054858934169279
AT1G52900	0.09481481481481481	0.0	0.0033178500331785005
AT1G52940	0.32367972742759793	0.09136420525657071	0.024084193483100588
AT1G52970	0.032432432432432434	0.0	0.004410143329658214
AT1G53265	0.732620320855615	0.248	0.022222222222222223
AT1G53340_1	0.0012406947890818859	0.0032948929159802307	0.005988023952095809
AT2G13900_9	0.001288659793814433	0.0036231884057971015	0.006046355391333557
AT5G02350_9	0.0013717421124828531	0.003898635477582846	0.00631578947368421
AT1G53480	0.04169259489732421	0.001564945226917058	0.003206997084548105
AT1G53490	0.11748998664886515	0.003847633705271258	0.003364284753061499
AT5G03090_2	0.006600660066006601	0.0023148148148148147	0.001838235294117647
AT1G53640	0.20201294033069733	0.1104868913857678	0.0787777512532824
AT1G11785_2	0.0	0.0	0.005405405405405406
AT1G53660	0.10309278350515463	0.08369098712446352	0.03831549879185364
AT1G53990	0.0013440860215053765	0.0	0.004481792717086834
AT1G54040	0.06882022471910113	0.023133543638275498	0.02772325809617272
AT3G05770_2	0.0	0.0011947431302270011	0.0036809815950920245
AT1G54420	0.625531914893617	0.5471698113207547	0.2554002541296061
AT1G54550_1	0.47217537942664417	0.050505050505050504	0.015205091937765204
AT1G54720	0.7161290322580646	0.48257372654155495	0.06453455168475157
AT1G54760_1	0.004889975550122249	0.0	0.005887300252312868
AT5G38378_7	0.9294117647058824	0.5217391304347826	0.09912536443148688
AT1G54940	0.017445917655268667	0.005399568034557235	0.004835164835164835
AT1G54950	0.48476454293628807	0.07253886010362694	0.11368209255533199
AT1G55120	0.02883096366508689	0.01876675603217158	0.01933384379785605
AT1G31270_3	0.693069306930693	0.3695652173913043	0.06756756756756757
AT1G31270_2	0.7909090909090909	0.4857142857142857	0.11627906976744186
AT1G55240	0.027156549520766772	0.004219409282700422	0.007271468144044321
AT2G22440_7	0.8721264367816092	0.645933014354067	0.17776320104952442
AT1G55430_4	0.004123711340206186	0.00516795865633075	0.004098360655737705
AT1G55390_1	0.004901960784313725	0.005	0.003379416282642089
AT1G55420_2	0.005263157894736842	0.0055658627087198514	0.0033624747814391394
AT1G55420_3	0.009681881051175657	0.004250797024442083	0.003309265944645006
AT1G55430_3	0.009735744089012517	0.004273504273504274	0.003341433778857837
AT1G55390_3	0.010218978102189781	0.004415011037527594	0.0032102728731942215
AT1G55420_1	0.0024509803921568627	0.0026595744680851063	0.005349182763744428
AT1G55430_2	0.0015479876160990713	0.001597444089456869	0.006046355391333557
AT1G55390_2	0.0015479876160990713	0.001597444089456869	0.006066734074823054
AT1G55430_1	0.004207573632538569	0.002828854314002829	0.004632310364794441
AT2G22440_8	0.9307411907654921	0.6507936507936508	0.13703907539900936
AT1G55570_1	0.006823821339950372	0.0025477707006369425	0.006823198876179009
AT3G13390_2	0.006297229219143577	0.0025624599615631004	0.0070103092783505155
AT1G26762_2	0.47096774193548385	0.029940119760479042	0.0167427701674277
AT1G55610_1	0.009197116579666915	0.0044720496894409935	0.0034220938937012083
AT1G55650	0.11666666666666667	0.030687830687830688	0.006514657980456026
AT1G55720	0.014908256880733946	0.0030303030303030303	0.0039361922519163045
AT1G55915	0.2906178489702517	0.0054811205846528625	0.0034986309704898083
AT1G55950	0.770096463022508	0.0975609756097561	0.00912316269640142
AT1G56100	0.06623235613463627	0.030864197530864196	0.015889287544848796
AT1G56240_1	0.0	0.0071174377224199285	0.0008496176720475786
AT1G56250_2	0.0	0.0037735849056603774	0.0010330578512396695
AT1G56250_1	0.12209302325581395	0.005780346820809248	0.001759014951627089
AT1G56240_2	0.16666666666666666	0.007352941176470588	0.0012578616352201257
AT1G56270	0.0030211480362537764	0.004878048780487805	0.0007880220646178094
AT1G56300	0.13531799729364005	0.005655042412818096	0.0042983565107458915
AT1G56555	0.006666666666666667	0.004608294930875576	0.006293706293706294
AT1G56710	0.12801755669348938	0.0025957170668397143	0.006317505604238842
AT1G57613	0.017142857142857144	0.005917159763313609	0.005905511811023622
AT1G57630	0.005747126436781609	0.00819672131147541	0.004402054292002935
AT1G57775_3	0.8230088495575221	0.4028776978417266	0.1582537517053206
AT4G08025_5	0.8230088495575221	0.4028776978417266	0.15243101182654403
AT1G45223_8	0.8230088495575221	0.4028776978417266	0.15243101182654403
AT4G07515_9	0.8230088495575221	0.4028776978417266	0.15803814713896458
AT3G44115_8	0.8230088495575221	0.4028776978417266	0.16066481994459833
AT1G45223_7	0.8636363636363636	0.3055555555555556	0.12169312169312169
AT4G08025_3	0.8636363636363636	0.3055555555555556	0.12169312169312169
AT4G07515_3	0.8636363636363636	0.3055555555555556	0.12365591397849462
AT3G44115_3	0.8636363636363636	0.3055555555555556	0.12365591397849462
AT1G57775_1	0.8636363636363636	0.3055555555555556	0.12169312169312169
AT4G08025_4	0.8764044943820225	0.20202020202020202	0.09090909090909091
AT1G45223_9	0.8764044943820225	0.20202020202020202	0.09090909090909091
AT4G07515_4	0.8764044943820225	0.20202020202020202	0.09090909090909091
AT3G44115_6	0.8764044943820225	0.20202020202020202	0.09090909090909091
AT1G57775_2	0.8764044943820225	0.20202020202020202	0.09090909090909091
AT5G38378_6	0.9375	0.2	0.053231939163498096
AT5G38378_5	0.9814814814814815	0.4339622641509434	0.1404494382022472
AT1G58260	0.020313942751615882	0.003778337531486146	0.004788732394366197
AT1G58390_1	0.01603206412825651	0.0018148820326678765	0.005375468317315524
AT2G31540_6	0.03479236812570146	0.0038860103626943004	0.005559673832468495
AT2G31550_6	0.03479236812570146	0.0038860103626943004	0.005559673832468495
AT1G58525_1	0.5616438356164384	0.18781725888324874	0.021169354838709676
AT3G43550_1	0.5616438356164384	0.18781725888324874	0.021169354838709676
AT1G58520	0.2807399347116431	0.003671562082777036	0.004864207539521687
AT1G58390_2	0.0	0.003270645952575634	0.005141814562945762
AT1G58525_2	0.6851063829787234	0.23316062176165803	0.03969594594594594
AT3G43550_2	0.6851063829787234	0.23316062176165803	0.03969594594594594
AT1G59453_1	0.006060606060606061	0.0025477707006369425	0.0025089605734767025
AT4G37390_2	0.004728132387706856	0.002904162633107454	0.0053811659192825115
AT1G59500_1	0.004305043050430504	0.003946329913180742	0.004513064133016627
AT5G27170_1	0.8106904231625836	0.5380281690140845	0.1678714859437751
AT1G59725	0.005733005733005733	0.003778337531486146	0.001911436763300414
AT5G27170_2	0.8452380952380952	0.5131578947368421	0.15819209039548024
AT4G07524_9	0.8181818181818182	0.7105263157894737	0.2074074074074074
AT1G59835	0.4731182795698925	0.038461538461538464	0.006150061500615006
AT1G59930_2	0.9696969696969697	0.42424242424242425	0.05363984674329502
AT1G59930_1	0.7857142857142857	0.32	0.08771929824561403
AT1G59980	0.2762237762237762	0.031525851197982346	0.05552386385244343
AT1G60110_3	0.0036968576709796672	0.007594936708860759	0.007478632478632479
AT1G60110_1	0.07947019867549669	0.0048543689320388345	0.004943297470194824
AT1G60110_2	0.02066772655007949	0.0030211480362537764	0.004521963824289405
AT1G60280_1	0.008610086100861008	0.0012345679012345679	0.005391953546246371
AT1G60300_4	0.008883248730964468	0.0014005602240896359	0.0058930190389845875
AT1G60340_2	0.001968503937007874	0.006198347107438017	0.0015756302521008404
AT1G60340_1	0.009070294784580499	0.0013908205841446453	0.0028653295128939827
AT1G60300_1	0.009242144177449169	0.0020833333333333333	0.00117096018735363
AT1G60280_3	0.009242144177449169	0.002136752136752137	0.001182033096926714
AT1G60340_3	0.021739130434782608	0.003989361702127659	0.003787878787878788
AT1G60300_2	0.02328589909443726	0.004335260115606936	0.002577319587628866
AT1G60280_2	0.02328589909443726	0.004335260115606936	0.002627430373095113
AT1G60280_4	0.007653061224489796	0.001336898395721925	0.0036429872495446266
AT1G60300_3	0.007509386733416771	0.001336898395721925	0.0036281179138321997
AT1G60500_1	0.003249390739236393	0.005246589716684155	0.0046351674641148324
AT1G60530_2	0.00631911532385466	0.0022172949002217295	0.00411214953271028
AT1G60500_2	0.005283018867924529	0.0016233766233766235	0.0027724461505651524
AT1G60530_1	0.002232142857142857	0.006109979633401222	0.002840909090909091
AT1G60500_3	0.08876811594202899	0.004605641911341394	0.00303951367781155
AT1G60530_3	0.060133630289532294	0.004370629370629371	0.004871711594673595
AT1G60970	0.04950495049504951	0.004246284501061571	0.005356186395286556
AT1G60987_2	0.012195121951219513	0.0	0.003067484662576687
AT1G60987_1	0.005847953216374269	0.006097560975609756	0.004307250538406317
AT1G61105	0.005649717514124294	0.009615384615384616	0.0008795074758135445
AT1G61110	0.006887052341597796	0.0055762081784386614	0.005254648342764754
AT1G61310_1	0.0035885167464114833	0.001968503937007874	0.004424778761061947
AT1G61180_2	0.003745318352059925	0.0021008403361344537	0.004491858506457047
AT1G61300_2	0.004580152671755725	0.0027063599458728013	0.004532775453277545
AT1G61190	0.011787819253438114	0.004804392587508579	0.003474520185307743
AT1G61180_3	0.012437810945273632	0.0060790273556231	0.002788622420524261
AT1G61310_3	0.012853470437017995	0.006430868167202572	0.0024532352039251764
AT1G61300_1	0.014173228346456693	0.006738544474393531	0.0031479538300104933
AT1G61255	0.005633802816901409	0.0029239766081871343	0.0022197558268590455
AT1G61180_1	0.010484927916120577	0.006435006435006435	0.00411962160512664
AT1G61300_3	0.012810248198558846	0.007217321571772253	0.003975014196479273
AT1G61310_2	0.010450685826257348	0.006489292667099286	0.004609027336300063
AT1G61520	0.03865546218487395	0.002898550724637681	0.003980099502487562
AT4G39590_2	0.0975103734439834	0.004155124653739612	0.006911604219716261
AT1G61610	0.10154394299287411	0.0031120331950207467	0.005829903978052126
AT1G61700	0.016666666666666666	0.006514657980456026	0.0033126293995859213
AT1G61710_1	0.008379888268156424	0.0034602076124567475	0.0024330900243309003
AT1G61840_2	0.012552301255230125	0.0015060240963855422	0.0038642009384487995
AT1G61710_3	0.017006802721088437	0.002688172043010753	0.005342831700801425
AT1G61840_1	0.00558659217877095	0.00375234521575985	0.005136106831022085
AT1G61710_2	0.002028397565922921	0.003215434083601286	0.006132756132756133
AT1G62170_1	0.0042643923240938165	0.005	0.005201204489460717
AT2G14540_2	0.003374578177727784	0.004081632653061225	0.0056568196103079825
AT1G62280_2	0.007168458781362007	0.008316008316008316	0.002454590083456063
AT1G62270	0.003401360544217687	0.002336448598130841	0.002446183953033268
AT1G62280_1	0.004656577415599534	0.0020855057351407717	0.005829358770535241
AT1G62320	0.08265895953757225	0.004267425320056899	0.004357678229039568
AT1G62350	0.0020060180541624875	0.006617038875103391	0.005249343832020997
AT1G62400	0.003961965134706815	0.005413766434648105	0.0019169329073482429
AT1G62410_1	0.0	0.0024271844660194173	0.002168021680216802
AT1G12040_2	0.01001001001001001	0.004073319755600814	0.004911591355599214
AT1G62500	0.008113590263691683	0.005555555555555556	0.0026041666666666665
AT1G62580	0.14317673378076062	0.10825688073394496	0.04468546637744035
AT1G62590_1	0.21085594989561587	0.004261363636363636	0.001976284584980237
AT1G63130_6	0.29022988505747127	0.003629764065335753	0.0025371511417180137
AT1G62670_8	0.24634146341463414	0.0037105751391465678	0.0025399129172714078
AT1G62930_8	0.3447098976109215	0.003992015968063872	0.0023273855702094647
AT1G63070_8	0.3268608414239482	0.003861003861003861	0.0023501762632197414
AT1G62914_8	0.3333333333333333	0.004608294930875576	0.003403014098201264
AT1G62630_1	0.006870229007633588	0.0024096385542168677	0.004306126443531024
AT1G62630_2	0.00321285140562249	0.0032751091703056767	0.004511894995898278
AT1G62660	0.01595298068849706	0.005777007510109763	0.0036277602523659305
AT1G62670_2	0.3458823529411765	0.006550218340611353	0.0037209302325581397
AT1G62930_7	0.4017094017094017	0.0025188916876574307	0.001948051948051948
AT1G63070_6	0.47440273037542663	0.003278688524590164	0.0022953328232593728
AT1G62930_2	0.013192612137203167	0.0022624434389140274	0.005124450951683748
AT1G62670_1	0.010869565217391304	0.0020491803278688526	0.004430379746835443
AT1G63130_4	0.012077294685990338	0.002457002457002457	0.004382761139517896
AT1G62590_7	0.012376237623762377	0.0026109660574412533	0.004629629629629629
AT1G63070_4	0.014326647564469915	0.0027548209366391185	0.00507185122569738
AT1G62914_5	0.005194805194805195	0.0	0.005050505050505051
AT1G62700	0.02847571189279732	0.004942339373970346	0.004728877679697352
AT1G62760	0.26375404530744334	0.007575757575757576	0.0037243947858473
AT1G62840	0.04	0.004032258064516129	0.0036784025223331584
AT1G62880	0.12753036437246965	0.009918845807033363	0.0036576444769568397
AT1G62914_2	0.7101910828025477	0.006711409395973154	0.0037194473963868225
AT1G63070_10	0.6757575757575758	0.005226480836236934	0.0037735849056603774
AT1G62930_9	0.6687306501547987	0.005226480836236934	0.0037251655629139072
AT1G62930_1	0.09722222222222222	0.0056657223796034	0.005158437730287398
AT1G62670_5	0.12544802867383512	0.008032128514056224	0.0040650406504065045
AT1G63070_5	0.14522821576763487	0.008733624454148471	0.004801920768307323
AT1G62914_7	0.13333333333333333	0.0	0.005298013245033113
AT1G62590_6	0.15217391304347827	0.010309278350515464	0.004672897196261682
AT1G62975	0.33746130030959753	0.1340782122905028	0.009939498703543647
AT1G63060	0.1708185053380783	0.01098901098901099	0.008984105044920525
AT1G62930_6	0.01366120218579235	0.004282655246252677	0.007816316560820713
AT1G62590_8	0.017421602787456445	0.004796163069544364	0.006064281382656155
AT1G62670_7	0.015060240963855422	0.004524886877828055	0.006993006993006993
AT1G63070_1	0.017985611510791366	0.004761904761904762	0.007633587786259542
AT1G62914_6	0.022935779816513763	0.006734006734006734	0.006552006552006552
AT1G63130_1	0.1490015360983103	0.0038022813688212928	0.0045662100456621
AT1G62670_6	0.16725352112676056	0.004464285714285714	0.004722921914357683
AT1G62590_5	0.1806083650190114	0.0038860103626943004	0.005129958960328317
AT1G62914_3	0.170316301703163	0.0037174721189591076	0.006666666666666667
AT1G63070_2	0.18205128205128204	0.003067484662576687	0.005928853754940711
AT1G62930_4	0.21464646464646464	0.0030120481927710845	0.005841121495327103
AT1G62590_2	0.1588785046728972	0.003355704697986577	0.0031605562579013905
AT1G62914_9	0.19596541786743515	0.005597014925373134	0.003234750462107209
AT1G62670_9	0.16957605985037408	0.0037926675094816687	0.003423485107839781
AT1G63130_5	0.13152804642166344	0.003218884120171674	0.0032777115613825984
AT1G63070_9	0.20606060606060606	0.00425531914893617	0.0033619723571161747
AT1G62930_10	0.19767441860465115	0.0041841004184100415	0.0033271719038817007
AT1G63206	0.0	0.0024630541871921183	0.003602676273803397
AT1G63250_1	0.09881422924901186	0.0025795356835769563	0.005110732538330494
AT2G07750_2	0.10652920962199312	0.002840909090909091	0.005535055350553505
AT1G62590_3	0.3781942078364566	0.009925558312655087	0.005513016845329249
AT1G62670_3	0.357487922705314	0.009501187648456057	0.005705705705705706
AT1G63130_3	0.3781942078364566	0.009925558312655087	0.005519779208831647
AT1G62930_5	0.38275862068965516	0.01019108280254777	0.005701615457713019
AT1G63070_7	0.38275862068965516	0.010471204188481676	0.005717916137229987
AT1G62914_1	0.3929203539823009	0.007987220447284345	0.005845816587504567
AT1G62590_4	0.16022889842632332	0.006257822277847309	0.004662004662004662
AT1G62670_4	0.15300546448087432	0.006596306068601583	0.004815409309791332
AT1G63130_2	0.18035426731078905	0.006756756756756757	0.0048543689320388345
AT1G62914_4	0.1488970588235294	0.006230529595015576	0.0051751592356687895
AT1G63070_3	0.19193857965451055	0.004379562043795621	0.0055248618784530384
AT1G62930_3	0.1958041958041958	0.004231311706629055	0.005110732538330494
AT1G63410	0.0028011204481792717	0.01015228426395939	0.0022535211267605635
AT1G63450	0.0605296343001261	0.002875629043853343	0.005221023320570832
AT1G63540	0.018436578171091445	0.004507888805409466	0.004338046272493574
AT1G63710_1	0.006771053745239103	0.002144388849177984	0.00801212646167172
AT1G63910	0.10176991150442478	0.007067137809187279	0.005189028910303929
AT1G63950	0.010869565217391304	0.0	0.004694835680751174
AT4G26120_2	0.06197854588796186	0.007270323859881031	0.002717959439682208
AT1G64290_1	0.002129925452609159	0.0014388489208633094	0.0028913672036348617
AT1G64295_2	0.002333722287047841	0.0015772870662460567	0.002461841457410143
AT1G64295_1	0.6108897742363878	0.25	0.0531504500642949
AT1G64290_2	0.6108897742363878	0.25	0.0535405872193437
AT1G64340	0.3265940902021773	0.1664	0.018442622950819672
AT1G64370	0.002364066193853428	0.005415162454873646	0.0034048348655090228
AT1G64584	0.0	0.014184397163120567	0.00530035335689046
AT1G64790	0.49278438030560273	0.003772722076140391	0.004144075698449425
AT1G64800	0.008	0.12272727272727273	0.027128862094951016
AT3G45200_2	0.0037974683544303796	0.0018050541516245488	0.005361930294906166
AT1G64910_1	0.0034924330616996507	0.0034965034965034965	0.003469442220443021
AT1G64920_2	0.0036363636363636364	0.003601440576230492	0.0033632286995515697
AT5G53990_3	0.0037546933667083854	0.0036540803897685747	0.0033812341504649195
AT1G64920_1	0.003142183817753339	0.002997002997002997	0.003156441112645492
AT1G64910_2	0.003169572107765452	0.0030706243602865915	0.0032833983172583622
AT5G53990_4	0.0032102728731942215	0.0031446540880503146	0.003316062176165803
AT1G65330_2	0.005128205128205128	0.0	0.004622496147919877
AT1G65300_1	0.005128205128205128	0.0	0.004651162790697674
AT1G65330_1	0.0066815144766146995	0.009433962264150943	0.003942181340341655
AT1G65300_2	0.006818181818181818	0.007142857142857143	0.002828854314002829
AT1G65360	0.42483660130718953	0.19594594594594594	0.1383177570093458
AT1G65390	0.005270092226613966	0.001488095238095238	0.0038416075650118202
AT1G65670_1	0.003115264797507788	0.0019120458891013384	0.003470213996529786
AT1G65681	0.2857142857142857	0.02926829268292683	0.010221465076660987
AT1G65730	0.005431502715751358	0.003766478342749529	0.004573867967678
AT1G65735	0.014285714285714285	0.0	0.008291873963515755
AT5G38350_2	0.013819095477386936	0.002320185614849188	0.0037376191366099796
AT1G66120_2	0.01798800799467022	0.006578947368421052	0.005936832106388032
AT1G65880_1	0.021256038647342997	0.001321003963011889	0.0034031413612565444
AT1G65890_2	0.023060796645702306	0.0013812154696132596	0.003578884580972264
AT1G68270_3	0.02151639344262295	0.0013513513513513514	0.003485254691689008
AT1G66120_3	0.02151639344262295	0.0013513513513513514	0.0034955633234740524
AT1G65890_1	0.0068201193520886615	0.0033594624860022394	0.0032402791625124627
AT1G65880_2	0.007368421052631579	0.003778337531486146	0.0033783783783783786
AT1G68270_2	0.007386888273314866	0.0035502958579881655	0.003290375651220181
AT1G65910	0.003654970760233918	0.010067114093959731	0.005121396054628225
AT4G10740_3	0.030303030303030304	0.0019267822736030828	0.006132879045996593
AT1G65990	0.025793650793650792	0.0023952095808383233	0.0054671968190854875
AT4G33290_8	0.03741496598639456	0.0022371364653243847	0.0052440500201694235
AT1G66060	0.008097165991902834	0.006437768240343348	0.006564551422319475
AT1G66120_1	0.006293706293706294	0.008333333333333333	0.003556345854634363
AT1G65880_4	0.007142857142857143	0.00903225806451613	0.0035688793718772305
AT1G66140	0.006896551724137931	0.0060790273556231	0.004690706537672237
AT1G66235	0.7955555555555556	0.3220338983050847	0.016679302501895376
AT1G66245	0.13166144200626959	0.012578616352201259	0.004379562043795621
AT1G66270_1	0.004158004158004158	0.0012706480304955528	0.0034344590726960505
AT1G66280_2	0.0030211480362537764	0.002079002079002079	0.0024311183144246355
AT1G66280_1	0.004709576138147566	0.006122448979591836	0.004355716878402904
AT1G66270_2	0.004081632653061225	0.002717391304347826	0.004793863854266539
AT1G66300_4	0.25644028103044497	0.05676328502415459	0.023705552089831567
AT1G66290_1	0.2619617224880383	0.060411311053984576	0.026125816431763493
AT1G66310_4	0.19515477792732167	0.035278154681139755	0.01804402742692169
AT1G66300_1	0.03215926493108729	0.0110062893081761	0.006256173855778729
AT1G66290_4	0.03471074380165289	0.012302284710017574	0.006901561932437341
AT1G66310_2	0.019230769230769232	0.00909090909090909	0.005309063329541145
AT1G66300_2	0.0068143100511073255	0.0015698587127158557	0.004806333050607859
AT1G66290_5	0.007285974499089253	0.0	0.00401854714064915
AT1G66310_1	0.00641025641025641	0.0	0.0041741204531902205
AT1G66300_3	0.0653950953678474	0.014035087719298246	0.009696969696969697
AT1G66290_3	0.0653950953678474	0.015444015444015444	0.01015228426395939
AT1G66310_3	0.05649717514124294	0.012195121951219513	0.00784313725490196
AT1G66380	0.003816793893129771	0.006269592476489028	0.005047318611987382
AT1G66390	0.0	0.0019723865877712033	0.005708354955889984
AT1G66470	0.011111111111111112	0.011799410029498525	0.001756440281030445
AT1G66490	0.15513126491646778	0.012903225806451613	0.003125
AT1G66550_1	0.008152173913043478	0.0045871559633027525	0.0054968287526427064
AT1G66560_2	0.008152173913043478	0.004273504273504274	0.005321326238231682
AT1G66560_1	0.04643962848297214	0.0	0.003347680535628886
AT1G66550_2	0.0032679738562091504	0.0	0.0021019442984760903
AT5G43610_3	0.08602150537634409	0.059379217273954114	0.02295552367288379
AT1G66570_1	0.08602150537634409	0.059379217273954114	0.02267818574514039
AT5G06170_3	0.0748074807480748	0.05694444444444444	0.023694779116465864
AT2G14670_4	0.027874564459930314	0.021116138763197588	0.00841908325537886
AT1G66690_1	0.030634573304157548	0.006147540983606557	0.0021027335536197055
AT1G66700_2	0.030939226519337018	0.006147540983606557	0.0021167221046265497
AT1G66720_2	0.03286384976525822	0.006147540983606557	0.0022609819121447027
AT1G66700_1	0.017543859649122806	0.0041753653444676405	0.0033063923585598823
AT1G66690_2	0.017543859649122806	0.0041753653444676405	0.00334696913350688
AT1G66720_3	0.018867924528301886	0.004210526315789474	0.003663003663003663
AT1G66690_4	0.022026431718061675	0.006269592476489028	0.004456824512534819
AT1G66700_3	0.022026431718061675	0.006269592476489028	0.004402861860209136
AT1G66700_4	0.12037037037037036	0.005208333333333333	0.0037433155080213902
AT1G66690_3	0.12037037037037036	0.005208333333333333	0.0037095919448860626
AT1G66720_1	0.1262135922330097	0.005208333333333333	0.0035200938691698444
AT1G66730	0.24171164225134928	0.00511302475780409	0.0046637836004409395
AT1G66830	0.006072874493927126	0.003371868978805395	0.0045806349707787075
AT1G66850	0.0028169014084507044	0.004761904761904762	0.003036437246963563
AT1G67000	0.009876543209876543	0.004530011325028313	0.010029940119760479
AT4G12810_4	0.01808066759388039	0.004424778761061947	0.0024958402662229617
AT1G67290	0.03888888888888889	0.003887269193391642	0.005421103581800581
AT1G67330	0.03411371237458194	0.03652517275419546	0.01688208915853337
AT1G67390	0.4535809018567639	0.13430127041742287	0.015808383233532935
AT3G43400_2	0.007792207792207792	0.0020325203252032522	0.005092592592592593
AT1G67450	0.6128266033254157	0.3042071197411003	0.04906703524533518
AT1G67460	0.003527336860670194	0.004352557127312296	0.005098324836125273
AT1G67635	0.6493827160493827	0.09328358208955224	0.010857763300760043
AT1G67750	0.006439742410303588	0.004545454545454545	0.005263157894736842
AT1G67870	0.24943820224719102	0.1649659863945578	0.008068854222700376
AT1G67980	0.036544850498338874	0.011299435028248588	0.004122011541632316
AT1G67990	0.3057199211045365	0.01048951048951049	0.009134615384615385
AT1G68040	0.11832611832611832	0.04772727272727273	0.0367955286446204
AT1G68180	0.04672897196261682	0.0	0.003515625
AT1G65890_3	0.046948356807511735	0.007509386733416771	0.005754315736802602
AT1G65880_3	0.046948356807511735	0.007509386733416771	0.005758637956935403
AT1G68270_1	0.04770992366412214	0.007509386733416771	0.005983350676378772
AT1G68325	0.11627906976744186	0.012121212121212121	0.01025236593059937
AT1G68380	0.003527336860670194	0.0	0.007553956834532374
AT1G68470	0.004098360655737705	0.007502679528403001	0.0035587188612099642
AT1G68800	0.07681564245810056	0.011029411764705883	0.004565217391304348
AT1G68825	0.007194244604316547	0.0	0.0
AT1G68845	0.08250355618776671	0.007712082262210797	0.005239520958083832
AT1G69150_1	0.06010230179028133	0.0074487895716946	0.003790271636133923
AT1G69526	0.10091743119266056	0.010612244897959184	0.00276478094427903
AT1G66300_7	0.014771048744460856	0.006263048016701462	0.003908794788273616
AT1G66310_7	0.014492753623188406	0.006263048016701462	0.0039011703511053317
AT1G69940_1	0.018	0.015189873417721518	0.004909180166912126
AT5G07410_2	0.017582417582417582	0.015424164524421594	0.0049586776859504135
AT1G70030	0.006896551724137931	0.013824884792626729	0.00642570281124498
AT1G70040	0.002512562814070352	0.0	0.009440323668240054
AT1G70170_1	0.0026838432635534087	0.0041928721174004195	0.0036581310276022614
AT1G70270	0.0	0.005376344086021506	0.006718924972004479
AT1G70960_2	0.008928571428571428	0.005535055350553505	0.003257328990228013
AT1G70830	0.003484320557491289	0.0043541364296081275	0.002867155144950621
AT1G70850	0.0017271157167530224	0.001394700139470014	0.003934191702432046
AT1G70860_1	0.028112449799196786	0.008	0.004362050163576881
AT1G70870	0.011494252873563218	0.0	0.004942339373970346
AT1G70860_2	0.003115264797507788	0.004405286343612335	0.005143277002204262
AT1G70890	0.011904761904761904	0.0024937655860349127	0.0056410256410256415
AT1G70910	0.1259259259259259	0.0	0.00375234521575985
AT1G70960_1	0.2566510172143975	0.10051107325383304	0.014809041309431021
AT1G70970	0.13764510779436154	0.06060606060606061	0.014595660749506903
AT1G70990	0.004559270516717325	0.009174311926605505	0.004405286343612335
AT1G71235	0.0125	0.0079155672823219	0.003022974607013301
AT1G71280_1	0.005172413793103448	0.003656307129798903	0.0018461538461538461
AT1G71320_1	0.8619631901840491	0.3860182370820669	0.034658511722731905
AT1G71280_2	0.00727802037845706	0.005780346820809248	0.005284791544333529
AT1G71680	0.004878048780487805	0.0032679738562091504	0.004023668639053254
AT1G71870	0.04399808703969393	0.007164179104477612	0.004951402897487621
AT2G14670_5	0.008	0.0040650406504065045	0.004638577502899111
AT5G10330_3	0.23129251700680273	0.007194244604316547	0.0027548209366391185
AT1G71930	0.009900990099009901	0.0015060240963855422	0.004487658937920718
AT1G72460	0.007322175732217573	0.0035561877667140826	0.0051099755609864475
AT1G72910_1	0.0024096385542168677	0.0034873583260680036	0.004819277108433735
AT1G72910_2	0.0009551098376313276	0.002380952380952381	0.003485424588086185
AT1G73440	0.0036231884057971015	0.0075	0.00261210274270788
AT1G73630	0.0026490066225165563	0.012320328542094456	0.0040650406504065045
AT1G73680	0.011164274322169059	0.003952569169960474	0.003432494279176201
AT1G73970	0.14714285714285713	0.004016064257028112	0.004508706467661692
AT1G74990	0.0	0.0026666666666666666	0.00431832202344232
AT1G75790	0.01003584229390681	0.002824858757062147	0.0058432934926958835
AT1G76190	0.0	0.007462686567164179	0.00390625
AT1G76250	0.008072653884964682	0.005342831700801425	0.004646078163432632
AT1G76370	0.004061738424045491	0.0045871559633027525	0.004536962903656259
AT1G76440	0.007320644216691069	0.004285714285714286	0.0033569563595673255
AT1G76890	0.0137429264349232	0.0057273768613974796	0.0024113817217265494
AT1G76930	0.005253940455341506	0.004357298474945534	0.0036363636363636364
AT1G77960	0.4019138755980861	0.19469026548672566	0.03114400246685168
AT1G77980	0.3577075098814229	0.06567164179104477	0.004225352112676056
AT1G78120	0.050548402479732954	0.0042780748663101605	0.0038827412152980002
AT1G78160	0.08130081300813008	0.010594947025264874	0.005037313432835821
AT1G66300_6	0.0070126227208976155	0.0040595399188092015	0.004089487611258119
AT1G66310_6	0.006329113924050633	0.003989361702127659	0.004242281404666509
AT1G78990	0.001530221882172915	0.003669724770642202	0.0025798129635601417
AT1G79170_1	0.005208333333333333	0.0	0.0
AT1G79510	0.1185006045949214	0.0024509803921568627	0.004939626783754116
AT1G79760	0.006640106241699867	0.0017605633802816902	0.0038232795242141037
AT1G80740	0.02844311377245509	0.005391953546246371	0.0036211383953830487
AT4G00005_1	0.8657894736842106	0.5189873417721519	0.03054989816700611
AT4G00020_2	0.5055350553505535	0.1490066225165563	0.016835016835016835
AT2G01090	0.0029498525073746312	0.004651162790697674	0.006060606060606061
AT2G01280	0.2534039334341906	0.08562874251497006	0.006878480183426138
AT3G28899_1	0.9419354838709677	0.7481481481481481	0.22517482517482518
AT2G01430	0.004048582995951417	0.002386634844868735	0.0041841004184100415
AT3G27040_2	0.7337662337662337	0.3915094339622642	0.03943161634103019
AT2G01790_1	0.8070175438596491	0.417420814479638	0.04590017825311943
AT1G30060_3	0.0	0.0	0.00101010101010101
AT2G01900	0.02491103202846975	0.1493212669683258	0.04554455445544554
AT2G01910	0.21908713692946058	0.04323094425483504	0.016159835463493463
AT2G01918	0.17445482866043613	0.0992063492063492	0.05886379192334018
AT2G01920	0.045871559633027525	0.001953125	0.003309431880860452
AT2G01950	0.028831226436016856	0.0058414464534075105	0.0032735367290821003
AT2G01990	0.03636363636363636	0.026066350710900472	0.00855188141391106
AT2G02000	0.004204204204204204	0.0033003300330033004	0.0047169811320754715
AT2G02010	0.008585858585858586	0.004995004995004995	0.00589066918001885
AT1G11270_1	0.8181818181818182	0.6470588235294118	0.23027166882276842
AT2G02080	0.00428921568627451	0.006584362139917695	0.005150705837466615
AT2G02240_1	0.06359945872801083	0.006880733944954129	0.004937163375224416
AT2G02250_2	0.0777027027027027	0.005221932114882507	0.0048833423765599565
AT2G02250_1	0.0016474464579901153	0.002320185614849188	0.004213483146067416
AT2G02240_2	0.0	0.002577319587628866	0.002717391304347826
AT2G02340_2	0.00315955766192733	0.005012531328320802	0.0037846930193439865
AT2G02340_1	0.005128205128205128	0.0072992700729927005	0.003128666405944466
AT2G02250_3	0.0024242424242424242	0.006060606060606061	0.0070788107597923545
AT2G02440	0.71280276816609	0.27635327635327633	0.016722408026755852
AT2G02490	0.8237476808905381	0.37919463087248323	0.009708737864077669
AT2G02493_1	0.8258426966292135	0.3824027072758037	0.010638297872340425
AT2G02493_2	0.8143459915611815	0.3844765342960289	0.00784313725490196
AT2G02493_3	0.8004587155963303	0.38877755511022044	0.00911854103343465
AT2G02497	0.040229885057471264	0.0	0.006535947712418301
AT2G02498	0.3053435114503817	0.0	0.006741573033707865
AT2G02500	0.15653775322283608	0.011750881316098707	0.003964882469555367
AT2G02800	0.3219227967953387	0.08492881688757978	0.010801728276524244
AT2G02795	0.6035242290748899	0.16977225672877846	0.009767441860465116
AT2G15640_3	0.0024813895781637717	0.001658374792703151	0.003419452887537994
AT2G03190_3	0.0	0.01775147928994083	0.007896625987078248
AT3G25650_2	0.0	0.01775147928994083	0.007959479015918957
AT2G03160_1	0.0	0.01775147928994083	0.007959479015918957
AT2G03170	0.007054673721340388	0.0	0.004548900682335102
AT2G03180	0.9137380191693291	0.1793103448275862	0.023552502453385672
AT2G20160_2	0.002962962962962963	0.006493506493506494	0.0024271844660194173
AT2G03190_1	0.002962962962962963	0.006493506493506494	0.0024405125076266015
AT3G25650_3	0.003169572107765452	0.006734006734006734	0.002183406113537118
AT2G03160_2	0.003169572107765452	0.006493506493506494	0.00211864406779661
AT2G03200	0.006756756756756757	0.0020304568527918783	0.003947693066864051
AT1G14110_6	0.6741889985895627	0.004838709677419355	0.006107906345436036
AT2G03250	0.265947888589398	0.15610328638497653	0.06286155032780563
AT2G03330	0.47731316725978645	0.36742424242424243	0.05408180729077529
AT2G03360	0.05700934579439252	0.00546448087431694	0.003934426229508197
AT2G03370	0.14190093708165996	0.007532956685499058	0.00421455938697318
AT2G03560_1	0.01276595744680851	0.00597609561752988	0.009410599306587419
AT2G03565	0.004424778761061947	0.007462686567164179	0.0037735849056603774
AT3G42075_2	0.8734177215189873	0.6626016260162602	0.15864978902953586
AT2G03567_1	0.8831168831168831	0.65	0.11790878754171301
AT2G13845_2	0.8831168831168831	0.6479591836734694	0.11950394588500564
AT3G42130_2	0.8471337579617835	0.5826086956521739	0.10998307952622674
AT2G14265_5	0.8803418803418803	0.6842105263157895	0.12244897959183673
AT2G03580	0.11282051282051282	0.0	0.0053475935828877
AT2G03821	0.8943488943488943	0.4591549295774648	0.05072886297376093
AT2G03913	0.008849557522123894	0.014084507042253521	0.008948545861297539
AT2G03930	0.03773584905660377	0.012121212121212121	0.007135575942915392
AT2G19146_2	0.8869936034115139	0.44649446494464945	0.07039226222461042
AT3G29380_2	0.9134751773049645	0.3988355167394469	0.05235602094240838
AT2G04032	0.17352941176470588	0.004464285714285714	0.008502598016060462
AT2G04031_1	0.8543046357615894	0.4457831325301205	0.044444444444444446
AT2G04041_2	0.8758620689655172	0.4457831325301205	0.0446927374301676
AT2G04031_3	0.8761061946902655	0.35135135135135137	0.03225806451612903
AT2G04041_3	0.8818181818181818	0.35135135135135137	0.03155339805825243
AT2G04037_1	0.8818181818181818	0.35135135135135137	0.03117505995203837
AT2G04031_2	0.7642857142857142	0.3253588516746411	0.029471544715447155
AT5G35405_5	0.7459016393442623	0.3253588516746411	0.028426395939086295
AT2G04041_1	0.7459016393442623	0.3253588516746411	0.028836251287332648
AT2G04037_2	0.7459016393442623	0.3253588516746411	0.028513238289205704
AT2G04045	0.0	0.0	0.008210180623973728
AT2G04040_1	0.029379760609358	0.0027149321266968325	0.002797854977850315
AT2G04050_3	0.03470437017994859	0.0029013539651837525	0.002837245292752128
AT2G04080_4	0.035202086049543675	0.0029182879377431907	0.0026068821689259644
AT2G04050_1	0.022857142857142857	0.004897959183673469	0.006116900770276394
AT2G04080_3	0.02447980416156671	0.00507185122569738	0.005624847150892639
AT2G04040_2	0.0234192037470726	0.00494641384995878	0.005823829167677748
AT2G04060_1	0.8671052631578947	0.225752508361204	0.023467697404748758
AT2G04062	0.8596491228070176	0.12	0.006593406593406593
AT2G04040_3	0.0703883495145631	0.004306632213608958	0.005465779467680608
AT2G04080_2	0.0703883495145631	0.004306632213608958	0.005423249233671304
AT2G04050_2	0.06705202312138728	0.004262574595055414	0.006085192697768763
AT2G04080_1	0.05357142857142857	0.0036101083032490976	0.0054858934169279
AT2G04040_4	0.05541871921182266	0.0036968576709796672	0.005520287054926856
AT2G04050_4	0.05541871921182266	0.003727865796831314	0.005571030640668524
AT4G03156_3	0.8493723849372385	0.36885245901639346	0.040993788819875775
AT2G04160	0.09920983318700614	0.013621418506341005	0.008541320022185247
AT2G04170	0.023088023088023088	0.005319148936170213	0.005705705705705706
AT2G10625_3	0.8887601390498262	0.4205933682373473	0.07007738607050731
AT2G04190	0.3007246376811594	0.01568627450980392	0.006493506493506494
AT2G04220	0.05519779208831647	0.004132231404958678	0.0043586550435865505
AT3G21340_2	0.03672787979966611	0.002976190476190476	0.005415651232060655
AT2G10625_4	0.897003745318352	0.39356814701378257	0.05509288917360666
AT2G04495	0.0703125	0.0	0.004240882103477523
AT5G54040_7	0.041666666666666664	0.0	0.004217629692113032
AT2G04570	0.14767441860465116	0.007849293563579277	0.003068530514831231
AT2G04675	0.3181818181818182	0.07801418439716312	0.01650943396226415
AT3G17400_2	0.9140625	0.24770642201834864	0.05662188099808062
AT2G38590_2	0.8341346153846154	0.3857566765578635	0.04526935264825713
AT2G04750	0.18155619596541786	0.0007757951900698216	0.004527447651386531
AT2G04800	0.09009009009009009	0.02247191011235955	0.008111239860950173
AT2G04810_1	0.005763688760806916	0.007481296758104738	0.00396600566572238
AT2G04810_2	0.003129890453834116	0.0058997050147492625	0.004261363636363636
AT2G04810_3	0.018561484918793503	0.0	0.004537953795379538
AT2G04910_1	0.0	0.0	0.007797270955165692
AT2G04910_2	0.0	0.0	0.00234192037470726
AT3G22700_6	0.7581395348837209	0.2099644128113879	0.02982005141388175
AT3G22720_5	0.7581395348837209	0.2099644128113879	0.02982005141388175
AT3G22730_5	0.4788732394366197	0.1288981288981289	0.022900763358778626
AT2G04920_1	0.4788732394366197	0.12424849699398798	0.022584228063680118
AT3G22350_6	0.7581395348837209	0.2099644128113879	0.02982005141388175
AT4G09660_2	0.8272058823529411	0.322	0.04553846153846154
AT2G05060_1	0.15721649484536082	0.0061162079510703364	0.005299015897047691
AT2G41910_2	0.15982532751091702	0.006482982171799027	0.00579950289975145
AT2G05105	0.8823529411764706	0.6646341463414634	0.1286195286195286
AT2G05117_1	0.0	0.0	0.002577319587628866
AT2G05140_1	0.7773972602739726	0.5477308294209703	0.06812227074235808
AT2G05160	0.10490856592877768	0.0016420361247947454	0.0049823541623417065
AT4G15380_9	0.005591054313099041	0.00414651002073255	0.004101014461472048
AT3G20950_11	0.006092254134029591	0.003834355828220859	0.0039379198517488995
AT2G05320	0.39331210191082805	0.00528169014084507	0.005806281340723146
AT2G05335	0.2072072072072072	0.039473684210526314	0.03694581280788178
AT2G05540	0.08611111111111111	0.017452006980802792	0.03678474114441417
AT2G05600	0.8567164179104477	0.5470588235294118	0.09827160493827161
AT2G05632	0.743006993006993	0.44805194805194803	0.05853458862054851
AT2G05645	0.8629629629629629	0.2518518518518518	0.045743329097839895
AT3G30823_2	0.8333333333333334	0.4962630792227205	0.059069962295768746
AT2G05655_1	0.05825242718446602	0.006622516556291391	0.0027958993476234857
AT2G05752	0.9111111111111111	0.3562043795620438	0.05514250309789343
AT2G05915	0.8583690987124464	0.39649122807017545	0.06554472984942426
AT5G27238_2	0.8602941176470589	0.14184397163120568	0.006269592476489028
AT2G06090_1	0.8602941176470589	0.14184397163120568	0.006289308176100629
AT2G06095	0.8161925601750547	0.41642228739002934	0.09207459207459208
AT2G06105_1	0.8211382113821138	0.32785467128027684	0.06778087279480037
AT2G06166	0.4827586206896552	0.0	0.00398406374501992
AT2G06255	0.09433962264150944	0.003003003003003003	0.004369197160021846
AT2G22440_2	0.889055472263868	0.3333333333333333	0.05897114178168131
AT4G04265_6	0.7681159420289855	0.2153846153846154	0.033356024506466984
AT2G06500_1	0.7840172786177105	0.3883040935672515	0.04672650475184794
AT1G35150_2	0.78	0.41130298273155413	0.048861010234400794
AT2G06555	0.8835616438356164	0.6727941176470589	0.12103746397694524
AT5G30341_14	0.8478260869565217	0.5398230088495575	0.10574948665297741
AT2G06105_2	0.847051597051597	0.35072711719418304	0.06938916767606852
AT2G06845	0.8545310015898251	0.4240469208211144	0.06470940683043738
AT2G06906_2	0.8507936507936508	0.34782608695652173	0.043936731107205626
AT2G06904	0.8300970873786407	0.39322533136966126	0.04440497335701599
AT2G06906_1	0.9071925754060325	0.43454038997214484	0.06637168141592921
AT2G06908	0.8876712328767123	0.3953488372093023	0.07715697453439757
AT2G36710_2	0.8032128514056225	0.29553264604810997	0.048881955278211126
AT2G06960	0.6714628297362111	0.07480314960629922	0.01762571280456195
AT2G06983	0.5	0.07586206896551724	0.00827966881324747
AT2G07000_1	0.0033003300330033004	0.0	0.0014792899408284023
AT2G07020	0.05148005148005148	0.0028222013170272815	0.005113520147269381
AT2G07040	0.5644329896907216	0.27402135231316727	0.03239032390323903
AT3G44130_2	0.8903654485049833	0.27855887521968364	0.020740410347903658
AT2G07120_1	0.8865435356200527	0.28096947935368044	0.020310360565951622
AT3G18330_1	0.01609657947686117	0.0	0.0051764705882352945
AT2G07190	0.8726114649681529	0.36855036855036855	0.027835051546391754
AT2G07215	0.8968985750209556	0.31684491978609625	0.05002578648788035
AT2G10955_2	0.9112149532710281	0.2080536912751678	0.04448246364414029
AT2G07240	0.8751415628539071	0.2405473532589125	0.024694104560622914
AT2G07290	0.8505747126436781	0.496551724137931	0.04787812840043525
AT2G07310	0.8471411901983664	0.28024502297090353	0.028381219341275403
AT2G07440	0.8849557522123894	0.5954415954415955	0.06969376979936642
AT5G30341_12	0.8317757009345794	0.46526655896607433	0.05115712545676005
AT2G07810_2	0.8128342245989305	0.19166666666666668	0.015748031496062992
AT2G07560	0.619228680065182	0.20091789903110657	0.018590998043052837
AT2G07695_1	0.002901915264074289	0.0020380434782608695	0.004359409057883265
AT1G65346_1
AT1G65346_2
AT2G07714_1	0.003128421711246676	0.0036131774707757703	0.004533851487789081
AT2G07681	0.004146075885752575	0.004010379806558151	0.003983919233443158
AT3G30160_3	0.4926315789473684	0.1552511415525114	0.03067746058798466
AT3G49520_4	0.8497495826377296	0.4472361809045226	0.055780933062880324
AT5G26890_2	0.9	0.125	0.025806451612903226
AT4G05097_2	0.768	0.45535714285714285	0.07976366322008863
AT3G43148_6	0.8758758758758759	0.3903002309468822	0.048325673013788574
AT2G07680	0.32439824945295404	0.014255167498218105	0.005570117955439056
AT5G30341_13	0.8821428571428571	0.6280788177339901	0.1230257689110557
AT5G30341_10	0.8366336633663366	0.6026785714285714	0.05813953488372093
AT2G07750_1	0.3263157894736842	0.008278145695364239	0.0030843798193434676
AT1G63250_2	0.45	0.008379888268156424	0.0028040658955485456
AT2G07810_1	0.8740157480314961	0.16666666666666666	0.02
AT2G07981_4	0.7885714285714286	0.2396694214876033	0.05211885046273746
AT2G07981_2			0.03333333333333333
AT2G07981_3	0.7782258064516129	0.2624113475177305	0.06128133704735376
AT2G07981_1	0.6428571428571429	0.2	0.04573804573804574
AT1G38790_15
AT1G38790_16
AT1G38790_4
AT1G38790_17
AT1G38790_18	0.8333333333333334		0.030303030303030304
AT1G38790_13
AT1G38790_7
AT1G38790_8
AT1G38790_9
AT1G38790_19
AT1G38790_5
AT1G38790_20
AT1G38790_1
AT1G38790_2
AT1G38790_3
AT1G38790_10
AT1G38790_11
AT1G38790_12
AT1G38790_14
AT1G38790_6
AT2G07981_14
AT2G07981_17
AT2G07981_12
AT2G07981_20
AT2G07981_18
AT2G07981_15
AT2G07981_6
AT2G07981_19
AT2G07981_9
AT2G07981_5
AT2G07981_13
AT2G07981_16
AT2G07981_7
AT2G07981_11
AT2G07981_10	0.8077373974208675	0.3508771929824561	0.06790992258972554
AT2G07981_8	0.7306122448979592	0.3363914373088685	0.05867530597552196
AT2G10260	0.8045602605863192	0.3776536312849162	0.03665028665028665
AT5G30341_11	0.8512820512820513	0.5609756097560976	0.07905138339920949
AT2G10535	0.9387755102040817	0.06976744186046512	0.022222222222222223
AT2G10545	0.8785046728971962	0.36525612472160357	0.038542103058232094
AT2G10553_1	0.8290155440414507	0.3141025641025641	0.025830258302583026
AT2G10556_1	0.875	0.208	0.014792899408284023
AT2G10556_2	0.7816091954022989	0.06481481481481481	0.009983361064891847
AT2G10556_3	0.7837837837837838	0.22549019607843138	0.009157509157509158
AT2G10560_1	0.7988826815642458	0.4805194805194805	0.0531628532974428
AT2G10602	0.784965034965035	0.3045977011494253	0.06593406593406594
AT2G10608_1	0.9346289752650176	0.3834808259587021	0.038538205980066444
AT1G64295_3	0.8798219584569733	0.39520958083832336	0.03986220472440945
AT2G10615	0.8461538461538461	0.46709470304975925	0.0837903717245582
AT2G10625_1	0.8699719363891487	0.3502191914271797	0.031022096440622617
AT3G42075_4	0.867109634551495	0.36585365853658536	0.21956295525494277
AT2G03567_3	0.8601694915254238	0.3333333333333333	0.181021897810219
AT2G13845_3	0.8601694915254238	0.3333333333333333	0.1834319526627219
AT3G42130_4	0.8486842105263158	0.2967032967032967	0.16339869281045752
AT2G14265_7	0.8088235294117647	0.42857142857142855	0.2337917485265226
AT2G10940	0.3276089828269485	0.0799492385786802	0.007616146230007616
AT2G10950	0.24963503649635035	0.022397891963109356	0.013445050662509743
AT3G30165_2	0.9245283018867925	0.4852941176470588	0.04742268041237113
AT2G10955_1	0.8380281690140845	0.3333333333333333	0.0509478672985782
AT2G10965	0.8362512873326468	0.3641379310344828	0.04285311530871159
AT2G10970	0.04529616724738676	0.004	0.002510460251046025
AT2G10975_1	0.9104477611940298	0.3764988009592326	0.07216072160721607
AT1G36675_5	0.9046283309957924	0.38791423001949316	0.0985569542523795
AT3G29645_6	0.9132653061224489	0.3877551020408163	0.08166332665330661
AT2G11005	0.906060606060606	0.13425925925925927	0.028503562945368172
AT3G43870_13	0.6917960088691796	0.3691683569979716	0.04203056768558952
AT3G30220_4	0.874251497005988	0.23863636363636365	0.03125
AT2G12205_2	0.8900523560209425	0.35563380281690143	0.0807899461400359
AT5G24480_2	0.9230769230769231	0.2906666666666667	0.019626615605552896
AT4G07445_10	0.8628318584070797	0.28059701492537314	0.04339250493096647
AT5G26890_3	0.9539473684210527	0.07042253521126761	0.03333333333333333
AT2G11462	0.8641304347826086	0.41754385964912283	0.05391120507399577
AT2G11520	0.3527426160337553	0.004424778761061947	0.0041515308770108976
AT2G11522	0.9217221135029354	0.3215613382899628	0.03515379786566227
AT2G14265_4	0.9032258064516129	0.29931972789115646	0.05386740331491713
AT2G11620_1	0.8531157270029673	0.3861646234676007	0.058888642904582685
AT3G45800_2	0.8438177874186551	0.3489583333333333	0.056074766355140186
AT2G11623_1	0.8618618618618619	0.46875	0.05947955390334572
AT2G11626	0.8558421851289834	0.32170542635658916	0.03885767790262172
AT2G11810	0.19350282485875706	0.03471074380165289	0.0102880658436214
AT2G10625_2	0.8809651474530831	0.27997407647440054	0.02699956452315285
AT2G11815	0.2930232558139535	0.033210332103321034	0.023914968999114262
AT2G11851	0.8145631067961165	0.2894736842105263	0.025500265627766958
AT3G42940_2	0.8926829268292683	0.27170868347338933	0.022053756030323914
AT3G04100_2	0.868421052631579	0.04716981132075472	0.00522875816993464
AT2G12405	0.8022813688212928	0.272	0.02895752895752896
AT2G22440_3	0.8668796592119276	0.3020689655172414	0.031269942565411615
AT2G14265_3	0.8688524590163934	0.5591836734693878	0.10476190476190476
AT4G07445_11	0.8896551724137931	0.2684563758389262	0.027298850574712645
AT2G12940_3	0.8513931888544891	0.28270042194092826	0.024758220502901353
AT2G12900_1	0.8513931888544891	0.2809917355371901	0.023865414710485134
AT3G43153_3	0.7870563674321504	0.436046511627907	0.12688172043010754
AT2G12935_1	0.8661778185151238	0.1957142857142857	0.021331371827877896
AT2G12940_1	0.861878453038674	0.22697368421052633	0.013865779256794232
AT2G12900_3	0.8681948424068768	0.22697368421052633	0.013422818791946308
AT2G13150_2	0.8817891373801917	0.2421875	0.013067828251400125
AT2G12945	0.9045801526717557	0.4143835616438356	0.04062038404726736
AT2G13100	0.2656875834445928	0.0038910505836575876	0.0032964445490934777
AT2G13105_1	0.7512953367875648	0.10625	0.02106318956870612
AT3G24700_3	0.026058631921824105	0.009523809523809525	0.004151838671411625
AT3G17265_3	0.026058631921824105	0.009523809523809525	0.004142011834319527
AT3G17270_2	0.008902077151335312	0.0	0.001488095238095238
AT3G30730_2	0.8571428571428571	0.25	0.008466603951081843
AT2G12940_4	0.8860759493670886	0.27648578811369506	0.019364448857994043
AT2G12900_2	0.8860759493670886	0.24937027707808565	0.017757483510908167
AT2G12935_2	0.8969957081545065	0.2676056338028169	0.028636021100226075
AT2G12940_2	0.8568548387096774	0.22549019607843138	0.015739769150052464
AT2G13150_1	0.8465608465608465	0.2421875	0.016548463356973995
AT5G45570_2	0.8411214953271028	0.406479217603912	0.076
AT4G08430_1	0.8184747583243824	0.4137675795706884	0.08299226921327876
AT5G28810_2	0.8631016042780749	0.37943786982248523	0.06649282920469361
AT2G13350	0.02074235807860262	0.003616636528028933	0.0043005312420946115
AT2G13360	0.006622516556291391	0.0028846153846153848	0.0041331802525832375
AT2G14395_10	0.8875432525951558	0.4683760683760684	0.07533414337788578
AT3G43150_11	0.8711656441717791	0.46308724832214765	0.0682961897915169
AT4G06583_6	0.8596491228070176	0.5023255813953489	0.08025343189017951
AT3G43148_5	0.8628938156359394	0.47484909456740443	0.10920403346921262
AT5G32590_5	0.8628938156359394	0.47484909456740443	0.10934479054779807
AT5G35375_2	0.9276315789473685	0.5378486055776892	0.07051282051282051
AT2G13430	0.895483870967742	0.2144177449168207	0.02524986849026828
AT2G13500	0.75	0.5753715498938429	0.13912133891213388
AT2G13510	0.8110749185667753	0.5724206349206349	0.11746280344557557
AT5G27310_2	0.00819672131147541	0.0	0.0029282576866764276
AT2G13820	0.3293051359516616	0.06960556844547564	0.11716621253405994
AT3G42075_3	0.872093023255814	0.39800995024875624	0.13884711779448622
AT2G03567_2	0.863080684596577	0.4691780821917808	0.0982546864899806
AT2G13845_1	0.863080684596577	0.4691780821917808	0.09726848767488341
AT3G42130_3	0.8456140350877193	0.4503311258278146	0.10497237569060773
AT2G14265_8	0.8895705521472392	0.5407407407407407	0.12098298676748583
AT5G02350_5	0.003355704697986577	0.006818181818181818	0.0037578288100208767
AT2G13900_1	0.003355704697986577	0.006818181818181818	0.0037437603993344427
AT5G55800_8	0.006430868167202572	0.007142857142857143	0.004709576138147566
AT2G13905_1	0.0	0.016666666666666666	0.0
AT1G53340_5	0.03076923076923077	0.003316749585406302	0.004101161995898838
AT5G02350_8	0.0322180916976456	0.0017889087656529517	0.004322766570605188
AT2G13900_4	0.031137724550898204	0.0034129692832764505	0.004232804232804233
AT2G13900_2	0.00801068090787717	0.00392156862745098	0.004669540229885058
AT5G02350_6	0.00801068090787717	0.0037174721189591076	0.0046411995715815784
AT2G13905_2	0.006535947712418301	0.0	0.0035971223021582736
AT2G13900_3	0.006369426751592357	0.005154639175257732	0.004297994269340974
AT5G02350_7	0.006230529595015576	0.005154639175257732	0.004231311706629055
AT2G14095	0.0	0.006172839506172839	0.00837257980115123
AT2G14247	0.07611548556430446	0.023121387283236993	0.009598603839441536
AT2G14265_1	0.9530516431924883	0.8614457831325302	0.24200164068908941
AT2G03567_5	0.9512195121951219	0.8614457831325302	0.2283894449499545
AT1G29620_2	0.8716707021791767	0.47368421052631576	0.09797517962116264
AT3G27503_2	0.0	0.0	0.004622496147919877
AT2G14288	0.0035211267605633804	0.0	0.006379585326953748
AT2G14290	0.008665511265164644	0.0	0.0069958847736625515
AT1G30140_4
AT3G43148_4	0.903115663679044	0.5171706817016914	0.11941112322791712
AT5G32590_4	0.9004784688995215	0.531129476584022	0.12467687413004573
AT3G30230	0.8968732857926495	0.5296523517382413	0.1303677604051971
AT1G11270_3	0.8811881188118812	0.2903225806451613	0.2291970802919708
AT2G14440	0.23376623376623376	0.07541899441340782	0.010017980991523246
AT2G14510	0.0745721271393643	0.006279434850863423	0.005623721881390593
AT2G14540_1	0.007583965330444204	0.002544529262086514	0.004872955099199443
AT1G62170_2	0.007865168539325843	0.0026666666666666666	0.004455997029335313
AT1G30140_3	0.8287461773700305	0.3447867298578199	0.02976033710824335
AT2G14670_1	0.04700352526439483	0.02676056338028169	0.01576182136602452
AT5G43610_4	0.012180267965895249	0.004470938897168405	0.008307826847398338
AT1G66570_4	0.012180267965895249	0.0014970059880239522	0.008336989907854322
AT5G06170_4	0.003708281829419036	0.0015174506828528073	0.007302823758519961
AT2G14755_1	0.8742857142857143	0.32105263157894737	0.04387291981845688
AT2G14810	0.0	0.008968609865470852	0.012844036697247707
AT2G14820	0.09038322487346348	0.005828071879553181	0.004125764689144971
AT2G14960	0.007424593967517401	0.004992867332382311	0.004536616979909268
AT2G15025	0.0	0.008620689655172414	0.009845288326300985
AT2G15042_1	0.334384858044164	0.04398447606727038	0.006072874493927126
AT2G15042_2	0.002188183807439825	0.0049261083743842365	0.005005005005005005
AT2G15110	0.8879222108495394	0.5260382333553065	0.12028483448806775
AT2G15220_2	0.0	0.0	0.005302226935312832
AT3G43470_5	0.8131634819532909	0.35135135135135137	0.058040201005025126
AT3G43480_6	0.7398843930635838	0.35348837209302325	0.04240766073871409
AT3G43480_7	0.5909090909090909	0.1864406779661017	0.015435501653803748
AT2G15220_1	0.0055762081784386614	0.0	0.0035252643948296123
AT2G15340	0.018518518518518517	0.0	0.0
AT2G15370_2	0.006211180124223602	0.0033613445378151263	0.00505952380952381
AT2G15350_1	0.006309148264984227	0.00338409475465313	0.005153076689906032
AT2G15390_3	0.006144393241167435	0.0033277870216306157	0.005004415660877244
AT1G14080_6	0.006211180124223602	0.0034423407917383822	0.005044510385756677
AT1G14100_5	0.003389830508474576	0.0017825311942959	0.005098789037603569
AT1G14110_5	0.0035778175313059034	0.0018587360594795538	0.004765146358066712
AT2G15360_1	0.0035971223021582736	0.0	0.006789524733268671
AT2G15390_2	0.0440251572327044	0.0031746031746031746	0.005065856129685917
AT2G15370_1	0.0440251572327044	0.0031746031746031746	0.005145797598627788
AT1G14080_7	0.04487179487179487	0.003215434083601286	0.0053533190578158455
AT2G15350_2	0.04487179487179487	0.003215434083601286	0.00536480686695279
AT2G15390_1	0.046189376443418015	0.005747126436781609	0.0044316996871741395
AT2G15370_3	0.046189376443418015	0.005797101449275362	0.004502118644067797
AT1G14080_5	0.04460093896713615	0.0058309037900874635	0.0040128410914927765
AT2G15350_3	0.04460093896713615	0.0058309037900874635	0.004098360655737705
AT1G14100_6	0.04785894206549118	0.0048543689320388345	0.0038725052129877867
AT2G15360_2	0.17525773195876287	0.00625	0.0011933174224343676
AT2G26620_3	0.8070175438596491	0.25	0.01417004048582996
AT2G40310_4	0.7980769230769231	0.25	0.015909090909090907
AT4G13760_3	0.7980769230769231	0.25	0.016786570743405275
AT1G43080_4	0.88	0.288135593220339	0.020833333333333332
AT2G26620_2	0.885	0.45454545454545453	0.02813599062133646
AT2G40310_2	0.8863636363636364	0.47368421052631576	0.02679658952496955
AT1G43080_5	0.9279279279279279	0.4576271186440678	0.03150912106135987
AT4G13760_4	0.9279279279279279	0.4576271186440678	0.032148900169204735
AT2G15640_1	0.0034562211981566822	0.0055762081784386614	0.004153354632587859
AT2G18490_3	0.0	0.0	0.005847953216374269
AT5G42640_4	0.0	0.0	0.006660323501427212
AT3G43480_8	0.7946768060836502	0.18487394957983194	0.016570008285004142
AT2G15780	0.11521739130434783	0.00911854103343465	0.007070707070707071
AT2G15880	0.26455301455301455	0.003593429158110883	0.005286529921759357
AT2G16015	0.841726618705036	0.52	0.08105726872246696
AT2G16018	0.9089005235602095	0.4948717948717949	0.09643958508550603
AT2G16020	0.9521276595744681	0.49382716049382713	0.08797653958944282
AT2G16030	0.8534351145038168	0.47569955817378495	0.08269230769230769
AT4G26730_2	0.8510158013544018	0.4350453172205438	0.06566104702750665
AT2G16040_1	0.8602150537634409	0.4024767801857585	0.07373440939104915
AT1G27870_2	0.9590643274853801	0.7589285714285714	0.26265389876880985
AT2G15640_4	0.0027359781121751026	0.003115264797507788	0.0032948929159802307
AT2G16230	0.04214223002633889	0.0035398230088495575	0.002326663564448581
AT2G16300_2	0.24107142857142858	0.034334763948497854	0.02815126050420168
AT2G16290_1	0.24107142857142858	0.034334763948497854	0.0283178360101437
AT2G16340	0.012690355329949238	0.0	0.002512562814070352
AT2G16365	0.17651052274270196	0.0384407146724418	0.013596374300186616
AT2G16360	0.0	0.01020408163265306	0.0019267822736030828
AT2G16290_2	0.23601637107776263	0.06436420722135008	0.02716336825766395
AT2G16300_1	0.23601637107776263	0.06501547987616099	0.026505111700113593
AT2G15640_2	0.0048543689320388345	0.00625	0.004871711594673595
AT2G16490	0.0	0.0	0.0025
AT2G16505	0.17751479289940827	0.09090909090909091	0.05032119914346895
AT5G28810_3	0.8679026651216686	0.5427468284611142	0.12014820042342979
AT5G45570_1	0.8571428571428571	0.5490877497827976	0.13154001344989913
AT4G08430_2	0.8525695029486099	0.5482416591523895	0.13230337078651686
AT2G16620_1	0.847682119205298	0.22935779816513763	0.02544529262086514
AT3G23650_2	0.8396946564885496	0.2222222222222222	0.025284450063211124
AT2G16676_1	0.8202933985330073	0.6878980891719745	0.21522214129643116
AT2G16730	0.018367346938775512	0.003711952487008166	0.0034183164791340265
AT2G16960	0.001402524544179523	0.002577319587628866	0.004024496937882764
AT2G17305	0.2174757281553398	0.19782608695652174	0.016314423433444566
AT2G17470	0.06072874493927125	0.013395847287340924	0.015263334451526334
AT4G35710_3	0.0022222222222222222	0.0	0.004419889502762431
AT4G35690_3	0.002205071664829107	0.0	0.004872766648619383
AT2G17690	0.08695652173913043	0.057803468208092484	0.010680576254346746
AT2G17740_1	0.002109704641350211	0.0019723865877712033	0.003251277287505806
AT4G09545_5	0.8955223880597015	0.5859375	0.1961883408071749
AT2G18190_1	0.0035561877667140826	0.0051387461459403904	0.003815469996531391
AT2G18193_2	0.003663003663003663	0.005336179295624333	0.003627130939426913
AT2G18193_1	0.03983862834089763	0.005698005698005698	0.003050471436494731
AT2G18190_2	0.04197662061636557	0.006384676775738229	0.00322061191626409
AT2G18320	0.125	0.007692307692307693	0.001091703056768559
AT2G18360	0.1630952380952381	0.02849002849002849	0.008689081979599547
AT2G18480	0.06777713957495692	0.01694915254237288	0.047997554264750844
AT2G18490_1	0.0	0.006711409395973154	0.000794912559618442
AT5G42640_3	0.0	0.006711409395973154	0.0008368200836820083
AT2G18490_2	0.013157894736842105	0.0	0.0032733224222585926
AT2G18530_1	0.5828402366863905	0.12394366197183099	0.009569377990430622
AT3G46160_2	0.5918367346938775	0.11658031088082901	0.009714632665452338
AT5G24480_3	0.904891304347826	0.4608879492600423	0.090049527239982
AT2G18640	0.002834467120181406	0.006179196704428424	0.0036418816388467377
AT2G18690_2	0.010619469026548672	0.002777777777777778	0.003304419661296985
AT2G18690_1	0.046583850931677016	0.007849293563579277	0.0036968576709796672
AT2G18800	0.1033434650455927	0.007407407407407408	0.0035228988424760945
AT2G18830	0.0	0.0	0.0
AT2G18880	0.17748091603053434	0.020581113801452784	0.009298998569384835
AT2G18938	0.11838006230529595	0.01567398119122257	0.006472491909385114
AT2G18980	0.405189620758483	0.13274336283185842	0.013636363636363636
AT2G19000	0.05853658536585366	0.0	0.0037128712871287127
AT2G19070	0.00477815699658703	0.005089058524173028	0.003472222222222222
AT2G19146_1	0.04132231404958678	0.0	0.0028169014084507044
AT2G19220_1	0.0035971223021582736	0.0017094017094017094	0.0044411547002220575
AT2G19290	0.3225806451612903	0.04835924006908463	0.00900473933649289
AT2G19300	0.8467741935483871	0.0	0.0196078431372549
AT2G19420	0.2915951972555746	0.08661417322834646	0.0068143100511073255
AT2G19440	0.020618556701030927	0.004449388209121246	0.004261363636363636
AT4G08800_2	0.2289156626506024	0.004519774011299435	0.004403900597672224
AT2G19600	0.4032033426183844	0.004193849021435228	0.004047525786656222
AT4G04030_2	0.963855421686747	0.7076923076923077	0.2710526315789474
AT2G20160_1	0.004291845493562232	0.0	0.007374631268436578
AT2G03190_2	0.004329004329004329	0.0	0.007668711656441718
AT2G20570	0.0026223776223776225	0.0025	0.006128702757916241
AT4G00416_2	0.8409090909090909	0.3412698412698413	0.039619651347068144
AT2G20950	0.06169491525423729	0.030776746458231558	0.032668881506090805
AT2G21140	0.00102880658436214	0.0017953321364452424	0.004550625711035267
AT2G21550	0.10435931307793923	0.07054337464251668	0.0241232515710521
AT2G21610	0.0019267822736030828	0.0	0.0055514433752775726
AT2G21655_1	0.9397590361445783	0.6699029126213593	0.07989690721649484
AT2G21727_2	0.9397590361445783	0.6699029126213593	0.0856353591160221
AT2G21655_2	0.8381742738589212	0.30344827586206896	0.027160493827160494
AT2G21727_1	0.8441558441558441	0.30344827586206896	0.028132992327365727
AT2G21920	0.3028322440087146	0.08391608391608392	0.010935856992639327
AT2G22050	0.04431314623338257	0.012711864406779662	0.012083333333333333
AT2G22180	0.00487012987012987	0.0013458950201884253	0.002652519893899204
AT2G22330	0.005780346820809248	0.0007849293563579278	0.0039115646258503405
AT2G22440_1	0.9440639269406392	0.7458646616541353	0.18094985407269834
AT2G22760	0.17067307692307693	0.013824884792626729	0.005889777029869584
AT2G22770	0.004210526315789474	0.004830917874396135	0.00505902192242833
AT2G22930_1	0.032467532467532464	0.004032258064516129	0.004810261892036344
AT4G09500_2	0.03302509907529723	0.004201680672268907	0.005232558139534884
AT5G53990_5	0.033967391304347824	0.004268943436499467	0.00545289306270827
AT5G54010_3	0.034340659340659344	0.004268943436499467	0.005558987029030266
AT2G22940	0.6684491978609626	0.15555555555555556	0.017843289371605897
AT2G22950_1	0.09669947886508395	0.0036880927291886197	0.0038017995184387275
AT2G23030	0.005309734513274336	0.0	0.0038944180008654264
AT2G23148_2	0.689873417721519	0.19469026548672566	0.01620745542949757
AT2G23142_1	0.689873417721519	0.19469026548672566	0.018018018018018018
AT2G23148_1	0.5616438356164384	0.15789473684210525	0.006521739130434782
AT2G23142_2	0.5294117647058824	0.15789473684210525	0.006191950464396285
AT2G15640_5	0.009900990099009901	0.0	0.004377964246625319
AT2G23210	0.0022512381809995496	0.0036603221083455345	0.002220248667850799
AT2G23220	0.06074766355140187	0.01939655172413793	0.02192729371032891
AT2G23400	0.0	0.0	0.0035366931918656055
AT2G23410	0.0015290519877675841	0.0036231884057971015	0.008482563619227144
AT2G23440	0.003787878787878788	0.0	0.001941747572815534
AT2G23630	0.03660436137071651	0.006334841628959276	0.0051146050388331124
AT2G23800	0.12041884816753927	0.003472222222222222	0.006706671373102718
AT2G23834	0.7164179104477612	0.07563025210084033	0.01634877384196185
AT2G24205	0.0	0.017094017094017096	0.0017123287671232876
AT2G24210	0.02693965517241379	0.008710801393728223	0.007335680751173709
AT2G24260	0.005772005772005772	0.00245398773006135	0.0017513134851138354
AT2G24340	0.09187279151943463	0.0024	0.004713507143909265
AT2G24370_1	0.49445324881141045	0.29951495553759094	0.059308719560094265
AT2G24510_1	0.003976143141153081	0.0034423407917383822	0.005212858384013901
AT2G24560_1	0.016560509554140127	0.0045871559633027525	0.003340292275574113
AT2G31550_4	0.017287234042553192	0.0036496350364963502	0.0036900369003690036
AT2G31540_4	0.017287234042553192	0.0036496350364963502	0.0036900369003690036
AT2G24615	0.1935483870967742	0.028985507246376812	0.012150668286755772
AT2G24720_2	0.0062176165803108805	0.006278026905829596	0.00421094846601163
AT2G24710	0.004979253112033195	0.0054858934169279	0.004506846940544288
AT2G24720_4	0.03828623518687329	0.004965243296921549	0.005180314803745766
AT2G24720_1	0.0028653295128939827	0.004922644163150493	0.0035171862509992004
AT2G24720_3	0.017872340425531916	0.003472222222222222	0.0037692559816453622
AT2G24870_1	0.8505747126436781	0.4423076923076923	0.10833333333333334
AT2G24870_2	0.7230769230769231	0.19166666666666668	0.08985507246376812
AT2G24980_1	0.7288732394366197	0.264	0.022792022792022793
AT5G35190_7	0.7	0.2604166666666667	0.017921146953405017
AT2G24980_2	0.7573221757322176	0.30851063829787234	0.025044722719141325
AT5G35190_6	0.8214285714285714	0.29411764705882354	0.025454545454545455
AT2G25050	0.5743190661478599	0.007895775759968417	0.005730027548209366
AT2G25090	0.002646669607410675	0.0060396893874029335	0.0035971223021582736
AT2G25160	0.05426975259377494	0.017293997965412006	0.014130434782608696
AT2G25240_2	0.01366120218579235	0.005291005291005291	0.00294811320754717
AT2G25240_1	0.03588516746411483	0.005479452054794521	0.0042643923240938165
AT2G25260	0.0024937655860349127	0.004545454545454545	0.0024991074616208496
AT2G25270	0.3225458468176915	0.0019111323459149545	0.00557006092254134
AT2G25410	0.38934426229508196	0.15837937384898712	0.013195435092724679
AT2G25409	0.003215434083601286	0.0	0.0036363636363636364
AT2G25510	0.0048543689320388345	0.00847457627118644	0.006157635467980296
AT2G25630_1	0.0022396416573348264	0.0016501650165016502	0.005055010407374368
AT5G44640_3	0.0022396416573348264	0.001639344262295082	0.004833665055444982
AT5G42260_3	0.002290950744558992	0.001669449081803005	0.004788985333732416
AT2G25650	0.20853080568720378	0.0018450184501845018	0.004780652418447694
AT2G25680	0.0027416038382453737	0.0050568900126422255	0.006340057636887608
AT2G25820	0.0017761989342806395	0.007407407407407408	0.005521048999309869
AT2G26120_1	0.8038461538461539	0.09375	0.018518518518518517
AT2G26340	0.11431870669745958	0.07422680412371134	0.011216859279401768
AT2G26350	0.26541554959785524	0.021926910299003323	0.004420526619258121
AT2G26450	0.005255613951266125	0.0024024024024024023	0.003493172435693871
AT2G26620_1	0.8620689655172413	0.3917748917748918	0.050910316925151716
AT4G13760_5	0.8671875	0.40380047505938244	0.05469634100339495
AT1G43080_7	0.8671875	0.3981264637002342	0.05434782608695652
AT2G40310_3	0.8596491228070176	0.39035087719298245	0.05109739368998628
AT5G47990_3	0.004132231404958678	0.0043782837127845885	0.00507399577167019
AT3G20950_10	0.004420866489832007	0.004694835680751174	0.005447655139744197
AT2G27070_1	0.0390032502708559	0.028011204481792718	0.010238907849829351
AT2G27145	0.19607843137254902	0.0	0.00228310502283105
AT2G27229	0.0	0.0	0.00639386189258312
AT2G27300	0.010606060606060607	0.003393665158371041	0.005766621438263229
AT2G27315	0.29699248120300753	0.0	0.010084033613445379
AT2G27320	0.0031746031746031746	0.0	0.0028538812785388126
AT2G27380_1	0.06909090909090909	0.00251414204902577	0.003461405330564209
AT2G27380_2	0.07943262411347518	0.0020646937370956643	0.0027384755819260614
AT2G27380_4	0.08235294117647059	0.0022304832713754648	0.002951303492375799
AT2G27380_3	0.08484848484848485	0.0021141649048625794	0.0018788163457022077
AT2G14265_6	0.9364406779661016	0.6747967479674797	0.1678832116788321
AT2G27520	0.0016750418760469012	0.0	0.0035407182599898838
AT1G47657_2	0.8380075345332775	0.49095780308104486	0.14014566320900462
AT5G35069_3	0.9333333333333333	0.4909090909090909	0.20261437908496732
AT5G35067_3	0.8588957055214724	0.5234375	0.1015625
AT2G27740	0.003105590062111801	0.0	0.0050200803212851405
AT2G27750	0.00984251968503937	0.002380952380952381	0.007305194805194805
AT5G27310_1	0.0030120481927710845	0.0028328611898017	0.007905138339920948
AT2G27790	0.0819277108433735	0.0025210084033613447	0.0036185610898254576
AT2G27800_1	0.08395802098950525	0.004819277108433735	0.002305209774089442
AT2G28340	0.01394700139470014	0.003537735849056604	0.0034207525655644243
AT2G28640	0.08005985783763561	0.013440860215053764	0.014961660744342622
AT2G28780	0.003113879003558719	0.0055900621118012426	0.0034508627156789196
AT2G28810	0.0016835016835016834	0.009852216748768473	0.004
AT2G28860_2	0.004332129963898917	0.0014684287812041115	0.0048375950241879755
AT2G28860_1	0.007003891050583658	0.0073964497041420114	0.005503399158303658
AT2G29060	0.07548430193720775	0.0027685492801771874	0.0033305578684429643
AT2G29120	0.009318578916715201	0.007947976878612716	0.005330053300533005
AT2G29250_2	0.0024057738572574178	0.004038772213247173	0.004391743522178305
AT2G29250_1	0.017057569296375266	0.006028636021100226	0.003630804509841391
AT2G29600_1	0.004653868528214078	0.005780346820809248	0.005454114299264881
AT2G29605_1	0.8148148148148148	0.4613259668508287	0.0603290676416819
AT2G11623_2	0.8260869565217391	0.5096153846153846	0.04697986577181208
AT2G29810	0.8612334801762115	0.5511904761904762	0.1802496328928047
AT2G29600_2	0.003419972640218878	0.003076923076923077	0.004761904761904762
AT2G29680	0.04292929292929293	0.0056947608200455585	0.0031446540880503146
AT2G29605_2	0.9019607843137255	0.52	0.0798076923076923
AT2G11623_3	0.9038461538461539	0.49586776859504134	0.07803468208092486
AT2G14265_2	0.8955823293172691	0.7134502923976608	0.23331173039533376
AT2G03567_4	0.8870967741935484	0.7142857142857143	0.19622641509433963
AT3G27140_2	0.14863387978142076	0.0048721071863581	0.005447117566954153
AT2G30210	0.0070577856197618	0.003615702479338843	0.004257682339874121
AT2G31550_5	0.011139674378748929	0.0012048192771084338	0.0025244556642473968
AT2G31540_5	0.012089810017271158	0.001184834123222749	0.00219435736677116
AT2G30575	0.37902264600715135	0.003932363350373574	0.0027697177525718808
AT2G30615	0.5568181818181818	0.045743329097839895	0.005555555555555556
AT2G30730_1	0.37116564417177916	0.14620938628158844	0.017692852087756547
AT2G30730_2	0.4118895966029724	0.003835091083413231	0.004719600222098834
AT2G30900	0.0032921810699588477	0.003246753246753247	0.0036469730123997084
AT2G30920	0.34893928310168254	0.0673076923076923	0.023298385754701282
AT2G30942	0.0019157088122605363	0.004665629860031105	0.004845322400298174
AT2G31085	0.0	0.0	0.005780346820809248
AT2G31141	0.8803571428571428	0.6377649325626205	0.1355181576616475
AT2G31150	0.8723776223776224	0.660458452722063	0.1290268456375839
AT2G31335	0.0038910505836575876	0.013513513513513514	0.0008136696501220504
AT2G31540_1	0.0	0.0	0.0
AT2G31550_3	0.0	0.0	0.0
AT2G24560_3	0.0	0.0	0.0
AT2G31540_2
AT2G31550_2
AT2G24560_2
AT2G31540_3	0.0	0.0	0.010869565217391304
AT2G31550_1	0.0	0.0	0.010869565217391304
AT2G24560_4	0.0	0.0	0.010869565217391304
AT2G26120_2	0.22168284789644013	0.0027397260273972603	0.005780346820809248
AT2G31690_1	0.005807200929152149	0.004329004329004329	0.003500583430571762
AT2G31700	0.7156626506024096	0.025362318840579712	0.03148936170212766
AT2G31800	0.010445682451253482	0.005520504731861199	0.0035329744279946162
AT2G31865	0.04107142857142857	0.0018726591760299626	0.005483458234326449
AT2G31945	0.0036900369003690036	0.0	0.0036101083032490976
AT2G32150	0.003835091083413231	0.0030120481927710845	0.003949100482667837
AT2G32320	0.140625	0.0032658393207054214	0.004181600955794504
AT2G32540	0.0044603033006244425	0.005029337803855826	0.004919825072886298
AT3G24900_3	0.002583979328165375	0.004615384615384616	0.0029498525073746312
AT5G27170_5	0.8148148148148148	0.497164461247637	0.14018691588785046
AT4G07524_6	0.9882352941176471	0.5333333333333333	0.28338762214983715
AT2G32890	0.002329192546583851	0.003978779840848806	0.005188679245283019
AT3G24900_4	0.007965686274509803	0.005050505050505051	0.004186602870813397
AT3G24900_6	0.3006396588486141	0.0014492753623188406	0.00334777471445451
AT3G24900_5	0.29831932773109243	0.00484027105517909	0.0043859649122807015
AT2G34110	0.13217938630999213	0.01130901894260673	0.015333773959021812
AT2G34080	0.006379585326953748	0.004314994606256742	0.004658810633050151
AT2G41920_2	0.6164529914529915	0.064891846921797	0.003714020427112349
AT5G27790_2	0.6186348862405201	0.0625	0.004050405040504051
AT2G34290_1	0.6227967097532315	0.04924242424242424	0.0038022813688212928
AT2G34320_1	0.908256880733945	0.5840220385674931	0.14821272885789014
AT2G34430	0.02308917197452229	0.0	0.0038541357841683963
AT2G28860_4	0.0030472320975114273	0.0052863436123348016	0.004443210219383505
AT2G28860_3	0.004562043795620438	0.003978779840848806	0.004308023694130318
AT2G34530	0.0	0.019886363636363636	0.009808500700607193
AT2G34610	0.004846526655896607	0.00205761316872428	0.005063291139240506
AT2G34910	0.004906771344455349	0.001943634596695821	0.0041427660930529
AT2G35215	0.0064516129032258064	0.002890173410404624	0.0037735849056603774
AT2G35250	0.5246376811594203	0.0968586387434555	0.03126356925749023
AT1G31450_2	0.009195402298850575	0.0045045045045045045	0.005374738727978501
AT2G35930	0.002768166089965398	0.0008539709649871904	0.00204029584289722
AT2G35935	0.0025	0.0010548523206751054	0.0019834710743801653
AT2G36100	0.001876172607879925	0.0	0.0057570523891767415
AT2G36180_1	0.683206106870229	0.21212121212121213	0.046153846153846156
AT5G17470_2	0.788546255506608	0.21212121212121213	0.06619385342789598
AT2G36450	0.002457002457002457	0.005263157894736842	0.003694581280788177
AT2G36560	0.05941845764854614	0.002857142857142857	0.009612817089452604
AT2G36710_1	0.850415512465374	0.4166666666666667	0.07265840220385675
AT2G36750_1	0.09722222222222222	0.0010976948408342481	0.0053404539385847796
AT2G36790_6	0.10285006195786865	0.0011312217194570137	0.005574912891986063
AT2G36790_5	0.14634146341463414	0.0037974683544303796	0.0054301228922549296
AT2G36750_3	0.14334470989761092	0.003740648379052369	0.005325112107623318
AT2G36790_4	0.04181818181818182	0.004819277108433735	0.004133545310015898
AT2G36750_4	0.044921875	0.0049504950495049506	0.004101161995898838
AT2G36790_3	0.037037037037037035	0.00558659217877095	0.003780718336483932
AT2G36750_5	0.03875968992248062	0.006211180124223602	0.0039541320680110716
AT2G36790_1	0.009416195856873822	0.00267379679144385	0.0026056745801968733
AT2G36750_6	0.010526315789473684	0.002793296089385475	0.0024906600249066002
AT2G36790_2	0.06896551724137931	0.007389162561576354	0.003940110323089046
AT2G36750_2	0.07256894049346879	0.007575757575757576	0.00365990990990991
AT2G36815	0.10337552742616034	0.0043859649122807015	0.004315659679408138
AT2G37370	0.06899418121363259	0.0058927519151443725	0.004965622612681436
AT2G37430	0.0	0.0	0.004081632653061225
AT3G29794_2	0.7912087912087912	0.5647058823529412	0.09768740031897927
AT2G16040_2	0.7863247863247863	0.5573440643863179	0.09553095530955309
AT2G19960_1	0.92		0.12941176470588237
AT2G19960_2	0.9137931034482759	0.6	0.21621621621621623
AT2G16040_3	0.9459459459459459	0.5333333333333333	0.1971153846153846
AT3G29794_3	1.0	0.5	0.21518987341772153
AT2G37585	0.2403462050599201	0.004545454545454545	0.005027230833682447
AT2G05140_2	0.5182926829268293	0.0	0.0035398230088495575
AT2G37700	0.03219034289713086	0.052361396303901436	0.016061031921300945
AT2G37720	0.012517385257301807	0.006915629322268326	0.004871447902571042
AT2G37810	0.006787330316742082	0.006944444444444444	0.005703422053231939
AT2G37925	0.0031397174254317113	0.0	0.0036603221083455345
AT2G38080	0.003928170594837262	0.0008278145695364238	0.003283302063789869
AT2G38170	0.02040816326530612	0.0014265335235378032	0.004561003420752566
AT2G38195_2	0.20744186046511628	0.001440922190201729	0.0037431048069345944
AT2G38220_3	0.23277661795407098	0.0015432098765432098	0.004005903436643475
AT2G38220_2	0.8545454545454545	0.5782312925170068	0.1641337386018237
AT2G38195_1	0.8992248062015504	0.657258064516129	0.21843532145623548
AT2G38220_1	0.9148936170212766	0.755868544600939	0.23139745916515425
AT2G38255	0.2736842105263158	0.18	0.02556818181818182
AT2G38270	0.23367697594501718	0.08622502628811778	0.0112431737873434
AT2G38590_1	0.029806259314456036	0.006711409395973154	0.003910833007430583
AT5G41510_6	0.02909647779479326	0.0069767441860465115	0.0040290088638195
AT3G22940_4	0.029780564263322883	0.0069767441860465115	0.004142502071251036
AT2G38940	0.015126958400864398	0.003457814661134163	0.004130183380142078
AT2G39160	0.8095238095238095	0.1477832512315271	0.006578947368421052
AT2G39640	0.005681818181818182	0.002512562814070352	0.0029069767441860465
AT2G26620_4	0.8838475499092558	0.49624060150375937	0.051759834368530024
AT2G40310_1	0.8888888888888888	0.49624060150375937	0.05227655986509275
AT1G43080_6	0.8877551020408163	0.5013262599469496	0.05193621867881549
AT4G13760_2	0.8877551020408163	0.5013262599469496	0.05193621867881549
AT2G40470	0.04521276595744681	0.0	0.0037389530931339226
AT2G40710_1	0.01597444089456869	0.0019047619047619048	0.004967709885742673
AT2G40740	0.0009784735812133072	0.006872852233676976	0.005910602142593277
AT2G40745	0.8159203980099502	0.2446351931330472	0.011023622047244094
AT1G11270_2	0.8482142857142857	0.42857142857142855	0.3170731707317073
AT2G40910	0.014736842105263158	0.01984126984126984	0.01150483202945237
AT2G41260	0.0	0.0	0.002325581395348837
AT2G41280	0.0	0.0	0.0036855036855036856
AT2G41600	0.10344827586206896	0.0048543689320388345	0.0026362038664323375
AT2G41640	0.25667351129363447	0.19631467044649184	0.07179578088991313
AT2G41650	0.5564245810055866	0.33658536585365856	0.11441048034934498
AT5G18937_2	0.8949494949494949	0.6218274111675127	0.17227378190255221
AT2G41730	0.0	0.0	0.00778642936596218
AT5G24640_2	0.0	0.0	0.011337868480725623
AT2G41910_1	0.21187943262411346	0.010680907877169559	0.004388531304856641
AT2G05060_2	0.2320388349514563	0.009404388714733543	0.0053639846743295016
AT5G27790_3	0.6421232876712328	0.20566318926974664	0.009882869692532943
AT2G41920_1	0.6419965576592083	0.20170454545454544	0.009825327510917031
AT2G34290_2	0.6502325581395348	0.19961612284069097	0.008616975441619991
AT2G42430	0.03642384105960265	0.003125	0.009259259259259259
AT2G42550	0.02278481012658228	0.0024630541871921183	0.006132282084975909
AT2G43160	0.5743087557603687	0.0035067212156633548	0.004667898473208208
AT2G43220	0.008827238335435058	0.003401360544217687	0.0038359398052522867
AT2G43470	0.0016260162601626016	0.00205761316872428	0.00467687074829932
AT2G43590_1	0.0024067388688327317	0.002677376171352075	0.0038869257950530037
AT2G43610	0.02497027348394768	0.0051440329218107	0.006123106670963584
AT2G43620	0.024324324324324326	0.0	0.00703351261894911
AT2G43860	0.005263157894736842	0.0	0.004618937644341801
AT2G43880	0.0031914893617021275	0.003236245954692557	0.005069280162216965
AT2G44175	0.7490774907749077	0.3294460641399417	0.023549201009251473
AT2G44230	0.002768166089965398	0.003067484662576687	0.00411240575736806
AT2G44340	0.009202453987730062	0.0022123893805309734	0.004904632152588556
AT2G44370_1	0.001594896331738437	0.007462686567164179	0.00597524541186513
AT2G44460	0.021720243266724587	0.009501187648456057	0.0032689450222882616
AT2G44540_1	0.018518518518518517	0.001287001287001287	0.0045773573390296
AT2G44560_3	0.019441069258809233	0.001287001287001287	0.004430005906674543
AT2G44550_2	0.01875	0.001287001287001287	0.00473186119873817
AT2G44570_2	0.019762845849802372	0.0012970168612191958	0.0047908016608112424
AT2G44560_2	0.04411764705882353	0.006345177664974619	0.005235602094240838
AT2G44540_2	0.04411764705882353	0.006345177664974619	0.005378271782000717
AT2G44550_1	0.04451038575667656	0.006418485237483954	0.005592841163310962
AT2G44560_1	0.004219409282700422	0.0036719706242350062	0.0026050146532074245
AT2G44540_3	0.0042796005706134095	0.0038022813688212928	0.0026872690628149142
AT2G44550_3	0.004424778761061947	0.003931847968545216	0.002872531418312388
AT2G44570_1	0.01358695652173913	0.0027624309392265192	0.004239178937974119
AT2G44540_4	0.014191106906338695	0.0028328611898017	0.004081632653061225
AT2G44550_4	0.018541409147095178	0.0023752969121140144	0.004047322540473225
AT2G44925	0.06367041198501873	0.0	0.027351567711807873
AT2G44930	0.004897959183673469	0.005197505197505198	0.004214667041303737
AT2G45100	0.27155824508320725	0.005200208008320333	0.006330226833128187
AT2G45380	0.30158730158730157	0.13146853146853146	0.05761888233252343
AT2G45420	0.022944550669216062	0.001697792869269949	0.005475989890480202
AT2G45830_1	0.0010309278350515464	0.002197802197802198	0.006699751861042184
AT1G63710_2	0.004120879120879121	0.008436080467229072	0.005887300252312868
AT2G46130	0.0594059405940594	0.1095890410958904	0.12972972972972974
AT2G46190	0.8822314049586777	0.7293233082706767	0.18416289592760182
AT2G46740	0.009595613433858808	0.003667481662591687	0.0033351862145636463
AT2G46750	0.006749156355455568	0.004578754578754579	0.004137630662020906
AT2G46760	0.005788712011577424	0.0026155187445510027	0.002558089959496909
AT2G46765_1	0.9242424242424242	0.6746724890829694	0.25544899738448124
AT2G46810	0.026143790849673203	0.005494505494505495	0.006474287828338882
AT2G46880	0.0	0.004594180704441042	0.006602839220864972
AT2G46960_2	0.0047562425683709865	0.003787878787878788	0.004107542942494399
AT2G46960_1	0.038002980625931444	0.002477291494632535	0.0030762920426579163
AT4G27710_2	0.03918495297805643	0.0027223230490018148	0.0033629594042757626
AT5G28660_2	0.001644736842105263	0.0	0.003870967741935484
AT3G01085	0.0022925263640531865	0.005994550408719346	0.005311857436600411
AT3G01322_1	0.0	0.007246376811594203	0.0020161290322580645
AT3G01322_3	0.008771929824561403	0.0	0.009411764705882352
AT3G01322_2	0.005494505494505495	0.017094017094017096	0.0014925373134328358
AT3G01415	0.0	0.018518518518518517	0.004092769440654843
AT3G01830	0.01643426294820717	0.0016348773841961854	0.0046627292508548334
AT3G01840	0.019863438857852266	0.001850709438618137	0.005402160864345739
AT3G02100	0.005208333333333333	0.002355712603062426	0.0037528868360277136
AT3G02245	0.010309278350515464	0.0	0.0071301247771836
AT3G02810	0.002881844380403458	0.01	0.005077983315197679
AT3G02940	0.0038095238095238095	0.00663716814159292	0.005160778086542279
AT3G02970	0.0037105751391465678	0.0028530670470756064	0.004809470958194599
AT3G03405	0.22404371584699453	0.022321428571428572	0.006124721603563474
AT3G03480	0.02219482120838471	0.006415396952686447	0.00471821756225426
AT3G03620	0.03924418604651163	0.006036217303822937	0.0038782816229116944
AT3G03670	0.003543586109142452	0.0035087719298245615	0.0056753688989784334
AT3G04440_2	0.19230769230769232	0.007530120481927711	0.00216169476869866
AT3G04443_2	0.358695652173913	0.04657534246575343	0.013247691690084303
AT3G03726_1	0.029085872576177285	0.0017889087656529517	0.004729996058336618
AT4G12810_3	0.029085872576177285	0.001834862385321101	0.004763795156808257
AT3G04050	0.011204481792717087	0.003167062549485352	0.0054707089126966035
AT3G04100_1	0.5430711610486891	0.03125	0.012605042016806723
AT3G04110	0.016971279373368148	0.0025940337224383916	0.004337722695584818
AT3G04150	0.006596306068601583	0.003703703703703704	0.003593429158110883
AT3G04170_1	0.0	0.0061162079510703364	0.0019206145966709346
AT3G04180_3	0.0	0.006644518272425249	0.0020026702269692926
AT3G04190_3	0.0	0.006644518272425249	0.002018842530282638
AT3G04190_2	0.1465798045602606	0.028901734104046242	0.02511682242990654
AT3G04180_1	0.12248322147651007	0.02932551319648094	0.024826789838337183
AT3G04170_2	0.08152173913043478	0.01238390092879257	0.017209588199139522
AT3G04190_1	0.19384615384615383	0.15299334811529933	0.0854189336235038
AT3G04180_2	0.1629032258064516	0.1412037037037037	0.08143839238498149
AT3G04170_3	0.16749585406301823	0.10945273631840796	0.05973578403216542
AT3G04250_1	0.026134800550206328	0.0	0.0035810205908683975
AT3G25090_6	0.02009273570324575	0.0	0.0030303030303030303
AT3G04440_1	0.03003003003003003	0.009985734664764621	0.0043426766679826295
AT3G04443_1	0.2673913043478261	0.037516170763260026	0.01064638783269962
AT5G28680_2	0.11391778107974244	0.006060606060606061	0.0035811732605729877
AT3G05140	0.009994447529150472	0.0049813200498132005	0.0036798528058877645
AT3G05155	0.003484320557491289	0.003913894324853229	0.003775009437523594
AT3G05540	0.6090047393364929	0.2719298245614035	0.054641909814323604
AT3G05725	0.4854368932038835	0.3472222222222222	0.07277628032345014
AT3G05770_1	0.07941176470588235	0.037383177570093455	0.006138392857142857
AT3G05950	0.004866180048661801	0.0024449877750611247	0.005434782608695652
AT3G06230	0.004291845493562232	0.0016339869281045752	0.003589053387169134
AT4G20690_5	0.021611001964636542	0.01937984496124031	0.005037783375314861
AT5G48190_1	0.6111111111111112	0.25	0.17204301075268819
AT3G07610	0.3881000676132522	0.05971869956190915	0.0064018511376783644
AT3G08490	0.0	0.0	0.0037914691943127963
AT3G08500	0.16176470588235295	0.02	0.0032514450867052024
AT3G08560	0.13181019332161686	0.03197158081705151	0.012618296529968454
AT3G09130	0.004043126684636119	0.008171603677221655	0.006702412868632708
AT3G09162	0.886762360446571	0.23841059602649006	0.023615635179153095
AT1G66270_3	0.0029239766081871343	0.008759124087591242	0.003324267150196434
AT3G09270	0.0	0.0034602076124567475	0.002163331530557058
AT3G09340_2	0.012720156555772993	0.003424657534246575	0.005411563657077755
AT3G09330_2	0.011861313868613138	0.00322234156820623	0.0055447740504574435
AT3G09340_1	0.0036855036855036856	0.0022988505747126436	0.004139562389118865
AT3G09330_1	0.0038510911424903724	0.001321003963011889	0.003982843137254902
AT3G09830	0.07116788321167883	0.002551020408163265	0.0030718820397296746
AT3G09960_1	0.03608247422680412	0.010512483574244415	0.008185053380782919
AT3G09960_2	0.007168458781362007	0.007334963325183374	0.0030313236780060626
AT3G10110_1	0.004739336492890996	0.0064516129032258064	0.0050335570469798654
AT3G10340	0.06600361663652803	0.034864643150123054	0.018587840454369432
AT3G10900_1	0.011111111111111112	0.0	0.004507405022537025
AT2G15042_5	0.008998875140607425	0.0014492753623188406	0.002702702702702703
AT3G11165	0.3438287153652393	0.21323529411764705	0.06319947333772219
AT2G19220_2	0.1544943820224719	0.008984725965858042	0.004134672179562906
AT3G11310	0.2242152466367713	0.04523809523809524	0.007945516458569807
AT3G11325	0.005252790544977019	0.006294964028776978	0.003611846857693234
AT1G35610_3	0.0023228803716608595	0.002560819462227913	0.003180109858340561
AT3G11430	0.012632642748863061	0.004454342984409799	0.00328484279680901
AT3G11680	0.17222723174030657	0.00625	0.0064555174500706075
AT3G11990_1	0.7910447761194029	0.1787709497206704	0.013953488372093023
AT1G47450_3	0.7910447761194029	0.1871345029239766	0.01282051282051282
AT1G47470_4	0.7910447761194029	0.1871345029239766	0.012732615083251714
AT3G12833	0.8854748603351955	0.620253164556962	0.16785714285714284
AT3G12880	0.007633587786259542	0.0	0.0033994334277620396
AT3G13370	0.9197860962566845	0.7407407407407407	0.08417085427135679
AT1G55610_2	0.07100085543199315	0.00400213447171825	0.004392815306520891
AT3G13390_1	0.007038123167155425	0.0030358227079538553	0.002758367046708349
AT1G55570_2	0.007075471698113208	0.0030358227079538553	0.002770083102493075
AT3G13662	0.36777583187390545	0.09157509157509157	0.05279698302954117
AT1G35610_2	0.0047984644913627635	0.006009615384615385	0.0050568900126422255
AT3G13820	0.007216494845360825	0.0035971223021582736	0.005048683736025965
AT3G14030_1	0.08463251670378619	0.020895522388059702	0.00996483001172333
AT3G14280	0.005780346820809248	0.002638522427440633	0.006752608962553714
AT3G14880	0.0020898641588296763	0.0027359781121751026	0.004025044722719142
AT3G16530_2	0.008048289738430584	0.003937007874015748	0.0004088307440719542
AT3G16130	0.07311028500619579	0.004995004995004995	0.00416258570029383
AT3G16140	0.06526315789473684	0.004640371229698376	0.0014299332697807435
AT3G16180	0.09751972942502818	0.004736530491415038	0.0034949759720401923
AT3G16525	0.13232104121475055	0.08254397834912043	0.03510802469135803
AT3G16530_1	0.002705139765554554	0.004464285714285714	0.005877742946708464
AT3G16680	0.0	0.0076045627376425855	0.00625
AT3G16820_1	0.8837579617834395	0.5831987075928917	0.08428657435279951
AT3G16880	0.0	0.00267379679144385	0.005025125628140704
AT3G24700_2	0.0	0.002932551319648094	0.0024987506246876563
AT3G17265_1	0.0	0.002932551319648094	0.0024752475247524753
AT3G17270_1	0.0	0.0	0.0033222591362126247
AT3G17320	0.02424942263279446	0.010482180293501049	0.002173913043478261
AT3G17400_1	0.5878220140515222	0.3885350318471338	0.03835800807537012
AT3G17480	0.16150081566068517	0.012224938875305624	0.006457862447529867
AT3G17490_1	0.0	0.004484304932735426	0.004786979415988511
AT2G24510_2	0.002173913043478261	0.004132231404958678	0.004678362573099415
AT3G17490_2	0.002881844380403458	0.004524886877828055	0.006905210295040804
AT3G17570	0.4988558352402746	0.423407917383821	0.08765915768854064
AT3G17620	0.005988023952095809	0.005398110661268556	0.003271537622682661
AT2G07120_4	0.0028929604628736743	0.0027210884353741495	0.004771642808452625
[truncated: 2,562 more rows]
