# Supplementary material for: Extensive sequence duplication in Arabidopsis revealed by pseudo-heterozygosity
Source: Genome Biol. 2023 Mar 9;24:44. doi: 10.1186/s13059-023-02875-3 (PMC9999624; doi:10.1186/s13059-023-02875-3)
Supplement: Supplementary file 4 — Additional file 4. Methylation value per gene of all accessions mapped to the corresponding genome. CG and CHG weighted average per genes of the 6 accessions analyzed. Row names correspond to the gene ID. (the “_” corresponds to the multiple copies detected). The column name to the CG and CHG for each accession. [file 13059_2023_2875_MOESM4_ESM.csv]

5856	cg	chg	chh
AT1G01280	0.8571428571428571	0.33728813559322035	0.02721563154221912
AT1G01390_1	0.5873642645607108	0.07592190889370933	0.01506514657980456
AT1G01410	0.3736111111111111	0.012578616352201259	0.004392386530014641
AT1G01390_2	0.0017683465959328027	0.006593406593406593	0.0031645569620253164
AT1G01530	0.6573426573426573	0.10975609756097561	0.01152073732718894
AT1G01580	0.3511737089201878	0.1807081807081807	0.013737687921202696
AT1G01610	0.4209284028324154	0.23737916219119226	0.01746419839329375
AT1G02470	0.5109170305676856	0.12903225806451613	0.04652326163081541
AT3G47965_3	0.8709677419354839	0.2838983050847458	0.03293413173652695
AT1G02790	0.5825123152709359	0.15101289134438306	0.008688456764584195
AT1G03106	0.8829113924050633	0.46835443037974683	0.06458123107971746
AT1G03240_3	0.86	0.55	0.12
AT1G03240_1	0.8681318681318682	0.325	0.10411622276029056
AT1G03445	0.39345991561181437	0.05641025641025641	0.010741943542343242
AT1G03240_2
AT1G03810	0.004987531172069825	0.003389830508474576	0.005031446540880503
AT1G03870	0.44166666666666665	0.20683111954459202	0.018995929443690638
AT1G04220	0.6056338028169014	0.10416666666666667	0.0029686174724342664
AT1G04500	0.6215895610913404	0.28	0.022418228592429253
AT1G05030	0.2961165048543689	0.005868544600938967	0.0018779342723004694
AT1G05035_1	0.5733333333333334	0.3709677419354839	0.09954751131221719
AT1G05783_2	0.6890756302521008	0.3709677419354839	0.11027568922305764
AT1G05035_2	0.9259259259259259	0.4	0.13095238095238096
AT1G05240_1	0.6096654275092936	0.13529411764705881	0.047109207708779445
AT1G05240_2	0.8313253012048193	0.19230769230769232	0.13658536585365855
AT1G05615	0.8852459016393442	0.3333333333333333	0.024070021881838075
AT1G05650	0.43617021276595747	0.053691275167785234	0.009129640900791236
AT1G05660	0.5225988700564972	0.1256637168141593	0.020009306654257795
AT1G05780	0.20230263157894737	0.007385524372230428	0.004272287097692965
AT1G05035_4	0.64	0.18032786885245902	0.08159722222222222
AT1G05783_1	0.18154761904761904	0.05357142857142857	0.04804804804804805
AT2G31690_2	0.32644017725258495	0.036585365853658534	0.003668763102725367
AT1G05990_1	0.7414634146341463	0.07865168539325842	0.0046801872074883
AT1G06090	0.43992932862190814	0.12135922330097088	0.019870410367170625
AT1G06120_2	0.5210084033613446	0.13440860215053763	0.022504892367906065
AT1G06100	0.5243243243243243	0.13310580204778158	0.011286681715575621
AT1G06120_1	0.46963562753036436	0.143646408839779	0.010275824770146024
AT1G06148	0.46788990825688076	0.012658227848101266	0.012269938650306749
AT1G05035_7	0.7931034482758621	0.14285714285714285	0.011363636363636364
AT1G05035_6	1.0	0.3333333333333333	0.01639344262295082
AT1G05035_5	1.0		0.037037037037037035
AT1G05035_3	1.0		0.0
AT1G05783_3	1.0		0.0
AT1G06350_1	0.4880952380952381	0.09047619047619047	0.009963768115942028
AT1G06360_2	0.5366492146596858	0.09547738693467336	0.010280373831775701
AT1G06360_1	0.4072727272727273	0.0970873786407767	0.012948207171314742
AT1G06350_2	0.42366412213740456	0.1092896174863388	0.014332965821389196
AT2G30730_3	0.3232758620689655	0.006276150627615063	0.002799552071668533
AT1G06990	0.5793650793650794	0.18612521150592218	0.0057306590257879654
AT1G07025	0.8981481481481481	0.009433962264150943	0.0018148820326678765
AT1G07640	0.46676737160120846	0.1811722912966252	0.01701931922723091
AT1G07780_1	0.8921933085501859	0.2605932203389831	0.02513747054202671
AT5G05590_2	0.9561752988047809	0.2679738562091503	0.026450511945392493
AT1G07980	0.12835820895522387	0.04215456674473068	0.03944773175542406
AT1G08090_1	0.7616892911010558	0.32786885245901637	0.02440050483803113
AT1G08100_2	0.8070469798657718	0.3472727272727273	0.027250608272506083
AT1G08100_1	0.7329624478442281	0.2539130434782609	0.026944806605823556
AT1G08090_2	0.7412095639943741	0.2565905096660808	0.028864059590316574
AT1G08140	0.4668304668304668	0.08185840707964602	0.007020441874870948
AT1G08290	0.41778975741239893	0.23218997361477572	0.023671281822242072
AT1G08985	0.0	0.0	0.004132231404958678
AT1G09030	0.8633540372670807	0.19411764705882353	0.01430615164520744
AT1G09240	0.4012841091492777	0.16025641025641027	0.005666957279860506
AT1G09245_1	0.8181818181818182	0.06521739130434782	0.02766798418972332
AT1G09260	0.03289473684210526	0.037037037037037035	0.0031496062992125984
AT1G10190_1	0.41796875	0.06936416184971098	0.005599104143337066
AT4G15053_3	0.4008097165991903	0.058823529411764705	0.004602991944764097
AT4G15050_3	0.4125	0.058823529411764705	0.0036809815950920245
AT1G10586	0.4939759036144578	0.1038961038961039	0.01643192488262911
AT1G10680_1	0.6409302325581395	0.19665045921123717	0.020386590154032016
AT1G10745	0.0	0.0	0.003194888178913738
AT1G10770	0.594272076372315	0.11153846153846154	0.01639344262295082
AT3G14030_3	0.7138263665594855	0.014124293785310734	0.0027675276752767526
AT1G11240	0.5474974463738509	0.2213209733487833	0.02771362586605081
AT1G11250	0.8924914675767918	0.5223463687150838	0.04951005673027334
AT1G11460	0.005988023952095809	0.0	0.0016233766233766235
AT1G11580	0.5202639019792649	0.10974106041923551	0.007834757834757835
AT1G11590_1	0.8766140602582496	0.346483704974271	0.019029495718363463
AT4G03930_2	0.8853410740203193	0.346483704974271	0.0184645286686103
AT4G03945_2	0.9428571428571428	0.31952662721893493	0.04811715481171548
AT1G11593_1	0.9428571428571428	0.31952662721893493	0.04811715481171548
AT4G03950	0.8715953307392996	0.48788927335640137	0.05076679005817028
AT1G11690	0.8757763975155279	0.38461538461538464	0.019889502762430938
AT1G11785_1	0.4369747899159664	0.20261437908496732	0.02391304347826087
AT1G11900	0.36	0.0030534351145038168	0.0024140012070006035
AT1G11915	0.855973813420622	0.4409171075837742	0.045580878265703166
AT1G11920_1	0.7077798861480076	0.13432835820895522	0.022653721682847898
AT1G30350_2	0.7213114754098361	0.14150943396226415	0.023004059539918808
AT1G12020	0.18615751789976134	0.10337972166998012	0.012373453318335208
AT1G12040_1	0.7329842931937173	0.3292817679558011	0.012778386272362175
AT1G12110	0.2505338078291815	0.06557377049180328	0.008098380323935212
AT1G12240	0.5861008610086101	0.2506265664160401	0.011314777098891152
AT1G12260	0.643312101910828	0.17142857142857143	0.01263537906137184
AT1G12775_2	0.22443890274314215	0.007936507936507936	0.0028832292167227293
AT4G07524_4	0.8732394366197183	0.4222222222222222	0.1111111111111111
AT1G12775_3	0.31986531986531985	0.0	0.003067484662576687
AT1G12775_1	0.36615384615384616	0.006211180124223602	0.002455795677799607
AT1G12940	0.2970561998215879	0.16494845360824742	0.010279605263157895
AT4G20690_3	0.6363636363636364	0.18181818181818182	0.0
AT1G13470	0.36678832116788324	0.11611785095320624	0.007407407407407408
AT1G13650	0.0877742946708464	0.006535947712418301	0.0031124944419742106
AT1G13825	0.8695652173913043	0.2724014336917563	0.018930041152263374
AT2G15390_5	0.6404199475065617	0.005772005772005772	0.002386634844868735
AT1G14080_2	0.6404199475065617	0.005847953216374269	0.0024096385542168677
AT1G14110_2	0.6506666666666666	0.005988023952095809	0.002459592410400562
AT2G15350_5	0.6538461538461539	0.005988023952095809	0.002532561505065123
AT2G15370_5	0.6538461538461539	0.005988023952095809	0.002532561505065123
AT1G14080_1	0.7850467289719626	0.16417910447761194	0.01288300835654596
AT2G15390_4	0.7899686520376176	0.16689655172413792	0.013162575595873355
AT2G15370_4	0.8038277511961722	0.16997167138810199	0.013582966226138032
AT2G15350_4	0.8038277511961722	0.17167381974248927	0.01367837338262477
AT1G14100_3	0.8289473684210527	0.1803030303030303	0.014504116032928263
AT1G14110_4	0.8386023294509152	0.1865203761755486	0.014925373134328358
AT1G14100_1	0.7447698744769874	0.5197278911564626	0.06275862068965517
AT2G15350_6	0.7721238938053098	0.5330520393811533	0.06371681415929203
AT1G14080_3	0.7721238938053098	0.5330520393811533	0.06407974368102527
AT2G15390_6	0.7762863534675615	0.5522827687776142	0.06480486931614751
AT1G14110_3	0.7762863534675615	0.5522827687776142	0.06289308176100629
AT1G14110_1	0.8076923076923077	0.5028248587570622	0.05779786890539231
AT1G14080_4	0.8792650918635171	0.5155038759689923	0.061533172911653486
AT1G14100_2	0.8792650918635171	0.5155038759689923	0.06193771626297578
AT2G15350_7	0.8792650918635171	0.5362903225806451	0.06336283185840708
AT1G14550	0.8319088319088319	0.326271186440678	0.026595744680851064
AT1G14688	0.8291666666666667	0.6543909348441926	0.13924050632911392
AT1G15010	0.5934065934065934	0.13138686131386862	0.009244992295839754
AT1G15550	0.18193717277486912	0.0766721044045677	0.0048567265662943174
AT4G07445_10
AT1G16905	0.5714285714285714	0.1775	0.014712861888941622
AT1G17150	0.5334302325581395	0.1643059490084986	0.015362457993278924
AT1G17400	0.4065281899109792	0.04030226700251889	0.002008032128514056
AT1G17420	0.1573508689525599	0.043621943159286185	0.005734919286321156
AT1G59453_2	0.5967413441955194	0.006289308176100629	0.0026041666666666665
AT1G18050	0.9465301478953356	0.5241057542768274	0.04752923425122595
AT1G18130	0.6077981651376146	0.11212121212121212	0.05902004454342984
AT1G18310	0.1479514415781487	0.08	0.03923575571477311
AT3G10110_1	0.0	0.0	0.0
AT1G18880	0.4592074592074592	0.1	0.003605375286791216
AT1G19086	0.8867924528301887	0.7169811320754716	0.13342696629213482
AT1G19090	0.8969359331476323	0.6333333333333333	0.13354603463992706
AT1G19410	0.06989247311827956	0.14166666666666666	0.038852361028093245
AT4G13992_4	0.6863033873343152	0.2750642673521851	0.02094395280235988
AT4G16015_4	0.643646408839779	0.24379232505643342	0.019624101713653953
AT1G19470_2	0.1103448275862069	0.0018832391713747645	0.002663115845539281
AT1G19470_1	0.25549915397631134	0.005649717514124294	0.0019157088122605363
AT4G16015_3	0.6148148148148148	0.1989247311827957	0.016405135520684736
AT4G13992_3	0.6720647773279352	0.22839506172839505	0.016727272727272726
AT1G20850	0.8003913894324853	0.386	0.04321608040201005
AT1G20900	0.6198934280639432	0.2052313883299799	0.009101941747572815
AT1G20940	0.6641318124207858	0.09366391184573003	0.004633920296570899
AT1G21100_1	0.5577342047930284	0.10539845758354756	0.007712082262210797
AT1G21110_4	0.579185520361991	0.10677083333333333	0.008073196986006458
AT1G21120_4	0.5967365967365967	0.10761154855643044	0.0083986562150056
AT1G21100_2	0.7662337662337663	0.16071428571428573	0.027586206896551724
AT1G21110_1	0.7662337662337663	0.1836734693877551	0.028268551236749116
AT1G21120_1	0.7662337662337663	0.1836734693877551	0.028268551236749116
AT1G21100_3	0.6944444444444444	0.0989010989010989	0.0026109660574412533
AT1G21110_2	0.6944444444444444	0.0989010989010989	0.0024937655860349127
AT1G21120_2	0.6944444444444444	0.0989010989010989	0.0024937655860349127
AT1G21120_3	0.34385964912280703	0.04119850187265917	0.0022796352583586625
AT1G21110_3	0.3684210526315789	0.04230769230769231	0.002356637863315004
AT1G21100_4	0.3684210526315789	0.04230769230769231	0.002364066193853428
AT3G43660_3	0.2126984126984127	0.01090909090909091	0.004
AT1G21230_4	0.4217252396166134	0.004374453193350831	0.0017605633802816902
AT1G21230_1	0.8321167883211679	0.33127572016460904	0.0351224338362602
AT1G21230_3	0.4520743919885551	0.002207505518763797	0.0017584994138335288
AT1G21230_2	0.09735576923076923	0.0014114326040931546	0.0016760946993505132
AT1G21323	0.0	0.0	0.0049382716049382715
AT1G21510	0.7520325203252033	0.19693654266958424	0.014055179593961478
AT1G21540_2	0.2355478861087144	0.0035335689045936395	0.003837298541826554
AT1G21540_1	0.8248436103663985	0.19347037484885127	0.023156394727467045
AT1G21835_1	0.8333333333333334	0.41509433962264153	0.112
AT1G21864_1	0.0	0.0	0.0
AT1G21864_2	0.0	0.0	0.0
AT1G21925_1	0.7551020408163265	0.2619047619047619	0.006600660066006601
AT1G21928_2	0.7551020408163265	0.2619047619047619	0.006600660066006601
AT1G21925_2	0.868421052631579	0.24242424242424243	0.03278688524590164
AT1G21928_1	0.868421052631579	0.24242424242424243	0.03278688524590164
AT1G11270_3
AT1G21990	0.8860640301318268	0.38071065989847713	0.04268846503178928
AT1G22000_1	0.848730964467005	0.46003552397868563	0.06601123595505617
AT1G22010	0.9159049360146252	0.4007352941176471	0.04222520107238606
AT1G22015	0.8967851099830795	0.38819095477386933	0.041992696922274385
AT1G22150	0.7638376383763837	0.3670668953687822	0.04369034994697773
AT1G22290	0.9408284023668639	0.42276422764227645	0.024793388429752067
AT1G22720	0.45098039215686275	0.19411764705882353	0.021114864864864864
AT1G11270_1	0.9329608938547486	0.3465346534653465	0.11863391252246855
AT1G23130	0.8468468468468469	0.4291497975708502	0.05972045743329098
AT1G23340	0.03877005347593583	0.00322061191626409	0.005485232067510549
AT1G23480	0.6037735849056604	0.11858974358974358	0.004462753175420529
AT1G23720_1	0.7129629629629629	0.23058252427184467	0.018753781004234724
AT3G54580_18	0.7587354409317804	0.2356020942408377	0.020999275887038378
AT3G28550_16	0.7689713322091062	0.23809523809523808	0.02148148148148148
AT3G54580_16	0.8028169014084507	0.25766871165644173	0.023767605633802816
AT1G23720_2	0.8247619047619048	0.26517571884984026	0.02077431539187913
AT3G28550_17	0.8227848101265823	0.254957507082153	0.02274641954507161
AT3G54580_17	0.8227848101265823	0.254957507082153	0.02323580034423408
AT3G28550_15	0.8227848101265823	0.254957507082153	0.02349869451697128
AT3G28550_14	0.8227848101265823	0.254957507082153	0.02366345311130587
AT1G23720_3	0.8121212121212121	0.2634730538922156	0.027926960257787327
AT3G54580_19	0.8121212121212121	0.2634730538922156	0.027926960257787327
AT1G23720_4	0.8070539419087137	0.2732919254658385	0.028792912513842746
AT1G24000_2	0.0	0.0	0.0
AT1G23915	0.35918367346938773	0.22072072072072071	0.048515568428674875
AT1G24000_1	0.0048543689320388345	0.0	0.0013386880856760374
AT1G24110	0.7080808080808081	0.14864864864864866	0.00955631399317406
AT1G70170_2	0.0	0.003669724770642202	0.003123048094940662
AT1G24256	0.8730650154798761	0.4634146341463415	0.047151277013752456
AT1G24388	0.8494623655913979	0.3867924528301887	0.03429602888086643
AT1G24390	0.8837209302325582	0.38571428571428573	0.03896103896103896
AT1G09245_3	0.8554216867469879	0.11688311688311688	0.02386117136659436
AT1G09245_4	0.86875	0.23809523809523808	0.04081632653061224
AT5G47300_2	0.8123456790123457	0.33070866141732286	0.02288488210818308
AT3G25460_2	0.8371501272264631	0.34297520661157027	0.023321554770318022
AT1G25240	0.7773487773487774	0.09181636726546906	0.012856344326439352
AT1G25410	0.8154657293497364	0.20606060606060606	0.012573344509639563
AT1G26240_1	0.2857142857142857	0.0	0.006042296072507553
AT4G08370_6	0.336734693877551	0.0	0.0
AT4G08370_5	0.3870967741935484	0.0	0.0028011204481792717
AT4G08370_7	0.4457831325301205	0.0	0.0
AT4G08370_9	0.4457831325301205	0.0	0.0
AT1G26240_2	0.42971887550200805	0.011363636363636364	0.00516795865633075
AT4G08370_8	0.4085106382978723	0.011363636363636364	0.005706134094151213
AT4G08370_10	0.4166666666666667	0.017241379310344827	0.0027472527472527475
AT1G26320	0.21643286573146292	0.034782608695652174	0.004780114722753346
AT1G26380_1	0.8166666666666667	0.18292682926829268	0.010036801605888258
AT1G26420_4	0.8203928905519177	0.18472906403940886	0.009867301803334467
AT1G26390_2	0.8203928905519177	0.18472906403940886	0.009928106812735364
AT1G26410_3	0.8203928905519177	0.18472906403940886	0.009928106812735364
AT1G26400_4	0.8203928905519177	0.18472906403940886	0.009945130315500686
AT1G26390_1	0.5979614949037373	0.10982658959537572	0.00869894099848714
AT1G26420_2	0.5932584269662922	0.10982658959537572	0.008604564160119716
AT1G26410_4	0.5979614949037373	0.11143695014662756	0.008070714834742506
AT1G26400_3	0.5979614949037373	0.11143695014662756	0.008089368258859784
AT1G26380_2	0.6034285714285714	0.11192930780559647	0.008070714834742506
AT1G26390_5	0.5517241379310345	0.13410596026490065	0.008281573498964804
AT1G26420_5	0.5517241379310345	0.13410596026490065	0.008305647840531562
AT1G26410_5	0.5661538461538461	0.13590604026845637	0.008396305625524769
AT1G26400_1	0.5661538461538461	0.13590604026845637	0.008361204013377926
AT1G26380_5	0.5813586097946287	0.13590604026845637	0.00839278220730172
AT1G26410_1	0.783419689119171	0.1359375	0.009488309047780414
AT1G26390_4	0.7858627858627859	0.13744075829383887	0.009736747205192933
AT1G26420_3	0.7858627858627859	0.13744075829383887	0.009736747205192933
AT1G26400_5	0.7858627858627859	0.13744075829383887	0.00976491862567812
AT1G26380_3	0.7974683544303798	0.1392	0.009736747205192933
AT1G26420_1	0.6105717367853291	0.19123931623931623	0.01504664459825459
AT1G26390_3	0.6172300981461287	0.19123931623931623	0.015229972586049346
AT1G26410_2	0.6245847176079734	0.19123931623931623	0.015552099533437015
AT1G26400_2	0.6245847176079734	0.19123931623931623	0.015581177937052042
AT1G26380_4	0.6335963923337091	0.19185423365487675	0.015595757953836557
AT1G26700	0.3425531914893617	0.15110356536502548	0.01545253863134658
AT1G26710	0.8633093525179856	0.2662337662337662	0.03513513513513514
AT1G26720_2	0.8633093525179856	0.2534246575342466	0.032803180914512925
AT1G26720_1	0.7978142076502732	0.24342105263157895	0.015795868772782502
AT1G26762_1	0.2125984251968504	0.0	0.004418262150220913
AT1G26820	0.498567335243553	0.11063829787234042	0.00546448087431694
AT1G22000_2	0.07218683651804671	0.013333333333333334	0.005810575246949448
AT1G26970	0.5073710073710074	0.1505922165820643	0.007473309608540925
AT1G27080	0.5736961451247166	0.0697211155378486	0.0053699284009546535
AT1G27220	0.43147208121827413	0.06172839506172839	0.006167400881057269
AT1G27490	0.514018691588785	0.1542056074766355	0.01423785594639866
AT1G27550_3	0.0	0.0056179775280898875	0.00847457627118644
AT1G27550_1	0.06896551724137931	0.054455445544554455	0.007575757575757576
AT3G43291_2	0.6363636363636364	0.36036036036036034	0.054187192118226604
AT1G52905_2	0.03389830508474576	0.0	0.005714285714285714
AT1G27570	0.8898128898128899	0.6084674597620714	0.11135539188743541
AT1G27550_2	0.0	0.0	0.0106951871657754
AT1G27670	0.7650085763293311	0.34844192634560905	0.03913894324853229
AT1G27870_1	0.9655172413793104	0.8536585365853658	0.18556701030927836
AT1G28000	0.497164461247637	0.013888888888888888	0.0014992503748125937
AT1G28135	0.010526315789473684	0.008771929824561403	0.0
AT1G28180	0.3707865168539326	0.006396588486140725	0.004482071713147411
AT1G28230	0.340080971659919	0.03640776699029126	0.01019607843137255
AT1G28270	0.5397489539748954	0.0707070707070707	0.023545706371191136
AT1G28335	0.0	0.030303030303030304	0.004651162790697674
AT1G28430_1	0.697265625	0.06835443037974684	0.005411255411255411
AT5G47990_7	0.7241379310344828	0.06835443037974684	0.005677517032551098
AT1G29090	0.8450920245398773	0.2047970479704797	0.009448035803083043
AT1G29100	0.15789473684210525	0.006993006993006993	0.012130401819560273
AT1G44020_2	0.030463576158940398	0.0	0.0004068348250610252
AT1G29410	0.806970509383378	0.5493757094211124	0.05606787163408337
AT5G05590_3	0.7886792452830189	0.5619469026548672	0.06812531079065141
AT1G29480	0.6106870229007634	0.008771929824561403	0.0028328611898017
AT1G29920_2	0.4175824175824176	0.01912568306010929	0.0015372790161414297
AT1G29920_1	0.2670299727520436	0.04975124378109453	0.0038240917782026767
AT1G29920_3	0.12271973466003316	0.0066555740432612314	0.0022766078542970974
AT1G54760_2	0.008771929824561403	0.014150943396226415	0.0045045045045045045
AT1G30060_1	0.512	0.010309278350515464	0.0013869625520110957
AT1G30350_1	0.5736961451247166	0.20503597122302158	0.019067796610169493
AT1G11920_2	0.5911214953271028	0.20503597122302158	0.01946647440519106
AT1G30370	0.5471698113207547	0.04139715394566624	0.005378151260504202
AT1G34575_2	0.4006235385814497	0.0	0.00282258064516129
AT1G30720_1	0.6690140845070423	0.0949367088607595	0.010009099181073703
AT1G30720_2	0.5860215053763441	0.03125	0.005652911249293386
AT1G30740	0.15201768933112217	0.05377720870678617	0.012772751463544438
AT1G30760	0.4919966301600674	0.14192495921696574	0.011769172361427487
AT1G30780	0.7728571428571429	0.3347826086956522	0.03554059109614665
AT5G01080_2
AT1G30870	0.7454728370221329	0.2750845546786922	0.0081374321880651
AT1G30974_2	0.9206349206349206	0.16279069767441862	0.022435897435897436
AT1G30972_1	0.9206349206349206	0.16279069767441862	0.022653721682847898
AT1G30974_1	0.8431372549019608	0.5757575757575758	0.0872093023255814
AT1G30972_2	0.8431372549019608	0.5757575757575758	0.08571428571428572
AT4G07524_3	1.0	0.6666666666666666	0.41379310344827586
AT1G31250	0.9232673267326733	0.04945054945054945	0.0037593984962406013
AT3G47965_2	0.9024390243902439	0.3622448979591837	0.018361581920903956
AT1G31270	0.8022813688212928	0.43859649122807015	0.12073669849931787
AT1G31400_2	0.1073170731707317	0.0025575447570332483	0.0032722513089005235
AT1G31400_1	0.0	0.00909090909090909	0.0043821209465381246
AT1G31450_1	0.5571542765787371	0.05486968449931413	0.0049504950495049506
AT1G31540	0.2055944055944056	0.005494505494505495	0.004688361831218974
AT1G31630_1	0.8950437317784257	0.27717391304347827	0.03035878564857406
AT1G31640	0.8723404255319149	0.3837920489296636	0.041802743305029394
AT1G31630_2	0.8779342723004695	0.3597122302158273	0.036036036036036036
AT1G31670	0.6048817696414951	0.06027397260273973	0.011996572407883462
AT1G31690	0.5941597139451729	0.057815845824411134	0.011184544992374174
AT1G31740	0.12639405204460966	0.001876172607879925	0.0031311154598825833
AT2G04060_2	0.18723404255319148	0.0	0.0016792611251049538
AT1G31760	0.0015625	0.002403846153846154	0.004899559039686428
AT1G31885	0.6391076115485564	0.09745762711864407	0.016687016687016686
AT4G20690_4
AT4G20690_5
AT4G20690_6	0.0	0.0	0.0
AT4G20690_7
AT1G31910	0.48	0.010126582278481013	0.00382262996941896
AT1G31930	0.716677398583387	0.0035714285714285713	0.005215123859191656
AT5G28810_2	0.9365079365079365	0.4444444444444444	0.06484641638225255
AT5G45570_1	0.9193548387096774	0.4700854700854701	0.06666666666666667
AT4G08430_4	0.6666666666666666	0.5	0.058823529411764705
AT1G31960	0.7867647058823529	0.5421052631578948	0.07385229540918163
AT1G32020	0.3724137931034483	0.010309278350515464	0.0028089887640449437
AT1G32140	0.4763157894736842	0.037698412698412696	0.013513513513513514
AT1G32180	0.6834695731153497	0.21403683424589348	0.018134715025906734
AT1G32250	0.8867403314917127	0.14953271028037382	0.016049382716049384
AT1G32270	0.41384615384615386	0.32737276478679506	0.05807317891910037
AT5G56490_2	0.8304498269896193	0.23688969258589512	0.014150943396226415
AT1G32300_1	0.8211845102505695	0.2306338028169014	0.014024649383765405
AT1G32350	0.38413685847589424	0.048484848484848485	0.021642266072565246
AT1G32361	0.8227360308285164	0.41967871485943775	0.03373015873015873
AT1G32430	0.8808510638297873	0.2987012987012987	0.024321266968325792
AT1G32480	0.38626609442060084	0.05263157894736842	0.011450381679389313
AT1G32510	0.8131147540983606	0.32967032967032966	0.022837370242214532
AT1G32780	0.33240611961057026	0.06918238993710692	0.00810429880197322
AT1G32910	0.4993141289437586	0.11666666666666667	0.008075370121130552
AT1G32980	0.8870056497175142	0.4	0.041749502982107355
AT1G33010_1	0.1111111111111111	0.0025380710659898475	0.0030991735537190084
AT1G33010_2	0.03346456692913386	0.005681818181818182	0.0035371399696816574
AT1G33070	0.8996539792387543	0.1388888888888889	0.01747088186356073
AT1G33100	0.18785578747628084	0.006237006237006237	0.006934306569343066
AT1G33102	0.0	0.0	0.0036496350364963502
AT1G33280	0.5536332179930796	0.20833333333333334	0.027580772261623327
AT1G33440	0.7407024793388429	0.27880512091038406	0.026582278481012658
AT5G15690_3
AT2G19960_2
AT2G16040_3	0.85	0.25925925925925924	0.027586206896551724
AT3G29794_2	0.8444444444444444	0.29310344827586204	0.023166023166023165
AT5G08315_3	0.7755102040816326	0.041666666666666664	0.008547008547008548
AT5G08055_3	0.7755102040816326	0.041666666666666664	0.009009009009009009
AT1G33760	0.7857142857142857	0.2727272727272727	0.011834319526627219
AT1G33820	0.0	0.006622516556291391	0.00291970802919708
AT1G33870	0.0	0.0	0.0013745704467353953
AT1G33880	0.019169329073482427	0.003484320557491289	0.0022488755622188904
AT1G33900	0.15296803652968036	0.0020242914979757085	0.0026164311878597592
AT1G33910	0.11026615969581749	0.005420054200542005	0.0034106412005457027
AT1G34015	0.7134146341463414	0.5811320754716981	0.042923433874709975
AT1G34170	0.8388157894736842	0.28289473684210525	0.0136986301369863
AT1G34290	0.9289940828402367	0.3776595744680851	0.0380952380952381
AT1G35240_5	0.9111111111111111	0.48205128205128206	0.07312614259597806
AT1G34410_5	0.9090909090909091	0.484375	0.07314814814814814
AT1G35540_5	0.9090909090909091	0.484375	0.07314814814814814
AT1G34390_4	0.9090909090909091	0.484375	0.07303370786516854
AT1G34310_1	0.9090909090909091	0.48677248677248675	0.07323943661971831
AT1G35520_4	0.9090909090909091	0.48677248677248675	0.07323943661971831
AT1G34315_1	0.4325	0.09956709956709957	0.01868131868131868
AT3G44210_19	0.4486486486486487	0.14232209737827714	0.02459893048128342
AT3G43870_19	0.4954128440366973	0.12955465587044535	0.0215311004784689
AT1G35240_4	0.918918918918919	0.5292207792207793	0.05179028132992328
AT1G35520_5	0.918918918918919	0.53156146179402	0.05291005291005291
AT1G34390_1	0.918918918918919	0.5292207792207793	0.05228758169934641
AT1G34410_4	0.918918918918919	0.5292207792207793	0.05144694533762058
AT1G35540_1	0.918918918918919	0.5292207792207793	0.05144694533762058
AT1G34310_4	0.9130434782608695	0.5289855072463768	0.051699716713881017
AT1G34310_2	0.8611111111111112	0.3732394366197183	0.04198473282442748
AT1G35240_2	0.8648648648648649	0.37282229965156793	0.04213836477987421
AT1G35520_3	0.8611111111111112	0.3732394366197183	0.04198473282442748
AT1G34390_3	0.8611111111111112	0.3732394366197183	0.04198473282442748
AT1G34410_1	0.8611111111111112	0.3732394366197183	0.04198473282442748
AT1G35540_3	0.8611111111111112	0.3732394366197183	0.04198473282442748
AT1G34440	0.8571428571428571	0.3785310734463277	0.0687984496124031
AT2G14265_13	0.8181818181818182	0.48214285714285715	0.07894736842105263
AT2G14265_14	0.9230769230769231	0.6428571428571429	0.25
AT1G34460	0.20438426821405545	0.04290254237288135	0.009311555487711799
AT1G34520_2	0.34153005464480873	0.008955223880597015	0.0017467248908296944
AT1G34520_1	0.4575289575289575	0.050955414012738856	0.0015094339622641509
AT1G34540_1	0.8818342151675485	0.2222222222222222	0.011945392491467578
AT1G34550	0.3843843843843844	0.003940886699507389	0.0020664441265299633
AT1G35400_3	0.38132295719844356	0.009389671361502348	0.004261363636363636
AT1G35410_3	0.49	0.010869565217391304	0.005357142857142857
AT1G34575_1	0.774885145482389	0.11424731182795698	0.008307826847398338
AT3G43682_6	0.8687089715536105	0.24681933842239187	0.04864864864864865
AT1G34790	0.6139954853273137	0.038338658146964855	0.0118137595552467
AT1G21835_2
AT1G34910_2
AT1G35030_2
AT1G35040_3
AT1G34910_3
AT1G35030_1
AT1G35040_4
AT1G34910_1	0.8931297709923665	0.2222222222222222	0.024242424242424242
AT1G35030_3	0.8931297709923665	0.2222222222222222	0.024242424242424242
AT1G35040_2	0.8931297709923665	0.2222222222222222	0.024242424242424242
AT1G34910_4	0.8986013986013986	0.2867647058823529	0.04113110539845758
AT1G35030_4	0.8870967741935484	0.2796610169491525	0.034892353377876766
AT1G35040_5	0.9210526315789473	0.2867647058823529	0.04462809917355372
AT1G34910_5	0.9489795918367347	0.5795454545454546	0.0673854447439353
AT1G35030_5	0.9465648854961832	0.5327102803738317	0.0706713780918728
AT1G35040_1	0.9425287356321839	0.581081081081081	0.075
AT2G06500_2	0.8813056379821959	0.30684931506849317	0.03326904532304725
AT1G35150_1	0.8817204301075269	0.2857142857142857	0.032707774798927614
AT1G35240_1	0.8994974874371859	0.45934959349593496	0.051897753679318356
AT1G34410_2	0.8979591836734694	0.45934959349593496	0.05171042163882259
AT1G35540_2	0.8979591836734694	0.45934959349593496	0.05171042163882259
AT1G34390_2	0.8979591836734694	0.45934959349593496	0.052588996763754045
AT1G34310_5	0.9186046511627907	0.41414141414141414	0.036312849162011177
AT1G35520_2	0.8979591836734694	0.4579831932773109	0.05398671096345515
AT4G11540_10	0.31155778894472363	0.00851063829787234	0.004893964110929853
AT1G35350	0.6186528497409326	0.1404040404040404	0.012823252831801668
AT1G35410_4	0.5905511811023622	0.032	0.007547169811320755
AT1G35400_1	0.7747252747252747	0.43462897526501765	0.10974244120940649
AT1G35410_2	0.8490566037735849	0.4646017699115044	0.10714285714285714
AT1G35410_1	0.8832116788321168	0.2792207792207792	0.06419753086419754
AT1G35400_2	0.8095238095238095	0.22302158273381295	0.05454545454545454
AT1G35490	0.7722772277227723	0.12987012987012986	0.01667625071880391
AT1G35500	0.9035087719298246	0.4756944444444444	0.014044943820224719
AT1G35515	0.3049645390070922	0.03571428571428571	0.0034495975469528554
AT1G35240_3	0.9130434782608695	0.43171806167400884	0.042735042735042736
AT1G34410_3	0.9120370370370371	0.4343891402714932	0.04214819850441876
AT1G35540_4	0.9120370370370371	0.4343891402714932	0.04214819850441876
AT1G34390_5	0.9120370370370371	0.4343891402714932	0.04209799861973775
AT1G34310_3	0.9120370370370371	0.4339622641509434	0.04262753319357093
AT1G35520_1	0.9120370370370371	0.4339622641509434	0.04262753319357093
AT3G26280_5
AT3G26280_4
AT1G35610_1	0.2245557350565428	0.006666666666666667	0.0024640657084188913
AT1G35614	0.9185667752442996	0.41005291005291006	0.04802867383512545
AT1G35630_2	0.8934240362811792	0.20610687022900764	0.008064516129032258
AT1G35625	0.8934240362811792	0.20610687022900764	0.008431703204047217
AT1G35630_1	0.7424657534246575	0.21082621082621084	0.01588235294117647
AT1G35710	0.39502487562189054	0.2673956262425447	0.01760760201229737
AT3G43870_20	0.859504132231405	0.3465346534653465	0.064
AT1G43722_2	0.8806818181818182	0.3161764705882353	0.03773584905660377
AT1G43720_2	0.9097387173396675	0.3940149625935162	0.037037037037037035
AT1G35820_1	0.9158415841584159	0.4250681198910082	0.04284274193548387
AT5G36080_3	0.9131832797427653	0.4107142857142857	0.05013673655423884
AT1G35850_1	0.30238095238095236	0.0	0.002533783783783784
AT1G35860	0.776595744680851	0.2943722943722944	0.01752241238793806
AT1G35890	0.8203592814371258	0.18552036199095023	0.015625
AT1G35895	0.46976241900647947	0.12269129287598944	0.011896591169068863
AT1G35910	0.5383104125736738	0.18282548476454294	0.00921942224953903
AT1G36005	0.8421052631578947	0.3261802575107296	0.03125
AT1G59835_2	0.4482758620689655	0.05555555555555555	0.0
AT1G36095	0.8502994011976048	0.3878504672897196	0.05222734254992319
AT1G36150	0.8114754098360656	0.05947955390334572	0.006720430107526882
AT1G36230	0.8682080924855491	0.4095330739299611	0.05680351148980119
AT1G36240	0.9320388349514563	0.5311720698254364	0.0537862703467799
AT5G35737_2	0.9230769230769231	0.41818181818181815	0.03587443946188341
AT1G36340	0.30851063829787234	0.030120481927710843	0.04265402843601896
AT2G03567_1	0.8706896551724138	0.3984375	0.08120649651972157
AT2G13845_2	0.8706896551724138	0.3984375	0.08120649651972157
AT3G42075_1	0.8653061224489796	0.44171779141104295	0.07773851590106007
AT3G42130_1	0.84375	0.3786407766990291	0.06666666666666667
AT2G10975_2	0.8869565217391304	0.2608695652173913	0.02840352595494613
AT1G36675_1	0.8966292134831461	0.24489795918367346	0.0425531914893617
AT3G29637_5	0.875	0.2857142857142857	0.03711340206185567
AT1G36745	0.8930817610062893	0.31125827814569534	0.03286384976525822
AT1G36756_1	0.8994082840236687	0.5486111111111112	0.11099691675231244
AT1G36920_1	0.0	0.0	0.004366812227074236
AT1G36922	0.0	0.0	0.003937007874015748
AT1G36925_1	0.0	0.0	0.0
AT1G36940	0.3169811320754717	0.17338709677419356	0.07984031936127745
AT1G36950	0.924812030075188	0.48616600790513836	0.04081632653061224
AT1G36960_1	0.09032258064516129	0.008928571428571428	0.003444316877152698
AT1G36970	0.9067357512953368	0.3902053712480253	0.019821605550049554
AT1G36980	0.3818525519848771	0.0039011703511053317	0.0036747818098300414
AT1G37000	0.8781094527363185	0.25443786982248523	0.01721664275466284
AT1G37020	0.9029126213592233	0.3628158844765343	0.029361556845339705
AT1G42525_2	0.9371584699453552	0.36989795918367346	0.030715005035246726
AT1G37113	0.8806818181818182	0.367816091954023	0.025339698861549763
AT3G55513_3	0.7582417582417582	0.12686567164179105	0.009668508287292817
AT1G38790_4
AT1G38790_2
AT1G38790_1
AT1G38790_3
AT3G43682_2	0.8789237668161435	0.42657342657342656	0.07555089192025184
AT3G43682_4	0.9552238805970149	0.5	0.058823529411764705
AT3G43682_3	0.90234375	0.4407894736842105	0.06206896551724138
AT3G43682_5	0.8165680473372781	0.340080971659919	0.0463768115942029
AT1G41820	0.7569620253164557	0.14538310412573674	0.023130473837862115
AT3G43280_3	0.9083665338645418	0.13043478260869565	0.013836477987421384
AT1G34315_2
AT3G44210_20
AT4G09660_3	0.8355704697986577	0.34419551934826886	0.03318903318903319
AT1G42525_1	0.8977635782747604	0.31511254019292606	0.03188405797101449
AT5G28810_3	0.8797653958944281	0.30700447093889716	0.05043301069791136
AT5G45570_2	0.8644859813084113	0.2989821882951654	0.053003533568904596
AT4G08430_5	0.8723404255319149	0.3296875	0.053798961774421894
AT1G42980	0.5511627906976744	0.053169734151329244	0.007319304666056725
AT1G43040	0.0	0.011627906976744186	0.0
AT2G26620_7	0.9061032863849765	0.2727272727272727	0.023448275862068966
AT2G40310_8	0.9064039408866995	0.2727272727272727	0.0226628895184136
AT1G43080_3	0.9064039408866995	0.27906976744186046	0.022988505747126436
AT4G13760_8	0.9064039408866995	0.27906976744186046	0.021739130434782608
AT2G26620_5	0.8286852589641435	0.2802197802197802	0.017921146953405017
AT2G40310_6	0.8266129032258065	0.2802197802197802	0.01756007393715342
AT1G43080_1	0.8412162162162162	0.27751196172248804	0.02021018593371059
AT4G13760_6	0.8266129032258065	0.2802197802197802	0.016822429906542057
AT2G26620_6	0.8780487804878049	0.19433198380566802	0.015932521087160263
AT2G40310_7	0.8792569659442725	0.19421487603305784	0.01639344262295082
AT1G43080_2	0.8796992481203008	0.2198581560283688	0.017558528428093644
AT4G13760_7	0.8792569659442725	0.19421487603305784	0.016472868217054265
AT1G43171_1	0.6354430379746835	0.07709750566893424	0.00825082508250825
AT1G43260	0.8673469387755102	0.5	0.04961832061068702
AT1G43330_1	0.8918918918918919	0.40789473684210525	0.04788732394366197
AT1G43560	0.1568627450980392	0.016203703703703703	0.0038369304556354917
AT1G35820_2	0.8819444444444444	0.4861111111111111	0.051086956521739134
AT5G36080_4	0.8571428571428571	0.38	0.03409090909090909
AT1G43720_1	0.8941176470588236	0.4519230769230769	0.055926544240400666
AT1G43722_1	0.9	0.5193798449612403	0.043264503441494594
AT1G43722_3	0.9290123456790124	0.2647058823529412	0.035942492012779555
AT1G43730	0.8680781758957655	0.5467349551856594	0.093734335839599
AT1G43760	0.8868194842406877	0.5666973321067157	0.11215502055196712
AT1G43770	0.6533333333333333	0.08256107834877843	0.01904330083881206
AT1G43780	0.6776611694152923	0.15448504983388706	0.010901162790697675
AT1G43800	0.5206611570247934	0.04183266932270916	0.002678093197643278
AT1G43815	0.8549295774647887	0.3922942206654991	0.06351902173913043
AT1G38790_10
AT1G38790_16
AT1G38790_17
AT1G38790_13
AT1G38790_14
AT1G38790_6
AT1G38790_7
AT1G38790_5
AT1G38790_18
AT1G38790_8
AT1G38790_15
AT1G38790_19
AT1G38790_11
AT1G38790_12
AT1G38790_9
AT1G38790_20
AT1G44020_1	0.042488619119878605	0.0013458950201884253	0.0021770682148040637
AT1G44050_1	0.0	0.005847953216374269	0.003565970453387672
AT5G55800_8	0.0	0.006430868167202572	0.004004576659038902
AT5G55780_6	0.0	0.005952380952380952	0.0037553648068669528
AT1G44080	0.5984251968503937	0.27388535031847133	0.020221473278767454
AT1G44085_1	0.7115384615384616	0.03773584905660377	0.00684931506849315
AT1G44160	0.6055172413793104	0.07142857142857142	0.0025786487880350697
AT1G44170	0.45603751465416176	0.018465909090909092	0.007809847198641765
AT1G44478	0.4846938775510204	0.22119815668202766	0.03618817852834741
AT1G44575	0.12112676056338029	0.009375	0.0016260162601626016
AT1G44740	0.0031446540880503146	0.0063025210084033615	0.003663003663003663
AT1G44895	0.8273809523809523	0.1503267973856209	0.0
AT2G43220_2	0.9239130434782609	0.3333333333333333	0.05759162303664921
AT2G43220_3	0.9130434782608695	0.44970414201183434	0.0600375234521576
AT2G12205_1	0.875	0.5052631578947369	0.052
AT1G44980	0.9178571428571428	0.25	0.044642857142857144
AT1G45015	0.24157303370786518	0.09523809523809523	0.04146730462519936
AT5G65005_3	0.9357798165137615	0.3302752293577982	0.03229974160206718
AT3G11990_2
AT1G47450_3
AT1G47470_2
AT2G04037_3
AT1G57775_9	0.8787878787878788	0.22727272727272727	0.0625
AT4G08025_14	0.8787878787878788	0.22727272727272727	0.0625
AT1G45223_6	0.8787878787878788	0.22727272727272727	0.0625
AT4G07515_14	0.8787878787878788	0.22727272727272727	0.0625
AT3G44115_16	0.8787878787878788	0.22727272727272727	0.0625
AT4G08025_9
AT1G45223_2
AT4G07515_9
AT1G57775_5
AT3G44115_10
AT1G57775_4
AT4G08025_7
AT1G45223_1
AT4G07515_8
AT3G44115_9
AT1G57775_6
AT4G08025_10
AT1G45223_3
AT4G07515_10
AT3G44115_12
AT4G08025_12
AT1G45223_4
AT4G07515_11
AT1G57775_8
AT3G44115_14
AT4G08025_13	1.0		0.0
AT1G45223_5	1.0		0.0
AT4G07515_12			0.0
AT1G57775_7
AT3G44115_13
AT1G47890_2	0.5086633663366337	0.005509641873278237	0.004026845637583893
AT1G66300_4	0.6656346749226006	0.1291866028708134	0.005633802816901409
AT1G66290_2	0.6881028938906752	0.13989637305699482	0.006607929515418502
AT1G66310_4	0.6881028938906752	0.13989637305699482	0.006607929515418502
AT1G46984	0.7584369449378331	0.09705882352941177	0.00398406374501992
AT1G47265	0.9411764705882353	0.4358108108108108	0.06455542021924482
AT1G47271	0.3170731707317073	0.1206896551724138	0.01050420168067227
AT2G15640_5	0.049019607843137254	0.0035335689045936395	0.0015026296018031556
AT3G11990_4	0.8842592592592593	0.03305785123966942	0.008319467554076539
AT1G47470_3	0.8842592592592593	0.03305785123966942	0.008319467554076539
AT1G47450_1	0.8842592592592593	0.03305785123966942	0.008361204013377926
AT3G11990_3	0.8740740740740741	0.18452380952380953	0.010762331838565023
AT1G47470_1	0.8740740740740741	0.18181818181818182	0.01092896174863388
AT1G47450_2	0.8740740740740741	0.18181818181818182	0.01092896174863388
AT1G47495	0.0	0.0	0.0
AT1G47497	0.9046153846153846	0.5269230769230769	0.04359925788497217
AT1G47600_1	0.0398406374501992	0.0	0.0021929824561403508
AT1G51470_2	0.0398406374501992	0.0	0.002178649237472767
AT1G51490_3	0.047872340425531915	0.0	0.0026785714285714286
AT1G47620_1	0.3968609865470852	0.0	0.002488446498400284
AT1G47730_1	0.6297297297297297	0.308	0.011926605504587157
AT1G47760	0.8271604938271605	0.19148936170212766	0.02194787379972565
AT1G47765	0.3323529411764706	0.05016722408026756	0.011543134872417983
AT1G47800_1	0.3735632183908046	0.0036496350364963502	0.0036576444769568397
AT1G47810_2	0.37790697674418605	0.0037593984962406013	0.0037650602409638554
AT1G47800_2	0.05396825396825397	0.010452961672473868	0.00422237860661506
AT1G47810_1	0.05592105263157895	0.010830324909747292	0.0029390154298310064
AT1G47840	0.3609898107714702	0.0679304897314376	0.0053898670499461015
AT1G47845	0.004524886877828055	0.0	0.0020304568527918783
AT1G47890_1	0.2625	0.001182033096926714	0.0029997272975184073
AT1G47940	0.8126984126984127	0.29098360655737704	0.03994360902255639
AT1G47960	0.16879795396419436	0.006230529595015576	0.005427408412483039
AT5G65005_2	0.9154078549848943	0.48497854077253216	0.17155425219941348
AT1G48010	0.0	0.0	0.0
AT1G48040	0.5165945165945166	0.0010741138560687433	0.0014771048744460858
AT1G47730_2	0.41736227045075125	0.007633587786259542	0.0030816640986132513
AT1G48095	0.06310679611650485	0.002347417840375587	0.0054585152838427945
AT1G36960_2	0.0	0.006896551724137931	0.006289308176100629
AT3G22421_6	0.6875	0.06792452830188679	0.01603298213467705
AT5G41490_5	0.7318982387475538	0.07725321888412018	0.016900048285852245
AT5G41500_6	0.6702508960573477	0.06792452830188679	0.015808491418247517
AT4G33290_10	0.6881918819188192	0.06792452830188679	0.01607717041800643
AT1G48725	0.6778242677824268	0.30666666666666664	0.062302839116719244
AT1G48730	0.3036649214659686	0.15337423312883436	0.009307135470527405
AT1G48910	0.361997226074896	0.024539877300613498	0.0020757654385054488
AT1G48980	0.2885032537960954	0.0035587188612099642	0.0039198606271777
AT1G49005	0.2984054669703872	0.08949416342412451	0.022388059701492536
AT1G49030	0.56353591160221	0.125	0.012461059190031152
AT1G49100	0.5619469026548672	0.12460567823343849	0.0077208153180975915
AT1G49190	0.6932707355242567	0.24344569288389514	0.02718513420509291
AT1G49250	0.512962962962963	0.29393939393939394	0.040912297201975076
AT1G49260	0.9084745762711864	0.20761245674740483	0.01948051948051948
AT1G49270	0.6199158485273493	0.1806853582554517	0.026845637583892617
AT1G49320	0.6127946127946128	0.04316546762589928	0.01223021582733813
AT1G49670	0.42679127725856697	0.005287508261731659	0.0034285714285714284
AT1G49700	0.44285714285714284	0.2786885245901639	0.029447115384615384
AT1G49770	0.462406015037594	0.042483660130718956	0.013207547169811321
AT1G49800	0.12734082397003746	0.0	0.02832618025751073
AT1G49810	0.21646341463414634	0.07013574660633484	0.009893733968486624
AT1G50060	0.7208333333333333	0.16666666666666666	0.03840472673559823
AT1G43171_2	0.11764705882352941	0.0	0.0
AT5G54067_2	1.0		0.022222222222222223
AT5G36900_2	0.5974025974025974	0.2246376811594203	0.021494370522006142
AT1G50350	0.9509433962264151	0.4074074074074074	0.05476673427991886
AT1G50580_1	0.8447368421052631	0.21221374045801528	0.011115861479264643
AT3G29630_2	0.8523936170212766	0.21517027863777088	0.011384335154826957
AT1G50720	0.4379391100702576	0.04294478527607362	0.009633911368015413
AT1G50960	0.37745098039215685	0.07272727272727272	0.007692307692307693
AT1G51210_1	0.9026442307692307	0.4883720930232558	0.05660377358490566
AT1G51290_1	0.8905109489051095	0.26639344262295084	0.019081272084805655
AT1G51320_2	0.8905109489051095	0.26639344262295084	0.019121813031161474
AT2G07810_5
AT1G51290_2	0.8677248677248677	0.2823529411764706	0.012514220705346985
AT1G51320_1	0.8677248677248677	0.2823529411764706	0.012429378531073447
AT1G51330	0.0	0.004081632653061225	0.0
AT1G51430_1
AT1G47600_2	0.0	0.0	0.002583979328165375
AT1G51470_1	0.0	0.0	0.0025412960609911056
AT1G51490_2	0.0	0.0	0.003079291762894534
AT1G51470_3	0.0200445434298441	0.004484304932735426	0.0037776578521316784
AT1G47600_3	0.0200445434298441	0.004484304932735426	0.0038043478260869567
AT1G51490_1	0.022388059701492536	0.0045351473922902496	0.004194128220491312
AT1G51520	0.3535528596187175	0.006150061500615006	0.0014775413711583924
AT1G51530	0.31238095238095237	0.0029069767441860465	0.0052125100240577385
AT1G51805	0.49551569506726456	0.08795180722891566	0.00594106463878327
AT1G51850_4	0.7151898734177216	0.1362763915547025	0.008023340627279359
AT1G51810	0.6423751686909581	0.16124469589816123	0.018822264049475665
AT1G51820	0.587360594795539	0.05993690851735016	0.004242424242424243
AT1G51850_2	0.587360594795539	0.05993690851735016	0.004242424242424243
AT1G51850_3	0.5247524752475248	0.02100840336134454	0.003877638948728996
AT1G51850_1	0.4316109422492401	0.04101838755304102	0.004150453955901427
AT3G21340_3	0.5353260869565217	0.059548254620123205	0.00508130081300813
AT1G71320_2	0.8526315789473684	0.4909090909090909	0.10446631339894019
AT1G52000	0.33367983367983367	0.0784313725490196	0.0039447731755424065
AT1G52110	0.3201267828843106	0.10214168039538715	0.047716428084526245
AT1G52180	0.7018181818181818	0.36363636363636365	0.035
AT1G52190	0.6616231086657497	0.17380025940337224	0.015471167369901548
AT1G20400	0.9220216606498195	0.4166666666666667	0.08344370860927153
AT1G52343	0.2923076923076923	0.005988023952095809	0.003976143141153081
AT1G52415_1	0.27728613569321536	0.07868020304568528	0.04148471615720524
AT1G52900_1
AT1G52970	0.5876288659793815	0.015748031496062992	0.0013458950201884253
AT4G07524_1	0.9119718309859155	0.38323353293413176	0.06666666666666667
AT1G53265	0.6923076923076923	0.060240963855421686	0.07023411371237458
AT1G53340_1	0.09492273730684327	0.0034602076124567475	0.002638522427440633
AT2G13900_5	0.09930715935334873	0.00390625	0.0028506271379703536
AT5G02350_4	0.11168831168831168	0.0045662100456621	0.0030921459492888066
AT1G53480	0.06025641025641026	0.01015228426395939	0.0010964912280701754
AT1G53490	0.13699825479930192	0.0037230081906180195	0.0027945971122496508
AT5G03090_2	0.0070921985815602835	0.004807692307692308	0.0036496350364963502
AT1G53640	0.26181353767560667	0.11525974025974026	0.056703296703296706
AT1G11785_2	0.75	0.2222222222222222	0.15254237288135594
AT1G53660	0.0	0.0	0.0013218770654329147
AT1G53990	0.455	0.04621072088724584	0.009504752376188095
AT1G54040	0.6785714285714286	0.1723404255319149	0.01971252566735113
AT3G05770_2	0.11559139784946236	0.002008032128514056	0.0025906735751295338
AT1G54420	0.592741935483871	0.28832116788321166	0.08484005563282336
AT1G54550_1	0.7021857923497268	0.054373522458628844	0.0208803611738149
AT1G54720	0.7241379310344828	0.3790849673202614	0.04101838755304102
AT1G54760_1	0.0	0.0	0.0
AT5G38378_6	0.9310344827586207	0.1111111111111111	0.23134328358208955
AT1G54940	0.5699745547073791	0.05597964376590331	0.004822695035460993
AT1G54950	0.5347826086956522	0.07407407407407407	0.06626954579300075
AT1G55120	0.03424657534246575	0.018604651162790697	0.011291929591497841
AT1G55240	0.3770491803278688	0.040268456375838924	0.01189127972819932
AT1G55430_5	0.03597122302158273	0.0	0.0018867924528301887
AT1G55390_1	0.08620689655172414	0.0	0.002376425855513308
AT1G55420_3	0.09414225941422594	0.0	0.0020639834881320948
AT1G55420_4	0.013392857142857142	0.007874015748031496	0.0036997885835095136
AT1G55430_4	0.013888888888888888	0.008097165991902834	0.003923766816143498
AT1G55390_4	0.015957446808510637	0.0064794816414686825	0.004469987228607918
AT1G55420_1	0.031496062992125984	0.005042016806722689	0.0028676771814829987
AT1G55430_2	0.03816793893129771	0.006036217303822937	0.003401360544217687
AT1G55390_3	0.03816793893129771	0.006036217303822937	0.0034347399411187437
AT1G55430_1	0.025889967637540454	0.0	0.002191380569758948
AT1G55420_2	0.03225806451612903	0.0	0.0009328358208955224
AT1G55420_5
AT1G55430_6
AT1G55390_5
AT1G55430_3	0.0136986301369863	0.0	0.0
AT1G55390_2	0.0136986301369863	0.0	0.0
AT2G22440_7	0.9180722891566265	0.6485013623978202	0.1195589088798607
AT1G55570_1	0.7064676616915423	0.2727272727272727	0.018535127055306428
AT3G13390_2	0.7232597623089984	0.2748768472906404	0.018770814411141385
AT1G26762_2	0.5777777777777777	0.05442176870748299	0.008563273073263558
AT1G55610_1	0.5339233038348082	0.2752664461595002	0.02800557016865233
AT1G55650	0.7352185089974294	0.33217391304347826	0.03495044340114763
AT1G55720	0.32432432432432434	0.008333333333333333	0.0018628912071535022
AT1G55915	0.49820359281437127	0.004336513443191674	0.0027554535017221583
AT1G55950	0.8014705882352942	0.11607142857142858	0.005581395348837209
AT1G56100	0.3005181347150259	0.012903225806451613	0.0023741690408357074
AT1G56240_1	0.8670212765957447	0.09714285714285714	0.01088646967340591
AT1G56250_2	0.8810810810810811	0.09497206703910614	0.011804384485666104
AT1G56250_1	0.8121546961325967	0.2125984251968504	0.010869565217391304
AT1G56240_2	0.901840490797546	0.2755102040816326	0.010526315789473684
AT1G56270	0.9386617100371747	0.5868055555555556	0.02629193109700816
AT1G56300	0.21595092024539878	0.011945392491467578	0.002368732727990525
AT1G56555	0.10606060606060606	0.011695906432748537	0.00611353711790393
AT1G56710	0.7724719101123596	0.087248322147651	0.005835907998626845
AT1G57613	0.4576271186440678	0.12396694214876033	0.0014104372355430183
AT1G57630	0.20363636363636364	0.004878048780487805	0.0008873114463176575
AT1G57775_3	1.0	0.5833333333333334	0.24066390041493776
AT4G08025_11	1.0	0.5833333333333334	0.24066390041493776
AT1G45223_8	1.0	0.5833333333333334	0.24066390041493776
AT4G07515_13	1.0	0.5833333333333334	0.24066390041493776
AT3G44115_15	1.0	0.5833333333333334	0.24472573839662448
AT1G45223_7	0.9230769230769231	0.3333333333333333	0.2
AT4G08025_6	0.9230769230769231	0.3333333333333333	0.2
AT4G07515_6	0.9230769230769231	0.3333333333333333	0.2
AT3G44115_8	0.9230769230769231	0.3333333333333333	0.2
AT1G57775_1	0.9230769230769231	0.3333333333333333	0.2
AT4G08025_8	0.9436619718309859	0.26506024096385544	0.08187134502923976
AT1G45223_9	0.9436619718309859	0.26506024096385544	0.08259587020648967
AT4G07515_7	0.9436619718309859	0.26506024096385544	0.08333333333333333
AT3G44115_11	0.9436619718309859	0.26506024096385544	0.08333333333333333
AT1G57775_2	0.9436619718309859	0.26506024096385544	0.08187134502923976
AT5G38378_5	0.96875	0.34285714285714286	0.04395604395604396
AT1G58260	0.6955903271692745	0.14965986394557823	0.007479102507699076
AT2G46765_2	0.0	0.0	0.0
AT1G58390_1	0.23724137931034484	0.005479452054794521	0.0032228360957642726
AT1G58390_3	0.08620689655172414	0.011904761904761904	0.0
AT2G31540_4	0.36006546644844517	0.026785714285714284	0.0034944670937682005
AT2G31550_5	0.36006546644844517	0.026785714285714284	0.0034883720930232558
AT1G58525_1	0.8920863309352518	0.3627450980392157	0.01875
AT3G43550_2	0.8920863309352518	0.3627450980392157	0.01875
AT1G58520	0.5271389144434223	0.002691065662002153	0.0017862942513803184
AT1G58390_2	0.05846153846153846	0.0030257186081694403	0.002480022044640397
AT1G58525_2	0.7650273224043715	0.35443037974683544	0.08748221906116643
AT3G43550_3	0.7650273224043715	0.35443037974683544	0.08748221906116643
AT1G59453_1	0.3187830687830688	0.0043907793633369925	0.00145985401459854
AT4G37390_2	0.6993318485523385	0.11843876177658143	0.013741656851197487
AT1G59500_1	0.5073649754500819	0.09466811751904244	0.012176084920387137
AT1G59725	0.26049204052098407	0.059369202226345084	0.008056872037914692
AT1G59835_1	0.5555555555555556	0.1797752808988764	0.008021390374331552
AT1G59930_2	0.7647058823529411	0.36363636363636365	0.057692307692307696
AT1G59930_1
AT1G59980	0.382648401826484	0.03163191948238677	0.03182768043722874
AT1G60110_3	0.3085399449035813	0.012461059190031152	0.0036325895173845357
AT1G60110_1	0.7428571428571429	0.0	0.0
AT1G60110_2	0.047619047619047616	0.0	0.004524886877828055
AT1G60280_1	0.543801652892562	0.12299465240641712	0.008201202843083653
AT1G60300_5	0.554806070826307	0.12431444241316271	0.008620689655172414
AT1G60300_1	0.5259391771019678	0.3317972350230415	0.029589371980676328
AT1G60280_4	0.5345454545454545	0.3317972350230415	0.030246913580246913
AT1G60340_1	0.25549915397631134	0.04460966542750929	0.006683804627249357
AT1G60300_2	0.2838709677419355	0.05687203791469194	0.007930785868781542
AT1G60280_3	0.2838709677419355	0.046798029556650245	0.008148148148148147
AT1G60340_2	0.25760649087221094	0.004415011037527594	0.006056527590847914
AT1G60300_3	0.2731182795698925	0.004889975550122249	0.00392156862745098
AT1G60280_2	0.2731182795698925	0.004889975550122249	0.003278688524590164
AT1G60280_5	0.20205479452054795	0.006896551724137931	0.0023391812865497076
AT1G60300_4	0.20205479452054795	0.006993006993006993	0.0023501762632197414
AT1G60500_1	0.25529411764705884	0.007407407407407408	0.0020631318341242004
AT1G60530	0.038929440389294405	0.005597014925373134	0.007402837754472548
AT1G60500_2	0.01288936627282492	0.006359300476947536	0.004878048780487805
AT1G60970	0.02142857142857143	0.0	0.0031645569620253164
AT1G60987_2	0.1891891891891892	0.0	0.0
AT1G60987_1	0.0	0.0	0.0
AT1G61105	0.8220338983050848	0.19540229885057472	0.012315270935960592
AT1G61110	0.8694915254237288	0.3198090692124105	0.03225806451612903
AT1G61180_1	0.7785016286644951	0.42563868613138683	0.08271631055637825
AT1G61310_1	0.768270944741533	0.3949489521762493	0.07448836913690098
AT1G61300_2	0.8322981366459627	0.48850118953211735	0.09060615677562678
AT1G61255	0.9421052631578948	0.21768707482993196	0.034161490683229816
AT1G61300_1	0.8632872503840245	0.47005988023952094	0.07996083550913838
AT1G61180_2	0.8613861386138614	0.47536617842876167	0.08168761220825853
AT1G61310_2	0.8657142857142858	0.4842249657064472	0.08312958435207823
AT1G61520	0.11180124223602485	0.0013157894736842105	0.0013513513513513514
AT4G39590_2	0.4577922077922078	0.004889975550122249	0.0006317119393556538
AT1G61610	0.48493975903614456	0.2708333333333333	0.01987281399046105
AT1G61700	0.4775641025641026	0.13636363636363635	0.004807692307692308
AT1G61710_1	0.0763888888888889	0.0	0.003641660597232338
AT1G61710_2	0.0	0.0	0.003734827264239029
AT1G61840	0.04785478547854786	0.0	0.004966887417218543
AT1G61710_3	0.06108597285067873	0.0	0.003201024327784891
AT4G07524_2
AT5G27170_1			0.2682926829268293
AT1G62280_2	0.6031746031746031	0.006696428571428571	0.0011129660545353367
AT1G62270	0.7378640776699029	0.32167832167832167	0.02934860415175376
AT1G62280_1	0.8658346333853354	0.15046604527296936	0.023413897280966767
AT1G62310	0.6565320665083135	0.040694195092758824	0.009651699538396978
AT1G62320	0.584241408214585	0.11954261954261955	0.009044958765629156
AT1G62350	0.13837638376383765	0.06769230769230769	0.005405405405405406
AT1G62400	0.7134751773049646	0.23993808049535603	0.015565679574791193
AT1G62410_1	0.16260162601626016	0.05905511811023622	0.05327102803738318
AT1G12040_2	0.475396163469558	0.014563106796116505	0.003109211037699184
AT1G62500	0.3136645962732919	0.06018518518518518	0.010408326661329063
AT1G62580	0.48582995951417	0.09090909090909091	0.03178294573643411
AT1G62590_1	0.18769230769230769	0.011299435028248588	0.003964757709251102
AT1G63130_7	0.21454545454545454	0.013043478260869565	0.0036726128016789086
AT1G62670_7	0.20774647887323944	0.011160714285714286	0.0031762837480148226
AT1G62930_8	0.3241758241758242	0.00975609756097561	0.003527336860670194
AT1G63070_8	0.3072916666666667	0.011848341232227487	0.003582089552238806
AT1G62914_9	0.2935323383084577	0.01440922190201729	0.004092769440654843
AT1G62630	0.01858736059479554	0.0035087719298245615	0.0031967451322290033
AT1G62660	0.36223862238622384	0.06551724137931035	0.00482315112540193
AT1G62670_1	0.6401590457256461	0.0055248618784530384	0.004545454545454545
AT1G63130_5	0.6461864406779662	0.006024096385542169	0.004746835443037975
AT1G62930_4	0.6703296703296703	0.0042643923240938165	0.004911993450675399
AT1G62590_6	0.6510538641686182	0.004555808656036446	0.00427715996578272
AT1G63070_4	0.6666666666666666	0.004819277108433735	0.004380201489268506
AT1G62914_6	0.6118598382749326	0.0056657223796034	0.004069175991861648
AT1G62700	0.6356589147286822	0.3333333333333333	0.02531645569620253
AT1G62760	0.8894472361809045	0.2840909090909091	0.017435897435897435
AT1G62840	0.6316964285714286	0.0023923444976076554	0.0018399264029438822
AT1G62880	0.3223787167449139	0.0030349013657056147	0.004224757076468103
AT1G62670_2	0.4148606811145511	0.004866180048661801	0.003963011889035667
AT1G62914_3	0.3103448275862069	0.0071174377224199285	0.0028929604628736743
AT1G63130_4	0.43205574912891986	0.005434782608695652	0.003005259203606311
AT1G62590_8	0.4397163120567376	0.005509641873278237	0.003005259203606311
AT1G63070_5	0.5088495575221239	0.005813953488372093	0.0025906735751295338
AT1G62930_1	0.4908424908424908	0.00477326968973747	0.003599712023038157
AT1G62975	0.059602649006622516	0.0	0.0028429282160625444
AT1G63060	0.16666666666666666	0.009345794392523364	0.004524886877828055
AT1G62930_6	0.050314465408805034	0.0024937655860349127	0.003083247687564234
AT1G62590_7	0.048484848484848485	0.0024271844660194173	0.0030211480362537764
AT1G62670_8	0.048484848484848485	0.0024271844660194173	0.00303951367781155
AT1G63070_3	0.0425531914893617	0.002173913043478261	0.00253592561284869
AT1G62914_5	0.048484848484848485	0.0024449877750611247	0.003048780487804878
AT1G63080	0.11410788381742738	0.001218026796589525	0.003388681802778719
AT1G62590_9	0.1598173515981735	0.002398081534772182	0.0034770514603616135
AT1G62670_6	0.14644351464435146	0.0023584905660377358	0.003955174686882004
AT1G62930_7	0.1394422310756972	0.002304147465437788	0.004455760661998727
AT1G63070_2	0.1598173515981735	0.0023584905660377358	0.003429355281207133
AT1G62914_8	0.15577889447236182	0.0028328611898017	0.0032102728731942215
AT1G63130_1	0.11842105263157894	0.05194805194805195	0.013201320132013201
AT1G62670_4	0.0	0.0	0.0
AT1G62590_5	0.0	0.0	0.0
AT1G62914_4	0.0	0.0	0.0
AT1G63070_1	0.0	0.0	0.0
AT1G62930_3	0.0	0.0	0.0
AT1G62590_3	0.0	0.005263157894736842	0.0
AT1G62914_7	0.0	0.0	0.0
AT1G62670_9	0.0	0.005714285714285714	0.0
AT1G63130_6	0.0	0.00423728813559322	0.0014641288433382138
AT1G63070_9	0.0	0.005952380952380952	0.0
AT1G62930_9	0.0	0.005714285714285714	0.0
AT1G63206	0.2054794520547945	0.02142857142857143	0.007594936708860759
AT1G63250	0.5432156133828996	0.004553734061930784	0.004917802444850359
AT2G07750	0.558261700095511	0.0046816479400749065	0.004754358161648178
AT1G62590_4	0.6036585365853658	0.0	0.002973240832507433
AT1G62670_3	0.553072625698324	0.0	0.0028517110266159697
AT1G63130_3	0.6036585365853658	0.0	0.002973240832507433
AT1G62930_5	0.6305732484076433	0.0	0.0031479538300104933
AT1G63070_7	0.61875	0.0	0.0031746031746031746
AT1G62914_1	0.4892086330935252	0.0	0.001579778830963665
AT1G62590_2	0.3269961977186312	0.0070921985815602835	0.006787330316742082
AT1G62670_5	0.2986111111111111	0.007662835249042145	0.004812319538017324
AT1G63130_2	0.38222222222222224	0.007905138339920948	0.005841121495327103
AT1G62914_2	0.39325842696629215	0.005813953488372093	0.0052173913043478265
AT1G63070_6	0.5972222222222222	0.0047169811320754715	0.008038585209003215
AT1G62930_2	0.48044692737430167	0.0044444444444444444	0.006269592476489028
AT1G63410	0.0	0.007751937984496124	0.00682261208576998
AT1G63450	0.4394977168949772	0.09990393852065321	0.006184586108468126
AT1G63540	0.14040114613180515	0.001514004542013626	0.004234527687296417
AT1G63710_1	0.32785849652558435	0.14039125431530494	0.012424565140220093
AT1G63910	0.7176165803108808	0.1588447653429603	0.011918951132300357
AT1G63950	0.0	0.0	0.0041928721174004195
AT4G26120_2	0.42354124748490946	0.002333722287047841	0.004198966408268734
AT1G64290_1	0.3068920676202861	0.07256637168141593	0.008767881864328565
AT1G64295_2	0.34156976744186046	0.07930367504835589	0.009294696555494806
AT1G64295_1	0.3981264637002342	0.08571428571428572	0.006661732050333087
AT1G64290_2	0.38636363636363635	0.08282208588957055	0.006593406593406593
AT1G64340	0.8067484662576687	0.2600896860986547	0.020664869721473494
AT1G64370	0.6758893280632411	0.38408304498269896	0.02492401215805471
AT1G64584	0.0	0.0	0.0033112582781456954
AT3G28590_2	0.9090909090909091	0.5822784810126582	0.21658986175115208
AT1G64790	0.6339440027652955	0.0028896514357955572	0.0024564776246929405
AT1G64800	0.0728476821192053	0.010869565217391304	0.0048484848484848485
AT3G45200_2	0.014035087719298246	0.005555555555555556	0.006671608598962194
AT1G64910_1	0.7005347593582888	0.11131386861313869	0.008688097306689836
AT1G64920_2	0.7237569060773481	0.11641221374045801	0.008992805755395683
AT5G53990_4	0.7318435754189944	0.11641221374045801	0.008972633467922835
AT1G64920_1	0.6884661117717004	0.1320754716981132	0.010148849797023005
AT1G64910_2	0.6917562724014337	0.13270142180094788	0.009986225895316805
AT5G53990_3	0.7104294478527607	0.13570274636510501	0.010164738871363477
AT1G65330_2	0.8380681818181818	0.13229571984435798	0.019782393669634024
AT1G65300_1	0.8380681818181818	0.13229571984435798	0.019860973187686197
AT1G65330_1	0.8162162162162162	0.1583011583011583	0.005319148936170213
AT1G65300_2	0.8162162162162162	0.16015625	0.0053435114503816794
AT1G65360	0.11304347826086956	0.03296703296703297	0.022911051212938006
AT1G65670_1	0.6337662337662338	0.09345794392523364	0.007877280265339967
AT1G65681	0.28	0.014388489208633094	0.005018820577164366
AT2G14755	0.8827361563517915	0.6426426426426426	0.1249018067556952
AT1G65730	0.4766666666666667	0.29809725158562367	0.037195611453037195
AT1G65735	0.7402597402597403	0.4666666666666667	0.04318936877076412
AT5G38350_2	0.10634648370497427	0.0	0.004091174751607247
AT1G66120_2	0.5234042553191489	0.09726962457337884	0.006199854121079504
AT1G65880_1	0.5775480059084195	0.08957952468007313	0.006957866254348666
AT1G65890_2	0.6216216216216216	0.09477756286266925	0.006878761822871883
AT1G68270_3	0.6065318818040435	0.09107806691449814	0.007179896290386917
AT1G66120_3	0.6065318818040435	0.09107806691449814	0.007205764611689352
AT1G65890_1	0.3825065274151436	0.08247422680412371	0.006458557588805167
AT1G65880_2	0.43928035982008995	0.0900562851782364	0.0070450097847358124
AT1G68270_2	0.4027586206896552	0.08586762075134168	0.007039499413375049
AT1G65910	0.5226757369614512	0.11892797319932999	0.007894736842105263
AT4G10740_2	0.6751592356687898	0.15733333333333333	0.025477707006369428
AT1G65990	0.4940828402366864	0.09791332263242375	0.018226002430133656
AT4G33290_11	0.783068783068783	0.1826625386996904	0.02939118264520644
AT1G66060	0.041379310344827586	0.003745318352059925	0.0035842293906810036
AT1G66120_1	0.6231732776617954	0.18940609951845908	0.012265978050355068
AT1G65880_4	0.6998827667057445	0.20379965457685664	0.01288135593220339
AT1G66140	0.4168421052631579	0.08597285067873303	0.005420054200542005
AT1G66235	0.7628865979381443	0.19298245614035087	0.0043859649122807015
AT1G66245	0.6673040152963671	0.03717472118959108	0.0056634304207119745
AT1G66270_1	0.18683001531393567	0.06352459016393443	0.004533091568449683
AT1G66280_2	0.23735408560311283	0.08378378378378379	0.005145797598627788
AT1G66280_1	0.35656836461126007	0.055970149253731345	0.00425531914893617
AT1G66270_2	0.4195583596214511	0.07317073170731707	0.00432152117545376
AT1G66300_3	0.4637904468412943	0.15041322314049588	0.041237113402061855
AT1G66290_1	0.47401574803149604	0.15985790408525755	0.04475043029259897
AT1G66310_3	0.40867992766726946	0.11730769230769231	0.03782080144079244
AT1G66300_1	0.11899313501144165	0.004464285714285714	0.007951356407857811
AT1G66290_3	0.13577023498694518	0.005698005698005698	0.008060182697474477
AT1G66310_2	0.05517241379310345	0.0029069767441860465	0.006756756756756757
AT1G66300_2	0.15773809523809523	0.0	0.0027816411682892906
AT1G66290_4	0.16614420062695925	0.0	0.0019646365422396855
AT1G66310_1	0.14285714285714285	0.0	0.002360717658168083
AT1G66380	0.3315508021390374	0.11258278145695365	0.0023584905660377358
AT1G66390	0.336283185840708	0.12427745664739884	0.017106200997861726
AT1G44020_3	0.15427509293680297	0.00404040404040404	0.0012505210504376823
AT1G66470	0.6233766233766234	0.2638888888888889	0.01450381679389313
AT1G66490	0.8865096359743041	0.3344594594594595	0.032388663967611336
AT1G09245_2	0.6854838709677419	0.0821917808219178	0.018970189701897018
AT1G66560_2	0.4824120603015075	0.2027491408934708	0.011272141706924315
AT1G66550_1	0.4824120603015075	0.20557491289198607	0.011532125205930808
AT1G66560_1	0.5537190082644629	0.1934156378600823	0.005747126436781609
AT1G66550_2	0.5523012552301255	0.19831223628691982	0.006015037593984963
AT5G43610_3	0.36253776435045315	0.02594810379241517	0.015873015873015872
AT1G66570_1	0.36253776435045315	0.02594810379241517	0.015873015873015872
AT5G06170_3	0.3686635944700461	0.026476578411405296	0.016338028169014085
AT2G14670_4	0.3549920760697306	0.01079913606911447	0.004623513870541612
AT1G66690_1	0.8383838383838383	0.18106995884773663	0.01012507444907683
AT1G66700_2	0.8383838383838383	0.18106995884773663	0.01012507444907683
AT1G66720_2	0.8759894459102903	0.18106995884773663	0.010487353485502776
AT1G66700_1	0.7572254335260116	0.09349593495934959	0.006980802792321117
AT1G66690_2	0.7572254335260116	0.09349593495934959	0.0070052539404553416
AT1G66720_3	0.7602339181286549	0.09504132231404959	0.0070052539404553416
AT1G66690_4	0.782608695652174	0.05319148936170213	0.0033707865168539327
AT1G66700_3	0.782608695652174	0.05319148936170213	0.0033707865168539327
AT1G66700_4	0.8341793570219966	0.4026974951830443	0.034993270524899055
AT1G66690_3	0.8341793570219966	0.4026974951830443	0.03449820788530466
AT1G66720_1	0.8664323374340949	0.4026974951830443	0.03723404255319149
AT1G66730	0.5372937293729373	0.007146260123868509	0.00326519023282226
AT1G66830	0.5809273840769904	0.3839080459770115	0.03792415169660679
AT1G66850	0.8535564853556485	0.21390374331550802	0.028037383177570093
AT1G67000	0.38367729831144465	0.09766637856525497	0.016592661836877774
AT4G12810_4	0.12538226299694188	0.010582010582010581	0.004219409282700422
AT1G67290	0.6158113730929264	0.12224448897795591	0.0038804811796662787
AT1G67330	0.6303664921465969	0.20418006430868169	0.02870216306156406
AT1G67390	0.4813753581661891	0.1660377358490566	0.010912698412698412
AT3G43400_2	0.3355263157894737	0.005555555555555556	0.002526847757422615
AT1G67450	0.6923076923076923	0.29646017699115046	0.029635901778154106
AT1G67460	0.19583333333333333	0.0	0.004273504273504274
AT1G67635	0.8740458015267175	0.041666666666666664	0.007984031936127744
AT1G67750	0.7552602436323367	0.2013274336283186	0.01762114537444934
AT1G67870	0.46078431372549017	0.013303769401330377	0.0025575447570332483
AT1G67980	0.19718309859154928	0.03461538461538462	0.013688760806916427
AT1G67990	0.31800766283524906	0.058577405857740586	0.011786038077969175
AT1G68040	0.30594405594405594	0.04871794871794872	0.03754439370877727
AT1G68180	0.6127167630057804	0.1875	0.016578749058025623
AT1G65890_3	0.5459662288930581	0.13941018766756033	0.01188843164151806
AT1G65880_3	0.5459662288930581	0.13941018766756033	0.01155802126675913
AT1G68270_1	0.5511363636363636	0.13941018766756033	0.011831519167061051
AT1G68325	0.07352941176470588	0.09655172413793103	0.010101010101010102
AT1G68380	0.6712121212121213	0.11797752808988764	0.025547445255474453
AT1G68470	0.2410958904109589	0.06952965235173825	0.008631319358816275
AT1G68800	0.36778846153846156	0.2035225048923679	0.026137463697967087
AT1G68825	0.1956521739130435	0.10091743119266056	0.027906976744186046
AT1G68845	0.8663239074550129	0.2838983050847458	0.010680907877169559
AT1G69150_1	0.6011080332409973	0.1388888888888889	0.010623229461756374
AT1G69526	0.8267148014440433	0.45532831001076424	0.01688388625592417
AT1G66300_6	0.22043010752688172	0.006944444444444444	0.003582089552238806
AT1G66310_6	0.20812182741116753	0.006944444444444444	0.0034266133637921186
AT4G39640_3	0.3296582138919515	0.07396733909702209	0.008768971332209106
AT1G69940_1	0.6461538461538462	0.4148606811145511	0.030418250950570342
AT5G07410_2	0.7659574468085106	0.4253968253968254	0.03395953757225433
AT1G70030	0.32903225806451614	0.06707317073170732	0.03373015873015873
AT1G70040	0.5598705501618123	0.3390804597701149	0.022653721682847898
AT1G70170_1	0.22651006711409397	0.03953147877013177	0.013602015113350126
AT1G70270	0.7266666666666667	0.3	0.09894736842105263
AT1G70960_2	0.0481651376146789	0.0	0.0031605562579013905
AT1G70830	0.6657894736842105	0.28169014084507044	0.010480887792848335
AT1G70850	0.7425149700598802	0.19767441860465115	0.011088011088011088
AT1G70860_1	0.3873239436619718	0.06766917293233082	0.02327586206896552
AT1G70870	0.08823529411764706	0.0	0.00482315112540193
AT1G70860_2	0.5714285714285714	0.041666666666666664	0.0158311345646438
AT1G70890	0.7138643067846607	0.49122807017543857	0.014989293361884369
AT1G70910	0.5627906976744186	0.0136986301369863	0.002967359050445104
AT1G70960_1	0.7841191066997518	0.2613981762917933	0.016318537859007835
AT1G70970	0.21713147410358566	0.0024271844660194173	0.0028885037550548816
AT1G70990	0.06569343065693431	0.009900990099009901	0.0070921985815602835
AT1G71235	0.48058252427184467	0.0	0.006622516556291391
AT1G71280_1	0.0043859649122807015	0.006622516556291391	0.0
AT1G71320_1	0.9147982062780269	0.45	0.0731244064577398
AT1G71280_2	0.004830917874396135	0.004761904761904762	0.002805049088359046
AT1G71680	0.7232346241457859	0.16911764705882354	0.014264036418816389
AT1G71870	0.17067307692307693	0.023504273504273504	0.002336448598130841
AT2G14670_5	0.007667031763417305	0.0	0.004345127250155183
AT5G10330_2	0.12	0.11538461538461539	0.009708737864077669
AT1G71930	0.5352798053527981	0.19205298013245034	0.010423053341508276
AT1G72460	0.579933110367893	0.2656104380242311	0.013828867761452032
AT1G72910_1	0.08591549295774648	0.004195804195804196	0.0025412960609911056
AT1G72910_2	0.002583979328165375	0.006622516556291391	0.0016109544905356424
AT1G73440	0.008665511265164644	0.0032258064516129032	0.0017985611510791368
AT1G73630	0.7910112359550562	0.18421052631578946	0.009536784741144414
AT1G73680	0.5569007263922519	0.16230366492146597	0.011824778285407149
AT1G73970	0.2634194831013916	0.0055511498810467885	0.006578947368421052
AT1G74990	0.0038910505836575876	0.004405286343612335	0.0047169811320754715
AT1G75700	0.0035460992907801418	0.00980392156862745	0.00641025641025641
AT1G75790	0.3550488599348534	0.04775687409551375	0.006657789613848202
AT1G11270_2
AT1G76190	0.0	0.0	0.006896551724137931
AT1G76250	0.4007421150278293	0.10620915032679738	0.009121459433509362
AT1G76370	0.7248394004282656	0.16238159675236807	0.009688289806234204
AT1G76440	0.2600732600732601	0.0050933786078098476	0.010757507844016136
AT1G76890	0.3889716840536513	0.10119047619047619	0.0076465590484282074
AT1G76930	0.5984848484848485	0.09871244635193133	0.003129890453834116
AT1G77960	0.4211822660098522	0.16891891891891891	0.017677974199713332
AT1G77980	0.4405797101449275	0.0990990990990991	0.008831521739130434
AT1G78120	0.38884758364312266	0.07815126050420168	0.011501597444089457
AT1G78160	0.7064846416382252	0.37658227848101267	0.0278468423669816
AT1G66300_5	0.16066481994459833	0.014705882352941176	0.0032543003254300326
AT1G66310_5	0.14320987654320988	0.014319809069212411	0.0036133694670280035
AT1G78990	0.859035004730369	0.31158605174353204	0.016666666666666666
AT1G79170_1	0.8611111111111112	0.3125	0.015503875968992248
AT1G79510	0.2099644128113879	0.0026954177897574125	0.0026288117770767614
AT1G79760	0.0020920502092050207	0.0027624309392265192	0.0022658610271903325
AT3G43160_11	0.017582417582417582	0.00540368722186904	0.0029001673173452316
AT2G01008_2
AT3G41762_2
AT3G43160_12
AT2G01008_1
AT3G41762_1
AT3G43160_13
AT2G01008_3
AT3G41762_3
AT3G43160_14
AT2G01008_4
AT3G41762_4
AT3G43160_15
AT2G01008_5
AT3G41762_5
AT2G01008_17
AT3G41762_7
AT3G43160_16
AT2G01008_6
AT3G41762_6
AT3G43160_17
AT3G41762_8
AT2G01008_8
AT3G41762_9
AT2G01008_9
AT3G41762_10
AT2G01008_10
AT3G41762_11
AT2G01008_11
AT3G41762_12
AT2G01008_18
AT3G41762_13
AT2G01008_12
AT3G41762_14
AT2G01008_13
AT3G41762_15
AT2G01008_14
AT3G41762_16
AT3G43160_20
AT2G01008_19
AT3G43160_19	0.0321285140562249	0.008	0.0
AT2G01008_20
AT3G41762_17
AT3G41762_18
AT3G43160_18	0.02657093591881731	0.004442497810036291	0.0024136584673268733
AT2G01090	0.8986013986013986	0.5910543130990416	0.03577235772357724
AT2G01280	0.5147058823529411	0.005095541401273885	0.0026051358392259025
AT2G01430	0.3225255972696246	0.04823151125401929	0.004347826086956522
AT3G27040_2	0.6758893280632411	0.24157303370786518	0.013659647125782584
AT2G01790_1	0.7104072398190046	0.26695842450765866	0.016724738675958188
AT1G30060_3	0.37168141592920356	0.006369426751592357	0.0
AT2G01900	0.11850311850311851	0.119533527696793	0.046538024971623154
AT2G01910	0.4172767203513909	0.005842259006815969	0.003367003367003367
AT2G01918	0.11650485436893204	0.029411764705882353	0.025594149908592323
AT2G01920	0.7522441651705566	0.14218009478672985	0.014114326040931546
AT2G01950	0.47673501577287064	0.11861042183622829	0.011328298533984895
AT2G01990	0.14746543778801843	0.012422360248447204	0.011045029736618521
AT2G02000	0.5816326530612245	0.08408408408408409	0.006077940650697175
AT2G02010	0.3637660485021398	0.06938775510204082	0.00410958904109589
AT2G05600_2	0.4205607476635514	0.007142857142857143	0.00437636761487965
AT2G02080	0.49261083743842365	0.0650887573964497	0.006299212598425197
AT2G02240_1	0.8201160541586073	0.1848184818481848	0.011834319526627219
AT2G02250_2	0.8818181818181818	0.20512820512820512	0.012345679012345678
AT2G02250_1	0.8967136150234741	0.21258134490238612	0.030917874396135265
AT2G02240_2	0.9209138840070299	0.24069478908188585	0.034388646288209604
AT2G02340_2	0.3020833333333333	0.013513513513513514	0.004878048780487805
AT2G02340_1	0.6498054474708171	0.13142857142857142	0.006686478454680535
AT2G02340_3	0.3012987012987013	0.003875968992248062	0.003738317757009346
AT2G02250_3	0.2878411910669975	0.00392156862745098	0.003835091083413231
AT2G02440	0.7658227848101266	0.3051643192488263	0.008421052631578947
AT2G02490_2	0.7068965517241379	0.5531914893617021	0.0
AT2G02493_1	0.7068965517241379	0.5531914893617021	0.0
AT2G02493_8	0.9354838709677419	0.5813953488372093	0.0
AT2G02493_5	0.9	0.6216216216216216	0.0
AT2G02493_3	0.9	0.75	0.0
AT2G02493_7		1.0
AT2G02493_4
AT2G02493_6		0.3333333333333333	0.0
AT2G02490_1	0.9166666666666666	0.1111111111111111	0.0
AT2G02493_2	1.0	0.1111111111111111	0.0
AT2G02493_9	1.0	0.1111111111111111	0.0
AT2G02497	0.192	0.026143790849673203	0.003205128205128205
AT2G02498	0.5909090909090909	0.10752688172043011	0.006622516556291391
AT2G02500	0.477326968973747	0.0	0.0036529680365296802
AT2G02550	0.9063670411985019	0.3287037037037037	0.03985171455050973
AT2G02800	0.5561160151324086	0.08009516256938938	0.009284093253558903
AT2G02795	0.6111111111111112	0.15849056603773584	0.0096
AT2G06904_5	0.8661202185792349	0.5703275529865125	0.06304728546409807
AT2G06906_3	0.9368421052631579	0.5202020202020202	0.05956112852664577
AT2G06904_4	0.9030023094688222	0.498046875	0.07019230769230769
AT2G03190_3	0.5	0.05042016806722689	0.0045662100456621
AT3G25650_2	0.5	0.05042016806722689	0.004591368227731864
AT2G03160_1	0.5	0.05042016806722689	0.004591368227731864
AT2G03170	0.6350710900473934	0.043478260869565216	0.0031023784901758012
AT2G03180	0.7047619047619048	0.06451612903225806	0.0029069767441860465
AT2G20160_2	0.8072289156626506	0.18562874251497005	0.016282225237449117
AT2G03190_1	0.8072289156626506	0.18562874251497005	0.016107382550335572
AT3G25650_3	0.8153846153846154	0.18562874251497005	0.017341040462427744
AT2G03160_2	0.8153846153846154	0.18562874251497005	0.017241379310344827
AT2G03200	0.5677570093457944	0.07963246554364471	0.008497489378138278
AT1G14110_6	0.8385650224215246	0.009501187648456057	0.004104669061056952
AT2G03250	0.17148554336989033	0.05537459283387622	0.02445369406867846
AT2G03330	0.3211462450592885	0.23943661971830985	0.04470834788683199
AT2G03360	0.41904761904761906	0.08780487804878048	0.00909577314071696
AT2G03370	0.6571936056838366	0.11849710982658959	0.009294696555494806
AT2G03560_1	0.05389221556886228	0.005319148936170213	0.0035561877667140826
AT2G03565	0.0	0.016	0.0
AT2G03821	0.9100719424460432	0.4767932489451477	0.03783783783783784
AT2G03913_1	0.0	0.0	0.004975124378109453
AT2G03930	0.0	0.0	0.0014084507042253522
AT2G03913_2
AT5G28810_4	0.9166666666666666	0.5384615384615384	0.04556962025316456
AT5G45570_3	0.9191919191919192	0.5405405405405406	0.04739336492890995
AT4G08430_8	0.8857142857142857	0.581081081081081	0.03428571428571429
AT2G19146_2	0.6296296296296297	0.0	0.0
AT3G29380_2
AT2G04032	0.6746724890829694	0.09316770186335403	0.0057251908396946565
AT2G04031_1	0.8202247191011236	0.19402985074626866	0.006607929515418502
AT2G04041_2	0.8202247191011236	0.19402985074626866	0.0066518847006651885
AT2G04041_3	0.8444444444444444	0.17687074829931973	0.012949640287769784
AT2G04037_1	0.8444444444444444	0.17687074829931973	0.01308139534883721
AT2G04031_2	0.9	0.24719101123595505	0.025821596244131457
AT2G04041_1	0.8870967741935484	0.24705882352941178	0.025821596244131457
AT2G04037_2	0.8870967741935484	0.24705882352941178	0.02631578947368421
AT2G04045	0.0	0.0	0.004987531172069825
AT2G04040_1	0.6672862453531598	0.3474676089517079	0.012067322959669736
AT2G04050_3	0.695364238410596	0.3643122676579926	0.013074204946996466
AT2G04080_4	0.695364238410596	0.3643122676579926	0.013190730837789662
AT2G04050_1	0.6611909650924025	0.21751824817518248	0.01421239636794315
AT2G04080_3	0.7301587301587301	0.22923076923076924	0.014772260976610586
AT2G04040_2	0.688034188034188	0.21879588839941264	0.014592622618565058
AT2G04060_1	0.5822050290135397	0.09283819628647215	0.007866728366496992
AT2G04062	0.1927710843373494	0.0	0.0
AT2G04080_2	0.7555555555555555	0.23198594024604569	0.015852047556142668
AT2G04040_3	0.7555555555555555	0.23198594024604569	0.01592215833701902
AT2G04050_2	0.75	0.23198594024604569	0.01571366215626364
AT2G04040_4	0.7448494453248812	0.16552511415525115	0.010190664036817882
AT2G04080_1	0.7413249211356467	0.16496018202502843	0.010120796604635978
AT2G04050_4	0.7468152866242038	0.16628440366972477	0.010444743935309973
AT4G03156_3	0.4523809523809524	0.0	0.004629629629629629
AT2G04160	0.6342905405405406	0.2008403361344538	0.02317629179331307
AT2G04170	0.6355685131195336	0.21690140845070421	0.024683544303797468
AT2G10625_2	0.9079627714581179	0.3808016877637131	0.04382144801306478
AT2G04190	0.4349157733537519	0.045174537987679675	0.006642512077294686
AT2G04220	0.3938053097345133	0.09853249475890985	0.00904392764857881
AT3G21340_2	0.37339055793991416	0.028070175438596492	0.004248744689069139
AT2G04495	0.10126582278481013	0.0	0.001644736842105263
AT5G54040_7	0.2915601023017903	0.00816326530612245	0.0043997485857950975
AT2G04570	0.7942664418212478	0.09176470588235294	0.0072585147962032385
AT2G04675	0.48936170212765956	0.2	0.0035842293906810036
AT3G17400_2	0.8185840707964602	0.10828025477707007	0.015602836879432624
AT2G38590_2	0.8652694610778443	0.2903225806451613	0.022261277094317515
AT2G04750	0.7396694214876033	0.1681528662420382	0.013186139221097824
AT2G04800	0.0	0.011764705882352941	0.00796812749003984
AT2G04810_1	0.7364085667215815	0.11405835543766578	0.008216529724504592
AT2G04810_2	0.12804878048780488	0.0	0.003032600454890068
AT2G04810_3	0.13798977853492334	0.002976190476190476	0.0038885288399222295
AT2G04910	0.6069651741293532	0.038314176245210725	0.02025586353944563
AT3G22700_6	0.8588235294117647	0.3026315789473684	0.03
AT3G22720_5	0.8588235294117647	0.3026315789473684	0.03
AT3G22730_5	0.825925925925926	0.29329608938547486	0.026775956284153007
AT2G04920_1	0.825925925925926	0.28804347826086957	0.026259378349410504
AT3G22350_5	0.8588235294117647	0.3026315789473684	0.03
AT4G09660_4	0.9137168141592921	0.3676148796498906	0.028188865398167725
AT2G05060_1	0.40733590733590735	0.012903225806451613	0.004559270516717325
AT2G41910_2	0.4097087378640777	0.013559322033898305	0.0032076984763432237
AT2G05105	0.8647058823529412	0.4608294930875576	0.07314629258517034
AT2G05117_1	0.8125	0.3411764705882353	0.042440318302387266
AT2G05140_1	0.8705035971223022	0.61731843575419	0.08042488619119878
AT2G05160	0.775	0.140485312899106	0.010992189759907435
AT4G15380_9	0.5955555555555555	0.005788712011577424	0.0040100250626566416
AT3G20950_7	0.5905631659056316	0.005917159763313609	0.004069175991861648
AT2G05320	0.5534407027818448	0.0593607305936073	0.003654636820465966
AT2G05335	0.3870967741935484	0.0625	0.0033783783783783786
AT2G05540	0.785	0.366412213740458	0.1168091168091168
AT2G05600_1	0.8622047244094488	0.50390625	0.053896576839038604
AT2G05632	0.78515625	0.2009132420091324	0.03856266432953549
AT2G05645	0.8402061855670103	0.21782178217821782	0.022794846382556987
AT2G05655_1	0.01327433628318584	0.0	0.004678362573099415
AT2G05752	0.9233716475095786	0.16	0.011882426516572859
AT2G05915	0.8383838383838383	0.39097744360902253	0.04838709677419355
AT5G27238_2	0.5930232558139535	0.011235955056179775	0.002932551319648094
AT2G06090_1	0.5930232558139535	0.011235955056179775	0.0027624309392265192
AT2G06095	0.7902439024390244	0.42134831460674155	0.09860788863109049
AT2G06105_1	0.8891752577319587	0.31235955056179776	0.06014319809069212
AT2G06166	0.6122448979591837	0.0392156862745098	0.015105740181268883
AT2G06255	0.6666666666666666	0.15333333333333332	0.009888751545117428
AT2G22440_2	0.8783783783783784	0.28338762214983715	0.04627450980392157
AT3G41762_19
AT2G01008_15
AT3G41762_20
AT2G01008_7
AT4G04265_5	0.7424242424242424	0.24299065420560748	0.04938271604938271
AT2G06500_1	0.8450292397660819	0.3885630498533724	0.03525444512568976
AT1G35150_2	0.84	0.39664804469273746	0.03734439834024896
AT2G06555	0.8396946564885496	0.7016129032258065	0.09844134536505332
AT2G06570	0.837037037037037	0.4483695652173913	0.08583690987124463
AT2G06105_2	0.8686868686868687	0.3280943025540275	0.05536594615092909
AT2G06845	0.8879093198992444	0.4281437125748503	0.053
AT2G06906_2	0.9298245614035088	0.44385026737967914	0.04434589800443459
AT2G06904_1	0.9230769230769231	0.4178217821782178	0.05263157894736842
AT2G06906_1	0.861904761904762	0.4012738853503185	0.036585365853658534
AT2G06908	0.8490566037735849	0.25738396624472576	0.0548885077186964
AT2G06960	0.7969924812030075	0.050505050505050504	0.029596412556053813
AT2G06983	0.5131578947368421	0.04950495049504951	0.0013774104683195593
AT2G07000	0.0	0.011627906976744186	0.005235602094240838
AT2G07020	0.7959866220735786	0.30714285714285716	0.01781970649895178
AT2G07040	0.7051039697542533	0.15520628683693516	0.01069364161849711
AT3G44130	0.8530646515533166	0.28700906344410876	0.02868668758404303
AT2G07120_1	0.846	0.3063583815028902	0.025895893277530734
AT3G18330_3	0.7370892018779343	0.1836734693877551	0.014443500424808835
AT2G07190	0.8376383763837638	0.36578171091445427	0.014179608372721135
AT2G07215	0.7692307692307693	0.2702078521939954	0.018674698795180723
AT2G10955_2	0.781021897810219	0.03333333333333333	0.010416666666666666
AT2G07240	0.6734104046242775	0.09801324503311258	0.006669207317073171
AT2G07290	0.6875	0.35	0.02710843373493976
AT2G07310	0.8848167539267016	0.25120772946859904	0.022963367960634227
AT1G65346	0.017613118736714242	0.0090527710311327	0.002728998576174656
AT2G07714	0.002012072434607646	0.0031388961548522104	0.002745687198881003
AT2G07440	0.9148936170212766	0.5450236966824644	0.051111111111111114
AT2G07560	0.7634408602150538	0.1959890610756609	0.014342965619067708
AT3G49520_4	0.8918205804749341	0.42244224422442245	0.04175665946724262
AT5G26890_2	0.9285714285714286	0.1791044776119403	0.014388489208633094
AT4G05097_2	0.8156028368794326	0.35714285714285715	0.05255023183925812
AT3G43148_12	0.9082125603864735	0.3333333333333333	0.024321556579621095
AT2G07680	0.5992307692307692	0.012177985948477752	0.004900816802800466
AT5G30341_8	0.9444444444444444	0.6093189964157706	0.09135200974421437
AT5G30341_7	0.9072847682119205	0.5594855305466238	0.06751592356687898
AT5G30341_5	0.8947368421052632	0.7295597484276729	0.08
AT2G07810_1	0.7647058823529411	0.1527777777777778	0.018867924528301886
AT2G06904_3	0.9018789144050104	0.33972602739726027	0.030456852791878174
AT2G06904_2	0.9067164179104478	0.32710280373831774	0.040412725709372314
AT3G43682_12
AT2G08986_9
AT2G08986_11
AT2G08986_12
AT2G08986_13
AT2G08986_1
AT2G08986_14
AT2G08986_10
AT2G08986_15
AT2G08986_16
AT2G08986_2
AT2G08986_17
AT2G08986_18
AT2G08986_19
AT2G08986_20
AT2G08986_3
AT2G08986_4
AT2G08986_5
AT2G08986_6
AT2G08986_7
AT2G08986_8
AT2G10260	0.8619909502262444	0.37317784256559766	0.030303030303030304
AT4G06526_3	0.8853021978021978	0.36152416356877326	0.04695121951219512
AT5G34870_4	0.8968609865470852	0.35233160621761656	0.053426248548199766
AT3G31950_1	0.8902439024390244	0.3534136546184739	0.04573872984534386
AT4G06479_3	0.9006060606060606	0.32495164410058025	0.04554079696394687
AT5G30341_6	0.9038461538461539	0.5319767441860465	0.039806996381182146
AT2G10535_1	0.0	0.0	0.0
AT2G10545	0.8838383838383839	0.3986013986013986	0.03254626675175495
AT2G10550_1	0.9048991354466859	0.35687732342007433	0.026627218934911243
AT2G10553_1	0.18181818181818182	0.0	0.0056179775280898875
AT2G10556_2
AT2G10556_3
AT2G10556_6
AT2G10560_1
AT2G01008_16
AT2G10556_1	0.8681318681318682	0.35714285714285715	0.009433962264150943
AT2G10556_4	0.8169014084507042	0.21428571428571427	0.015544041450777202
AT2G10556_5	0.8205128205128205	0.09375	0.0
AT2G10560_2	0.8275862068965517	0.6190476190476191	0.0703125
AT2G10602	0.7752442996742671	0.31921824104234525	0.04487568223165555
AT2G10608_1	0.9289340101522843	0.4144486692015209	0.04610226320201174
AT2G06105_3	0.8298701298701299	0.35714285714285715	0.05965697240865026
AT5G30341_10	0.8910891089108911	0.5805555555555556	0.10780669144981413
AT1G64295_3	0.8743169398907104	0.2673992673992674	0.015594541910331383
AT2G10615	0.18699186991869918	0.0022988505747126436	0.00110803324099723
AT2G10940	0.4395833333333333	0.12072892938496584	0.005621486570893191
AT2G10950	0.357487922705314	0.025086505190311418	0.02216142270861833
AT2G10955_1	0.8698630136986302	0.35294117647058826	0.01987577639751553
AT2G10965	0.9038785834738617	0.3559718969555035	0.03295711060948081
AT2G10970	0.8424657534246576	0.25842696629213485	0.012965964343598054
AT2G10975_1	0.8799171842650103	0.4725848563968668	0.08189442525900345
AT3G29637_4	0.8800813008130082	0.47341772151898737	0.09086561453849833
AT1G36675_2	0.885989010989011	0.46292585170340683	0.1258141926636956
AT3G29645_5	0.8648648648648649	0.44551282051282054	0.08449916060436485
AT2G11005	0.9777777777777777	0.29523809523809524	0.024793388429752067
AT3G43870_8	0.6749226006191951	0.2645161290322581	0.044009779951100246
AT3G44210_11	0.6749226006191951	0.268370607028754	0.044009779951100246
AT2G12205_3
AT3G44210_12
AT3G43870_9
AT4G04265_4	0.8588957055214724	0.31438127090301005	0.05228031145717464
AT5G30341_9	0.895	0.44668587896253603	0.0586283185840708
AT4G07445_8	0.8893129770992366	0.28921568627450983	0.040229885057471264
AT2G11462	0.8947368421052632	0.3	0.017408123791102514
AT2G11520	0.5305810397553516	0.014891179839633447	0.005633112907176096
AT2G11522	0.8848920863309353	0.3351063829787234	0.030595813204508857
AT2G22440_3	0.8469945355191257	0.3159509202453988	0.03156640857653365
AT2G14265_3	0.9191919191919192	0.28735632183908044	0.03206412825651302
AT2G11620_1	0.8862876254180602	0.36324786324786323	0.05857519788918206
AT3G45800_2	0.8686440677966102	0.3733681462140992	0.054340622929092114
AT2G11623_1	0.8926553672316384	0.38461538461538464	0.06224066390041494
AT2G11626	0.8452380952380952	0.22756410256410256	0.015572105619498984
AT2G11810	0.3826086956521739	0.028629856850715747	0.005206073752711497
AT2G10625_1	0.8776645041705282	0.23940677966101695	0.025410677618069814
AT2G11851	0.8546895640686922	0.2576530612244898	0.013885250196489389
AT3G42940_2	0.8914027149321267	0.2681564245810056	0.014598540145985401
AT3G04100_2	0.7945205479452054	0.21052631578947367	0.004830917874396135
AT2G12405	0.6071428571428571	0.14948453608247422	0.025185185185185185
AT2G22440_4	0.8591549295774648	0.3264705882352941	0.025412087912087912
AT2G12940_4	0.8271028037383178	0.1932367149758454	0.017723880597014924
AT2G12900_1	0.8271028037383178	0.18433179723502305	0.01807802093244529
AT2G12935_1	0.9151943462897526	0.2959770114942529	0.020777479892761394
AT2G12940_1	0.9148148148148149	0.23943661971830985	0.010226442658875092
AT2G12900_3	0.9148148148148149	0.23943661971830985	0.009622501850481125
AT2G13150_2	0.9316239316239316	0.2696629213483146	0.009212730318257957
AT2G12945	0.8783068783068783	0.3229166666666667	0.0613682092555332
AT2G13100	0.5141752577319587	0.0034129692832764505	0.0021514629948364886
AT2G13105	0.6379310344827587	0.0	0.005547850208044383
AT3G24700_3	0.49056603773584906	0.005649717514124294	0.0025252525252525255
AT3G17265_3	0.49056603773584906	0.005649717514124294	0.0024793388429752068
AT3G17270_2	0.004048582995951417	0.0	0.0
AT3G30730_2	0.9152542372881356	0.10843373493975904	0.01
AT2G12940_3	0.8959537572254336	0.24537037037037038	0.025483304042179262
AT2G12900_2	0.8959537572254336	0.23766816143497757	0.025686448184233834
AT2G07810_2	0.8333333333333334	0.42857142857142855	0.0
AT2G12935_2	0.9060402684563759	0.303951367781155	0.024210526315789474
AT2G12940_2	0.8228228228228228	0.22123893805309736	0.010699001426533523
AT2G13150_1	0.8314176245210728	0.22564102564102564	0.01160092807424594
AT2G13350	0.8283433133732535	0.076158940397351	0.020117762512266928
AT2G13360	0.5300353356890459	0.11205673758865248	0.008136094674556213
AT2G14395_14	0.9336734693877551	0.5540540540540541	0.10348468848996832
AT3G43150_7	0.9147286821705426	0.5517241379310345	0.10619469026548672
AT4G06583_6	0.9105691056910569	0.5423728813559322	0.10619469026548672
AT5G35375_2	0.9487179487179487	0.4715447154471545	0.049479166666666664
AT2G13430	0.9061728395061729	0.199203187250996	0.0547945205479452
AT2G13500	0.8361774744027304	0.593952483801296	0.08937960042060988
AT2G13510	0.8633879781420765	0.5094066570188133	0.097997443544951
AT5G27310_3	0.8674033149171271	0.4214876033057851	0.043532338308457715
AT2G27800_2	0.8756345177664975	0.5234042553191489	0.08782287822878229
AT5G27890_3
AT2G13820	0.2670807453416149	0.02364864864864865	0.019771071800208116
AT3G42075_2	0.8902439024390244	0.3870967741935484	0.0638002773925104
AT2G03567_2	0.8883495145631068	0.3904109589041096	0.03943217665615142
AT2G13845_1	0.8883495145631068	0.38461538461538464	0.03662420382165605
AT3G42130_3	0.8690476190476191	0.3368421052631579	0.02843601895734597
AT2G14265_4	0.9069767441860465	0.49206349206349204	0.05197505197505198
AT2G13900_1	0.7242105263157895	0.2924187725631769	0.023717595146166576
AT5G02350_3	0.7242105263157895	0.2924187725631769	0.0244457077885162
AT5G55800_9	0.7085889570552147	0.32019704433497537	0.022222222222222223
AT2G13905_1	0.8076923076923077	0.39805825242718446	0.03885480572597137
AT2G14290	0.27137546468401486	0.003484320557491289	0.001607717041800643
AT2G14288	0.003663003663003663	0.004878048780487805	0.003527336860670194
AT2G14095	0.8860759493670886	0.0	0.0
AT2G14247	0.5116279069767442	0.1031390134529148	0.017173051519154558
AT2G14265_1	0.9206349206349206	0.7105263157894737	0.15789473684210525
AT2G03567_4	0.9375	0.7105263157894737	0.12227805695142378
AT1G29620_2	0.9503311258278145	0.42783505154639173	0.04956629491945477
AT3G27503_2	0.8867924528301887	0.10256410256410256	0.01048951048951049
AT2G14390	0.8482658959537572	0.32950191570881227	0.06520704426463589
AT2G14510	0.7620192307692307	0.12359550561797752	0.009009009009009009
AT2G14540	0.5214285714285715	0.03353057199211045	0.0037296037296037296
AT1G62170	0.5703125	0.03648068669527897	0.0035915854284248334
AT1G30140_1
AT2G14670_1	0.5764546684709067	0.010084033613445379	0.004495504495504496
AT5G43610_4	0.5656984785615491	0.0017421602787456446	0.002531645569620253
AT1G66570_4	0.5656984785615491	0.0017421602787456446	0.002535496957403651
AT5G06170_4	0.5680555555555555	0.0017543859649122807	0.0026652452025586353
AT2G14820	0.7484276729559748	0.3079331941544885	0.032329988851727984
AT2G14960	0.5165991902834008	0.08728179551122195	0.007889546351084813
AT2G15025	0.47896440129449835	0.010526315789473684	0.0075
AT2G15042_1	0.32754342431761785	0.0038314176245210726	0.00303951367781155
AT2G15042_2	0.18181818181818182	0.002386634844868735	0.004364694471387003
AT2G15110	0.8864013266998342	0.444234404536862	0.08176691729323309
AT2G15220	0.7392156862745098	0.17866666666666667	0.013404825737265416
AT2G15340	0.0	0.0	0.0037593984962406013
AT2G15370_2	0.7946611909650924	0.37117903930131	0.022929936305732482
AT2G15390_3	0.7818181818181819	0.3640256959314775	0.022397345499792616
AT2G15350_1	0.798728813559322	0.37117903930131	0.023417172593235037
AT1G14080_6	0.790356394129979	0.37117903930131	0.02305721605465414
AT1G14100_4	0.868663594470046	0.3854875283446712	0.024334251606978878
AT1G14110_5	0.8785714285714286	0.39351851851851855	0.025456292026897216
AT2G15360_1	0.8354430379746836	0.058823529411764705	0.024734982332155476
AT2G15390_2	0.8823529411764706	0.34216335540838855	0.024782010096374485
AT2G15370_1	0.8823529411764706	0.34216335540838855	0.025495750708215296
AT1G14080_7	0.8991416309012875	0.34216335540838855	0.025763358778625955
AT2G15350_2	0.8991416309012875	0.34216335540838855	0.025763358778625955
AT1G14100_5	0.9128540305010894	0.35962877030162416	0.02706766917293233
AT2G15390_1	0.5635528330781011	0.24577861163227016	0.01791359325605901
AT2G15370_3	0.5635528330781011	0.2481060606060606	0.017938797045374603
AT1G14080_5	0.5723172628304821	0.24904214559386972	0.0184115523465704
AT2G15350_3	0.5723172628304821	0.24904214559386972	0.018431514275388507
AT2G15360_2	0.8026315789473685	0.3235294117647059	0.015151515151515152
AT2G26620_3	0.7938144329896907	0.2823529411764706	0.015306122448979591
AT2G40310_4	0.7938144329896907	0.2823529411764706	0.015306122448979591
AT1G43080_4	0.7678571428571429	0.2127659574468085	0.01953125
AT4G13760_5	0.7678571428571429	0.2127659574468085	0.02
AT2G26620_2	0.8701298701298701	0.13157894736842105	0.02457002457002457
AT2G40310_3	0.8701298701298701	0.13157894736842105	0.02457002457002457
AT1G43080_5	0.8620689655172413	0.11475409836065574	0.027950310559006212
AT4G13760_4	0.8620689655172413	0.11475409836065574	0.027950310559006212
AT2G15640_1	0.7335766423357665	0.0972972972972973	0.003959276018099547
AT2G15710	0.7108753315649867	0.373134328358209	0.06559263521288838
AT2G18490_3	0.0	0.0	0.0029791459781529296
AT5G42640_4	0.0	0.0	0.003367003367003367
AT3G43480_4	0.8494623655913979	0.2777777777777778	0.007978723404255319
AT2G15780	0.7530864197530864	0.11219512195121951	0.00796812749003984
AT2G15880	0.7836734693877551	0.3957968476357268	0.023971669844728958
AT2G16015	0.8035714285714286	0.41333333333333333	0.07964601769911504
AT2G16018	0.8886861313868614	0.45610278372591007	0.08101629913710451
AT2G16020	0.8	0.34375	0.023809523809523808
AT2G16030	0.9070422535211268	0.553133514986376	0.07356715141146279
AT4G26730_2	0.8864628820960698	0.47317073170731705	0.053726169844020795
AT2G16040_1	0.9130434782608695	0.364	0.03546099290780142
AT1G27870_2	0.9090909090909091	0.6388888888888888	0.13194444444444445
AT2G15640_3	0.12944162436548223	0.0029498525073746312	0.0014847809948032665
AT2G16230	0.6323713927227101	0.091164095371669	0.005807200929152149
AT2G16300_1	0.757679180887372	0.2192513368983957	0.01947565543071161
AT2G16290_1	0.757679180887372	0.2192513368983957	0.0196078431372549
AT2G16340	0.006289308176100629	0.0	0.00819672131147541
AT2G16365	0.6062992125984252	0.05054945054945055	0.01451466586029634
AT2G16360	0.11428571428571428	0.013513513513513514	0.002577319587628866
AT2G16290_2	0.9087591240875912	0.16733067729083664	0.03928170594837262
AT2G16300_2	0.9087591240875912	0.16929133858267717	0.03982300884955752
AT2G16290_3	0.8604166666666667	0.23772609819121446	0.01601423487544484
AT2G16300_3	0.8604166666666667	0.23772609819121446	0.015985790408525755
AT2G15640_2	0.17061611374407584	0.0042643923240938165	0.0022727272727272726
AT2G16490	0.4157303370786517	0.0995850622406639	0.029459901800327332
AT2G16505	0.011363636363636364	0.0072992700729927005	0.0
AT2G16620_1	0.8723404255319149	0.1794871794871795	0.021996615905245348
AT3G23650_2	0.9101123595505618	0.21348314606741572	0.024311183144246355
AT2G16676_1	0.8937093275488069	0.6396648044692738	0.1317721076546662
AT2G16730	0.4463917525773196	0.0841995841995842	0.004847950639048039
AT2G16960	0.06172839506172839	0.004807692307692308	0.0013633265167007499
AT2G17305	0.12776412776412777	0.13074204946996468	0.006117908787541713
AT2G17470	0.2230971128608924	0.007856341189674524	0.0053376034160661865
AT4G35710_3	0.0	0.0	0.0019646365422396855
AT4G35690_3	0.0	0.0	0.0019704433497536944
AT2G17690	0.32147395171537485	0.04059040590405904	0.004606172270842929
AT2G17740_1	0.8721590909090909	0.18732782369146006	0.007434944237918215
AT4G09545_15	0.9351851851851852	0.5732484076433121	0.13644524236983843
AT2G18130	0.7126696832579186	0.06666666666666667	0.010398613518197574
AT2G18190_1	0.8924833491912464	0.36988304093567254	0.05308964316797215
AT2G18193_2	0.9072265625	0.3786259541984733	0.055175558595531235
AT2G18193_1	0.9179487179487179	0.40696409140369966	0.04836709384042993
AT2G18190_2	0.9341155234657039	0.4363411619283066	0.05297351324337831
AT2G18320	0.4125	0.10091743119266056	0.00639386189258312
AT2G18360	0.15768463073852296	0.012626262626262626	0.006108735491753207
AT2G18480	0.5463917525773195	0.16987740805604204	0.05607940446650124
AT2G18490_1	0.0	0.0	0.004418262150220913
AT5G42640_3	0.0	0.0	0.004552352048558422
AT2G18490_2	0.0	0.0	0.0072992700729927005
AT2G18530_1	0.7913385826771654	0.18410041841004185	0.00975609756097561
AT3G46160_2	0.7945736434108527	0.18	0.008579599618684462
AT2G18640	0.8117839607201309	0.12812960235640647	0.007009345794392523
AT2G18660	0.7476459510357816	0.1360759493670886	0.031678082191780824
AT2G18690_2	0.38095238095238093	0.011834319526627219	0.004222972972972973
AT2G18690_1	0.18346774193548387	0.0019230769230769232	0.0028776978417266188
AT2G18800	0.7661691542288557	0.024096385542168676	0.004562043795620438
AT2G18830	0.7878787878787878	0.2	0.017094017094017096
AT2G18880	0.20745542949756887	0.011494252873563218	0.008280104092737165
AT2G18938	0.07547169811320754	0.005813953488372093	0.011283497884344146
AT2G18980	0.22466216216216217	0.058355437665782495	0.015046296296296295
AT2G19000	0.6310160427807486	0.06315789473684211	0.001841620626151013
AT2G19070	0.6148225469728601	0.061630218687872766	0.00847457627118644
AT2G19146_1	0.0	0.0	0.0017331022530329288
AT2G19220_1	0.7672583826429981	0.22429906542056074	0.01509813789632612
AT2G19290	0.34146341463414637	0.057692307692307696	0.004739336492890996
AT2G19420	0.24333333333333335	0.10909090909090909	0.024291497975708502
AT2G19440	0.463768115942029	0.0030627871362940277	0.004130918334922148
AT4G08800_2	0.5419161676646707	0.0	0.0034705007436787306
AT2G19600	0.44912280701754387	0.001467351430667645	0.003994113937355476
AT4G04030_2	0.8571428571428571	0.8333333333333334	0.676923076923077
AT2G19960_1	0.9006928406466512	0.34946236559139787	0.022157434402332362
AT2G20160_1	0.7016574585635359	0.1130952380952381	0.003289473684210526
AT2G03190_2	0.7215909090909091	0.1130952380952381	0.0035169988276670576
AT2G20570	0.46950517836593786	0.08888888888888889	0.02018348623853211
AT2G20950	0.16070345664038813	0.05231037489102005	0.028412600370599134
AT2G21140	0.6729323308270677	0.12844036697247707	0.00354251012145749
AT2G21550	0.21568627450980393	0.07549668874172186	0.0181294964028777
AT2G21655_1	0.01639344262295082	0.0	0.0
AT2G21727_2	0.01639344262295082	0.0	0.0
AT2G21655_2	0.008928571428571428	0.0	0.003246753246753247
AT2G21727_1	0.008928571428571428	0.0	0.003246753246753247
AT4G07445_9	0.9247311827956989	0.43243243243243246	0.16153846153846155
AT2G22050	0.38275862068965516	0.003067484662576687	0.0
AT2G22180	0.8611111111111112	0.31203007518796994	0.024727992087042534
AT2G22330	0.379182156133829	0.17612809315866085	0.015260043600124572
AT2G22440_1	0.9386281588447654	0.6599496221662469	0.1188118811881188
AT2G22760	0.7260579064587973	0.26587301587301587	0.045359385903698535
AT2G22770	0.35390946502057613	0.136986301369863	0.010922330097087379
AT2G22930_1	0.7835051546391752	0.3291139240506329	0.025096525096525095
AT4G09500_2	0.8042328042328042	0.3440453686200378	0.026743576297850027
AT5G53990_5	0.8042328042328042	0.3440453686200378	0.026827985270910047
AT5G54010_3	0.8106666666666666	0.3440453686200378	0.027316550615961437
AT2G22940	0.7254464285714286	0.12842105263157894	0.009244992295839754
AT2G22950_1	0.8670944087992667	0.37928286852589643	0.05248780487804878
AT2G23030	0.09686609686609686	0.0	0.0014814814814814814
AT2G23148_2	0.009433962264150943	0.02	0.0
AT2G23142_1	0.009433962264150943	0.02	0.0
AT2G23148_1	0.0	0.0	0.0
AT2G23142_2	0.0	0.0	0.0
AT2G15640_4	0.1251908396946565	0.005571030640668524	0.0038885288399222295
AT2G23210	0.16475354490209318	0.05411499436302142	0.006159420289855073
AT2G23220	0.3379224030037547	0.08199643493761141	0.02517162471395881
AT2G23400	0.5341246290801187	0.05803571428571429	0.0036845983787767134
AT2G23410	0.7379032258064516	0.14105793450881612	0.00852099817407182
AT2G23440	0.6403940886699507	0.10191082802547771	0.012315270935960592
AT2G23630	0.48417721518987344	0.13706793802145412	0.010419600112644326
AT2G23800	0.880690737833595	0.14444444444444443	0.016913319238900635
AT2G23834	0.8285714285714286	0.07692307692307693	0.010344827586206896
AT2G24205	0.5454545454545454	0.05454545454545454	0.004672897196261682
AT2G24210	0.20916030534351146	0.02237136465324385	0.007692307692307693
AT2G24260	0.47194719471947194	0.06261859582542695	0.014025245441795231
AT2G24340	0.8712273641851107	0.6002202643171806	0.10723697547131562
AT2G24370_1	0.23647058823529413	0.003997335109926716	0.003143336127409891
AT2G24510_1	0.6524822695035462	0.22551928783382788	0.027738264580369845
AT2G24560_1	0.5874524714828897	0.13555555555555557	0.004942339373970346
AT2G31550_3	0.6106719367588933	0.16052631578947368	0.0048367593712212815
AT2G24615	0.25396825396825395	0.0	0.004728132387706856
AT2G24720	0.4157608695652174	0.04866743916570104	0.004260985352862849
AT2G24710	0.4346103038309115	0.05251396648044693	0.004244031830238726
AT2G24870	0.8673469387755102	0.29411764705882354	0.06875
AT2G24945	0.004291845493562232	0.009202453987730062	0.0
AT3G26800_2	0.6666666666666666	0.10526315789473684	0.0
AT2G24980_1	0.8872180451127819	0.3	0.007326007326007326
AT5G35190_6	0.8790322580645161	0.265625	0.008
AT2G25050	0.6494940202391905	0.003784295175023652	0.0029127499007017077
AT2G25090	0.499184339314845	0.06565656565656566	0.010222222222222223
AT2G25160	0.37922705314009664	0.08755760368663594	0.013595706618962432
AT2G25240	0.7116935483870968	0.20161290322580644	0.01929737753587333
AT2G25260	0.2878464818763326	0.03359173126614987	0.0048367593712212815
AT2G25270	0.67	0.004780876494023904	0.0035949670461354103
AT2G25370	0.05357142857142857	0.0029850746268656717	0.0024410089503661514
AT2G25410	0.8799342105263158	0.4012605042016807	0.03736571695469407
AT2G25409	0.8694158075601375	0.30962343096234307	0.03853383458646616
AT2G25630_1	0.6410958904109589	0.09887640449438202	0.0075069142631371
AT5G44640_3	0.6410958904109589	0.09887640449438202	0.007840062720501764
AT5G42260_3	0.6455172413793103	0.09887640449438202	0.007518796992481203
AT2G25650	0.38461538461538464	0.0	0.004819277108433735
AT2G25680	0.6005256241787122	0.12833545108005082	0.0096
AT2G25820	0.8781512605042017	0.15949367088607594	0.005942275042444821
AT2G26120_1	0.06220095693779904	0.0	0.0
AT2G26340	0.5021459227467812	0.15384615384615385	0.012418687167356593
AT2G26350	0.48738170347003157	0.05582761998041136	0.009647188533627343
AT2G26450	0.49855351976856316	0.044524669073405534	0.009401114206128134
AT2G26620_1	0.8246913580246914	0.3824561403508772	0.024360535931790498
AT4G13760_3	0.8258426966292135	0.37549407114624506	0.025452109845947757
AT1G43080_7	0.8258426966292135	0.375	0.02540106951871658
AT2G40310_2	0.8197969543147208	0.381294964028777	0.024860161591050343
AT5G47990_5	0.1	0.0024813895781637717	0.0025220680958385876
AT5G47990_4	0.37295690936106984	0.005031446540880503	0.0016943409013893595
AT2G27070_1	0.42601626016260163	0.0064794816414686825	0.005089058524173028
AT2G27145	0.0	0.0	0.0
AT2G27229	0.004608294930875576	0.0	0.0037267080745341614
AT2G27300	0.8726993865030674	0.2567287784679089	0.013024602026049204
AT2G27315	0.6111111111111112	0.01098901098901099	0.0014245014245014246
AT2G27320	0.36075949367088606	0.03414634146341464	0.0053523639607493305
AT2G27380_1	0.7492625368731564	0.42931034482758623	0.030109489051094892
AT2G27380_2	0.8355704697986577	0.4823529411764706	0.03647798742138365
AT2G27380_5	0.8361774744027304	0.47878787878787876	0.035110533159947985
AT2G27380_6	0.8397212543554007	0.4876543209876543	0.034210526315789476
AT2G27380_3	0.8461538461538461	0.5102459016393442	0.038560411311053984
AT2G27380_4	0.8514056224899599	0.5267665952890792	0.04285714285714286
AT2G27520	0.7060133630289532	0.1744186046511628	0.019543973941368076
AT2G27740	0.9387755102040817	0.42702702702702705	0.056110684089162186
AT2G27750	0.8104838709677419	0.225	0.03163444639718805
AT5G27310_2	0.1289198606271777	0.0	0.008879023307436182
AT2G27790	0.16401273885350318	0.004243281471004243	0.004110612855007474
AT2G27800_1	0.3099787685774947	0.027586206896551724	0.002245508982035928
AT2G28340	0.6328600405679513	0.2685025817555938	0.017833259028087384
AT2G28640	0.7477220956719818	0.19499341238471674	0.01900709219858156
AT2G28780	0.5229485396383866	0.1529656607700312	0.022900763358778626
AT2G28810	0.45681818181818185	0.16778523489932887	0.016708860759493672
AT2G28860_2	0.5742145178764897	0.03125	0.00565843621399177
AT2G28860_1	0.4410828025477707	0.021212121212121213	0.010309278350515464
AT2G29060	0.7352941176470589	0.3152337858220211	0.020537525354969575
AT2G29120	0.3720735785953177	0.06511627906976744	0.0037131585054537017
AT2G29250_2	0.17146282973621102	0.0012285012285012285	0.004530744336569579
AT2G29250_1	0.47309136420525655	0.1145320197044335	0.009401114206128134
AT2G29600_1	0.0652395514780836	0.003179650238473768	0.0016406890894175555
AT2G29605_1	0.8828828828828829	0.5032258064516129	0.047787610619469026
AT2G11623_2	0.9069767441860465	0.6721311475409836	0.05217391304347826
AT2G29680	0.0874751491053678	0.004459308807134894	0.0025493945188017845
AT2G29600_2	0.21355498721227623	0.008547008547008548	0.003949967083607637
AT2G29810	0.15767195767195769	0.007462686567164179	0.004405286343612335
AT2G29605_2
AT2G11623_3
AT2G14265_2	0.9205298013245033	0.8444444444444444	0.21380243572395127
AT2G03567_3	0.9038461538461539	0.8470588235294118	0.17851239669421487
AT3G27140_3	0.32320441988950277	0.0026109660574412533	0.0019342359767891683
AT2G30210	0.658311345646438	0.16717095310136157	0.011042629686697484
AT2G31550_4	0.27168576104746317	0.008583690987124463	0.005545286506469501
AT2G31540_3	0.2703583061889251	0.008438818565400843	0.005353955978584176
AT2G30575	0.513902205177373	0.0025624599615631004	0.003003003003003003
AT2G30615	0.7940074906367042	0.02107728337236534	0.004032258064516129
AT2G30730_1	0.6986899563318777	0.1773049645390071	0.026460309535696454
AT2G30730_2	0.5975609756097561	0.004545454545454545	0.0016515276630883566
AT2G30900	0.4536741214057508	0.1517150395778364	0.007013069811922219
AT2G30920	0.37028301886792453	0.04994686503719448	0.011255924170616114
AT2G30942	0.010752688172043012	0.007194244604316547	0.0026690391459074734
AT2G31085	0.7684729064039408	0.12931034482758622	0.0038910505836575876
AT2G31141	0.7684563758389261	0.35947712418300654	0.06787330316742081
AT2G31150	0.8585526315789473	0.5311572700296736	0.06372239747634069
AT2G31335	0.7884615384615384	0.11627906976744186	0.04221635883905013
AT2G31540_1	0.6541176470588236	0.15833333333333333	0.007684918347742555
AT2G31550_2	0.6747572815533981	0.16666666666666666	0.008307372793354102
AT2G24560_2	0.7513513513513513	0.16521739130434782	0.009467455621301775
AT2G31540_2	0.5	0.08	0.0
AT2G31550_1	0.5	0.08	0.0
AT2G24560_3	0.5339805825242718	0.09302325581395349	0.0
AT2G31590	0.003968253968253968	0.0	0.0
AT2G26120_2	0.0	0.0	0.0
AT2G31690_1	0.5415282392026578	0.11990407673860912	0.006060606060606061
AT2G31700	0.5227272727272727	0.00909090909090909	0.00684931506849315
AT2G31800	0.14744351961950058	0.0	0.0032008535609495867
AT2G31865	0.5130890052356021	0.004622496147919877	0.002430872075357034
AT2G31945	0.7530864197530864	0.14473684210526316	0.0
AT2G32150	0.013550135501355014	0.02040816326530612	0.0041109969167523125
AT2G32320	0.5143721633888049	0.0018779342723004694	0.0030816640986132513
AT2G32540	0.4935521688159437	0.06164383561643835	0.007623888182973317
AT3G24900_3	0.09546313799621928	0.002356637863315004	0.0018437427978796957
AT2G32890	0.07704918032786885	0.053691275167785234	0.00437636761487965
AT2G32990	0.4190751445086705	0.08860759493670886	0.015105740181268883
AT3G24900_4	0.10270270270270271	0.00502092050209205	0.003837850803550012
AT3G24900_6	0.3565217391304348	0.003393665158371041	0.004455106237148732
AT3G24900_5	0.47880299251870323	0.0015015015015015015	0.005281143212177695
AT4G07524_7		0.16666666666666666	0.2619047619047619
AT5G27170_2	0.7298578199052133	0.5264423076923077	0.15966386554621848
AT2G34110	0.4762704745905082	0.0933452434122376	0.018725736469513588
AT2G34080	0.7658688865764828	0.2767857142857143	0.012835472578763127
AT2G41920_2	0.8531684698608965	0.13267813267813267	0.010217983651226158
AT5G27790_2	0.8528481012658228	0.12941176470588237	0.009247027741083224
AT2G34290_1	0.8576329331046312	0.12742382271468145	0.009693053311793215
AT2G34320	0.003236245954692557	0.007042253521126761	0.0014194464158978
AT2G34430	0.44964539007092197	0.1813380281690141	0.01674052191038897
AT2G28860_4	0.15979899497487438	0.014134275618374558	0.0026232948583420775
AT2G28860_3	0.24455445544554455	0.001451378809869376	0.004378762999452655
AT2G34530	0.6935483870967742	0.04669260700389105	0.0051660516605166054
AT2G34610	0.8502994011976048	0.4457831325301205	0.02024035420619861
AT2G34910	0.7075471698113207	0.10507246376811594	0.0055900621118012426
AT2G35215	0.9004524886877828	0.2618384401114206	0.01066925315227934
AT2G35250	0.33175355450236965	0.031914893617021274	0.003766478342749529
AT1G31450_2	0.17581047381546136	0.003552397868561279	0.0023837902264600714
AT2G35930	0.3826787512588117	0.17892156862745098	0.011255715793176222
AT2G35935	0.36476426799007444	0.1758957654723127	0.012352032938754504
AT2G36100	0.864406779661017	0.4957983193277311	0.022650056625141562
AT2G36180_1	0.631578947368421	0.10638297872340426	0.01107011070110701
AT5G17470_2	0.7272727272727273	0.10638297872340426	0.01
AT2G36450	0.6991150442477876	0.23666666666666666	0.02275189599133261
AT2G36560	0.0026246719160104987	0.0075	0.0030883261272390363
AT2G36710	0.8784530386740331	0.3890909090909091	0.03311735061195104
AT2G36750_1	0.6974595842956121	0.3311546840958606	0.022573363431151242
AT2G36790_6	0.7242206235011991	0.33853006681514475	0.02304147465437788
AT2G36790_5	0.16666666666666666	0.0017667844522968198	0.004044117647058824
AT2G36750_2	0.16481069042316257	0.0017543859649122807	0.003997093023255814
AT2G36790_4	0.2796610169491525	0.00205761316872428	0.005104645227156712
AT2G36750_4	0.29819277108433734	0.0021141649048625794	0.00546448087431694
AT2G36790_3	0.17252396166134185	0.002770083102493075	0.004032258064516129
AT2G36750_5	0.19217081850533807	0.003289473684210526	0.003701418877236274
AT2G36790_1	0.3853503184713376	0.08131868131868132	0.0045871559633027525
AT2G36750_6	0.3879003558718861	0.083710407239819	0.004982561036372696
AT2G36790_2	0.19427402862985685	0.007194244604316547	0.0031007751937984496
AT2G36750_3	0.20474137931034483	0.007339449541284404	0.00333889816360601
AT2G36815	0.8549618320610687	0.15298507462686567	0.010425716768027803
AT2G37370	0.2972665148063781	0.2619047619047619	0.02908960316035195
AT2G37430	0.776595744680851	0.30128205128205127	0.037601626016260166
AT2G37585	0.3651452282157676	0.0016474464579901153	0.003821656050955414
AT2G05140_2	0.8473282442748091	0.0037735849056603774	0.0024009603841536613
AT2G37700	0.16539440203562342	0.003816793893129771	0.0025044722719141325
AT2G37720	0.040100250626566414	0.008791208791208791	0.00535475234270415
AT2G37810	0.7047353760445683	0.15	0.003270645952575634
AT2G37925	0.617737003058104	0.12663755458515283	0.004178272980501393
AT2G38080	0.6222611744084137	0.14471968709256844	0.010196649672250545
AT2G38170	0.3588290840415486	0.12376779846659365	0.011448349307774228
AT2G38195_1	0.6325088339222615	0.0	0.002354788069073783
AT2G38220_1	0.5454545454545454	0.0	0.004291845493562232
AT2G38195_2	0.021739130434782608	0.0	0.0
AT2G38220_2	0.021739130434782608	0.0	0.0
AT2G38255	0.6161616161616161	0.297029702970297	0.049723756906077346
AT2G38270	0.1574539363484087	0.014336917562724014	0.0017730496453900709
AT2G38590_1	0.6111111111111112	0.15458937198067632	0.011286681715575621
AT5G41500_5	0.6265822784810127	0.15920398009950248	0.011547344110854504
AT5G41510_5	0.6265822784810127	0.15920398009950248	0.011547344110854504
AT3G22940_3	0.6449511400651465	0.15920398009950248	0.012195121951219513
AT2G38940	0.6197916666666666	0.14665249734325186	0.007307476110174255
AT2G39160	0.8529411764705882	0.19444444444444445	0.0014044943820224719
AT2G39640	0.325	0.06990291262135923	0.0041572184429327285
AT2G26620_4	0.9075	0.4931506849315068	0.04975662520281233
AT2G40310_1	0.9136125654450262	0.5	0.050716648291069456
AT1G43080_6	0.9108108108108108	0.5017543859649123	0.05188141391106044
AT4G13760_2	0.9108108108108108	0.5017543859649123	0.05188141391106044
AT2G40470	0.46551724137931033	0.09144542772861357	0.004555808656036446
AT2G40710_1	0.03496503496503497	0.0	0.002798507462686567
AT2G40740	0.18478260869565216	0.0660377358490566	0.005094614264919942
AT2G40745	0.8865979381443299	0.2761904761904762	0.034482758620689655
AT2G40910	0.1678832116788321	0.0019230769230769232	0.003933136676499509
AT2G41280	0.6457142857142857	0.11290322580645161	0.004273504273504274
AT2G41600	0.23658536585365852	0.003861003861003861	0.004431314623338257
AT2G41640	0.10781990521327015	0.052870090634441085	0.010344827586206896
AT2G41650	0.3991031390134529	0.14056224899598393	0.019813519813519812
AT5G18937_2	0.8481012658227848	0.34831460674157305	0.05
AT2G41730	0.4752475247524752	0.06018518518518518	0.006
AT5G24640_2	0.6367713004484304	0.10077519379844961	0.010714285714285714
AT2G41910_1	0.7127003699136868	0.16966067864271456	0.01155802126675913
AT2G05060_2	0.7526041666666666	0.18162393162393162	0.012924071082390954
AT5G27790_3	0.8973747016706444	0.36104513064133015	0.025654181631605953
AT2G41920_1	0.8965102286401926	0.3735763097949886	0.022513089005235604
AT2G34290_2	0.908150064683053	0.34870317002881845	0.021485573971761818
AT2G42430	0.0547008547008547	0.0025974025974025974	0.00505369551484523
AT2G42550	0.5879518072289157	0.16376306620209058	0.012150668286755772
AT2G43160	0.5799256505576208	0.00431266846361186	0.0013774104683195593
AT2G43220_1	0.4830508474576271	0.04411764705882353	0.002944062806673209
AT2G43470	0.08857142857142856	0.0036496350364963502	0.003341687552213868
AT2G43590_1	0.43258426966292135	0.07210031347962383	0.02809573361082206
AT2G43610	0.8263888888888888	0.22199170124481327	0.02539208364451083
AT2G43620	0.8771929824561403	0.4924078091106291	0.05390334572490706
AT2G43860	0.4948586118251928	0.09767441860465116	0.004470938897168405
AT2G43880	0.612184249628529	0.1702127659574468	0.014644351464435146
AT2G44175	0.8823529411764706	0.2702702702702703	0.005660377358490566
AT2G44230	0.5802337938363443	0.1529051987767584	0.016660355925785686
AT2G44340	0.7731277533039648	0.29239766081871343	0.014240506329113924
AT2G44370_1	0.6894273127753304	0.32180851063829785	0.012210796915167094
AT2G17740_2	0.7597087378640777	0.33798882681564246	0.01400147383935151
AT2G44460	0.07613168724279835	0.0029806259314456036	0.0017966223499820337
AT2G44540_1	0.1315240083507307	0.0058823529411764705	0.003974167908594138
AT2G44560_2	0.1315240083507307	0.0058823529411764705	0.0038517091959557053
AT2G44550_1	0.1331923890063425	0.0058823529411764705	0.004081632653061225
AT2G44570_2	0.1351931330472103	0.0058823529411764705	0.004132231404958678
AT2G44560_1	0.05872193436960276	0.0032520325203252032	0.0035103115401491883
AT2G44540_2	0.06028368794326241	0.0032679738562091504	0.0036133694670280035
AT2G44550_2	0.06170598911070781	0.003372681281618887	0.0038948393378773127
AT2G44570_1	0.852017937219731	0.2684049079754601	0.023174464363795364
AT2G44540_3	0.8662613981762918	0.2684049079754601	0.02413479052823315
AT2G44550_3	0.8607594936708861	0.3020833333333333	0.025515743756786103
AT4G07524_8	0.8888888888888888	0.6538461538461539	0.11320754716981132
AT2G44925	0.441747572815534	0.20610687022900764	0.01406799531066823
AT2G44930	0.5577830188679245	0.10071942446043165	0.0067882901994060245
AT2G45100	0.2490170380078637	0.006322444678609062	0.006036217303822937
AT2G45380	0.31130063965884863	0.05525606469002695	0.035933959210100355
AT2G45420	0.3905579399141631	0.04128440366972477	0.005134788189987163
AT2G45830_1	0.13480055020632736	0.034050179211469536	0.0045351473922902496
AT1G63710_2	0.054409005628517824	0.009365244536940686	0.008064516129032258
AT2G46130	0.65	0.4444444444444444	0.04568527918781726
AT2G46190	0.90625	0.5022222222222222	0.06005719733079123
AT2G46740	0.6339590443686007	0.06666666666666667	0.00967741935483871
AT2G46750	0.6273546273546273	0.06099290780141844	0.010067114093959731
AT2G46760	0.632618025751073	0.08702290076335878	0.020023557126030624
AT2G46765_1	0.8392857142857143	0.5581395348837209	0.12222222222222222
AT2G46810	0.0036363636363636364	0.002176278563656148	0.002910502061605627
AT2G46880	0.3738656987295826	0.09333333333333334	0.005988023952095809
AT2G46960_2	0.27902621722846443	0.009237875288683603	0.003206841261357563
AT2G46960_1	0.5679611650485437	0.2289156626506024	0.020685396727384994
AT4G27710_2	0.5916561314791403	0.24293059125964012	0.022703818369453045
AT5G28660_2	0.05058365758754864	0.0058823529411764705	0.004597701149425287
AT3G01085	0.691747572815534	0.27941176470588236	0.031623704491097526
AT3G01322_1	0.2890625	0.006711409395973154	0.004048582995951417
AT3G01322_3	0.0	0.0051813471502590676	0.0038461538461538464
AT3G01322_2	0.0	0.0	0.0
AT3G01415	0.009708737864077669	0.0	0.0021691973969631237
AT3G01830	0.2547635850388144	0.07963246554364471	0.005141388174807198
AT3G01840	0.2755020080321285	0.085	0.005686223830447144
AT3G02100	0.3324607329842932	0.25980392156862747	0.011527377521613832
AT3G02245	0.027777777777777776	0.0	0.007766990291262136
AT3G02810	0.4903047091412742	0.2902408111533587	0.020918070889018012
AT3G02940	0.6542056074766355	0.12921348314606743	0.008526187576126675
AT3G02970	0.27965043695380776	0.06079664570230608	0.0027624309392265192
AT3G03405	0.5126353790613718	0.07547169811320754	0.0038910505836575876
AT3G03480	0.6371191135734072	0.08614668218859138	0.010514018691588784
AT3G03620	0.17011494252873563	0.033707865168539325	0.0011013215859030838
AT3G03670	0.5534391534391534	0.11359724612736662	0.011532125205930808
AT3G04440_2	0.17613636363636365	0.0	0.003271537622682661
AT3G04443_2	0.34801762114537443	0.05802047781569966	0.01104417670682731
AT3G03726_1	0.44014732965009207	0.004415011037527594	0.005717255717255718
AT4G12810_3	0.44014732965009207	0.0044943820224719105	0.005747126436781609
AT3G04050	0.34328358208955223	0.0815822002472188	0.007500852369587453
AT3G04100_1	0.899103139013453	0.24161073825503357	0.01425438596491228
AT3G04110	0.3328149300155521	0.059388646288209605	0.0042656916514320535
AT3G04150	0.759493670886076	0.09523809523809523	0.005089058524173028
AT3G04170_1	0.8558282208588958	0.26737967914438504	0.02870264064293915
AT3G04180_3	0.8430769230769231	0.2681564245810056	0.028824833702882482
AT3G04190_3	0.8867313915857605	0.2727272727272727	0.02955082742316785
AT3G04190_2	0.8359375	0.14285714285714285	0.013011152416356878
AT3G04180_1	0.8284182305630027	0.13901345291479822	0.013011152416356878
AT3G04170_2	0.8385269121813032	0.14903846153846154	0.013658536585365854
AT3G04190_1	0.84	0.380327868852459	0.036943744752308987
AT3G04180_2	0.815347721822542	0.36	0.03565640194489465
AT3G04170_3	0.8312958435207825	0.34519572953736655	0.03397212543554007
AT3G04250_1	0.7153996101364523	0.06772908366533864	0.01077996195307546
AT3G25090_6	0.7543859649122807	0.0825242718446602	0.01168736303871439
AT3G04440_1	0.33488372093023255	0.0021691973969631237	0.004461795872838818
AT3G04443_1	0.47686832740213525	0.023529411764705882	0.010209564750134336
AT5G28680_2	0.3959007551240561	0.00298804780876494	0.0023956194387405884
AT3G05140	0.4265323257766583	0.11581920903954802	0.006810778797749482
AT3G05155	0.10059171597633136	0.06642066420664207	0.04131697869593286
AT3G05450	0.5603448275862069	0.09929078014184398	0.0056657223796034
AT3G05540	0.6473684210526316	0.17733990147783252	0.021551724137931036
AT3G05725	0.0	0.0	0.0
AT3G05770_1	0.19101123595505617	0.007782101167315175	0.004786979415988511
AT3G05950	0.7827586206896552	0.14625850340136054	0.007003891050583658
AT3G06230	0.8635437881873728	0.3615819209039548	0.02517162471395881
AT2G14265_11	0.9065420560747663	0.8529411764705882	0.17598343685300208
AT5G48190	0.04357798165137615	0.027777777777777776	0.018650088809946713
AT3G07610	0.47762928529924464	0.01956521739130435	0.0034222158847853987
AT3G08490	0.7218543046357616	0.19298245614035087	0.018532818532818532
AT3G08500	0.5483870967741935	0.29064039408866993	0.02054488610987048
AT3G08560	0.11031175059952038	0.03807106598984772	0.019693654266958426
AT3G09130	0.324468085106383	0.14671814671814673	0.010193679918450561
AT3G09162	0.011494252873563218	0.008547008547008548	0.007556675062972292
AT1G66270_3	0.01646090534979424	0.002127659574468085	0.0021496130696474634
AT3G09270	0.132	0.0	0.001885014137606032
AT3G09340_2	0.02197802197802198	0.0	0.0
AT3G09330_1	0.018867924528301886	0.0	0.0
AT3G09340_1	0.07983193277310924	0.007326007326007326	0.001256281407035176
AT3G09330_2	0.08450704225352113	0.010050251256281407	0.0013477088948787063
AT3G09830	0.4425981873111782	0.007007007007007007	0.003722504230118443
AT3G09960_1	0.16042780748663102	0.036734693877551024	0.02383419689119171
AT3G09960_2	0.1016949152542373	0.0	0.0019569471624266144
AT3G10110_2	0.0	0.0	0.007334963325183374
AT3G10340	0.30507497116493654	0.01640566741237882	0.010103439980755352
AT3G10900	0.2764227642276423	0.008849557522123894	0.0009354536950420954
AT3G11165	0.003787878787878788	0.0	0.0
AT2G19220_2	0.8061420345489443	0.004767580452920143	0.0038626609442060085
AT3G11310	0.3857965451055662	0.12046783625730995	0.011136712749615975
AT3G11325	0.3187732342007435	0.06305170239596469	0.00409683426443203
AT1G35610_3	0.24923076923076923	0.004761904761904762	0.0037267080745341614
AT3G11430	0.5140905209222887	0.10625	0.005978477481068154
AT3G11680	0.5666666666666667	0.08095238095238096	0.003570153516601214
AT3G11990_1	0.6412213740458015	0.1	0.006329113924050633
AT1G47450_4	0.6412213740458015	0.10843373493975904	0.006557377049180328
AT1G47470_4	0.6412213740458015	0.10843373493975904	0.006514657980456026
AT3G12833	0.006578947368421052	0.0	0.0017421602787456446
AT3G12880	0.6125290023201856	0.17647058823529413	0.0070202808112324495
AT3G13370_1	1.0	0.64	0.08290155440414508
AT3G13370_2	1.0	0.6086956521739131	0.08602150537634409
AT1G55610_2	0.24437148217636023	0.0022232103156958646	0.002888781896966779
AT3G13390_1	0.5446428571428571	0.14014466546112117	0.00738512035010941
AT1G55570_2	0.549054905490549	0.14116575591985428	0.007541899441340782
AT3G13662	0.7844611528822055	0.2	0.05599300087489064
AT1G35610_2	0.013245033112582781	0.001697792869269949	0.004063205417607223
AT3G13820	0.8864	0.42710120068610635	0.061182519280205655
AT3G14030_1	0.797752808988764	0.06930693069306931	0.011796733212341199
AT3G14280	0.0	0.0	0.002560819462227913
AT3G14880	0.006993006993006993	0.0	0.004103967168262654
AT3G16530_2	0.0055248618784530384	0.0	0.0008403361344537816
AT2G07810_6	0.9583333333333334	0.3611111111111111	0.0
AT4G17200_2
AT3G14030_2
AT3G16130	0.5988909426987061	0.11041009463722397	0.006092607636068237
AT3G16140	0.2222222222222222	0.04044117647058824	0.0023455824863174357
AT3G16180	0.6800606520090978	0.24763542562338778	0.009797790285595165
AT3G16525	0.3821138211382114	0.12244897959183673	0.055626598465473145
AT3G16530_1	0.34397163120567376	0.056155507559395246	0.005921539600296077
AT3G16680	0.050980392156862744	0.0	0.004533091568449683
AT3G16820_1	0.9027355623100304	0.6625386996904025	0.08425720620842572
AT3G16880	0.3333333333333333	0.05791505791505792	0.001358695652173913
AT3G24700_2	0.7392739273927392	0.24468085106382978	0.017438364401683705
AT3G17265_1	0.7392739273927392	0.24468085106382978	0.01720047449584816
AT3G17270_1	0.6462585034013606	0.08275862068965517	0.00980392156862745
AT3G17320	0.4828137490007994	0.14050822122571002	0.011951325510647544
AT3G17400_1	0.7202797202797203	0.4777777777777778	0.050220264317180616
AT3G17480	0.7013888888888888	0.2366412213740458	0.032240133407448586
AT3G17490_1	0.8479087452471483	0.30036630036630035	0.035161744022503515
AT2G24510_2	0.07058823529411765	0.003067484662576687	0.0025929127052722557
AT3G17490_2	0.16101694915254236	0.00904977375565611	0.0
AT3G17570	0.06343283582089553	0.002583979328165375	0.005595523581135092
AT3G17620	0.902803738317757	0.49430523917995445	0.037654653039268425
AT2G07120_4	0.001364256480218281	0.0	0.0028999516674722086
AT3G18120	0.8483412322274881	0.631768953068592	0.056152927120669056
AT3G18330_1	0.8697183098591549	0.3448275862068966	0.028892455858747994
AT2G07120_2	0.926829268292683	0.2033898305084746	0.02072538860103627
AT2G10550_2	0.0	0.004081632653061225	0.0013297872340425532
AT2G10553_2	0.5208333333333334	0.0	0.002531645569620253
AT3G18700	0.8429752066115702	0.2948207171314741	0.021312872975277068
AT3G19410_2	0.1555977229601518	0.002109704641350211	0.0016189962223421479
AT3G18330_2	0.12974051896207583	0.002232142857142857	0.0016492578339747114
AT3G19080	0.22950819672131148	0.0034129692832764505	0.0034066274388355527
AT3G19090	0.3503184713375796	0.11816838995568685	0.006457564575645757
AT3G19140	0.0	0.005154639175257732	0.007566204287515763
AT3G19350	0.46875	0.0	0.003105590062111801
AT3G19370	0.47497089639115253	0.004032258064516129	0.0009267840593141798
AT3G19410_1	0.5320910973084886	0.059375	0.012605042016806723
AT3G19430	0.6963503649635037	0.19382022471910113	0.016266775111834077
AT3G22770_2	0.3050314465408805	0.007168458781362007	0.004098360655737705
AT3G19520	0.3601003764115433	0.14444444444444443	0.014334683702087878
AT3G19560	0.789272030651341	0.22950819672131148	0.030390738060781478
AT4G05080_2	0.830945558739255	0.37777777777777777	0.02022058823529412
AT3G19880_1	0.8454810495626822	0.384180790960452	0.020446096654275093
AT5G60560_3	0.8454810495626822	0.384180790960452	0.020522388059701493
AT3G19890	0.3114754098360656	0.00784313725490196	0.0061162079510703364
AT3G20030_1	0.6598240469208211	0.16744186046511628	0.020788912579957356
AT5G60560_2	0.6598240469208211	0.16744186046511628	0.020788912579957356
AT4G15380_3	0.48480662983425415	0.00423728813559322	0.005065123010130246
AT3G20950_5	0.4962630792227205	0.0044994375703037125	0.005622489959839358
AT4G15380_7	0.3946980854197349	0.0014970059880239522	0.004589261128958238
AT3G20950_4	0.40717628705148207	0.0	0.005076142131979695
AT4G15380_4	0.5925414364640884	0.008130081300813009	0.0024640657084188913
AT4G15380_5	0.04680851063829787	0.005263157894736842	0.0015982951518380393
AT4G15380_6	0.09682804674457429	0.0027548209366391185	0.003146067415730337
AT5G47990_6	0.09682804674457429	0.0027548209366391185	0.0031291908806437194
AT3G20450	0.8086642599277978	0.07177033492822966	0.009689922480620155
AT3G20470	0.5256410256410257	0.0872093023255814	0.0
AT3G20580	0.47951176983435045	0.20282542885973764	0.01019147621988882
AT3G20690	0.716374269005848	0.27358490566037735	0.042701863354037264
AT3G20710_3	0.713302752293578	0.3918918918918919	0.0844845908607864
AT3G20700_1	0.7313432835820896	0.3761755485893417	0.08560558021559923
AT3G20710_2	0.8653366583541147	0.4835820895522388	0.07276736493936053
[truncated: 2,411 more rows]
