# Supplementary material for: Extensive sequence duplication in Arabidopsis revealed by pseudo-heterozygosity
Source: Genome Biol. 2023 Mar 9;24:44. doi: 10.1186/s13059-023-02875-3 (PMC9999624; doi:10.1186/s13059-023-02875-3)
Supplement: Supplementary file 5 — Additional file 5. Methylation value per gene of all accessions mapped to the corresponding genome. CG and CHG weighted average per genes of the 6 accessions analyzed. Row names correspond to the gene ID. (the “_” corresponds to the multiple copies detected). The column name to the CG and CHG for each accession. [file 13059_2023_2875_MOESM5_ESM.csv]

6021	cg	chg	chh
AT1G01280	0.00294811320754717	0.0032085561497326204	0.0028215377380672465
AT1G01390_1	0.04633982538616521	0.008090614886731391	0.0057645631067961165
AT1G01410	0.08757062146892655	0.003257328990228013	0.001896633475580844
AT1G01390_2	0.0034739454094292804	0.0022471910112359553	0.002407980736154111
AT1G01530	0.5875	0.1076923076923077	0.01948051948051948
AT1G01580	0.016517549896765314	0.0027522935779816515	0.001513431706394249
AT1G01610	0.0032017075773745998	0.0016778523489932886	0.006464959917248513
AT1G02470	0.4194312796208531	0.10576923076923077	0.06434184675834971
AT3G47965_3	0.0	0.0	0.0
AT1G02790	0.05052005943536404	0.003009027081243731	0.004559270516717325
AT1G03106_1	0.4601226993865031	0.19367588932806323	0.05176470588235294
AT1G03200	0.41916167664670656	0.07453416149068323	0.0458970792767733
AT1G03240_3	0.24369747899159663	0.1188118811881188	0.06143344709897611
AT1G03240_1	0.0	0.0	0.0030211480362537764
AT1G03445	0.11595466434176112	0.0008319467554076539	0.004378109452736319
AT1G03240_2	0.16981132075471697	0.0	0.0975609756097561
AT1G03810	0.007380073800738007	0.0	0.004008016032064128
AT1G03870	0.0036330608537693005	0.0	0.0043782837127845885
AT1G04220	0.0018281535648994515	0.0038560411311053984	0.005591798695246971
AT1G04500	0.005797101449275362	0.004979253112033195	0.0032924274169410356
AT1G05030	0.11091703056768559	0.004098360655737705	0.0022058823529411764
AT1G05035_1	0.528395061728395	0.3719806763285024	0.1457286432160804
AT1G05783_3	0.6224188790560472	0.3719806763285024	0.1556350626118068
AT1G05240_1	0.013793103448275862	0.0	0.0030120481927710845
AT1G05240_2	0.8579881656804734	0.25757575757575757	0.18126888217522658
AT1G05615	0.0	0.008333333333333333	0.0041981528127623844
AT1G05650	0.008072653884964682	0.005263157894736842	0.0032954961552544857
AT1G05660	0.004835589941972921	0.0	0.005273566249176005
AT1G05780	0.8264984227129337	0.4053333333333333	0.06514186450492183
AT1G05035_6	0.8825396825396825	0.24561403508771928	0.1043613707165109
AT1G05035_3	0.6974358974358974	0.18867924528301888	0.07380952380952381
AT1G05783_1	0.525691699604743	0.12804878048780488	0.058876811594202896
AT2G31690_2	0.00841908325537886	0.002932551319648094	0.0030706243602865915
AT1G05990_1	0.002932551319648094	0.005747126436781609	0.001652892561983471
AT1G06090	0.005657708628005658	0.0021413276231263384	0.005332385353714895
AT1G06120_2	0.007339449541284404	0.0024813895781637717	0.0064794816414686825
AT1G06100	0.15011547344110854	0.007853403141361256	0.002771618625277162
AT1G06120_1	0.0017857142857142857	0.0	0.004512635379061372
AT1G06148	0.1897810218978102	0.032567049808429116	0.022750083640013383
AT1G05035_7	0.8803418803418803	0.3	0.07142857142857142
AT1G05035_5	0.9099099099099099	0.3142857142857143	0.10888252148997135
AT1G05035_4	0.9105691056910569	0.3055555555555556	0.1284153005464481
AT1G05035_2	0.5747663551401869	0.08	0.08139534883720931
AT1G05783_2	0.5747663551401869	0.08	0.07681159420289856
AT1G06350_1	0.005952380952380952	0.0	0.005932762030323006
AT1G06360_2	0.006122448979591836	0.0	0.006016042780748663
AT1G06360_1	0.0021929824561403508	0.003875968992248062	0.004605263157894736
AT1G06350_2	0.0	0.0	0.005010737294201861
AT2G30730_3	0.25263157894736843	0.006640106241699867	0.003968253968253968
AT1G06990	0.006050129645635264	0.0050062578222778474	0.002092925910422771
AT1G07025	0.6612903225806451	0.13742690058479531	0.015060240963855422
AT1G07640	0.0024096385542168677	0.0028957528957528956	0.0025568908207619537
AT1G07780_1	0.08085106382978724	0.002967359050445104	0.0027002700270027003
AT5G05590_2	0.10555555555555556	0.0035587188612099642	0.0038412291933418692
AT1G07980	0.1352405721716515	0.02669902912621359	0.026635330983157072
AT1G08090_1	0.0021390374331550803	0.0018885741265344666	0.002892453326321325
AT1G08100_2	0.0023612750885478157	0.002053388090349076	0.0030469226081657527
AT1G08100_1	0.01065891472868217	0.0	0.003436426116838488
AT1G08090_2	0.01066925315227934	0.0	0.003542673107890499
AT1G08140	0.09237618252643294	0.00435097897026831	0.004316546762589928
AT1G08290	0.010638297872340425	0.004705882352941176	0.0031708283789139914
AT1G08985	0.59375	0.11904761904761904	0.01160092807424594
AT1G09030	0.0	0.0043859649122807015	0.0044742729306487695
AT1G09240	0.012465373961218837	0.0020325203252032522	0.001771793054571226
AT1G09245_1	0.5060975609756098	0.07792207792207792	0.009345794392523364
AT1G09260	0.8743169398907104	0.4230769230769231	0.061389337641357025
AT4G20690_19	0.850609756097561	0.3673469387755102	0.09307875894988067
AT1G10190_1	0.9184952978056427	0.494949494949495	0.05574043261231281
AT4G15053_3	0.9223300970873787	0.4845360824742268	0.05660377358490566
AT4G15050_3	0.9215686274509803	0.4845360824742268	0.05764192139737991
AT1G10680_1	0.1280201947349441	0.003575685339690107	0.003945885005636978
AT1G10745	0.0	0.0	0.003937007874015748
AT1G10770	0.0	0.0017825311942959	0.002398081534772182
AT3G14030_3	0.0905861456483126	0.007936507936507936	0.001981178801386825
AT1G11240	0.13204853675945752	0.004554326610279766	0.0036383481899217754
AT1G11250	0.0617906683480454	0.007766990291262136	0.005824535857298871
AT1G11370	0.010217113665389528	0.00267379679144385	0.0035347043701799484
AT1G11460	0.005154639175257732	0.0	0.0028116213683223993
AT1G11580	0.038926174496644296	0.004091653027823241	0.0037982696771470775
AT1G11590_1	0.8850746268656716	0.49568221070811747	0.06558161799904261
AT4G03930_2	0.8882175226586103	0.49471830985915494	0.06536585365853659
AT4G03945_2	0.906832298136646	0.3625	0.04451510333863275
AT1G11593_1	0.906832298136646	0.3625	0.04451510333863275
AT4G03950_2	0.8938547486033519	0.6271186440677966	0.10380881254667662
AT1G11690	0.004819277108433735	0.0034602076124567475	0.0034965034965034965
AT1G11785_1	0.6108108108108108	0.33532934131736525	0.11042183622828784
AT1G11900	0.23941798941798942	0.0010649627263045794	0.005050505050505051
AT1G11915	0.003121748178980229	0.002328288707799767	0.004260263361735089
AT1G11920_1	0.26479289940828404	0.007159904534606206	0.0052662375658279695
AT1G30350_2	0.28917609046849757	0.007731958762886598	0.005628517823639775
AT1G12020	0.12931034482758622	0.10465116279069768	0.03305118903667876
AT1G12040_1	0.020975832193342453	0.0018028846153846155	0.004481434058898848
AT1G12110	0.003970004411116012	0.0037650602409638554	0.005113636363636364
AT1G12240	0.04198302813756141	0.0047562425683709865	0.0040781648258283775
AT1G12260	0.08357771260997067	0.007751937984496124	0.005126744517231558
AT1G12775_3	0.2225705329153605	0.0028368794326241137	0.001218026796589525
AT1G12775_2	0.06312292358803986	0.002421307506053269	0.0029133284777858705
AT1G12775_1	0.1987179487179487	0.003952569169960474	0.0017024174327545114
AT1G12940	0.03302146395156852	0.004830917874396135	0.002288329519450801
AT5G13181_2	0.7647058823529411	0.29411764705882354	0.12142857142857143
AT1G13470	0.18354430379746836	0.034482758620689655	0.0036194415718717684
AT1G13650	0.012474012474012475	0.007861635220125786	0.0014154281670205238
AT1G13825	0.6241830065359477	0.19135802469135801	0.010506798516687269
AT1G14080_2	0.5226277372262774	0.005277044854881266	0.003100405437634152
AT2G15390_5	0.5226277372262774	0.005277044854881266	0.003100405437634152
AT1G14110_3	0.5226277372262774	0.005277044854881266	0.0031167585710860706
AT1G14100_2	0.5226277372262774	0.005277044854881266	0.0031167585710860706
AT2G15350_5	0.5303703703703704	0.005277044854881266	0.00317227916056613
AT2G15370_5	0.5303703703703704	0.005277044854881266	0.00317227916056613
AT1G14080_1	0.09150943396226414	0.004091653027823241	0.003012696363245104
AT2G15390_4	0.09194312796208531	0.004159733777038269	0.003076923076923077
AT2G15370_4	0.09246901811248809	0.004201680672268907	0.0028882470562097314
AT2G15350_4	0.09246901811248809	0.004240882103477523	0.002909579230080573
AT1G14100_4	0.0939922480620155	0.0043975373790677225	0.0030459231490159327
AT1G14110_4	0.093841642228739	0.004557885141294439	0.0031160115052732505
AT1G14100_1	0.0034542314335060447	0.0	0.001575795776867318
AT2G15350_6	0.0037313432835820895	0.0	0.0016339869281045752
AT1G14080_3	0.0037313432835820895	0.0	0.001644736842105263
AT2G15390_6	0.0019157088122605363	0.0	0.001671681711802073
AT1G14110_2	0.0019157088122605363	0.0	0.0017199862401100791
AT1G14110_1	0.32578397212543553	0.01971830985915493	0.002583979328165375
AT1G14080_4	0.35823754789272033	0.020378457059679767	0.0027480076944215444
AT1G14100_3	0.35823754789272033	0.020378457059679767	0.002754062241806665
AT2G15350_7	0.35823754789272033	0.021406727828746176	0.0028097780275358245
AT1G14550	0.006224066390041493	0.0	0.0035190615835777126
AT1G14688	0.04516129032258064	0.0	0.006749156355455568
AT1G14800	0.4956140350877193	0.33047210300429186	0.09596412556053811
AT1G15010	0.06808510638297872	0.059907834101382486	0.019823788546255508
AT1G15550	0.003676470588235294	0.0021953896816684962	0.006044325050369375
AT1G23915_4	0.7647058823529411	0.7142857142857143	0.17142857142857143
AT1G16905	0.0020325203252032522	0.0017543859649122807	0.0038596491228070177
AT2G26120_4	0.9743589743589743	0.0
AT1G17150	0.19148936170212766	0.10714285714285714	0.004596527068437181
AT1G17400	0.16308243727598568	0.04400606980273141	0.004321808510638298
AT1G17420	0.015681983953318747	0.001589825119236884	0.003334783239089459
AT1G59453_2	0.3448275862068966	0.00299625468164794	0.003965477023559599
AT1G18050	0.22455403987408185	0.07207207207207207	0.013179571663920923
AT1G18130	0.4321266968325792	0.05289672544080604	0.05879208979155532
AT1G18310	0.09161290322580645	0.05375854214123007	0.014774774774774775
AT3G10110_1	0.009900990099009901	0.003424657534246575	0.005733944954128441
AT1G18880	0.10916030534351145	0.007036747458952306	0.0031752751905165114
AT1G19086	0.8600823045267489	0.5603448275862069	0.10860927152317881
AT1G19090	0.8554913294797688	0.6310088016249153	0.15234580917237744
AT1G19410	0.04869565217391304	0.09135399673735727	0.030521262002743483
AT4G13992_4	0.0	0.0	0.0028694404591104736
AT4G16015_5	0.0	0.0	0.0031766200762388818
AT4G13992_5	0.01984126984126984	0.0	0.003436426116838488
AT4G16015_4	0.020761245674740483	0.0	0.003708281829419036
AT1G19470_1	0.02334267040149393	0.0027359781121751026	0.0017497812773403325
AT1G19470_2	0.8050682261208577	0.5477386934673367	0.12687155240346729
AT4G16015_3	0.04155124653739612	0.00823045267489712	0.001431980906921241
AT4G13992_3	0.04559270516717325	0.009569377990430622	0.0014970059880239522
AT1G20940_2	0.020060180541624874	0.001579778830963665	0.0027311744049941474
AT1G20850	0.014044943820224719	0.0013623978201634877	0.0026393929396238865
AT1G20900	0.010436432637571158	0.001184834123222749	0.005637467476149176
AT1G20940_1	0.0010214504596527069	0.001968503937007874	0.003749147920927062
AT1G21100_1	0.002347417840375587	0.003205128205128205	0.002302820955670697
AT1G21110_4	0.002403846153846154	0.003205128205128205	0.0024390243902439024
AT1G21120_4	0.0024449877750611247	0.003205128205128205	0.0026542800265428003
AT1G21100_2	0.31496062992125984	0.006896551724137931	0.004392386530014641
AT1G21110_1	0.31496062992125984	0.007352941176470588	0.004457652303120356
AT1G21120_2	0.3252032520325203	0.007633587786259542	0.004672897196261682
AT1G21120_1	0.00390625	0.0026954177897574125	0.0027008777852802163
AT1G21110_2	0.004098360655737705	0.002932551319648094	0.0031620553359683794
AT1G21100_4	0.0044444444444444444	0.002932551319648094	0.00322061191626409
AT1G21120_3	0.0021008403361344537	0.0	0.0026857654431512983
AT1G21110_3	0.0021645021645021645	0.0	0.002740977615349475
AT1G21100_3	0.0021645021645021645	0.0	0.0027637033625057578
AT3G43660_3	0.001034126163391934	0.0021321961620469083	0.005572755417956657
AT1G21230_5	0.0750256937307297	0.00502828409805154	0.004615952732644018
AT1G21230_1	0.1590909090909091	0.0061770761839396015	0.007321984257733846
AT1G21230_3	0.012658227848101266	0.003961965134706815	0.004191114836546521
AT1G21230_2	0.01594746716697936	0.00331858407079646	0.0034814323607427057
AT1G21230_4	0.06802721088435375	0.002844141069397042	0.0030852994555353903
AT1G21323	0.018018018018018018	0.0	0.003169572107765452
AT1G21510	0.0028328611898017	0.001718213058419244	0.00181422351233672
AT1G21540_2	0.011010362694300517	0.0035778175313059034	0.0026532236667551074
AT1G21540_1	0.005813953488372093	0.006931316950220542	0.0039510075069142635
AT1G21835_1	0.8928571428571429	0.32	0.1225296442687747
AT1G21864	0.012048192771084338	0.009708737864077669	0.003395585738539898
AT1G21925_1	0.875	0.17391304347826086	0.06666666666666667
AT1G21928_2	0.875	0.17391304347826086	0.06666666666666667
AT1G21925_2	0.7941176470588235	0.5081967213114754	0.05220883534136546
AT1G21928_1	0.7941176470588235	0.5081967213114754	0.05220883534136546
AT1G21990	0.005312084993359893	0.001256281407035176	0.004026845637583893
AT1G22000_1	0.842	0.4964912280701754	0.09007741027445461
AT1G22010	0.004629629629629629	0.0	0.004291845493562232
AT1G22015	0.02556818181818182	0.0	0.001890359168241966
AT1G22150	0.047418967587034816	0.00141643059490085	0.002554278416347382
AT1G22290	0.08636363636363636	0.0022675736961451248	0.0020325203252032522
AT1G22720	0.002583979328165375	0.0028169014084507044	0.0052238805970149255
AT1G23130	0.02857142857142857	0.008771929824561403	0.013333333333333334
AT1G23340	0.01233183856502242	0.010752688172043012	0.002948885976408912
AT1G23480	0.21394230769230768	0.02064896755162242	0.0024556616643929058
AT1G23720_1	0.698389458272328	0.24843423799582465	0.021052631578947368
AT3G54580_17	0.7429906542056075	0.26741573033707866	0.02465931213497729
AT3G54590_16	0.7364746945898778	0.2694300518134715	0.021933387489845652
AT3G28550_15	0.7819672131147541	0.27505827505827507	0.02720114531138153
AT3G54580_15	0.7889447236180904	0.3034300791556728	0.03114754098360656
AT1G23720_2	0.7985989492119089	0.3081081081081081	0.032506415739948676
AT3G28550_16	0.8010204081632653	0.29207920792079206	0.030182684670373314
AT3G54580_16	0.8010204081632653	0.29207920792079206	0.03054662379421222
AT3G28550_14	0.8010204081632653	0.29207920792079206	0.03076923076923077
AT3G28550_13	0.8010204081632653	0.29207920792079206	0.03076923076923077
AT1G23720_3	0.799645390070922	0.2947103274559194	0.03185840707964602
AT3G54580_18	0.799645390070922	0.2947103274559194	0.03185840707964602
AT1G23720_4	0.8032786885245902	0.2979274611398964	0.03260869565217391
AT3G54590_17	0.8007518796992481	0.3153409090909091	0.033366045142296366
AT3G54590_18	0.8091286307053942	0.2994652406417112	0.03215077605321508
AT5G06640_20	0.8091286307053942	0.32038834951456313	0.033642691415313224
AT1G24000_2	0.0	0.0	0.001451378809869376
AT1G24000_1	0.0	0.0	0.005199306759098787
AT1G24110	0.03223640026863667	0.00631911532385466	0.003952569169960474
AT1G70170_2	0.0020008003201280513	0.004291845493562232	0.004155535767289997
AT1G24256	0.058823529411764705	0.0018315018315018315	0.0015789473684210526
AT1G24388	0.0	0.0	0.003329633740288568
AT1G24390	0.0	0.0	0.0012970168612191958
AT1G09245_3	0.7816901408450704	0.17543859649122806	0.0
AT1G09245_4	0.7919463087248322	0.16	0.010869565217391304
AT5G47300_2	0.010434782608695653	0.0	0.0021482277121374865
AT3G25460_2	0.010869565217391304	0.0	0.002183406113537118
AT1G25240	0.035467980295566505	0.0	0.0030804774740084712
AT1G25410	0.0029615004935834156	0.0036429872495446266	0.004100461301896463
AT1G26240_1	0.5494505494505495	0.10309278350515463	0.010706638115631691
AT4G08370_9	0.711340206185567	0.12903225806451613	0.01276595744680851
AT4G08370_8	0.5829596412556054	0.07272727272727272	0.0076045627376425855
AT4G08370_10	0.6882352941176471	0.14814814814814814	0.008368200836820083
AT4G08370_12	0.6772151898734177	0.14814814814814814	0.00784313725490196
AT1G26240_2	0.408955223880597	0.024193548387096774	0.004434589800443459
AT4G08370_11	0.4228395061728395	0.024193548387096774	0.005095541401273885
AT4G08370_13	0.44244604316546765	0.021505376344086023	0.006172839506172839
AT1G26320	0.01020408163265306	0.007889546351084813	0.01157613535173642
AT1G26380_1	0.01015228426395939	0.0037593984962406013	0.002364066193853428
AT1G26420_4	0.008011653313911144	0.003784295175023652	0.0024089935760171306
AT1G26390_2	0.008011653313911144	0.0037593984962406013	0.0024239159709130084
AT1G26410_3	0.008011653313911144	0.003784295175023652	0.0024239159709130084
AT1G26400_4	0.008011653313911144	0.003784295175023652	0.002435064935064935
AT1G26390_1	0.0045871559633027525	0.004119464469618949	0.002891844997108155
AT1G26420_2	0.004549590536851683	0.004149377593360996	0.0031663788140472078
AT1G26410_4	0.004629629629629629	0.004223864836325237	0.0029815146094215863
AT1G26400_3	0.004629629629629629	0.004223864836325237	0.0029815146094215863
AT1G26380_2	0.0047169811320754715	0.004268943436499467	0.0029815146094215863
AT1G26390_5	0.008984725965858042	0.0021810250817884407	0.003170942634765062
AT1G26420_5	0.008928571428571428	0.0021810250817884407	0.0034344590726960505
AT1G26410_5	0.009107468123861567	0.0022099447513812156	0.003206997084548105
AT1G26400_1	0.009107468123861567	0.0022026431718061676	0.0031893302406494637
AT1G26380_5	0.009328358208955223	0.0022396416573348264	0.003216374269005848
AT1G26410_1	0.05899490167516387	0.0020942408376963353	0.005088441967530894
AT1G26390_4	0.059124087591240874	0.0021344717182497333	0.005109862033725089
AT1G26420_3	0.059124087591240874	0.0021344717182497333	0.005109862033725089
AT1G26400_5	0.059124087591240874	0.0021344717182497333	0.00513347022587269
AT1G26380_3	0.060178306092124816	0.0021598272138228943	0.005109862033725089
AT1G26420_1	0.023696682464454975	0.0031496062992125984	0.002681564245810056
AT1G26390_3	0.024057738572574178	0.003177124702144559	0.0027434842249657062
AT1G26410_2	0.024232633279483037	0.003177124702144559	0.0028517110266159697
AT1G26400_2	0.024232633279483037	0.003177124702144559	0.0028517110266159697
AT1G26380_4	0.024489795918367346	0.003177124702144559	0.0028517110266159697
AT1G26700	0.029411764705882353	0.004725897920604915	0.0033716779055930186
AT1G26710	0.39823008849557523	0.0	0.001098901098901099
AT1G26720_2	0.41284403669724773	0.0	0.0012787723785166241
AT1G26720_1	0.22413793103448276	0.0051813471502590676	0.0034423407917383822
AT1G26762_1	0.09166666666666666	0.018867924528301886	0.09375
AT1G26820	0.004866180048661801	0.003003003003003003	0.0037105751391465678
AT1G22000_2	0.024390243902439025	0.0	0.004200076365024819
AT1G26970	0.037934668071654375	0.005031446540880503	0.0031181789834736516
AT1G27080	0.05458860759493671	0.00363901018922853	0.0027520640480360272
AT1G27220	0.05	0.0	0.003316749585406302
AT1G27490	0.007177033492822967	0.006578947368421052	0.002506265664160401
AT3G43291_3
AT1G52905_2	0.6592920353982301	0.14583333333333334	0.11057692307692307
AT1G27570_3	0.0	0.0	0.02631578947368421
AT1G27550_4
AT1G27550_1
AT3G43291_2	0.8333333333333334	0.5	0.09433962264150944
AT1G52905_1	0.8928571428571429	0.29906542056074764	0.0660377358490566
AT2G07810_7			0.0
AT1G27570_2
AT3G43291_4
AT1G52905_3
AT2G07810_8
AT1G27570_1
AT1G27550_5
AT1G27550_2
AT1G27550_3	0.0	0.0	0.0
AT1G27670	0.002442002442002442	0.0019011406844106464	0.002607561929595828
AT1G27870_1	0.8913043478260869	0.7241379310344828	0.20634920634920634
AT1G28000	0.08628318584070796	0.006279434850863423	0.0028694404591104736
AT1G28135	0.004424778761061947	0.02459016393442623	0.0
AT3G44950_2	0.9423076923076923	0.21951219512195122	0.014285714285714285
AT1G28230	0.04929577464788732	0.011450381679389313	0.015575221238938054
AT1G28270	0.014619883040935672	0.00909090909090909	0.0031446540880503146
AT1G28335	0.0	0.0	0.014084507042253521
AT1G28430_1	0.021374045801526718	0.0019646365422396855	0.0022598870056497176
AT5G47990_5	0.02204724409448819	0.0019801980198019802	0.0020933014354066986
AT1G54760_3	0.0755939524838013	0.00411522633744856	0.0017421602787456446
AT1G29090	0.03229278794402583	0.0012919896640826874	0.005985783763561541
AT1G29100	0.08653846153846154	0.016	0.020671834625323
AT1G44020_3	0.0008097165991902834	0.000925925925925926	0.003966155473294554
AT1G29410	0.32671081677704195	0.009009009009009009	0.008114157806379406
AT5G05590_3	0.4625	0.01182033096926714	0.007945516458569807
AT1G29480	0.3465909090909091	0.0	0.0020964360587002098
AT1G29920_2	0.15566037735849056	0.021505376344086023	0.013494318181818182
AT1G29920_1	0.022608695652173914	0.0015037593984962407	0.0019083969465648854
AT1G29920_3	0.01932367149758454	0.0031128404669260703	0.0031380753138075313
AT1G54760_2	0.0019230769230769232	0.0	0.0024937655860349127
AT1G30060_1	0.6241610738255033	0.15210355987055016	0.006543075245365322
AT1G30140_1	0.017241379310344827	0.014598540145985401	0.005494505494505495
AT1G30350_1	0.0020408163265306124	0.0	0.0013201320132013201
AT1G11920_2	0.002079002079002079	0.0	0.0013315579227696406
AT1G30370	0.05221130221130221	0.005366726296958855	0.003203661327231121
AT1G34575_2	0.04093264248704663	0.004830917874396135	0.0028328611898017
AT1G30720_1	0.012323140118667275	0.0008319467554076539	0.002331002331002331
AT1G30720_2	0.00963000506842372	0.0	0.002214022140221402
AT1G30740	0.0031701303275801338	0.0008051529790660225	0.0034164673727365906
AT1G30760	0.030382399161864852	0.0031746031746031746	0.005336721728081322
AT1G30780	0.1751412429378531	0.07904642409033877	0.01565515762384731
AT5G01080_1	0.8531073446327684	0.06521739130434782	0.0162748643761302
AT1G30870	0.379110251450677	0.058315334773218146	0.005325218714340053
AT5G42430_2	0.0	0.0029239766081871343	0.0027906976744186047
AT1G30974_2	0.32413793103448274	0.09876543209876543	0.0855397148676171
AT1G30972_1	0.32413793103448274	0.09876543209876543	0.08418891170431211
AT1G30974_1	0.5238095238095238	0.3469387755102041	0.11692307692307692
AT1G30972_2	0.5238095238095238	0.3469387755102041	0.11890243902439024
AT4G07524_6	0.2727272727272727	0.16666666666666666	0.19718309859154928
AT1G31250	0.00631578947368421	0.0034129692832764505	0.005517241379310344
AT3G47965_2	0.0	0.002898550724637681	0.0036900369003690036
AT1G31270	0.01020408163265306	0.002364066193853428	0.0028763183125599234
AT1G31400_4	0.0	0.0	0.0027218290691344584
AT4G07445_9	0.8636363636363636	0.24	0.0891089108910891
AT1G31400_3	0.06031746031746032	0.015985790408525755	0.006004618937644342
AT1G31400_5	0.047619047619047616	0.007067137809187279	0.0029702970297029703
AT1G31400_2	0.026119402985074626	0.005012531328320802	0.0019559902200488996
AT1G31400_1	0.003703703703703704	0.0	0.0029600394671928957
AT1G31450_1	0.02528735632183908	0.0019230769230769232	0.002268431001890359
AT1G31540	0.010743061772605193	0.0030175015087507543	0.0023513604299630502
AT1G31630_1	0.05647058823529412	0.0044943820224719105	0.005263157894736842
AT1G31640	0.0035149384885764497	0.003484320557491289	0.003409090909090909
AT1G31630_2	0.0029154518950437317	0.0035971223021582736	0.004137931034482759
AT1G31670	0.050809352517985615	0.007525083612040134	0.0037386505251913835
AT1G31690	0.002777777777777778	0.0023166023166023165	0.0032414910858995136
AT1G31740	0.14464534075104313	0.0017421602787456446	0.0026635099141757916
AT2G04060	0.10725552050473186	0.0	0.0018461538461538461
AT1G31760	0.0012195121951219512	0.0013986013986013986	0.0007037297677691766
AT1G31885	0.004784688995215311	0.0	0.005383580080753701
AT4G20690_7	0.7714285714285715	0.13636363636363635	0.07142857142857142
AT4G20690_8
AT4G20690_9
AT4G20690_18
AT4G20690_2
AT4G20690_12
AT4G20690_16
AT4G20690_4
AT4G20690_15	0.9512195121951219	0.07692307692307693	0.04081632653061224
AT4G20690_10	0.9545454545454546	0.17647058823529413	0.034013605442176874
AT4G20690_14
AT4G20690_3
AT4G20690_11
AT4G20690_5
AT4G20690_13	0.75	0.3888888888888889	0.0
AT4G20690_6	0.972972972972973	0.25	0.08139534883720931
AT4G20690_17	0.8487394957983193	0.34306569343065696	0.03910614525139665
AT1G31910	0.31398809523809523	0.1013215859030837	0.004264729110725004
AT1G31930	0.6055276381909548	0.005379557680812911	0.003992812936713915
AT5G28810_3	0.9357142857142857	0.6156583629893239	0.11413043478260869
AT5G45570_1	0.919831223628692	0.6231343283582089	0.11587982832618025
AT4G08430_4	0.9038461538461539	0.5657894736842105	0.05982905982905983
AT1G31960	0.8445945945945946	0.64	0.11907983761840325
AT1G32020	0.22707423580786026	0.0	0.0018744142455482662
AT1G32140	0.02649656526005888	0.0084985835694051	0.006453505426811381
AT1G32180	0.0933115823817292	0.004872563718140929	0.003296185842097002
AT1G32250	0.001303780964797914	0.0	0.0033130866924351186
AT1G32270	0.3196159122085048	0.2585301837270341	0.04431977559607293
AT5G56490_2	0.031506849315068496	0.0010626992561105207	0.0018771788683293108
AT1G32300_1	0.03110209601081812	0.0010395010395010396	0.0018459915611814346
AT1G32350	0.05829015544041451	0.01567398119122257	0.009033423667570008
AT1G32361	0.020689655172413793	0.0	0.0018148820326678765
AT1G32430	0.16583747927031509	0.040880503144654086	0.007739307535641548
AT1G32480	0.028268551236749116	0.006420545746388443	0.006937033084311633
AT1G32510	0.1930835734870317	0.005555555555555556	0.006206896551724138
AT1G32780	0.0169971671388102	0.00398406374501992	0.001737921445950643
AT2G34320_3	0.8781362007168458	0.6153846153846154	0.21004286589099816
AT1G32910	0.05943536404160475	0.0027958993476234857	0.0016718414139001673
AT1G32980	0.0	0.009508716323296355	0.0013163668275559457
AT1G33010_1	0.8862478777589134	0.4898989898989899	0.09465317919075145
AT1G33010_2	0.005291005291005291	0.0024630541871921183	0.003524672708962739
AT1G33070	0.5255319148936171	0.03800475059382423	0.018408229561451002
AT1G33100	0.0656	0.0	0.0027979854504756574
AT1G33102	0.0325497287522604	0.007462686567164179	0.004067796610169492
AT1G33280	0.11374407582938388	0.08045977011494253	0.005259203606311044
AT1G33440	0.043410852713178294	0.012295081967213115	0.014526170163707632
AT5G15690_2	0.8461538461538461	0.6760961810466761	0.15749525616698293
AT1G33600	0.0029455081001472753	0.005405405405405406	0.004118993135011442
AT5G08055_3	0.9523809523809523	0.2	0.010948905109489052
AT1G33720	0.10208562019758508	0.04887218045112782	0.006898313745528871
AT3G30840_4	0.8	0.6363636363636364	0.11650485436893204
AT1G33760	0.0010460251046025104	0.0025157232704402514	0.00046992481203007516
AT1G33820	0.0	0.0	0.0014492753623188406
AT1G33870	0.6866485013623979	0.32339449541284404	0.0488974113135187
AT1G33880	0.061068702290076333	0.019178082191780823	0.0228310502283105
AT1G33900	0.06413301662707839	0.0	0.003826530612244898
AT1G34015	0.8708333333333333	0.4756944444444444	0.035522788203753354
AT1G34170	0.8138957816377171	0.26429980276134124	0.01568758344459279
AT1G34290	0.8976744186046511	0.5289017341040463	0.07762312633832977
AT1G35240_5	0.8721461187214612	0.40878378378378377	0.08394366197183098
AT1G34410_5	0.8851674641148325	0.40484429065743943	0.08419838523644751
AT1G35540_6	0.8851674641148325	0.40484429065743943	0.08419838523644751
AT1G34390_5	0.8851674641148325	0.40484429065743943	0.0843585237258348
AT1G34310_1	0.8851674641148325	0.4035714285714286	0.08470588235294117
AT1G35520_5	0.8851674641148325	0.4035714285714286	0.08470588235294117
AT1G34315_1	0.43028229255774164	0.12371134020618557	0.015771184175354183
AT1G35240_4	0.8753894080996885	0.5044843049327354	0.057700290577002905
AT1G35520_4	0.8778877887788779	0.5152941176470588	0.05981391227292867
AT1G34390_1	0.8778877887788779	0.5114155251141552	0.05931094635848234
AT1G34410_4	0.8778877887788779	0.5114155251141552	0.058595433003015944
AT1G35540_3	0.8778877887788779	0.5114155251141552	0.058595433003015944
AT1G34310_4	0.8853046594982079	0.5079787234042553	0.0542256961406937
AT1G35240_2	0.8553719008264463	0.3538011695906433	0.0392156862745098
AT1G35520_3	0.8464912280701754	0.37116564417177916	0.04048582995951417
AT1G34390_3	0.8464912280701754	0.3590504451038576	0.04006868918145392
AT1G34410_1	0.8464912280701754	0.3590504451038576	0.039795338260375214
AT1G35540_4	0.8464912280701754	0.3590504451038576	0.039795338260375214
AT1G34310_5	0.8465346534653465	0.3506944444444444	0.025806451612903226
AT1G34440	0.8623481781376519	0.39655172413793105	0.05353319057815846
AT2G14265_8	0.8975609756097561	0.6444444444444445	0.12169312169312169
AT2G03567_8	0.8952879581151832	0.631578947368421	0.10320284697508897
AT1G34460	0.02749551703526599	0.0030048076923076925	0.0037243947858473
AT1G34520_2	0.003787878787878788	0.005	0.003537735849056604
AT1G34520_3	0.002207505518763797	0.00904977375565611	0.0012113870381586917
AT1G34520_1	0.09917355371900827	0.0034602076124567475	0.0029006526468455403
AT1G34540_1	0.025182239893969515	0.014038876889848811	0.0027387880862718246
AT1G35400_3	0.0045045045045045045	0.004694835680751174	0.004006410256410256
AT1G35410_3	0.005291005291005291	0.005208333333333333	0.0040650406504065045
AT1G34575_1	0.0006540222367560497	0.006297229219143577	0.0027258566978193145
AT1G34580	0.019384264538198404	0.006092916984006093	0.00475
AT1G34790	0.4393305439330544	0.047619047619047616	0.0066707095209217705
AT1G21835_4	1.0	0.4444444444444444	0.0
AT1G34910_2	0.8805309734513275	0.2573099415204678	0.02066772655007949
AT1G35030_3	0.8798882681564246	0.27099236641221375	0.045567522783761395
AT1G35040_4	0.8697916666666666	0.24375	0.022684310018903593
AT1G21835_3	0.9014084507042254	0.13333333333333333	0.028125
AT1G34910_1	0.8712871287128713	0.29457364341085274	0.040339702760084924
AT1G35030_2	0.8526011560693642	0.234375	0.03257650542941757
AT1G35040_3	0.8910256410256411	0.24752475247524752	0.0472972972972973
AT1G21835_5	0.9142857142857143	0.0847457627118644	0.05128205128205128
AT1G34910_3	0.889273356401384	0.31521739130434784	0.05251396648044693
AT1G35030_1	0.891566265060241	0.2876712328767123	0.05084745762711865
AT1G35040_2	0.8949579831932774	0.30409356725146197	0.05805515239477504
AT1G21835_2	0.8481012658227848	0.07894736842105263	0.010416666666666666
AT1G34910_4	0.8543689320388349	0.2631578947368421	0.03318903318903319
AT1G35030_4	0.8262411347517731	0.23645320197044334	0.034453057708871665
AT1G35040_1	0.8529411764705882	0.25210084033613445	0.033210332103321034
AT2G06500_2	0.8884892086330936	0.4394904458598726	0.05863844393592677
AT1G35150_1	0.8945054945054945	0.44274809160305345	0.061107574793125397
AT5G35067_3	1.0	0.6153846153846154	0.1111111111111111
AT1G47657_1	0.8843683083511777	0.4411764705882353	0.08862433862433862
AT5G35069_3	1.0	0.25	0.045454545454545456
AT1G35240_1	0.8783783783783784	0.3031161473087819	0.030914555603263203
AT1G34410_2	0.875	0.3031161473087819	0.030776092774308653
AT1G35540_5	0.875	0.3031161473087819	0.030776092774308653
AT1G34390_2	0.875	0.3031161473087819	0.030426884650317895
AT1G34310_2	0.875	0.30498533724340177	0.03054141601110597
AT1G35520_2	0.875	0.30498533724340177	0.03054141601110597
AT1G35250	0.13810741687979539	0.016778523489932886	0.0025252525252525255
AT4G11540_10	0.6061452513966481	0.10614525139664804	0.013754457463066735
AT1G35320	0.13166855845629966	0.09725400457665904	0.015794091839719217
AT3G30160_3	0.3905579399141631	0.22865013774104684	0.032388663967611336
AT1G35350	0.18258426966292135	0.012079378774805867	0.005340189873417721
AT1G35400_1	0.73	0.2589641434262948	0.03917050691244239
AT1G35410_2	0.8	0.2889908256880734	0.03966597077244259
AT1G35410_1	0.6566523605150214	0.07883817427385892	0.02201524132091448
AT1G35400_2	0.6292682926829268	0.08181818181818182	0.01446480231436837
AT1G35490	0.4411764705882353	0.026066350710900472	0.0031404217137729925
AT1G35500	0.8902439024390244	0.38095238095238093	0.02373887240356083
AT1G35515	0.011608623548922056	0.0010449320794148381	0.0026232948583420775
AT1G35240_3	0.9049773755656109	0.39855072463768115	0.06547960941987363
AT1G34410_3	0.9035532994923858	0.4068441064638783	0.06726190476190476
AT1G35540_2	0.9035532994923858	0.4068441064638783	0.06726190476190476
AT1G34390_4	0.9035532994923858	0.4068441064638783	0.06762417713943747
AT1G34310_3	0.9035532994923858	0.4015444015444015	0.06799037304452467
AT1G35520_1	0.9035532994923858	0.4015444015444015	0.06799037304452467
AT1G35240_6	0.9011406844106464	0.40498442367601245	0.043248945147679324
AT1G35520_6	0.9027237354085603	0.40764331210191085	0.04383116883116883
AT1G34390_6	0.9027237354085603	0.4056603773584906	0.043548387096774194
AT1G34410_6	0.9027237354085603	0.4056603773584906	0.04333868378812199
AT1G35540_1	0.9027237354085603	0.4056603773584906	0.04333868378812199
AT1G34310_6	0.9012875536480687	0.38434163701067614	0.03876852907639681
AT1G35610_1	0.7120418848167539	0.27941176470588236	0.024096385542168676
AT1G35614	0.8719101123595505	0.3143459915611814	0.05953031130529765
AT3G43837_3	0.8086642599277978	0.19964973730297722	0.021961932650073207
AT1G35630_2	0.4192139737991266	0.009389671361502348	0.005357142857142857
AT1G35625	0.36561743341404357	0.00846262341325811	0.010302197802197802
AT1G35630_1	0.20916334661354583	0.004366812227074236	0.005469078670593185
AT1G35710_2	0.861266294227188	0.5304630381803412	0.07523302263648468
AT5G01080_2
AT1G36745_2
AT5G01080_3
AT1G36745_3
AT1G35710_1	0.0	0.01020408163265306	0.010075566750629723
AT1G43722_2	0.8580645161290322	0.2702702702702703	0.03278688524590164
AT1G43720_2	0.8666666666666667	0.3799392097264438	0.043943971436418566
AT1G35820_1	0.8687315634218289	0.41318327974276525	0.044634668297156836
AT5G36080_4	0.865979381443299	0.3558823529411765	0.04540023894862605
AT1G35850_1	0.8950863213811421	0.3501199040767386	0.03967538322813345
AT1G35860	0.8491735537190083	0.3905775075987842	0.05966162065894924
AT1G35910	0.01079136690647482	0.0	0.004728132387706856
AT1G36005	0.7555555555555555	0.35555555555555557	0.03762662807525326
AT1G59835_2	0.782608695652174	0.26666666666666666	0.037037037037037035
AT1G36095	0.8846153846153846	0.4158415841584158	0.04968421052631579
AT1G36150	0.037578288100208766	0.01804123711340206	0.004310344827586207
AT1G36240	0.8736842105263158	0.43023255813953487	0.03629976580796253
AT5G35737_2	0.8709677419354839	0.3220338983050847	0.02745995423340961
AT1G36340	0.3308270676691729	0.05555555555555555	0.06056527590847914
AT5G36900_3	0.8676470588235294	0.3729508196721312	0.05466830466830467
AT2G06105_4	0.85997171145686	0.3634408602150538	0.042430780294857966
AT2G07810_9	0.7066666666666667	0.10714285714285714	0.0625
AT2G14265_9	0.903954802259887	0.7175572519083969	0.14175824175824175
AT2G10975_2	0.9032258064516129	0.33766233766233766	0.0539389638041164
AT1G36675_1	0.9068736141906873	0.3394255874673629	0.0739268680445151
AT3G29637_4	0.883495145631068	0.3465909090909091	0.06688154713940371
AT1G36745_1	0.8982300884955752	0.3150684931506849	0.02689075630252101
AT1G36756_1	0.8603351955307262	0.5258358662613982	0.1191992720655141
AT1G36920	0.8265895953757225	0.185	0.011185682326621925
AT1G36922	0.8828828828828829	0.16521739130434782	0.006157635467980296
AT1G36925	0.8214285714285714	0.1271186440677966	0.011782032400589101
AT1G36940	0.12640449438202248	0.059602649006622516	0.008421052631578947
AT1G36950	0.9207317073170732	0.48881789137380194	0.033112582781456956
AT1G36960_1	0.16591928251121077	0.008379888268156424	0.005172413793103448
AT1G36970	0.875	0.4151376146788991	0.03384418901660281
AT1G36980	0.1891604675876727	0.002555366269165247	0.0028951939779965257
AT1G37000	0.8651685393258427	0.23232323232323232	0.02999210734017364
AT1G37020	0.8530670470756063	0.3497536945812808	0.03197925669835782
AT1G42525_2	0.8736141906873615	0.3432282003710575	0.031067961165048542
AT1G37113	0.9025522041763341	0.332089552238806	0.03795811518324607
AT3G55513_2	0.0	0.0	0.0008460236886632825
AT2G13105_2	0.7049180327868853	0.2066115702479339	0.022821576763485476
AT5G30341_19	0.8364779874213837	0.35267857142857145	0.0784557907845579
AT3G43148_5	0.8725490196078431	0.4197707736389685	0.06842619745845552
AT5G32590_7	0.8725490196078431	0.4197707736389685	0.06842619745845552
AT3G32190_7	0.8504901960784313	0.4086294416243655	0.07855459544383346
AT3G43150_6	0.8996138996138996	0.45180722891566266	0.062111801242236024
AT4G06583_7	0.9367816091954023	0.4392523364485981	0.08009708737864078
AT2G14395_6	0.8905908096280087	0.5092936802973977	0.07212822796081923
AT5G32590_8	0.8565989847715736	0.38820301783264743	0.05891805034815212
AT3G32190_8	0.874251497005988	0.38235294117647056	0.056372549019607844
AT1G40390	0.8578767123287672	0.5289982425307557	0.09047189660354674
AT2G14390_1	0.8444767441860465	0.2694805194805195	0.05721864342553998
AT2G06105_5	0.8388157894736842	0.3758620689655172	0.05590756615728662
AT5G30341_16	0.9193548387096774	0.616	0.11594202898550725
AT5G30341_17	0.7635135135135135	0.544973544973545	0.12295081967213115
AT5G30341_20	0.7777777777777778	0.5384615384615384	0.10862619808306709
AT5G30341_18	0.8163265306122449	0.5287671232876713	0.10506798516687268
AT1G41820	0.7392344497607656	0.14361702127659576	0.01886035313001605
AT3G43280_2	0.8613138686131386	0.24489795918367346	0.036
AT5G30341_14	0.927536231884058	0.6264591439688716	0.13781512605042018
AT5G30341_15	0.8727272727272727	0.6863636363636364	0.12162162162162163
AT4G09660_6	0.8071065989847716	0.36524822695035464	0.054678007290400975
AT1G42525_1	0.8843283582089553	0.28937007874015747	0.021412471825694966
AT1G42980	0.06963249516441006	0.0018587360594795538	0.0034735623311462757
AT1G43020	0.11205073995771671	0.0055658627087198514	0.0015100037750094375
AT1G43040	0.8496732026143791	0.1791044776119403	0.001937984496124031
AT2G26620_11	0.8657243816254417	0.18571428571428572	0.020249221183800622
AT2G40310_11	0.8656716417910447	0.18932038834951456	0.02086677367576244
AT1G43080_2	0.8656716417910447	0.18932038834951456	0.02086677367576244
AT4G13760_11	0.8656716417910447	0.18932038834951456	0.02086677367576244
AT2G26620_10	0.8538205980066446	0.2673992673992674	0.02826585179526356
AT2G40310_10	0.8557046979865772	0.2673992673992674	0.02654176424668228
AT1G43080_1	0.8557046979865772	0.2673992673992674	0.02654176424668228
AT4G13760_10	0.8557046979865772	0.2673992673992674	0.026604068857589983
AT2G22440_13	0.8823529411764706	0.33251231527093594	0.045556051808843236
AT1G43171_1	0.13924050632911392	0.006521739130434782	0.0049599389545974815
AT1G43260	0.8938775510204081	0.494949494949495	0.11233053582956747
AT2G10625_4	0.8945176960444136	0.30961115187087307	0.04249667994687915
AT1G43330_1	0.8611111111111112	0.38823529411764707	0.03669724770642202
AT1G43560	0.22733612273361228	0.0030721966205837174	0.004492052522460262
AT5G36228_2	0.011673151750972763	0.012012012012012012	0.0030105368790767687
AT1G43680_1	0.005235602094240838	0.004347826086956522	0.0037064492216456633
AT1G35820_2	0.8625592417061612	0.42738589211618255	0.05526315789473684
AT1G43720_1	0.8524590163934426	0.3980891719745223	0.04424157303370786
AT1G43722_1	0.8857142857142857	0.48026315789473684	0.05394990366088632
AT1G43722_3	0.9083665338645418	0.2289156626506024	0.014940239043824702
AT1G43730	0.8737024221453287	0.5619834710743802	0.10544554455445544
AT1G43760	0.8628048780487805	0.5367775831873906	0.13080808080808082
AT1G43770	0.6651532349602725	0.07054794520547945	0.017834394904458598
AT1G43780	0.14583333333333334	0.0029411764705882353	0.005294740557712672
AT1G43800	0.004664723032069971	0.0010050251256281408	0.001552312946289972
AT1G43815	0.8632734530938124	0.46115288220551376	0.10112130479102956
AT1G44020_1	0.010978043912175649	0.0008928571428571428	0.00547645125958379
AT1G44020_2	0.039285714285714285	0.002004008016032064	0.0016139444803098773
AT1G44050_1	0.41275797373358347	0.28809523809523807	0.0363302752293578
AT5G55800_9	0.5498575498575499	0.2991202346041056	0.03211888782358581
AT5G55780_5	0.5967302452316077	0.31758530183727035	0.0399002493765586
AT1G44080	0.4102112676056338	0.14025974025974025	0.011948051948051949
AT1G44085_1	0.9398148148148148	0.2183406113537118	0.008021390374331552
AT1G44160	0.18778801843317972	0.0022123893805309734	0.003986951794128307
AT1G44170	0.27773343974461295	0.009900990099009901	0.005845323741007194
AT1G44478	0.01928374655647383	0.0	0.0036153289949385392
AT1G44575	0.005758157389635317	0.004301075268817204	0.0037154989384288748
AT1G44740	0.003393665158371041	0.0015060240963855422	0.0035675082327113064
AT1G44895	0.00684931506849315	0.013157894736842105	0.002331002331002331
AT2G43220_3	0.016296296296296295	0.0	0.002717391304347826
AT2G43220_2	0.006329113924050633	0.013550135501355014	0.00743801652892562
AT2G12205_3	0.9066666666666666	0.09278350515463918	0.030303030303030304
AT1G45015	0.026595744680851064	0.0	0.0037174721189591076
AT3G11990_2	0.875	0.19318181818181818	0.011527377521613832
AT1G47470_2	0.875	0.18181818181818182	0.012232415902140673
AT2G04037_3	0.875	0.19318181818181818	0.014992503748125937
AT1G57775_8	0.9	0.23076923076923078	0.05228758169934641
AT4G08025_10	0.9	0.23076923076923078	0.05228758169934641
AT1G45223_3	0.9	0.23076923076923078	0.05228758169934641
AT4G07515_9	0.9	0.23076923076923078	0.05228758169934641
AT3G44115_13	0.9	0.23076923076923078	0.05228758169934641
AT5G42567_18	0.8461538461538461	0.2727272727272727	0.06276150627615062
AT1G57775_9	0.8870967741935484	0.2631578947368421	0.08357348703170028
AT4G08025_12	0.8870967741935484	0.2631578947368421	0.08357348703170028
AT1G45223_6	0.8870967741935484	0.2631578947368421	0.08357348703170028
AT4G07515_12	0.8870967741935484	0.2631578947368421	0.08357348703170028
AT3G44115_14	0.8870967741935484	0.2631578947368421	0.08357348703170028
AT1G57775_4	0.7894736842105263	0.16666666666666666	0.03225806451612903
AT4G08025_7	0.7894736842105263	0.16666666666666666	0.03225806451612903
AT1G45223_2	0.7894736842105263	0.16666666666666666	0.03225806451612903
AT4G07515_7	0.7894736842105263	0.16666666666666666	0.03225806451612903
AT3G44115_10	0.7894736842105263	0.16666666666666666	0.03225806451612903
AT4G07515_8	0.8913043478260869	0.2926829268292683	0.07518796992481203
AT4G08025_9	0.8913043478260869	0.2926829268292683	0.07518796992481203
AT1G57775_7	0.8913043478260869	0.2926829268292683	0.07518796992481203
AT1G45223_1	0.8913043478260869	0.2926829268292683	0.07518796992481203
AT3G44115_11	0.8913043478260869	0.2926829268292683	0.07518796992481203
AT4G07515_11	0.9166666666666666	0.3023255813953488	0.08496732026143791
AT4G08025_11	0.9215686274509803	0.2826086956521739	0.08496732026143791
AT1G57775_6	0.9166666666666666	0.3023255813953488	0.08250825082508251
AT1G45223_5	0.9215686274509803	0.2826086956521739	0.08496732026143791
AT3G44115_12	0.9166666666666666	0.3023255813953488	0.08250825082508251
AT1G57775_5	0.9444444444444444	0.125	0.006211180124223602
AT1G45223_4	0.9444444444444444	0.125	0.006211180124223602
AT4G08025_8	0.9444444444444444	0.125	0.006211180124223602
AT4G07515_10	0.9444444444444444	0.125	0.006211180124223602
AT3G44115_9	0.9444444444444444	0.125	0.006211180124223602
AT1G47890_2	0.15901814300960512	0.004651162790697674	0.003304178814382896
AT1G66300_5	0.020785219399538105	0.0	0.001851851851851852
AT1G66290_2	0.021686746987951807	0.0	0.002207505518763797
AT1G66310_5	0.021686746987951807	0.0	0.002207505518763797
AT1G46984	0.024074074074074074	0.005390835579514825	0.005184331797235023
AT1G47265_1	0.902127659574468	0.558974358974359	0.08797653958944282
AT1G47271	0.0	0.0	0.005547850208044383
AT1G47370	0.42105263157894735	0.24457308248914617	0.054385964912280704
AT3G11990_4	0.852760736196319	0.056074766355140186	0.003694581280788177
AT1G47470_3	0.852760736196319	0.056074766355140186	0.0038510911424903724
AT1G47450_1	0.852760736196319	0.056074766355140186	0.003896103896103896
AT3G11990_3	0.8418604651162791	0.09142857142857143	0.011815252416756176
AT1G47470_1	0.8418604651162791	0.09815950920245399	0.011853448275862068
AT1G47450_2	0.8418604651162791	0.09815950920245399	0.011853448275862068
AT1G47495	0.0	0.0	0.0022371364653243847
AT1G47497	0.8743455497382199	0.4383561643835616	0.05823863636363636
AT1G47570	0.17633410672853828	0.007178106774338268	0.0030670756100813442
AT1G47600_1	0.21724137931034482	0.02413793103448276	0.005681818181818182
AT1G51470_3	0.21724137931034482	0.02413793103448276	0.005663939584644431
AT1G51490_2	0.2457627118644068	0.02681992337164751	0.004487658937920718
AT1G47620_1	0.07142857142857142	0.0020161290322580645	0.002706766917293233
AT1G47730_1	0.032388663967611336	0.012422360248447204	0.0012746972594008922
AT1G47760	0.0	0.007633587786259542	0.003134796238244514
AT1G47765	0.8661971830985915	0.5241545893719807	0.07387862796833773
AT1G47800_1	0.1016548463356974	0.002702702702702703	0.005939524838012959
AT1G47810_2	0.1053921568627451	0.0029498525073746312	0.00616591928251121
AT1G47800_2	0.006122448979591836	0.004672897196261682	0.003200731595793324
AT1G47810_1	0.006396588486140725	0.004914004914004914	0.002861230329041488
AT1G47840	0.02753623188405797	0.002857142857142857	0.0028785261945883708
AT1G47845	0.012422360248447204	0.0	0.006836544437538844
AT1G47890_1	0.06484295845997974	0.01056910569105691	0.0032876712328767125
AT1G47940	0.7723577235772358	0.4152542372881356	0.07073295745771399
AT1G47960	0.6437768240343348	0.488031914893617	0.0953020134228188
AT5G65005_2	0.8888888888888888	0.43373493975903615	0.1204605845881311
AT1G48010	0.0	0.0	0.000975609756097561
AT1G48040	0.2962607861936721	0.005818786367414797	0.00414569144210838
AT1G47730_2	0.16040955631399317	0.0	0.007716049382716049
AT1G48095	0.004807692307692308	0.015238095238095238	0.007704160246533128
AT1G36960_2	0.0	0.030042918454935622	0.017735334242837655
AT3G22421_6	0.10478359908883828	0.012903225806451613	0.00510204081632653
AT5G41490_5	0.11031175059952038	0.014285714285714285	0.005397070161912105
AT5G41500_6	0.10176991150442478	0.012903225806451613	0.005010737294201861
AT2G38590_3	0.10176991150442478	0.012903225806451613	0.005050505050505051
AT4G33290_5	0.10176991150442478	0.012903225806451613	0.005050505050505051
AT1G48725	0.7833935018050542	0.47491638795986624	0.05972323379461034
AT1G48730	0.2975929978118162	0.14642857142857144	0.008995502248875561
AT1G48910	0.027327070879590094	0.0074962518740629685	0.003234342840341076
AT1G48980	0.1171993911719939	0.004347826086956522	0.0030109145652992097
AT1G49005	0.28112449799196787	0.057432432432432436	0.02508361204013378
AT1G49030	0.004597701149425287	0.010178117048346057	0.007166482910694598
AT2G07810_10	0.9024390243902439	0.3103448275862069	0.15053763440860216
AT1G49100	0.04409448818897638	0.004819277108433735	0.0034797738147020443
AT1G49190	0.525879917184265	0.16209476309226933	0.032451323015476784
AT1G49260	0.8220338983050848	0.17717717717717718	0.02855685874553799
AT1G49270	0.1693227091633466	0.0359955005624297	0.007849293563579277
AT1G49320	0.014134275618374558	0.005988023952095809	0.0020134228187919465
AT1G49500	0.11560693641618497	0.1864406779661017	0.15213946117274169
AT1G49670	0.3948824343015214	0.054579971523493115	0.01869631126831733
AT1G49700	0.12903225806451613	0.1456953642384106	0.03436988543371522
AT1G49770	0.12631578947368421	0.019189765458422176	0.0031625553447185324
AT1G49800	0.01694915254237288	0.008928571428571428	0.030919446704637917
AT1G49810	0.17929292929292928	0.004123711340206186	0.0050809780882819944
AT3G30165_2	0.631578947368421	0.6666666666666666	0.3125
AT1G50060	0.1589958158995816	0.06666666666666667	0.03582089552238806
AT1G43171_2	0.07246376811594203	0.0	0.002317497103128621
AT5G54067_3	0.0	0.0	0.0
AT5G54067_2	0.34782608695652173	0.0	0.05263157894736842
AT5G36900_2	0.8787878787878788	0.4657534246575342	0.05970149253731343
AT1G50350	0.001953125	0.0	0.004901960784313725
AT1G50580_1	0.007142857142857143	0.004338394793926247	0.005215879455230368
AT3G29630_2	0.007172131147540984	0.004352557127312296	0.005363528009535161
AT1G50720	0.008048289738430584	0.0	0.0018867924528301887
AT1G50820	0.27815037063183906	0.04597326377567656	0.01343530384456387
AT1G50960	0.019650655021834062	0.002136752136752137	0.00421455938697318
AT1G51210_1	0.18505647263249347	0.002152852529601722	0.002136752136752137
AT1G51290_1	0.002631578947368421	0.0033222591362126247	0.005254860746190226
AT1G51320_2	0.002631578947368421	0.0033222591362126247	0.005274261603375527
AT1G51290_2	0.003875968992248062	0.0	0.008356545961002786
AT1G51320_1	0.003875968992248062	0.0	0.008325624421831638
AT1G51330_1	0.003401360544217687	0.002890173410404624	0.0029806259314456036
AT1G51430	0.11928429423459244	0.0029895366218236174	0.002466091245376079
AT1G47600_3			0.0
AT1G51470_2			0.0
AT1G51490_4
AT1G47600_2	0.95	0.0	0.02
AT1G51470_1	0.95	0.0	0.01834862385321101
AT1G51490_3	1.0	0.0	0.0
AT1G51470_4	0.05872756933115824	0.008771929824561403	0.002245508982035928
AT1G47600_4	0.05872756933115824	0.008771929824561403	0.0022650056625141564
AT1G51490_1	0.06779661016949153	0.008818342151675485	0.002070393374741201
AT1G51520	0.8786952089704383	0.6129271916790491	0.13937731892240685
AT1G51530	0.8656174334140436	0.6305418719211823	0.15963622291021673
AT1G51805	0.03923076923076923	0.0026246719160104987	0.0030864197530864196
AT1G51850_4	0.07374631268436578	0.00291970802919708	0.003177124702144559
AT1G51810	0.052318668252080855	0.0056179775280898875	0.004218420435903445
AT1G51850_2	0.05565217391304348	0.0	0.0022205773501110288
AT1G51820	0.0428380187416332	0.001483679525222552	0.0021248339973439574
AT1G51850_3	0.019230769230769232	0.00315955766192733	0.002373183031741323
AT1G51850_1	0.011077542799597181	0.004197271773347324	0.007903576368306658
AT3G21340_3	0.008375209380234505	0.006289308176100629	0.006592827004219409
AT1G71320_1	0.8008130081300813	0.15270935960591134	0.020292207792207792
AT1G52000	0.023576768257619323	0.005267118133935289	0.004605263157894736
AT1G52180	0.6116071428571429	0.29464285714285715	0.03280141843971631
AT1G52190	0.05375494071146245	0.003952569169960474	0.0034321372854914196
AT1G52343	0.049107142857142856	0.00974025974025974	0.0006172839506172839
AT1G52415	0.04241071428571429	0.0213903743315508	0.013192612137203167
AT1G52900	0.11032863849765258	0.0	0.0038684719535783366
AT1G52905_4	0.92	0.3524590163934426	0.09582309582309582
AT1G52940	0.35011185682326623	0.07087827426810478	0.017672648178357803
AT1G52970	0.0	0.0	0.0027675276752767526
AT1G53265	0.008547008547008548	0.0	0.003284072249589491
AT1G53340_1	0.09281437125748503	0.006818181818181818	0.003194888178913738
AT2G13900_9	0.09408194233687406	0.0069124423963133645	0.0032414910858995136
AT5G02350_9	0.0949367088607595	0.007263922518159807	0.003345880384776244
AT1G53480	0.3664874551971326	0.16443361753958588	0.027015437392795882
AT1G53490	0.2877959927140255	0.06543868153174988	0.013586511704043215
AT5G03090_2	0.914179104477612	0.5523255813953488	0.06708595387840671
AT1G53640	0.14087117701575533	0.06740331491712707	0.0363905325443787
AT1G11785_2	0.8409090909090909	0.2857142857142857	0.07446808510638298
AT1G53660	0.0	0.0025252525252525255	0.005249343832020997
AT5G40990_2	0.0057553956834532375	0.005405405405405406	0.0038240917782026767
AT1G53990	0.05156537753222836	0.0	0.004632693580410324
AT1G54040	0.05081495685522531	0.015214384508990318	0.01629844259326331
AT3G05770_2	0.033268101761252444	0.0	0.0022034520749173708
AT1G54420	0.6623376623376623	0.5793991416309013	0.1656387665198238
AT1G54550_1	0.145985401459854	0.005084745762711864	0.00243605359317905
AT1G54720	0.5789473684210527	0.33204633204633205	0.029689608636977057
AT1G54760_1	0.0032679738562091504	0.0	0.006543075245365322
AT5G38378_8	1.0	0.6666666666666666	0.16049382716049382
AT1G54940	0.02756183745583039	0.002185792349726776	0.006227544910179641
AT1G54950	0.3793103448275862	0.033816425120772944	0.042848870874348584
AT1G55120	0.01041264944080216	0.008736559139784945	0.008980938416422288
AT1G55240	0.0546218487394958	0.010899182561307902	0.002663622526636225
AT1G55420_2	0.0	0.006944444444444444	0.00390625
AT1G55430_3	0.0	0.008108108108108109	0.0035070140280561123
AT1G55430_4	0.010025062656641603	0.0031847133757961785	0.005265677357587362
AT1G55390_1	0.008	0.004166666666666667	0.005426356589147287
AT1G55420_4	0.008635578583765112	0.004514672686230248	0.0054667788057190915
AT1G55420_1	0.0012987012987012987	0.00430416068866571	0.0031088082901554403
AT1G55430_2	0.0	0.005535055350553505	0.003076923076923077
AT1G55390_2	0.0	0.005535055350553505	0.003116651825467498
AT1G55430_1	0.004524886877828055	0.007331378299120235	0.0031141868512110727
AT1G55420_3	0.0047694753577106515	0.008291873963515755	0.002305032654629274
AT1G55430_5	0.02023121387283237	0.0029455081001472753	0.003186968838526912
AT1G55390_3	0.023423423423423424	0.0019880715705765406	0.0037593984962406013
AT2G22440_12	0.9394618834080718	0.5405405405405406	0.09954545454545455
AT1G55570_1	0.28287363694676076	0.011011699931176875	0.0031486146095717885
AT3G13390_2	0.28617780661907855	0.011034482758620689	0.0029711375212224107
AT1G26762_2	0.8188976377952756	0.30246913580246915	0.036771300448430494
AT1G55610_1	0.13945278022947927	0.0034883720930232558	0.001985517402476057
AT1G55650	0.13074204946996468	0.022443890274314215	0.0035959463877084014
AT1G55720	0.26177285318559557	0.03696498054474708	0.00454788657035848
AT1G55915	0.35766423357664234	0.004923076923076923	0.0013673655423883319
AT1G55950	0.7787610619469026	0.060526315789473685	0.006872852233676976
AT1G56100	0.08490566037735849	0.004754358161648178	0.0045351473922902496
AT1G56240_1	0.009345794392523364	0.0032258064516129032	0.0038022813688212928
AT1G56250_2	0.00964630225080386	0.003105590062111801	0.0037926675094816687
AT1G56250_1	0.1541095890410959	0.005555555555555556	0.003989361702127659
AT1G56240_2	0.16853932584269662	0.006289308176100629	0.004524886877828055
AT1G56270	0.8911392405063291	0.45132743362831856	0.0315955766192733
AT1G56300	0.25249169435215946	0.0023094688221709007	0.0022471910112359553
AT1G56555	0.0030959752321981426	0.0	0.0020093770931011385
AT1G66390_2	0.0	0.0	0.0028169014084507044
AT1G56710	0.1610738255033557	0.008057296329453895	0.0034918076819769003
AT1G57613	0.3858267716535433	0.06302521008403361	0.004091653027823241
AT1G57630	0.013157894736842105	0.008797653958944282	0.002285714285714286
AT1G57775_3	0.946236559139785	0.5581395348837209	0.1976284584980237
AT4G08025_5	0.946236559139785	0.5581395348837209	0.1976284584980237
AT1G45223_7	0.946236559139785	0.5581395348837209	0.1976284584980237
AT4G07515_6	0.946236559139785	0.5581395348837209	0.1976284584980237
AT3G44115_7	0.946236559139785	0.5581395348837209	0.1976284584980237
AT1G45223_8	0.8888888888888888	0.2	0.028169014084507043
AT4G08025_4	0.8888888888888888	0.2	0.028169014084507043
AT4G07515_4	0.8888888888888888	0.2	0.03076923076923077
AT3G44115_6	0.8888888888888888	0.2	0.03076923076923077
AT1G57775_1	0.8888888888888888	0.2	0.03076923076923077
AT4G08025_6	0.7272727272727273	0.3333333333333333	0.0
AT1G45223_9	0.7272727272727273	0.3333333333333333	0.0
AT4G07515_5	0.7272727272727273	0.3333333333333333	0.0
AT3G44115_8	0.7142857142857143	0.3333333333333333	0.0
AT1G57775_2	0.7142857142857143	0.3333333333333333	0.0
AT5G38378_6	0.78125	0.28	0.05472636815920398
AT5G38378_7	1.0	0.3170731707317073	0.0425531914893617
AT5G38378_5	0.9354838709677419	0.47368421052631576	0.04819277108433735
AT1G58260	0.1286231884057971	0.0049079754601227	0.003770739064856712
AT1G58390_1	0.011004126547455296	0.005861664712778429	0.003673469387755102
AT2G31540_5	0.12362301101591187	0.009762900976290097	0.002286236854138089
AT2G31550_5	0.1288265306122449	0.008733624454148471	0.0023596035865974517
AT1G58525_1	0.8421052631578947	0.4230769230769231	0.03619909502262444
AT3G43550_3	0.8421052631578947	0.4230769230769231	0.03619909502262444
AT1G58520	0.34934756820877816	0.0017901897601145722	0.0029654036243822075
AT1G58390_2	0.06235827664399093	0.006696428571428571	0.003352891869237217
AT1G58525_2	0.6388888888888888	0.2025862068965517	0.024405908798972382
AT3G43550_4	0.6388888888888888	0.2025862068965517	0.024405908798972382
AT1G59453_1	0.11101549053356283	0.0061643835616438354	0.004139562389118865
AT4G37390_2	0.09196141479099679	0.0023584905660377358	0.0026246719160104987
AT1G59500_1	0.07413167444271643	0.0027378507871321013	0.0029148448886112846
AT1G59725	0.000968054211035818	0.0	0.0035124692658939235
AT1G59835_1	0.6706586826347305	0.12179487179487179	0.011444921316165951
AT1G59930_4	0.9047619047619048	0.39285714285714285	0.09090909090909091
AT1G59930_2
AT1G59930_1
AT1G59930_3
AT1G59980	0.2847769028871391	0.03382130237253912	0.03324006715165081
AT1G60110_3	0.04276985743380855	0.0	0.0008960573476702509
AT1G60110_1	0.040584415584415584	0.0017605633802816902	0.0027406646111682084
AT1G60110_2	0.09165302782324058	0.006418485237483954	0.001288659793814433
AT1G60280_1	0.0196078431372549	0.0032292787944025836	0.0034590107229332413
AT1G60300_5	0.02023429179978701	0.0033975084937712344	0.0033051781123760557
AT1G60300_1	0.043184885290148446	0.014732965009208104	0.004201680672268907
AT1G60280_4	0.04395604395604396	0.014732965009208104	0.0042333019755409216
AT1G60340_1	0.005253940455341506	0.004514672686230248	0.0040100250626566416
AT1G60300_2	0.005649717514124294	0.004597701149425287	0.004018369690011481
AT1G60280_2	0.005649717514124294	0.0048543689320388345	0.004081632653061225
AT1G60340_2	0.03056768558951965	0.002824858757062147	0.002689376961004034
AT1G60300_3	0.03167420814479638	0.002976190476190476	0.002449779519843214
AT1G60280_3	0.03167420814479638	0.0030581039755351682	0.002564102564102564
AT1G60280_5	0.018156424581005588	0.005509641873278237	0.004826254826254826
AT1G60300_4	0.018156424581005588	0.005649717514124294	0.004921259842519685
AT1G60500_1	0.01335559265442404	0.00636604774535809	0.004746835443037975
AT1G60530_1	0.056320400500625784	0.0010427528675703858	0.0016371971185330713
AT1G60500_2	0.0035310734463276836	0.0026469031233456856	0.0030706243602865915
AT1G60500_3	0.18551587301587302	0.003484320557491289	0.0033482142857142855
AT1G60530_2	0.14192139737991266	0.0019065776930409914	0.0028198801550934085
AT1G60970	0.003389830508474576	0.008522727272727272	0.005047318611987382
AT1G60987_2	0.0	0.0	0.002004008016032064
AT1G60987_1	0.0	0.0	0.0014792899408284023
AT1G61105	0.0	0.005291005291005291	0.0029850746268656717
AT1G61110	0.0035026269702276708	0.0	0.0004987531172069825
AT1G61180_1	0.056074766355140186	0.003305785123966942	0.0028978203351392212
AT1G61310_1	0.0587557603686636	0.0036385688295936932	0.0027533039647577094
AT1G61300_2	0.08006535947712418	0.00353045013239188	0.0022667170381564035
AT1G61255	0.0	0.003816793893129771	0.0014992503748125937
AT1G61300_1	0.027285129604365622	0.004419889502762431	0.002420656266810113
AT1G61180_2	0.024691358024691357	0.003925417075564278	0.002221673660824488
AT1G61310_2	0.02570694087403599	0.004197271773347324	0.002191780821917808
AT1G61520	0.019148936170212766	0.004434589800443459	0.00443213296398892
AT1G61610	0.14261603375527426	0.005582693649685973	0.0028999516674722086
AT1G61700	0.0024752475247524753	0.0	0.0037756202804746495
AT1G61710_1	0.03588516746411483	0.003125	0.0034146341463414634
AT1G61840	0.29246676514032494	0.032504780114722756	0.004464285714285714
AT1G61710_2	0.41164241164241167	0.047619047619047616	0.00537109375
AT4G07524_7	0.4	0.13846153846153847	0.09
AT5G27170_1	0.7714285714285715	0.39732142857142855	0.11019283746556474
AT1G62280_2	0.12380952380952381	0.0	0.002951303492375799
AT1G62270	0.0017094017094017094	0.0070921985815602835	0.004610655737704918
AT1G62280_1	0.14301191765980498	0.002749770852428964	0.0050023820867079564
AT1G62310	0.36835278858625164	0.041189931350114416	0.013719692489651094
AT1G62320	0.12433862433862433	0.004694835680751174	0.003998316498316498
AT1G62350	0.02129817444219067	0.004071661237785016	0.0024596884394643345
AT1G62400	0.14404145077720207	0.003188097768331562	0.002675943270002676
AT1G62410_1	0.058355437665782495	0.017766497461928935	0.022911051212938006
AT1G12040_2	0.0029463759575721863	0.0008445945945945946	0.004714640198511167
AT1G62500	0.0029940119760479044	0.004166666666666667	0.001889168765743073
AT1G62580	0.4583333333333333	0.15384615384615385	0.08611111111111111
AT1G62590_2	0.3353658536585366	0.0	0.004119464469618949
AT1G63130_8	0.3353658536585366	0.0	0.004119464469618949
AT1G62670_4	0.3353658536585366	0.0	0.004119464469618949
AT1G62930_10	0.3353658536585366	0.0	0.004119464469618949
AT1G63070_6	0.3353658536585366	0.0	0.004119464469618949
AT1G62914_12	0.3353658536585366	0.0	0.004119464469618949
AT1G62630_2	0.342143906020558	0.02480916030534351	0.003930560104814936
AT1G62630_4	0.27628865979381445	0.018361581920903956	0.0048674959437533805
AT1G62590_1	0.42696629213483145	0.0	0.003243243243243243
AT1G62930_11	0.509090909090909	0.0	0.002828854314002829
AT1G63130_9	0.42748091603053434	0.0	0.003989361702127659
AT1G62670_8	0.3387096774193548	0.0	0.003989361702127659
AT1G63070_11	0.4158415841584158	0.0	0.001519756838905775
AT1G62914_11	0.3225806451612903	0.0	0.0017211703958691911
AT1G62630_1	0.3651376146788991	0.0509433962264151	0.003544528134692069
AT1G62660	0.03763440860215054	0.0012547051442910915	0.004129263913824057
AT1G62670_1	0.3875838926174497	0.007052186177715092	0.00303951367781155
AT1G63130_7	0.4043321299638989	0.006825938566552901	0.0033149171270718232
AT1G62930_4	0.49888641425389757	0.007889546351084813	0.002880658436213992
AT1G62590_9	0.4405010438413361	0.008032128514056224	0.003714403631861329
AT1G63070_4	0.5368956743002544	0.0066518847006651885	0.0027347310847766638
AT1G62914_7	0.3036649214659686	0.005494505494505495	0.004280363830925628
AT1G62700	0.00625	0.0017574692442882249	0.0037313432835820895
AT1G62760	0.1864406779661017	0.00625	0.005154639175257732
AT1G62840	0.0	0.004580152671755725	0.004321988114532685
AT1G62880	0.1924643584521385	0.0037629350893697085	0.005165289256198347
AT1G62670_2	0.20833333333333334	0.02766798418972332	0.014653865588681153
AT1G62914_3	0.24250681198910082	0.020618556701030927	0.004160887656033287
AT1G63130_3	0.21226415094339623	0.026694045174537988	0.014848950332821301
AT1G62590_11	0.215311004784689	0.027426160337552744	0.014848950332821301
AT1G63070_3	0.24793388429752067	0.029411764705882353	0.016057585825027684
AT1G62930_5	0.25280898876404495	0.029411764705882353	0.016066481994459834
AT1G62914_1	0.225	0.0	0.002551020408163265
AT1G62670_6	0.33175355450236965	0.0	0.0028951939779965257
AT1G62590_8	0.40229885057471265	0.0	0.0031545741324921135
AT1G63130_4	0.40229885057471265	0.0	0.0031545741324921135
AT1G63070_9	0.445859872611465	0.0	0.003351206434316354
AT1G62930_8	0.445859872611465	0.0	0.0033967391304347825
AT1G62930_1	0.06391752577319587	0.009174311926605505	0.003923278116826504
AT1G62670_5	0.08266666666666667	0.009732360097323601	0.00497787610619469
AT1G63070_10	0.08985507246376812	0.00980392156862745	0.0054678007290400975
AT1G62914_9	0.10231023102310231	0.010169491525423728	0.00548159749412686
AT1G62590_12	0.09171597633136094	0.010498687664041995	0.005341246290801187
AT1G62975	0.006329113924050633	0.0028011204481792717	0.004338394793926247
AT1G63060	0.13310580204778158	0.0028653295128939827	0.000758150113722517
AT1G62930_7	0.15090543259557343	0.002840909090909091	0.003387278885961611
AT1G62590_10	0.13894324853228962	0.002861230329041488	0.0033030553261767133
AT1G62670_12	0.13894324853228962	0.002861230329041488	0.0033140016570008283
AT1G63070_5	0.10954063604240283	0.002717391304347826	0.0029940119760479044
AT1G62914_5	0.15024630541871922	0.004694835680751174	0.0032502708559046588
AT1G63080	0.1362862010221465	0.005934718100890208	0.003510531594784353
AT1G62590_13	0.23622047244094488	0.008456659619450317	0.0026652452025586353
AT1G62670_9	0.21052631578947367	0.0081799591002045	0.002491280518186348
AT1G62930_9	0.2	0.007984031936127744	0.002380952380952381
AT1G63070_1	0.23622047244094488	0.0081799591002045	0.0026041666666666665
AT1G62914_8	0.24324324324324326	0.00911854103343465	0.0026936026936026937
AT1G63130_1	0.08833922261484099	0.005241090146750524	0.003538115149565777
AT1G62670_7	0.11036036036036036	0.0027397260273972603	0.004297378599054577
AT1G62590_7	0.11893203883495146	0.003305785123966942	0.00496031746031746
AT1G62914_6	0.1611842105263158	0.004651162790697674	0.005113221329437546
AT1G63070_2	0.17437722419928825	0.003968253968253968	0.005642633228840125
AT1G62930_3	0.1701388888888889	0.003861003861003861	0.0055147058823529415
AT1G62590_5	0.19437939110070257	0.002861230329041488	0.00415564790328674
AT1G62914_10	0.2178477690288714	0.0041928721174004195	0.0034602076124567475
AT1G62670_13	0.20544554455445543	0.003372681281618887	0.0040633888663145065
AT1G63130_6	0.1599229287090559	0.002728512960436562	0.003484320557491289
AT1G63070_12	0.24260355029585798	0.0038684719535783366	0.004035874439461884
AT1G62930_13	0.23631123919308358	0.003816793893129771	0.0035842293906810036
AT1G63206	0.0	0.0	0.003620564808110065
AT1G63250_1	0.14181152790484905	0.0009216589861751152	0.002904162633107454
AT2G07750_2	0.14832535885167464	0.001006036217303823	0.0023947998631542937
AT1G62590_6	0.46440677966101696	0.009708737864077669	0.004
AT1G62670_3	0.42679127725856697	0.009259259259259259	0.004283674440742504
AT1G63130_2	0.46440677966101696	0.009708737864077669	0.004
AT1G62930_6	0.47735191637630664	0.01002004008016032	0.0036842105263157894
AT1G63070_8	0.47735191637630664	0.010460251046025104	0.0037174721189591076
AT1G62914_2	0.40860215053763443	0.01278772378516624	0.004947433518862091
AT1G62590_3	0.28716904276985744	0.01358695652173913	0.004503236701379116
AT1G62914_13	0.327683615819209	0.01609657947686117	0.004921259842519685
AT1G62670_11	0.3317422434367542	0.015748031496062992	0.005338078291814947
AT1G63130_10	0.3317422434367542	0.015748031496062992	0.005343783398646241
AT1G63070_7	0.3687002652519894	0.016638935108153077	0.005374280230326296
AT1G62930_12	0.3850415512465374	0.017482517482517484	0.005401234567901234
AT1G62630_3	0.6398166339227243	0.3765281173594132	0.05280480824270178
AT1G62590_4	0.16880341880341881	0.005988023952095809	0.00429000429000429
AT1G62670_10	0.162217659137577	0.0041753653444676405	0.004659042778483694
AT1G63130_5	0.1867612293144208	0.004319654427645789	0.004782400765184123
AT1G62914_4	0.16929133858267717	0.0033003300330033004	0.006020469596628537
AT1G63070_13	0.34051724137931033	0.005115089514066497	0.006119951040391677
AT1G62930_2	0.30739299610894943	0.00477326968973747	0.005723204994797087
AT1G63410	0.3039772727272727	0.08376963350785341	0.019157088122605363
AT1G63450	0.13867276887871854	0.0021645021645021645	0.002
AT1G63540	0.0771484375	0.0014807502467917078	0.004098360655737705
AT1G63710_1	0.005134788189987163	0.00663716814159292	0.004786771105308964
AT1G63910	0.1787709497206704	0.15384615384615385	0.01875
AT1G63950	0.0	0.0	0.00211864406779661
AT2G14540_2	0.017673048600883652	0.00186219739292365	0.0019477989871445266
AT1G51330_2	0.01972386587771203	0.0025380710659898475	0.002077922077922078
AT4G26120_2	0.17561591914087177	0.0047169811320754715	0.002845528455284553
AT1G64290_1	0.005714285714285714	0.0015723270440251573	0.0023957834211787254
AT1G64295_2	0.0060901339829476245	0.001652892561983471	0.0026795284030010718
AT1G64295_1	0.004160887656033287	0.0017889087656529517	0.003278688524590164
AT1G64290_2	0.004032258064516129	0.001718213058419244	0.0036217303822937627
AT1G64340	0.340956340956341	0.13186813186813187	0.01688374336710082
AT1G64370	0.0	0.004514672686230248	0.00507185122569738
AT1G64584	0.9119496855345912	0.3258426966292135	0.03526448362720403
AT3G28590_2	0.9651162790697675	0.6153846153846154	0.13131313131313133
AT1G64790	0.568439192516002	0.026573241671073507	0.004928695511655153
AT1G64800	0.0045662100456621	0.0	0.0021994134897360706
AT3G45200_2	0.0015503875968992248	0.00202020202020202	0.004262120404901438
AT1G64910_1	0.014084507042253521	0.0010080645161290322	0.005624560581204594
AT1G64920_2	0.014721345951629864	0.0010548523206751054	0.005679012345679012
AT5G53990_4	0.01312910284463895	0.001075268817204301	0.0052434456928838954
AT1G64920_1	0.008387698042870456	0.003667481662591687	0.0032410870107205184
AT1G64910_2	0.00847457627118644	0.0037359900373599006	0.003092783505154639
AT5G53990_3	0.008604206500956023	0.002531645569620253	0.0031233732431025507
AT1G65330_2	0.021806853582554516	0.00510204081632653	0.003592814371257485
AT1G65300_1	0.021806853582554516	0.00510204081632653	0.002403846153846154
AT1G65330_1	0.006507592190889371	0.005797101449275362	0.003978779840848806
AT1G65300_2	0.006607929515418502	0.006289308176100629	0.004291845493562232
AT1G65360	0.2815533980582524	0.06060606060606061	0.03078556263269639
AT1G65450	0.04549082202713488	0.004044489383215369	0.0038441824705279346
AT1G65670_1	0.06762295081967214	0.008152173913043478	0.00389242745930644
AT1G65681	0.09649122807017543	0.0058823529411764705	0.0035629453681710215
AT1G65730	0.0029411764705882353	0.0018738288569643974	0.0034229828850855745
AT1G65735	0.0	0.0	0.010810810810810811
AT1G66120_2	0.0012121212121212121	0.002061855670103093	0.003758567322573513
AT1G65880_1	0.010582010582010581	0.001394700139470014	0.0028089887640449437
AT1G65890_2	0.011560693641618497	0.0014925373134328358	0.0029079159935379646
AT1G68270_3	0.011560693641618497	0.001445086705202312	0.002952465308532625
AT1G66120_3	0.011560693641618497	0.001445086705202312	0.0029815146094215863
AT1G65890_1	0.007049345417925478	0.0035046728971962616	0.0016357688113413304
AT1G65880_2	0.008526187576126675	0.0038314176245210726	0.00148720999405116
AT1G68270_2	0.007592190889370932	0.003667481662591687	0.0014585764294049008
AT1G65910	0.01669449081803005	0.006042296072507553	0.003100088573959256
AT1G65960	0.12686567164179105	0.0421455938697318	0.005620848237097598
AT4G10740_2	0.009140767824497258	0.002325581395348837	0.0027649769585253456
AT1G65990	0.0066844919786096255	0.00145985401459854	0.0026439482961222094
AT4G33290_6	0.0024509803921568627	0.002702702702702703	0.002284408909194746
AT1G66060	0.010025062656641603	0.006172839506172839	0.005128205128205128
AT1G66120_1	0.004021447721179625	0.0024096385542168677	0.002452619843924192
AT1G65880_4	0.002969561989606533	0.0025284450063211127	0.0025755092484195737
AT1G66140	0.0037418147801683817	0.003194888178913738	0.001989389920424403
AT1G66235	0.8387096774193549	0.29508196721311475	0.017341040462427744
AT1G66245	0.07402234636871509	0.009259259259259259	0.003264417845484222
AT1G66270_1	0.008898776418242492	0.004366812227074236	0.004763525008506295
AT1G66280_2	0.011379800853485065	0.006369426751592357	0.0038809831824062097
AT1G66280_1	0.03225806451612903	0.00273224043715847	0.0025680534155110425
AT1G66270_2	0.037900874635568516	0.0035842293906810036	0.002509410288582183
AT1G66300_4	0.10413476263399694	0.016917293233082706	0.013233348037053375
AT1G66290_1	0.10742496050552923	0.018255578093306288	0.014367816091954023
AT1G66310_4	0.10884353741496598	0.016666666666666666	0.011904761904761904
AT1G66300_1	0.04281345565749235	0.012269938650306749	0.00844475721323012
AT1G66290_3	0.046052631578947366	0.011945392491467578	0.008751902587519025
AT1G66310_2	0.0223463687150838	0.010526315789473684	0.006284367635506678
AT1G66300_2	0.10244988864142539	0.011061946902654867	0.004767580452920143
AT1G66290_5	0.10648148148148148	0.011764705882352941	0.004960727573377429
AT1G66310_1	0.09913793103448276	0.011467889908256881	0.004856333468231485
AT1G66300_3	0.09375	0.01486988847583643	0.005253940455341506
AT1G66290_4	0.09375	0.01486988847583643	0.005253940455341506
AT1G66310_3	0.07868020304568528	0.01509433962264151	0.004733727810650888
AT1G66380	0.01272264631043257	0.0	0.0020422055820285907
AT1G66390_1	0.0	0.006134969325153374	0.0039603960396039604
AT1G66470	0.0	0.008426966292134831	0.0036079374624173183
AT1G66490	0.02810304449648712	0.0	0.003498542274052478
AT1G09245_2	0.0	0.0	0.0
AT1G66560_2	0.006711409395973154	0.0	0.0021008403361344537
AT1G66550_1	0.006711409395973154	0.0	0.002068252326783868
AT1G66560_1	0.03333333333333333	0.0037593984962406013	0.0032808398950131233
AT1G66550_2	0.03333333333333333	0.0037593984962406013	0.0033647375504710633
AT5G43610_3	0.12378640776699029	0.08967391304347826	0.008411214953271028
AT1G66570_1	0.12378640776699029	0.08967391304347826	0.008411214953271028
AT5G06170_3	0.10204081632653061	0.0847457627118644	0.009656652360515022
AT2G14670_4	0.03314917127071823	0.0033444816053511705	0.003663003663003663
AT1G66690_1	0.024778761061946902	0.0	0.0025673940949935813
AT1G66700_2	0.025	0.0	0.0025662959794696323
AT1G66720_2	0.026119402985074626	0.0	0.002742230347349177
AT1G66700_1	0.05443548387096774	0.0064516129032258064	0.004610655737704918
AT1G66690_2	0.05443548387096774	0.0064516129032258064	0.0047169811320754715
AT1G66720_3	0.0625	0.006578947368421052	0.004270896888346553
AT1G66690_3	0.04329896907216495	0.0	0.004527162977867203
AT1G66700_3	0.04329896907216495	0.0	0.00455005055611729
AT1G66700_4	0.1044776119402985	0.00196078431372549	0.002527379949452401
AT1G66690_4	0.1044776119402985	0.00196078431372549	0.0025188916876574307
AT1G66720_1	0.11033274956217162	0.00196078431372549	0.001873536299765808
AT1G66730	0.3753631609529343	0.006147540983606557	0.004559608540925267
AT1G66830	0.02097902097902098	0.004069175991861648	0.0032854919591907314
AT1G66850	0.002551020408163265	0.0038461538461538464	0.002617801047120419
AT1G67000_1	0.02456140350877193	0.003629764065335753	0.00963302752293578
AT4G12810_4	0.0051813471502590676	0.0	0.004336043360433604
AT1G67290	0.03766816143497758	0.00860832137733142	0.002989130434782609
AT1G67330	0.002284843869002285	0.0023752969121140144	0.003920470456454775
AT1G67390	0.3993558776167472	0.1632183908045977	0.019198383294038397
AT3G43400	0.0	0.0027247956403269754	0.004593175853018373
AT1G67450	0.0498220640569395	0.0049261083743842365	0.0010869565217391304
AT1G67460	0.009174311926605505	0.0019569471624266144	0.005071664829106946
AT1G67000_2	0.030612244897959183	0.0	0.03376906318082789
AT1G67635	0.762987012987013	0.12280701754385964	0.01529051987767584
AT1G67750	0.011705685618729096	0.0018484288354898336	0.0038363171355498722
AT1G67870	0.05454545454545454	0.0029806259314456036	0.002551020408163265
AT1G67980	0.1411042944785276	0.005797101449275362	0.004075394803871625
AT1G67990	0.006493506493506494	0.0	0.001568627450980392
AT1G68040	0.08811475409836066	0.025787965616045846	0.029137529137529136
AT1G68180	0.008048289738430584	0.007905138339920948	0.010138248847926268
AT1G65890_3	0.10532276330690826	0.004464285714285714	0.003436426116838488
AT1G65880_3	0.10532276330690826	0.004464285714285714	0.0034453057708871662
AT1G68270_1	0.10677382319173363	0.004464285714285714	0.0035471475022169673
AT1G68325	0.03289473684210526	0.00974025974025974	0.007692307692307693
AT1G68380	0.0048134777376654635	0.004819277108433735	0.004042037186742118
AT1G68470	0.0012911555842479018	0.0030181086519114686	0.0017897091722595079
AT1G68800	0.012244897959183673	0.008912655971479501	0.004734057365636313
AT1G68825	0.0	0.010526315789473684	0.004694835680751174
AT1G68845	0.06989247311827956	0.0032679738562091504	0.0
AT1G69150_2	0.008403361344537815	0.008113590263691683	0.0011811023622047244
AT1G69150_1	0.0015527950310559005	0.0021929824561403508	0.0023592854735422987
AT1G69526	0.33081285444234404	0.006097560975609756	0.0028960324355632784
AT1G66300_7	0.02040816326530612	0.002336448598130841	0.002223045572434235
AT1G66310_6	0.019672131147540985	0.002336448598130841	0.002214022140221402
AT1G69940_1	0.1623529411764706	0.0889487870619946	0.011969532100108813
AT5G07410_2	0.1988472622478386	0.08991825613079019	0.01394169835234474
AT1G70030	0.0	0.004694835680751174	0.0007102272727272727
AT1G70040	0.05277777777777778	0.01293103448275862	0.003079291762894534
AT1G70170_1	0.003771551724137931	0.0061162079510703364	0.005539263603779733
AT1G70270	0.0	0.006329113924050633	0.0012919896640826874
AT1G70960_2	0.04329004329004329	0.002136752136752137	0.005865102639296188
AT1G70830	0.0032	0.0016207455429497568	0.003937007874015748
AT1G70850	0.004784688995215311	0.004297994269340974	0.003894080996884735
AT1G70860_1	0.006622516556291391	0.0	0.005691056910569106
AT1G70870	0.0	0.0	0.005825242718446602
AT1G70860_2	0.019801980198019802	0.006535947712418301	0.001451378809869376
AT1G70890	0.0	0.0031645569620253164	0.0018484288354898336
AT1G70910	0.16486486486486487	0.0	0.00819672131147541
AT1G70960_1	0.10220125786163523	0.010067114093959731	0.00436334787782626
AT1G70970	0.0013774104683195593	0.004573170731707317	0.0020383204239706482
AT1G70990	0.01699029126213592	0.0	0.0036900369003690036
AT1G71235	0.006802721088435374	0.0	0.0014958863126402393
AT1G71280	0.0	0.002932551319648094	0.004866180048661801
AT1G71320_2	0.8592592592592593	0.25757575757575757	0.01806451612903226
AT1G71370	0.8862876254180602	0.6712683347713546	0.15454983148772267
AT1G71680	0.008138351983723296	0.0012360939431396785	0.0022733013387218996
AT1G71870	0.09664582148948266	0.047752808988764044	0.0035131225459805746
AT2G14670_5	0.0045721750489875895	0.002628120893561104	0.002577319587628866
AT5G10330_2	0.0	0.0	0.003952569169960474
AT1G71930	0.0033407572383073497	0.0031847133757961785	0.002986695628563671
AT1G72460	0.034911242603550295	0.004528301886792453	0.0035714285714285713
AT1G72910_1	0.0	0.0033482142857142855	0.0038412291933418692
AT1G72910_2	0.006888633754305396	0.001349527665317139	0.004283489096573208
AT1G73440	0.02527075812274368	0.0014992503748125937	0.0023741690408357074
AT1G73630	0.0034802784222737818	0.0017574692442882249	0.0022900763358778627
AT1G73680	0.05849056603773585	0.002652519893899204	0.003152443143436163
AT1G73970	0.07737704918032787	0.0023674242424242425	0.0021419391689276026
AT1G74990	0.9322033898305084	0.5644599303135889	0.07590467784642542
AT1G75700	0.0021645021645021645	0.003472222222222222	0.0031625553447185324
AT1G75790	0.012518409425625921	0.004766444232602479	0.002347417840375587
AT1G76190	0.0	0.0	0.0015625
AT1G76250	0.004171011470281543	0.0039177277179236044	0.004349176762969867
AT1G76370	0.04824120603015075	0.005235602094240838	0.002962085308056872
AT1G76440	0.0029069767441860465	0.0026490066225165563	0.003385240352064997
AT1G76890	0.0018867924528301887	0.002554278416347382	0.002168021680216802
AT1G76930	0.0	0.003367003367003367	0.002079002079002079
AT1G77960	0.38516746411483255	0.22727272727272727	0.03038674033149171
AT1G77980	0.11788617886178862	0.043343653250773995	0.0026726057906458797
AT1G78120	0.058758314855875834	0.00392156862745098	0.005553087516659262
AT1G78160	0.15377358490566037	0.06611570247933884	0.005616763879887665
AT1G66300_6	0.018433179723502304	0.0021551724137931034	0.0020408163265306124
AT1G66310_7	0.01764705882352941	0.002079002079002079	0.0019569471624266144
AT1G78990	0.0013550135501355014	0.004893964110929853	0.004048582995951417
AT1G79170_4	0.7017543859649122	0.25	0.11392405063291139
AT1G79510	0.046849757673667204	0.004807692307692308	0.001901743264659271
AT1G79760	0.0	0.0	0.0015906680805938495
AT2G01008_1	0.06866952789699571	0.009259259259259259	0.005543237250554324
AT2G01090	0.0	0.003316749585406302	0.0030840400925212026
AT2G01310_2
AT2G01430	0.13496143958868895	0.0024509803921568627	0.006276150627615063
AT3G27040_2	0.46464646464646464	0.16611295681063123	0.01396792550439731
AT2G01790_1	0.5477178423236515	0.1776937618147448	0.016066838046272493
AT1G30060_2	0.061224489795918366	0.003067484662576687	0.0050041701417848205
AT2G01900	0.044412607449856735	0.150278293135436	0.043478260869565216
AT2G01910	0.1684729064039409	0.006531678641410843	0.004926945293917771
AT2G01918	0.184	0.13043478260869565	0.03084648493543759
AT2G01920	0.0798990748528175	0.0	0.0
AT2G01950	0.055324074074074074	0.006312769010043041	0.003016789087093389
AT2G01990	0.0498812351543943	0.028735632183908046	0.005368098159509203
AT2G02000	0.02731929425156517	0.004210526315789474	0.003835091083413231
AT2G02010	0.011086474501108648	0.002150537634408602	0.005559968228752979
AT2G05600_2	0.25675675675675674	0.031446540880503145	0.002509410288582183
AT2G02080	0.0009225092250922509	0.0010718113612004287	0.0036111947035811012
AT2G02240_1	0.06725888324873096	0.009433962264150943	0.006092254134029591
AT2G02250_2	0.08082408874801902	0.0110803324099723	0.006004366812227074
AT2G02250_1	0.007407407407407408	0.0021598272138228943	0.0028846153846153848
AT2G02240_2	0.0071174377224199285	0.0	0.0028636884306987398
AT2G02340_2	0.005405405405405406	0.003115264797507788	0.004782146652497344
AT2G02340_1	0.12716763005780346	0.053164556962025315	0.0023937761819269898
AT2G02440	0.012269938650306749	0.004962779156327543	0.00904977375565611
AT2G02490_1	0.8299595141700404	0.5838926174496645	0.01182033096926714
AT2G02493_1	0.8299595141700404	0.5838926174496645	0.01256281407035176
AT2G02493_7	0.8223350253807107	0.5932203389830508	0.013377926421404682
AT2G02493_3	0.8138528138528138	0.5738255033557047	0.013422818791946308
AT2G02493_5	0.819047619047619	0.5900383141762452	0.020134228187919462
AT2G02493_4	0.8060344827586207	0.56640625	0.014792899408284023
AT2G02493_6	0.8027522935779816	0.5934959349593496	0.011764705882352941
AT2G02490_2	0.807843137254902	0.5682656826568265	0.012552301255230125
AT2G02493_2	0.8055555555555556	0.5682656826568265	0.013054830287206266
AT2G02493_8	0.8181818181818182	0.5736434108527132	0.012084592145015106
AT2G02497	0.8846153846153846	0.43137254901960786	0.006772009029345372
AT2G02498	0.9193548387096774	0.5063291139240507	0.0029498525073746312
AT2G02500	0.4391785150078989	0.008648648648648649	0.004056246619794483
AT2G02550	0.40384615384615385	0.0958904109589041	0.005372217958557176
AT5G15690_3
AT2G02635	0.5206310679611651	0.07772020725388601	0.01129032258064516
AT2G15640_3	0.0165016501650165	0.009208103130755065	0.005667181865018032
AT2G02800	0.24769101595298068	0.006568144499178982	0.0035788024776324846
AT2G02795	0.0	0.00625	0.0023378141437755697
AT2G06904_2	0.856687898089172	0.5308641975308642	0.09508460918614021
AT5G37430_8	0.10597302504816955	0.00929368029739777	0.00495458298926507
AT5G37920_8	0.10597302504816955	0.00929368029739777	0.00495458298926507
AT2G03190_3	0.0	0.0	0.0027149321266968325
AT3G25650_2	0.0	0.0	0.0027124773960217
AT2G03160_1	0.0	0.0	0.0027124773960217
AT2G03170	0.0032948929159802307	0.00398406374501992	0.002849002849002849
AT2G03180	0.005714285714285714	0.0	0.0013123359580052493
AT2G20160_2	0.006932409012131715	0.0035460992907801418	0.0027247956403269754
AT2G03190_1	0.006932409012131715	0.0035460992907801418	0.002699055330634278
AT3G25650_3	0.005535055350553505	0.003663003663003663	0.0022900763358778627
AT2G03160_2	0.005535055350553505	0.0035460992907801418	0.0022222222222222222
AT2G03200	0.13620071684587814	0.00585480093676815	0.0030581039755351682
AT1G14110_7	0.6407407407407407	0.004132231404958678	0.002061005770816158
AT2G03250	0.19553072625698323	0.14265129682997119	0.04831516352824579
AT2G03330	0.330630068621335	0.23325635103926096	0.03982016698779704
AT2G03370	0.1049317943336831	0.0067226890756302525	0.0033783783783783786
AT2G03560_1	0.0019801980198019802	0.00546448087431694	0.005577244841048522
AT2G03565	0.0	0.0	0.0018796992481203006
AT3G42075_2	0.9061224489795918	0.5435684647302904	0.08289611752360965
AT2G03567_1	0.8928571428571429	0.5531914893617021	0.0670391061452514
AT2G13845_2	0.8928571428571429	0.5706214689265536	0.07017543859649122
AT3G42130_2	0.9105691056910569	0.5955056179775281	0.07105263157894737
AT2G14265_4	0.9027777777777778	0.5194805194805194	0.05834683954619125
AT2G03580	0.4602368866328257	0.05596107055961071	0.0029644268774703555
AT2G03821	0.9341085271317829	0.4520547945205479	0.04431314623338257
AT2G03913	0.0	0.0	0.002531645569620253
AT2G03930	0.025	0.0	0.0
AT2G19146_2	0.8959537572254336	0.4279661016949153	0.06619385342789598
AT3G29380_2	0.8721649484536083	0.2549407114624506	0.037526427061310784
AT2G04032	0.11806543385490754	0.0	0.0024896265560165973
AT2G04031_1	0.8028169014084507	0.4117647058823529	0.017278617710583154
AT2G04041_2	0.8088235294117647	0.4117647058823529	0.017977528089887642
AT2G04031_3	0.8201438848920863	0.2032967032967033	0.015513126491646777
AT2G04041_3	0.8270676691729323	0.2032967032967033	0.014705882352941176
AT2G04037_1	0.8270676691729323	0.2032967032967033	0.014760147601476014
AT2G04031_2	0.8333333333333334	0.42857142857142855	0.03375527426160337
AT5G35405_4	0.796875	0.42857142857142855	0.0335195530726257
AT2G04041_1	0.796875	0.4294478527607362	0.03404255319148936
AT2G04037_2	0.796875	0.4294478527607362	0.032577903682719546
AT2G04045	0.05217391304347826	0.0	0.0016778523489932886
AT2G04040_1	0.23118279569892472	0.003784295175023652	0.0032094142818935543
AT2G04050_3	0.25219941348973607	0.003913894324853229	0.0031410622501427754
AT2G04080_4	0.25219941348973607	0.003913894324853229	0.0031663788140472078
AT2G04050_1	0.0646900269541779	0.0038204393505253103	0.0029522275899087494
AT2G04080_3	0.06827880512091039	0.003940886699507389	0.002818489289740699
AT2G04040_2	0.06629834254143646	0.0038461538461538464	0.002788622420524261
AT2G04062	0.27848101265822783	0.01818181818181818	0.0018484288354898336
AT2G04040_3	0.2682926829268293	0.003693444136657433	0.004145077720207254
AT2G04080_2	0.2682926829268293	0.003693444136657433	0.004104669061056952
AT2G04050_2	0.25126262626262624	0.003616636528028933	0.004125212327105072
AT2G04040_4	0.06682027649769585	0.00501002004008016	0.003978779840848806
AT2G04080_1	0.06839622641509434	0.005035246727089627	0.00398406374501992
AT2G04050_4	0.07081807081807082	0.005235602094240838	0.004204035874439462
AT4G03156_4	0.8494623655913979	0.40963855421686746	0.0345821325648415
AT2G04160	0.06259314456035768	0.005467468562055768	0.006490264603095357
AT2G04170	0.004815409309791332	0.0015408320493066256	0.0033456005352960855
AT2G10625_3	0.8762645914396887	0.37664473684210525	0.042664092664092663
AT2G04190	0.24624624624624625	0.022151898734177215	0.00354924578527063
AT2G04220	0.08208092485549133	0.00906344410876133	0.004634994206257242
AT3G21340_2	0.23061224489795917	0.003067484662576687	0.0037529853292391675
AT2G04495	0.04895104895104895	0.0	0.007216494845360825
AT5G54040_7	0.062370062370062374	0.00819672131147541	0.005148005148005148
AT2G04570	0.012903225806451613	0.0	0.0026338893766461808
AT2G04675	0.29770992366412213	0.11842105263157894	0.013020833333333334
AT2G38590_2	0.8580246913580247	0.26394052044609667	0.0249728555917481
AT2G04750	0.4102209944751381	0.007275666936135812	0.0028484231943031535
AT2G04800	0.21787709497206703	0.0	0.0019175455417066154
AT2G04810_1	0.06224066390041494	0.006289308176100629	0.0047789725209080045
AT2G04810_2	0.07413509060955518	0.0	0.006783493499152063
AT2G04910_1	0.449438202247191	0.00554016620498615	0.0017513134851138354
AT2G04910_2	0.08849557522123894	0.0031746031746031746	0.0048543689320388345
AT3G22700_6	0.23333333333333334	0.005263157894736842	0.0016891891891891893
AT3G22720_5	0.23333333333333334	0.005263157894736842	0.0016891891891891893
AT3G22730_5	0.14767932489451477	0.0031545741324921135	0.001303780964797914
AT2G04920_1	0.14767932489451477	0.0030303030303030303	0.001260239445494644
AT3G22350_6	0.23333333333333334	0.005263157894736842	0.0016891891891891893
AT4G09660_7	0.8856304985337243	0.34285714285714286	0.024858264282599216
AT3G27140_1
AT2G05060_1	0.42653508771929827	0.018367346938775512	0.004931714719271623
AT2G41910_2	0.4346368715083799	0.019522776572668113	0.00448796409628723
AT2G05105	0.8524590163934426	0.5192307692307693	0.08556832694763729
AT2G05117_1	0.7164179104477612	0.3146067415730337	0.021739130434782608
AT2G05140_1	0.06097560975609756	0.002336448598130841	0.003942181340341655
AT2G05160	0.11897738446411013	0.001813236627379873	0.0032429928190873293
AT2G05320	0.3724137931034483	0.010462074978204011	0.0031847133757961785
AT2G05335	0.2074074074074074	0.102803738317757	0.03776683087027915
AT1G64295_3	0.553941908713693	0.0859538784067086	0.013385387618516454
AT1G64290_3	0.553941908713693	0.0859538784067086	0.013296398891966758
AT2G05540	0.15454545454545454	0.049707602339181284	0.09837837837837837
AT2G05600_1	0.8611111111111112	0.5978835978835979	0.09528301886792453
AT2G05632	0.005194805194805195	0.003861003861003861	0.0032808398950131233
AT2G05645	0.4149377593360996	0.008928571428571428	0.005454545454545455
AT3G30823_2	0.8446601941747572	0.5063559322033898	0.05386996904024768
AT2G05655_1	0.08900523560209424	0.0	0.00435052827843381
AT2G05752	0.9155937052932761	0.2611336032388664	0.018602728400165358
AT2G05900	0.8241758241758241	0.06486486486486487	0.006765899864682003
AT2G05915	0.8333333333333334	0.24598930481283424	0.019430051813471502
AT5G27238_2	0.8024691358024691	0.11904761904761904	0.002702702702702703
AT2G06090	0.8024691358024691	0.11904761904761904	0.00267379679144385
AT2G06095	0.8020833333333334	0.4452054794520548	0.1008610086100861
AT2G06105_1	0.8323699421965318	0.3413566739606127	0.0608878224355129
AT2G06166	0.5212765957446809	0.08641975308641975	0.006069802731411229
AT2G06255	0.10404624277456648	0.005555555555555556	0.006785934608266502
AT2G22440_2	0.9033189033189033	0.2845528455284553	0.050436854646544876
AT4G04265_5	0.7608695652173914	0.27586206896551724	0.053446940356312936
AT2G06500_1	0.8730964467005076	0.36643356643356645	0.03227771010962241
AT1G35150_2	0.8956228956228957	0.33752620545073375	0.033960720130932896
AT2G06555	0.7961165048543689	0.4560669456066946	0.10078192875760209
AT2G06570	0.8435277382645804	0.565500406834825	0.08604260089686099
AT4G08593_2	0.8425655976676385	0.2815126050420168	0.03869407496977025
AT2G06105_2	0.862280701754386	0.35341830822711473	0.06364889705882353
AT2G06845	0.8784473953013279	0.40668296658516706	0.053726169844020795
AT2G06904_1	0.8125	0.38341968911917096	0.058655221745350504
AT2G06906	0.8666666666666667	0.46308724832214765	0.0735632183908046
AT2G14390_2	0.858508604206501	0.4682274247491639	0.09081580297588507
AT2G36710_2	0.6133333333333333	0.24583333333333332	0.017777777777777778
AT2G06960	0.7286245353159851	0.06748466257668712	0.013343217197924388
AT2G06983	0.3333333333333333	0.0	0.014729950900163666
AT2G07000_1	0.8175675675675675	0.25	0.0392156862745098
AT2G07020	0.8466757123473542	0.32269503546099293	0.03795866722901729
AT2G07040	0.8574257425742574	0.29218106995884774	0.027372729598362754
AT2G07190	0.9215686274509803	0.34	0.023270846800258566
AT2G07200	0.8270440251572327	0.13157894736842105	0.010996563573883162
AT2G07215	0.9134615384615384	0.31155778894472363	0.03643724696356275
AT2G10955_2	0.8875	0.17582417582417584	0.031210986267166042
AT2G07240	0.9046021093000959	0.34631771150334756	0.03783144739064347
AT2G07280	0.858843537414966	0.49293966623876767	0.06036446469248292
AT2G07290	0.8245614035087719	0.4935064935064935	0.05253940455341506
AT2G07310	0.7962466487935657	0.2949640287769784	0.025671881267549136
AT2G07440	0.7904761904761904	0.5375939849624061	0.06848552338530067
AT1G40104_13
AT1G40104_14
AT1G40104_4
AT1G40104_5
AT1G40104_6
AT1G40104_7
AT1G40104_15
AT1G40104_16
AT1G40104_8
AT1G40104_9
AT1G40104_10
AT1G40104_1
AT1G40104_17
AT1G40104_18
AT1G40104_19
AT1G40104_20
AT1G40104_2
AT1G40104_3
AT1G40104_11
AT1G40104_12
AT2G12205_1	0.7954545454545454	0.32142857142857145	0.02197802197802198
AT3G29810_2	0.7079646017699115	0.09950248756218906	0.010027855153203343
AT2G10535	0.0	0.0	0.0
AT2G10545	0.8470948012232415	0.19246861924686193	0.03479749001711352
AT2G10550_1	0.8755186721991701	0.3007518796992481	0.02074688796680498
AT2G10553_1	0.1267605633802817	0.0	0.0020597322348094747
AT2G10556_1	0.7256637168141593	0.07142857142857142	0.007614213197969543
AT2G10556_2	0.680672268907563	0.05063291139240506	0.00966183574879227
AT2G10556_3	0.53125	0.03278688524590164	0.0029940119760479044
AT2G10602	0.7710437710437711	0.3003194888178914	0.06496062992125984
AT2G10608_1	0.8875	0.32014388489208634	0.026831785345717233
AT2G06105_3	0.7929984779299848	0.3497164461247637	0.05235940530058177
AT1G64295_4	0.8980099502487562	0.25153374233128833	0.022706630336058128
AT2G10615	0.8498498498498499	0.3884057971014493	0.06952203600248293
AT2G10625_1	0.8289992119779354	0.29838709677419356	0.031614539306846996
AT3G42075_4	0.8703703703703703	0.10416666666666667	0.03357314148681055
AT2G03567_4	0.9	0.13559322033898305	0.028528528528528527
AT2G14265_6	0.9	0.13043478260869565	0.03166666666666667
AT2G10940	0.3713768115942029	0.12880143112701253	0.01001001001001001
AT2G10950	0.306205493387589	0.025535420098846788	0.017360224661730917
AT3G30165_3	0.9294117647058824	0.4603174603174603	0.07336956521739131
AT2G10955_1	0.8379888268156425	0.3291139240506329	0.03864168618266979
AT2G10965	0.8883792048929664	0.41541755888650966	0.04596453130655085
AT2G10970	0.8633333333333333	0.21367521367521367	0.0136986301369863
AT2G10975_1	0.8364611260053619	0.2528301886792453	0.0533175355450237
AT3G29637_3	0.8364116094986808	0.26785714285714285	0.059931506849315065
AT1G36675_2	0.8386023294509152	0.2692307692307692	0.09066041422430637
AT3G29645_3	0.8205128205128205	0.2564102564102564	0.06324404761904762
AT2G12205_2	0.8488372093023255	0.352059925093633	0.06946983546617916
AT5G24480_2	0.8923444976076556	0.26046511627906976	0.015321154979375369
AT3G43870_13	0.5084745762711864	0.10270270270270271	0.012658227848101266
AT4G04265_4	0.7037037037037037	0.34273318872017355	0.03997243280496209
AT4G07445_7	0.8896551724137931	0.2708333333333333	0.0453257790368272
AT2G11462	0.844559585492228	0.29120879120879123	0.051666666666666666
AT2G11520	0.4912891986062718	0.08309726156751653	0.004161191414805081
AT2G11522	0.8619631901840491	0.2868020304568528	0.027522935779816515
AT2G22440_3	0.8873239436619719	0.33421052631578946	0.040958605664488015
AT2G14265_3	0.8709677419354839	0.3008130081300813	0.048582995951417005
AT2G11620_1	0.8211586901763224	0.33689024390243905	0.04663023679417122
AT3G45800_2	0.8029197080291971	0.32679738562091504	0.05336297943301834
AT2G11623_1	0.8444444444444444	0.4117647058823529	0.05781865965834428
AT2G11626	0.8682008368200836	0.2628398791540785	0.025932953826691967
AT2G11810	0.23851590106007067	0.018480492813141684	0.006869901245169601
AT2G10625_2	0.8651597817614964	0.2764976958525346	0.021503131524008352
AT2G11815	0.31736526946107785	0.021367521367521368	0.01678183613030602
AT2G11851	0.8397328881469115	0.24873949579831933	0.0219526285384171
AT3G42940_2	0.86	0.27488151658767773	0.020969855832241154
AT2G22440_4	0.8448928121059268	0.33279483037156704	0.029770992366412213
AT4G07445_8	0.941747572815534	0.32575757575757575	0.03691275167785235
AT3G43153_3	0.8326996197718631	0.3050847457627119	0.10497237569060773
AT2G12935_1	0.8888888888888888	0.19753086419753085	0.00966183574879227
AT2G12940_1	0.8730650154798761	0.22433460076045628	0.018484288354898338
AT2G12900_2	0.8859934853420195	0.22433460076045628	0.0186219739292365
AT2G13150_2	0.8862745098039215	0.23853211009174313	0.02024584237165582
AT2G12945	0.9061224489795918	0.23741007194244604	0.022988505747126436
AT2G13100	0.37915936952714535	0.006188118811881188	0.004826254826254826
AT2G13105_1	0.7596153846153846	0.11811023622047244	0.017266187050359712
AT3G24700_3	0.20906801007556675	0.0	0.001990049751243781
AT3G17265_3	0.20906801007556675	0.0	0.001962708537782139
AT3G30730_2	0.8455284552845529	0.2391304347826087	0.010869565217391304
AT2G12940_3	0.9060773480662984	0.18061674008810572	0.010046367851622875
AT2G12900_1	0.9060773480662984	0.17105263157894737	0.009592326139088728
AT2G12935_2	0.9277777777777778	0.21140939597315436	0.019133937562940583
AT2G12940_2	0.8664688427299704	0.1853146853146853	0.01259748050389922
AT2G13150_1	0.8835341365461847	0.203125	0.011904761904761904
AT5G45570_4	0.8808395396073121	0.3492822966507177	0.0593656817565736
AT4G08430_3	0.8277511961722488	0.3380952380952381	0.056350829356964324
AT5G28810_2	0.8757297748123436	0.33998825601879035	0.060906515580736544
AT2G13350	0.21473354231974923	0.0	0.003998667110963012
AT2G13360	0.20911949685534592	0.025899280575539568	0.004156563907170073
AT5G35375_2	0.935064935064935	0.5316455696202531	0.0751592356687898
AT2G13430	0.9333333333333333	0.21835443037974683	0.022568093385214007
AT2G13500	0.7692307692307693	0.5678466076696165	0.09914361001317523
AT2G13510	0.8659217877094972	0.5163043478260869	0.07836696386672924
AT5G27310_3	0.8666666666666667	0.5865384615384616	0.10267379679144385
AT2G27800_2	0.8905660377358491	0.4598337950138504	0.07862679955703211
AT2G13720	0.8873239436619719	0.2	0.021844660194174758
AT5G27606_2	0.8940092165898618	0.3629764065335753	0.037487828627069134
AT2G13820	0.34782608695652173	0.06490384615384616	0.039511494252873564
AT3G42075_3	0.9120879120879121	0.3551020408163265	0.061192873741285826
AT2G03567_2	0.9047619047619048	0.37373737373737376	0.05959684487291849
AT2G13845_1	0.9047619047619048	0.36813186813186816	0.06238361266294227
AT3G42130_3	0.9142857142857143	0.2558139534883721	0.04451510333863275
AT2G14265_7	0.9027027027027027	0.4153846153846154	0.06497797356828194
AT1G53340_6	0.00667779632721202	0.0	0.0028618152085036794
AT5G02350_6	0.0057553956834532375	0.0	0.002625656414103526
AT2G13900_1	0.0057553956834532375	0.0	0.0030245746691871457
AT5G55800_10	0.009478672985781991	0.0	0.004161712247324614
AT2G13905_1	0.021052631578947368	0.0	0.003766478342749529
AT1G53340_5	0.05956112852664577	0.003683241252302026	0.0021937842778793418
AT5G02350_8	0.06417112299465241	0.00408997955010225	0.002365930599369085
AT2G13900_3	0.06041335453100159	0.003780718336483932	0.002250562640660165
AT1G79170_5	0.9578947368421052	0.18	0.07339449541284404
AT4G07350_3	0.776595744680851	0.32532347504621073	0.042778288868445265
AT2G18938	0.08185053380782918	0.00411522633744856	0.00823529411764706
AT2G14095	0.38028169014084506	0.0	0.003137254901960784
AT2G14247	0.5545171339563862	0.0429042904290429	0.007792207792207792
AT2G14265_1	0.9215686274509803	0.7410714285714286	0.28874734607218683
AT2G03567_3	0.9230769230769231	0.7410714285714286	0.2232620320855615
AT1G29620_4	0.94375	0.46218487394957986	0.08915304606240713
AT3G27503_2	0.047619047619047616	0.0	0.0
AT2G14288	0.007518796992481203	0.0	0.003601440576230492
AT2G14290	0.14111498257839722	0.005865102639296188	0.0041753653444676405
AT2G14510_2	0.3684913217623498	0.02627511591962906	0.004773939904521202
AT2G14510_1	0.39421813403416556	0.022222222222222223	0.006740914419695193
AT2G14540_1	0.7815126050420168	0.1417624521072797	0.01113013698630137
AT1G62170	0.7795992714025501	0.1402061855670103	0.008735632183908045
AT2G14670_1	0.17215428033866415	0.02891566265060241	0.006544953496383052
AT5G43610_4	0.1450827653359299	0.003816793893129771	0.0027359781121751026
AT1G66570_4	0.1450827653359299	0.003816793893129771	0.0027359781121751026
AT5G06170_4	0.14060963618485742	0.0038560411311053984	0.0029357798165137615
AT2G14755	0.7520325203252033	0.20634920634920634	0.004985044865403789
AT2G14810	0.08045977011494253	0.02857142857142857	0.01020408163265306
AT2G14820	0.3786488740617181	0.012813667912439935	0.0032921810699588477
AT2G14960	0.08176739461655663	0.0037425149700598802	0.003201024327784891
AT2G15025	0.8935643564356436	0.041666666666666664	0.006583760058522311
AT2G15042_1	0.1751412429378531	0.02127659574468085	0.0030994646379261764
AT2G15042_2	0.0640495867768595	0.0	0.002469898116702686
AT2G15110	0.8552036199095022	0.45004945598417406	0.08309636650868879
AT2G15220	0.004895960832313341	0.0	0.005138086062941554
AT2G15260	0.04701627486437613	0.0033613445378151263	0.004143237644273453
AT2G14265_5	0.8609625668449198	0.6979166666666666	0.14156626506024098
AT2G15340	0.41237113402061853	0.16	0.14385964912280702
AT2G15370_2	0.13829787234042554	0.0038910505836575876	0.004550227511375569
AT2G15390_3	0.13636363636363635	0.003838771593090211	0.004447485460143688
AT2G15350_1	0.13953488372093023	0.003929273084479371	0.004311893639956881
AT1G14080_6	0.13829787234042554	0.003929273084479371	0.0046132008516678496
AT1G14100_5	0.14744801512287334	0.004048582995951417	0.004528301886792453
AT1G14110_6	0.1511627906976744	0.004158004158004158	0.0047169811320754715
AT2G15360_1	0.025252525252525252	0.006578947368421052	0.0027472527472527475
AT2G15390_2	0.12164073550212164	0.0045871559633027525	0.0028635062042634426
AT2G15370_1	0.12164073550212164	0.0045871559633027525	0.0029249268768280793
AT1G14080_7	0.12427745664739884	0.0046439628482972135	0.0023411371237458192
AT2G15350_2	0.12427745664739884	0.0046439628482972135	0.0023411371237458192
AT1G14100_6	0.11343283582089553	0.0049833887043189366	0.0025252525252525255
AT2G15390_1	0.1162046908315565	0.005995203836930456	0.005235602094240838
AT2G15370_3	0.1162046908315565	0.005995203836930456	0.005251850083552161
AT1G14080_5	0.11695278969957082	0.006038647342995169	0.005296100144439095
AT2G15350_3	0.11695278969957082	0.006038647342995169	0.005341102209274096
AT1G14110_5	0.13506815365551425	0.00715307582260372	0.0044004400440044
AT2G15360_2	0.06363636363636363	0.0	0.0038684719535783366
AT2G26620_7	0.8181818181818182	0.21052631578947367	0.020491803278688523
AT2G40310_8	0.8169014084507042	0.21052631578947367	0.02100840336134454
AT4G13760_2	0.8169014084507042	0.21052631578947367	0.022321428571428572
AT1G43080_6	0.8571428571428571	0.058823529411764705	0.0
AT2G26620_5	0.7142857142857143	0.14285714285714285	0.0
AT2G40310_4	0.7142857142857143	0.14285714285714285	0.0
AT1G43080_4
AT4G13760_8
AT2G26620_3	0.8679245283018868	0.09090909090909091	0.017241379310344827
AT2G40310_6	0.86	0.09090909090909091	0.01935483870967742
AT1G43080_7	0.8125	0.0	0.01694915254237288
AT4G13760_6	0.8125	0.0	0.01694915254237288
AT2G26620_2	0.8863636363636364	0.25	0.007352941176470588
AT2G40310_2	0.8863636363636364	0.25	0.007352941176470588
AT1G43080_3
AT4G13760_5
AT2G26620_4
AT2G40310_5
AT1G43080_5
AT4G13760_7
AT2G26620_6	0.8166666666666667	0.28205128205128205	0.014577259475218658
AT2G40310_7	0.8166666666666667	0.28205128205128205	0.014577259475218658
AT1G43080_8	0.8166666666666667	0.28205128205128205	0.014577259475218658
AT4G13760_9	0.8166666666666667	0.28205128205128205	0.014577259475218658
AT2G15640_1	0.10852713178294573	0.004106776180698152	0.002631578947368421
AT2G15640_4	0.0048543689320388345	0.011049723756906077	0.0
AT2G18490_3	0.0047169811320754715	0.0	0.001520912547528517
AT5G42640_4	0.00558659217877095	0.0	0.001893939393939394
AT3G43480_3	0.8995215311004785	0.23076923076923078	0.025404157043879907
AT2G15780	0.587991718426501	0.0676056338028169	0.005566801619433198
AT2G15880	0.3112491373360939	0.008744534665833853	0.003761283851554664
AT2G16015	0.5643564356435643	0.3076923076923077	0.024539877300613498
AT2G16018	0.891640866873065	0.38704318936877075	0.07927021075810003
AT2G16020	0.8797814207650273	0.2706766917293233	0.0387243735763098
AT2G16030	0.8983050847457628	0.48467966573816157	0.07669616519174041
AT4G26730_2	0.8994413407821229	0.45454545454545453	0.07269789983844911
AT2G16040_1	0.8831460674157303	0.2887323943661972	0.03240529438612506
AT1G27870_2	0.9102564102564102	0.7916666666666666	0.3202054794520548
AT2G15640_5	0.0	0.0	0.0
AT2G16230	0.09498207885304659	0.0020060180541624875	0.00406393931183961
AT2G16300_1	0.18251928020565553	0.007677543186180422	0.004594180704441042
AT2G16290_1	0.18251928020565553	0.007677543186180422	0.004622496147919877
AT2G16340	0.006896551724137931	0.0	0.005235602094240838
AT2G16365	0.047493403693931395	0.005823627287853577	0.0026476578411405295
AT2G16360	0.0	0.008547008547008548	0.007183908045977011
AT2G16290_2	0.26865671641791045	0.0024096385542168677	0.004430379746835443
AT2G16300_2	0.26865671641791045	0.004750593824228029	0.004305043050430504
AT2G16290_3	0.12876712328767123	0.006993006993006993	0.0029607698001480384
AT2G16300_3	0.12876712328767123	0.006993006993006993	0.0029069767441860465
AT2G15640_2	0.011088709677419355	0.0014326647564469914	0.0032981530343007917
AT2G16490	0.5073170731707317	0.10247349823321555	0.007638888888888889
AT2G16505	0.16793893129770993	0.052083333333333336	0.0350109409190372
AT2G16620_1	0.8373983739837398	0.13513513513513514	0.0149812734082397
AT3G23650_2	0.8771929824561403	0.15	0.018963337547408345
AT2G16676_1	0.8656195462478184	0.6251378169790518	0.145947426067908
AT2G16730	0.07136404697380307	0.007866273352999017	0.0032648357979642786
AT2G16960	0.009380863039399626	0.008695652173913044	0.005315110098709187
AT2G17305	0.08353808353808354	0.006153846153846154	0.002211166390270868
AT2G17470	0.06159420289855073	0.006550218340611353	0.0064969271290605795
AT4G35710_3	0.0011933174224343676	0.008547008547008548	0.0049261083743842365
AT4G35690_3	0.0011933174224343676	0.008403361344537815	0.004801097393689987
AT2G17690	0.06981818181818182	0.022508038585209004	0.004592422502870264
AT2G17740_1	0.09935897435897435	0.0033783783783783786	0.003720238095238095
AT4G09545_2	0.8850574712643678	0.5	0.13470319634703196
AT2G18130	0.3264033264033264	0.06687898089171974	0.016666666666666666
AT2G18190_1	0.17253044654939106	0.0010111223458038423	0.003909774436090226
AT2G18193_2	0.18292682926829268	0.001059322033898305	0.0035959463877084014
AT2G18193_1	0.08275058275058275	0.0034458993797381117	0.00448556209700028
AT2G18190_2	0.08695652173913043	0.00306044376434583	0.004668222740913638
AT2G18320	0.15441176470588236	0.011673151750972763	0.0195578231292517
AT2G18360	0.07275541795665634	0.015151515151515152	0.005766458433445459
AT2G18480	0.08873056994818652	0.02869757174392936	0.059777424483306835
AT2G18490_1	0.0049504950495049506	0.007936507936507936	0.0023752969121140144
AT5G42640_3	0.005681818181818182	0.007936507936507936	0.0027347310847766638
AT2G18490_2	0.0	0.0	0.004081632653061225
AT2G18530_1	0.7091633466135459	0.3426791277258567	0.015373352855051245
AT3G46160_2	0.7379032258064516	0.33045977011494254	0.01628423390081421
AT5G24480_3	0.7962962962962963	0.23076923076923078	0.05084745762711865
AT2G18640	0.03972257250945776	0.0023446658851113715	0.00423728813559322
AT2G18690_2	0.01694915254237288	0.0	0.002129925452609159
AT2G18690_1	0.28166351606805295	0.008210180623973728	0.004032258064516129
AT1G20400_2	0.9296482412060302	0.4955357142857143	0.09090909090909091
AT2G18800	0.1774193548387097	0.004901960784313725	0.0032637075718015664
AT2G18830	0.0	0.0	0.0
AT2G18880	0.1513353115727003	0.011383039271485486	0.005912040374909878
AT2G18980	0.14389359129383314	0.025041736227045076	0.02284781721746226
AT2G19000	0.06521739130434782	0.0	0.004497751124437781
AT2G19070	0.19236526946107785	0.005681818181818182	0.003202846975088968
AT2G19146_1	0.17391304347826086	0.004081632653061225	0.006756756756756757
AT2G19220_1	0.11637080867850098	0.010548523206751054	0.0022904260192395786
AT2G19290	0.2905027932960894	0.07746478873239436	0.009523809523809525
AT2G19300	0.9130434782608695	0.03529411764705882	0.01282051282051282
AT2G19420	0.0953757225433526	0.05325443786982249	0.004964147821290678
AT2G19440	0.023195876288659795	0.007662835249042145	0.003664793549963352
AT4G08800_2	0.3426294820717131	0.0037974683544303796	0.004161331626120359
AT2G19600	0.39452843772498203	0.0030877812086457872	0.003365260160497023
AT4G04030_3	0.8918918918918919	0.5789473684210527	0.30851063829787234
AT2G19960_1	0.0	0.0	0.0
AT2G20160_1	0.0	0.0041841004184100415	0.0024937655860349127
AT2G03190_2	0.0	0.0041841004184100415	0.0025974025974025974
AT2G20570	0.002336448598130841	0.0044742729306487695	0.0033632286995515697
AT4G00416_2	0.9032258064516129	0.37410071942446044	0.03650442477876106
AT2G20950	0.06943105110896818	0.01761846901579587	0.023891569032850907
AT2G21140	0.004746835443037975	0.005319148936170213	0.0034737299174989146
AT2G21550	0.0457516339869281	0.0183982683982684	0.007061503416856492
AT2G21610	0.06235565819861432	0.04421768707482993	0.004250151791135397
AT2G21655_1	0.7368421052631579	0.26744186046511625	0.018518518518518517
AT2G21727_2	0.7368421052631579	0.26744186046511625	0.0199203187250996
AT2G21655_2	0.5652173913043478	0.08695652173913043	0.0037735849056603774
AT2G21727_1	0.5875706214689266	0.08695652173913043	0.0038314176245210726
AT2G22050	0.32421340629274964	0.07633587786259542	0.02403495994173343
AT2G22180	0.02485089463220676	0.0034129692832764505	0.00408371618172537
AT2G22330	0.0026327336551118913	0.0008417508417508417	0.0028511689792815056
AT2G22440_1	0.9156626506024096	0.7426900584795322	0.16858037578288101
AT2G22760	0.05639913232104121	0.0033112582781456954	0.0031446540880503146
AT2G22770	0.0	0.002325581395348837	0.005275498241500586
AT2G22930_1	0.004622496147919877	0.003067484662576687	0.0038898862956313583
AT4G09500_2	0.004709576138147566	0.003188097768331562	0.003669112741827885
AT5G53990_5	0.0048	0.0032017075773745998	0.0037684138403562863
AT5G54010_3	0.0048543689320388345	0.0032017075773745998	0.0038474991255683807
AT2G22940	0.6709183673469388	0.1606714628297362	0.020939445387662705
AT2G22950_1	0.20398671096345514	0.004781829049611476	0.0029171528588098016
AT2G23030	0.15311004784688995	0.01532567049808429	0.006607929515418502
AT2G23148_2	0.7160493827160493	0.27419354838709675	0.06006006006006006
AT2G23142_1	0.7435897435897436	0.27419354838709675	0.06050955414012739
AT2G23148_1	0.30120481927710846	0.1206896551724138	0.05385996409335727
AT2G23142_2	0.30120481927710846	0.1206896551724138	0.06976744186046512
AT2G15640_6	0.021493212669683258	0.003780718336483932	0.004686834256497656
AT2G23210	0.008792225821378992	0.004922067268252666	0.0024443901246638962
AT2G23220	0.029322548028311426	0.004143646408839779	0.004396482813749001
AT2G23400	0.2757847533632287	0.008287292817679558	0.005221932114882507
AT2G23410	0.02512562814070352	0.0	0.005732484076433121
AT2G23440	0.0	0.003355704697986577	0.0013736263736263737
AT2G23630	0.35625704622322435	0.10237203495630462	0.00870942201108472
AT2G23800	0.23996350364963503	0.004338394793926247	0.004120313143798929
AT2G23834	0.17204301075268819	0.0	0.004975124378109453
AT2G24205	0.3614457831325301	0.0	0.008
AT2G24210	0.12467532467532468	0.045454545454545456	0.010362694300518135
AT2G24260	0.008203445447087777	0.007331378299120235	0.005308289097590854
AT2G24340	0.7120280948200176	0.30341113105924594	0.05785413744740533
AT2G24370_1	0.12325752017608217	0.0028501628664495114	0.002959375840731773
AT2G24510_1	0.0	0.003787878787878788	0.0028929604628736743
AT2G24560_1	0.08907363420427554	0.02127659574468085	0.0026748184944593045
AT2G31540_3	0.09410288582183186	0.023636363636363636	0.0030198446937014668
AT2G31550_3	0.09410288582183186	0.023636363636363636	0.003025064822817632
AT2G24615	0.13157894736842105	0.0	0.0048543689320388345
AT2G24720_2	0.17172897196261683	0.0050150451354062184	0.005054945054945055
AT2G24710	0.14454277286135694	0.004608294930875576	0.00477516912057302
AT2G24720_4	0.19186652763295098	0.012320328542094456	0.004834980029430313
AT2G24720_1	0.25851938895417154	0.05337781484570475	0.0055248618784530384
AT2G24720_3	0.0048721071863581	0.005708848715509039	0.0016587186398507154
AT2G24870_1	0.8536585365853658	0.2692307692307692	0.028846153846153848
AT2G24870_2	0.8194444444444444	0.3484848484848485	0.08149405772495756
AT2G24945	0.002386634844868735	0.015100671140939598	0.002553191489361702
AT3G26800_2	0.008264462809917356	0.007042253521126761	0.0025031289111389237
AT5G06640_8	0.7631578947368421	0.22580645161290322	0.023376623376623377
AT5G06630_20	0.7444444444444445	0.1875	0.024024024024024024
AT2G24980_1	0.7606837606837606	0.2153846153846154	0.020930232558139535
AT5G35190_7	0.7441860465116279	0.1590909090909091	0.024475524475524476
AT2G24980_3	0.8023255813953488	0.29411764705882354	0.03571428571428571
AT5G06640_9	0.7659574468085106	0.24489795918367346	0.02456140350877193
AT2G24980_2	0.7638888888888888	0.3055555555555556	0.03305785123966942
AT4G08395_20	0.7894736842105263	0.45454545454545453	0.017241379310344827
AT4G08395_19	0.7804878048780488	0.5	0.017241379310344827
AT5G35190_6	0.8	0.3333333333333333	0.008130081300813009
AT2G25050	0.60625	0.00503989920201596	0.005051112447384245
AT2G25090	0.051256776737309016	0.0030181086519114686	0.002874389192296637
AT2G07810_11	0.9864864864864865	0.7945205479452054	0.16666666666666666
AT2G25160	0.17290192113245703	0.07320261437908497	0.013806172171088251
AT2G25240_2	0.008746355685131196	0.0	0.0035566093657379964
AT2G25240_1	0.029644268774703556	0.009398496240601503	0.006172839506172839
AT2G25260	0.005547850208044383	0.0016806722689075631	0.004651162790697674
AT2G25270	0.5243619489559165	0.031443298969072164	0.013074269112039223
AT2G25370	0.001303780964797914	0.002509410288582183	0.004333333333333333
AT2G25410	0.3392630241423126	0.1935483870967742	0.01912568306010929
AT2G25409	0.002136752136752137	0.0	0.005273566249176005
AT2G25510	0.00819672131147541	0.0	0.005865102639296188
AT2G25630_1	0.06095791001451379	0.0	0.0029996250468691415
AT5G44640_3	0.06095791001451379	0.0	0.0033259423503325942
AT5G42260_3	0.06140350877192982	0.0	0.0029996250468691415
AT2G25650	0.1430260047281324	0.0036003600360036	0.0031236055332440876
AT2G25680	0.08255451713395638	0.0031397174254317113	0.0038101835815725666
AT2G25820	0.0017301038062283738	0.0	0.003536067892503536
AT2G26120_1	0.7222222222222222	0.0	0.0
AT2G26340	0.18888888888888888	0.07988165680473373	0.02075765438505449
AT2G26350	0.3062360801781737	0.03225806451612903	0.007819287576020852
AT2G26450	0.0017191977077363897	0.0006756756756756757	0.003147128245476003
AT2G26620_1	0.8587301587301587	0.3341708542713568	0.04248975027953783
AT4G13760_4	0.8571428571428571	0.3423180592991914	0.04329004329004329
AT1G43080_9	0.8571428571428571	0.3422459893048128	0.04323899371069182
AT2G40310_3	0.8569105691056911	0.33676092544987146	0.04236006051437216
AT5G47990_4	0.0	0.0	0.0037067545304777594
AT5G47990_3	0.022197558268590455	0.0024906600249066002	0.005637331663012841
AT3G20950_11	0.022988505747126436	0.0025806451612903226	0.005905511811023622
AT2G27070_1	0.06707946336429309	0.014285714285714285	0.010986136541982735
AT2G27145	0.21212121212121213	0.022222222222222223	0.008968609865470852
AT2G27229	0.0	0.0	0.0
AT2G27300	0.07465825446898001	0.0	0.0027210884353741495
AT2G27315	0.42953020134228187	0.012345679012345678	0.001692047377326565
AT2G27320	0.004	0.006042296072507553	0.002036659877800407
AT2G27380_1	0.4155339805825243	0.3566289825282631	0.039770004791566844
AT2G27380_3	0.43564356435643564	0.3852040816326531	0.04
AT2G27380_2	0.519893899204244	0.40775558166862513	0.0520471894517696
AT2G27520	0.02142857142857143	0.0035211267605633804	0.0032485110990795887
AT2G27740	0.2581967213114754	0.014018691588785047	0.002509410288582183
AT2G27750	0.0026246719160104987	0.0035842293906810036	0.003386004514672686
AT5G27310_2	0.003048780487804878	0.0	0.0028222013170272815
AT2G27790	0.1239067055393586	0.003243243243243243	0.002570694087403599
AT2G27800_1	0.1476608187134503	0.002352941176470588	0.004113533525298231
AT2G28340	0.5433526011560693	0.3268608414239482	0.025
AT2G28640	0.14667817083692838	0.024217961654894045	0.006883200688320069
AT2G28780	0.01867816091954023	0.003289473684210526	0.003467153284671533
AT2G28810	0.028985507246376812	0.010526315789473684	0.002824858757062147
AT2G28860_2	0.0035294117647058825	0.004454342984409799	0.002682403433476395
AT2G28860_1	0.03804737975592247	0.00141643059490085	0.004263693014102984
AT2G29060	0.11667810569663692	0.002346041055718475	0.0022950135614437724
AT2G29120	0.1	0.002533783783783784	0.00305024883608926
AT2G29250_2	0.00980392156862745	0.0050323508267433505	0.002950940612320177
AT2G29250_1	0.00156128024980484	0.00550314465408805	0.003527336860670194
AT2G29600_1	0.0027835768963117608	0.002232142857142857	0.0020429009193054137
AT2G29605_1	0.9135802469135802	0.632	0.06887052341597796
AT2G11623_2	0.96875	0.581081081081081	0.07142857142857142
AT2G29680	0.0784313725490196	0.0035481963335304554	0.0031232776042623553
AT2G29600_2	0.001444043321299639	0.0014947683109118087	0.002987303958177745
AT2G29810	0.003720238095238095	0.007317073170731708	0.0047169811320754715
AT2G29605_2	0.9230769230769231	0.4863013698630137	0.08158508158508158
AT2G11623_3	0.918918918918919	0.5087719298245614	0.05921052631578947
AT2G14265_2	0.9130434782608695	0.75	0.22418879056047197
AT2G03567_5	0.8947368421052632	0.8	0.19741100323624594
AT3G27140_2	0.08883553421368548	0.005221932114882507	0.0015698587127158557
AT2G30210	0.029542097488921712	0.00589622641509434	0.008867807795421737
AT2G31550_4	0.04340425531914894	0.0023391812865497076	0.0063608972212922665
AT2G31540_4	0.042677824267782424	0.0022753128555176336	0.006099518459069021
AT2G13900_2	0.009398496240601503	0.0	0.003380009657170449
AT5G02350_7	0.0108499095840868	0.0	0.0032879286049788633
AT2G30575	0.3861236802413273	0.0055359838953195776	0.0036132140399174123
AT2G30615	0.7806267806267806	0.08141592920353982	0.007681228996639462
AT2G30730_1	0.6956521739130435	0.3075313807531381	0.039077764751856196
AT2G30730_2	0.35784313725490197	0.005488474204171241	0.003206270039187745
AT2G30900	0.02239448751076658	0.0021482277121374865	0.0041412911084043845
AT2G30920	0.22905525846702318	0.042473919523099854	0.012904636920384951
AT2G30942	0.003389830508474576	0.0	0.00435052827843381
AT2G31085	0.0049504950495049506	0.0	0.00129366106080207
AT2G31141	0.8279569892473119	0.5971428571428572	0.14552736982643524
AT2G31150	0.8434065934065934	0.6351963746223565	0.12790407194604048
AT2G31335	0.005917159763313609	0.0	0.004860267314702308
AT2G31540_1	0.003484320557491289	0.009523809523809525	0.003289473684210526
AT2G31550_2	0.003952569169960474	0.012121212121212121	0.0024509803921568627
AT2G24560_3	0.0045045045045045045	0.011695906432748537	0.0
AT2G31540_2	0.0033783783783783786	0.0	0.006696428571428571
AT2G31550_1	0.0033783783783783786	0.0	0.00819672131147541
AT2G24560_2	0.0035211267605633804	0.0	0.0035587188612099642
AT2G26120_2	0.008908685968819599	0.0	0.0
AT2G31690_1	0.004291845493562232	0.0	0.003148366784730421
AT2G31700	0.6387096774193548	0.06486486486486487	0.016022620169651274
AT2G31800	0.024124513618677044	0.003777148253068933	0.002355460385438972
AT2G31865	0.19540229885057472	0.00199203187250996	0.002716336825766395
AT2G31945	0.0049261083743842365	0.006666666666666667	0.001644736842105263
AT2G32150	0.00125	0.0	0.004689331770222743
AT2G32320	0.448	0.000676132521974307	0.004656216048424647
AT2G32540	0.08607863974495218	0.007936507936507936	0.004160280271513028
AT3G24900_4	0.001567398119122257	0.00597609561752988	0.002704652001442481
AT5G27170_3	0.8605769230769231	0.6012024048096193	0.15966386554621848
AT4G07524_5	0.8780487804878049	0.36363636363636365	0.23076923076923078
AT2G32890	0.005249343832020997	0.0015822784810126582	0.0018450184501845018
AT2G32990	0.0669260700389105	0.0	0.003800058462437884
AT3G24900_5	0.022095509622238062	0.0018951358180669614	0.0037326697476004265
AT3G24900_7	0.2682926829268293	0.0027198549410698096	0.0028544243577545195
AT3G24900_6	0.18003273322422259	0.002036659877800407	0.003548319766228345
AT2G34110	0.1196186073389194	0.008890163464295957	0.011171563293434893
AT2G34080	0.011535688536409516	0.00709849157054126	0.004055766793409379
AT2G41920_2	0.8140845070422535	0.1536926147704591	0.015346534653465346
AT5G27790_2	0.8165007112375533	0.15324165029469547	0.015670910871694418
AT2G34290_1	0.8234375	0.16628175519630484	0.013929193267556587
AT2G34320_1	0.8157894736842105	0.6829268292682927	0.3882978723404255
AT2G34430	0.22975077881619937	0.01365546218487395	0.0014667057788207685
AT2G28860_4	0.0010770059235325794	0.0009615384615384616	0.0020473822755191578
AT2G28860_3	0.01301720130172013	0.003215434083601286	0.0034791252485089465
AT2G34530	0.44878048780487806	0.0035335689045936395	0.001985440105890139
AT2G34610	0.0081374321880651	0.0021141649048625794	0.003964757709251102
AT2G34910	0.09970384995064166	0.003875968992248062	0.0031065548306927616
AT2G35215	0.0028653295128939827	0.0018832391713747645	0.0013183915622940012
AT2G35250	0.06050955414012739	0.0	0.0024906600249066002
AT1G31450_2	0.007756948933419522	0.0025380710659898475	0.0016291951775822744
AT2G35930	0.00205761316872428	0.0026362038664323375	0.0038250059765718384
AT2G35935	0.002548853016142736	0.002333722287047841	0.003756830601092896
AT2G36100	0.017361111111111112	0.0	0.0037002775208140612
AT2G36180_1	0.6139705882352942	0.22826086956521738	0.02638888888888889
AT5G17470_2	0.7094017094017094	0.22826086956521738	0.03333333333333333
AT2G36450	0.015748031496062992	0.002849002849002849	0.0017543859649122807
AT2G36560	0.006033182503770739	0.0	0.003648610721302273
AT2G36710_1	0.5257731958762887	0.2802547770700637	0.03229398663697105
AT2G36750_1	0.42473118279569894	0.1859557867360208	0.015934065934065933
AT2G36790_6	0.45863570391872277	0.19508867667121418	0.016491327836224055
AT2G36790_5	0.10944206008583691	0.008347245409015025	0.004069175991861648
AT2G36750_2	0.10805084745762712	0.008264462809917356	0.004028197381671702
AT2G36790_4	0.0045045045045045045	0.005	0.0021921812203142127
AT2G36750_4	0.004901960784313725	0.005154639175257732	0.002337358784573432
AT2G36790_3	0.01680672268907563	0.002053388090349076	0.004103405826836274
AT2G36750_5	0.018691588785046728	0.002386634844868735	0.004340277777777778
AT2G36790_1	0.03558718861209965	0.00411522633744856	0.00351288056206089
AT2G36750_6	0.0380952380952381	0.004155124653739612	0.0033444816053511705
AT2G36790_2	0.011532125205930808	0.012121212121212121	0.008638065073423552
AT2G36750_3	0.0034904013961605585	0.012618296529968454	0.008854961832061069
AT2G36815	0.0027247956403269754	0.0026666666666666666	0.0014695077149155032
AT2G37370	0.07911392405063292	0.004171632896305125	0.003206997084548105
AT2G37430	0.006230529595015576	0.0072992700729927005	0.002699055330634278
AT2G37585	0.23692992213570635	0.051675977653631286	0.005873261205564142
AT2G05140_2	0.732620320855615	0.01016260162601626	0.0037230081906180195
AT2G37700	0.027	0.0	0.003981623277182236
AT2G37720	0.6794326241134752	0.42048517520215634	0.05417495029821073
AT2G37810	0.058935361216730035	0.00597609561752988	0.002871912693854107
AT2G37925	0.03650793650793651	0.004761904761904762	0.0027100271002710027
AT2G38080	0.0042643923240938165	0.005537974683544304	0.0032737345756736337
AT2G38170	0.026262626262626262	0.00078003120124805	0.0038483740619588225
AT2G38220_3	0.5143805309734514	0.03408146300914381	0.004005059021922428
AT2G38195_1	0.6698113207547169	0.3238095238095238	0.09322602280348759
AT2G38220_2	0.7682119205298014	0.4824120603015075	0.15446224256292906
AT2G38195_2	0.8706896551724138	0.5673469387755102	0.12327506899724011
AT2G38220_1	0.8865979381443299	0.5956521739130435	0.14052287581699346
AT2G38255	0.264	0.05263157894736842	0.014992503748125937
AT2G38270	0.1090686274509804	0.029609690444145357	0.002786809103576405
AT2G38590_1	0.007952286282306162	0.003003003003003003	0.00408997955010225
AT5G41500_5	0.006160164271047228	0.003134796238244514	0.00423728813559322
AT5G41510_5	0.006160164271047228	0.003134796238244514	0.00423728813559322
AT3G22940_4	0.006355932203389831	0.003134796238244514	0.0038398244651673065
AT2G38940	0.11770524233432245	0.003939592908732764	0.004027885360185902
AT2G39160	0.788235294117647	0.2459016393442623	0.00684931506849315
AT2G39640	0.0035460992907801418	0.006015037593984963	0.004122497055359246
AT2G26620_8	0.8368983957219251	0.42045454545454547	0.06460481099656358
AT2G40310_1	0.8567493112947658	0.42045454545454547	0.06527777777777778
AT4G13760_3	0.8658536585365854	0.42	0.06920684292379471
AT1G43080_10	0.8658536585365854	0.42	0.06920684292379471
AT2G40470	0.0914826498422713	0.0056179775280898875	0.003043478260869565
AT2G40710_1	0.11835748792270531	0.010309278350515464	0.0034438226431338786
AT2G40740	0.002509410288582183	0.009887005649717515	0.003298774740810556
AT2G40745	0.0136986301369863	0.0	0.00303951367781155
AT2G40910	0.046296296296296294	0.001584786053882726	0.0012091898428053204
AT2G41260	0.0	0.0	0.0037593984962406013
AT2G41280	0.004366812227074236	0.0036231884057971015	0.0025575447570332483
AT2G41600	0.08736059479553904	0.0013869625520110957	0.002663622526636225
AT2G41640	0.06270200387847447	0.0037209302325581397	0.005704365079365079
AT2G41650	0.17557251908396945	0.00404040404040404	0.007803790412486065
AT5G18937_2	0.2440677966101695	0.004081632653061225	0.006289308176100629
AT2G41730	0.003205128205128205	0.0	0.0031120331950207467
AT5G24640_2	0.0	0.0	0.0018083182640144665
AT2G41910_1	0.38907103825136613	0.05511811023622047	0.0044609665427509295
AT2G05060_2	0.41540256709451573	0.060658578856152515	0.004988662131519274
AT5G27790_3	0.6422360248447205	0.26730310262529833	0.012279765082754938
AT2G41920_1	0.6454431960049938	0.271689497716895	0.01291409320606401
AT2G34290_2	0.6627140974967062	0.254957507082153	0.011221122112211221
AT2G42430	0.02591283863368669	0.011945392491467578	0.006823351023502654
AT2G42550	0.15639810426540285	0.007032348804500703	0.004304778303917348
AT2G43160	0.5074204946996467	0.018292682926829267	0.003106332138590203
AT2G43220_1	0.0027739251040221915	0.0038095238095238095	0.004044489383215369
AT2G43470	0.004705882352941176	0.0031446540880503146	0.0021291696238466998
AT2G43590_1	0.03863298662704309	0.003236245954692557	0.0060577819198508855
AT2G43610	0.001564945226917058	0.004231311706629055	0.0030581039755351682
AT2G43620	0.01015228426395939	0.00903954802259887	0.0030499428135722455
AT2G43860	0.0042780748663101605	0.003883495145631068	0.004899959167006942
AT2G43880	0.015172413793103448	0.001893939393939394	0.0042884990253411305
AT2G44175	0.601123595505618	0.03260869565217391	0.0029940119760479044
AT2G44230	0.025166543301258327	0.0034698126301179735	0.002795248078266946
AT2G44340	0.0017006802721088435	0.00477326968973747	0.003048780487804878
AT2G44370_1	0.088	0.0049382716049382715	0.0030785017957927143
AT2G17740_2	0.09565217391304348	0.005063291139240506	0.003056234718826406
AT2G44460	0.208731241473397	0.04811715481171548	0.0035696073431922487
AT2G44560_3	0.07133243606998654	0.006711409395973154	0.0030950170225936243
AT2G44540_1	0.07300275482093664	0.006711409395973154	0.0028911018310311598
AT2G44550_2	0.07391910739191074	0.006765899864682003	0.0026791694574681848
AT2G44570_2	0.07946026986506746	0.006839945280437756	0.0027127839945744322
AT2G44560_2	0.009036144578313253	0.003989361702127659	0.004275026718916993
AT2G44540_2	0.009036144578313253	0.003989361702127659	0.004381161007667032
AT2G44550_1	0.00911854103343465	0.004016064257028112	0.00450281425891182
AT2G44560_1	0.049653579676674366	0.015706806282722512	0.008994276369582993
AT2G44540_3	0.050058207217694994	0.015873015873015872	0.008642319487036521
AT2G44550_3	0.0513126491646778	0.016357688113413305	0.008955223880597015
AT2G44570_1	0.04984740590030519	0.00508646998982706	0.0034973769672745443
AT2G44540_4	0.05141657922350472	0.0051387461459403904	0.003691009754811495
AT2G44550_4	0.06557377049180328	0.005095541401273885	0.0024364775495997215
AT2G44925	0.08333333333333333	0.006211180124223602	0.03685897435897436
AT2G44930	0.028193832599118944	0.00245398773006135	0.0024852438645542093
AT2G45100	0.1532994923857868	0.008666666666666666	0.0048216007714561235
AT2G45110	0.004597701149425287	0.0	0.0015873015873015873
AT2G45380	0.22008862629246675	0.08641975308641975	0.037065052950075644
AT2G45420	0.003952569169960474	0.004081632653061225	0.00345821325648415
AT2G45830_1	0.0036855036855036856	0.001388888888888889	0.002904443799012489
AT1G63710_2	0.003289473684210526	0.0013063357282821686	0.003064127817903261
AT2G46130	0.025	0.0761904761904762	0.05295315682281059
AT2G46190	0.8459016393442623	0.5073529411764706	0.12191235059760956
AT2G46740	0.07906388361796332	0.004429678848283499	0.003197674418604651
AT2G46750	0.0667016806722689	0.0034071550255536627	0.003394865266284744
AT2G46760	0.06359032076533483	0.003003003003003003	0.004319105691056911
AT2G46765_1	0.8203125	0.5308641975308642	0.1715686274509804
AT2G46810	0.0009737098344693282	0.0028708133971291866	0.003369839932603201
AT2G46880	0.013769363166953529	0.005649717514124294	0.001325088339222615
AT2G46960_2	0.006736526946107785	0.004655493482309125	0.003158132190390255
AT2G46960_1	0.003663003663003663	0.005477308294209703	0.0029662588060808304
AT4G27710_2	0.0038880248833592537	0.005067567567567568	0.002531645569620253
AT5G28660_2	0.0035398230088495575	0.005747126436781609	0.0020215633423180594
AT3G01085	0.20091623036649214	0.1298917568692756	0.02570204664445502
AT3G01322_1	0.012987012987012988	0.0	0.002583979328165375
AT3G01322_3	0.005291005291005291	0.008695652173913044	0.006389776357827476
AT3G01322_2	0.00684931506849315	0.0	0.003125
AT3G01415	0.04285714285714286	0.0	0.0025157232704402514
AT3G01830	0.00344149459193707	0.008172796263864565	0.0028643639427127212
AT3G01840	0.003629764065335753	0.009216589861751152	0.003416613282084134
AT3G02100	0.011608623548922056	0.00291970802919708	0.00350754121360926
AT3G02245	0.005376344086021506	0.0	0.005758157389635317
AT3G02810	0.25780346820809247	0.003243243243243243	0.0023752969121140144
AT3G02940	0.0	0.009771986970684038	0.004043905257076834
AT3G02970	0.0029498525073746312	0.004149377593360996	0.0027910685805422647
AT3G03405	0.28440366972477066	0.05813953488372093	0.024521072796934867
AT3G03480	0.032318210068365445	0.004355400696864111	0.0022497187851518562
AT3G03620	0.06469500924214418	0.0	0.0035657686212361333
AT3G03670	0.018475750577367205	0.002600780234070221	0.004916792738275341
AT3G04440_2	0.0	0.0	0.0023054755043227667
AT3G04443_2	0.15806451612903225	0.032423208191126277	0.018888289260658393
AT3G03726_1	0.035386631716906945	0.003289473684210526	0.002881844380403458
AT4G12810_3	0.035386631716906945	0.0033444816053511705	0.002896451846488052
AT3G04050	0.002184598580010923	0.0014947683109118087	0.0030735455543358945
AT3G04100	0.0022172949002217295	0.0	0.002205071664829107
AT3G04110	0.125948406676783	0.03435399551904406	0.005321888412017167
AT3G04150	0.09869375907111756	0.011741682974559686	0.004516129032258065
AT3G04170_1	0.005714285714285714	0.0034482758620689655	0.0031031807602792862
AT3G04180_3	0.005714285714285714	0.003663003663003663	0.0015432098765432098
AT3G04190_3	0.006060606060606061	0.003663003663003663	0.0016611295681063123
AT3G04170_2	0.05360824742268041	0.0064516129032258064	0.0012330456226880395
AT3G04190_2	0.05450733752620545	0.006600660066006601	0.0012738853503184713
AT3G04180_1	0.05241935483870968	0.006514657980456026	0.0012084592145015106
AT3G04190_1	0.004576659038901602	0.0037313432835820895	0.006124234470691163
AT3G04180_2	0.00468384074941452	0.003861003861003861	0.006008583690987125
AT3G04170_3	0.004784688995215311	0.003861003861003861	0.006386861313868613
AT3G04250_1	0.2621231979030144	0.009828009828009828	0.005150214592274678
AT3G25090_6	0.2689075630252101	0.0111731843575419	0.005238095238095238
AT3G04440_1	0.033003300330033	0.0048543689320388345	0.00449582530507386
AT3G04443_1	0.11144578313253012	0.018561484918793503	0.007514088916718848
AT5G28680_2	0.25306339904102293	0.0029955067398901645	0.0020579660435602813
AT3G05140	0.04430863254392666	0.0015961691939345571	0.0026914607291411794
AT3G05155	0.006289308176100629	0.0	0.0022753128555176336
AT3G05450	0.0	0.0021413276231263384	0.0029641606036108865
AT3G05540	0.5825545171339563	0.24803149606299213	0.028284098051539912
AT3G05725	0.60625	0.34408602150537637	0.08363636363636363
AT3G05770_1	0.1321928460342146	0.01032258064516129	0.004591368227731864
AT3G05950	0.018518518518518517	0.0024509803921568627	0.0037197768133911966
AT3G06230	0.03925417075564279	0.0030581039755351682	0.0027526543452615023
AT2G14265_11	0.9470198675496688	0.8307692307692308	0.1977491961414791
AT5G48190	0.9032258064516129	0.3347107438016529	0.06965174129353234
AT3G07610	0.3330392589325099	0.010619977037887486	0.004117108874656907
AT3G08490	0.09748427672955975	0.0	0.005970149253731343
AT3G08500	0.25405405405405407	0.16837782340862423	0.015186028853454821
AT3G08560	0.14712153518123666	0.052845528455284556	0.044673539518900345
AT3G09130	0.07563025210084033	0.06284454244762955	0.00577398955182843
AT3G09162	0.7933884297520661	0.2905405405405405	0.022408963585434174
AT1G66270_3	0.04	0.0	0.006042296072507553
AT3G09270	0.0027100271002710027	0.007722007722007722	0.0006381620931716656
AT3G09340_2	0.1010989010989011	0.005518763796909493	0.0036452004860267314
AT3G09330_2	0.09766454352441614	0.005422993492407809	0.003280644199224575
AT3G09340_1	0.02263083451202263	0.005738880918220947	0.004158004158004158
AT3G09330_1	0.02406015037593985	0.005084745762711864	0.0032810791104629965
AT3G09830	0.35490830636461707	0.02227342549923195	0.002196729314132292
AT3G09960_1	0.0037593984962406013	0.00909090909090909	0.002008704385671242
AT3G09960_2	0.004597701149425287	0.002333722287047841	0.003900709219858156
AT3G10110_2	0.008771929824561403	0.003205128205128205	0.0029182879377431907
AT3G10340	0.11692415730337079	0.010367577756833177	0.007919049714034315
AT3G10900	0.3862433862433862	0.14489311163895488	0.017964071856287425
AT2G15042_5	0.027259684361549498	0.002962962962962963	0.0017593244194229415
AT2G15042_4	0.001059322033898305	0.0032751091703056767	0.003510531594784353
AT3G11165	0.40372670807453415	0.19784172661870503	0.048143053645116916
AT2G19220_2	0.6161290322580645	0.004780114722753346	0.0028218694885361554
AT3G11310	0.7318059299191375	0.42574257425742573	0.05801030089455137
AT3G11325	0.0018427518427518428	0.0034100596760443308	0.002378686964795433
AT1G35610_3	0.09508716323296355	0.00821917808219178	0.0118006993006993
AT3G11430	0.002039775624681285	0.002225519287833828	0.0029693924166285975
AT3G11680	0.24647122692725298	0.008547008547008548	0.002484815019326339
AT3G11990_1	0.7368421052631579	0.18604651162790697	0.010189228529839884
AT1G47450_3	0.7368421052631579	0.19480519480519481	0.010294117647058823
AT1G47470_4	0.7368421052631579	0.19480519480519481	0.010294117647058823
AT3G12833	0.00390625	0.012658227848101266	0.003125
AT3G12880	0.002207505518763797	0.002403846153846154	0.0019880715705765406
AT3G13370_1	0.9142857142857143	0.6214285714285714	0.05517241379310345
AT3G13370_2	0.9124087591240876	0.584	0.056179775280898875
AT1G55610_2	0.07358184764991896	0.0031806615776081423	0.00304843626510105
AT3G13390_1	0.10826771653543307	0.00273224043715847	0.0033676703645007925
AT1G55570_2	0.10876730388925511	0.00273224043715847	0.003375694996028594
AT3G13662	0.8765743073047859	0.22705314009661837	0.04435483870967742
AT1G35610_2	0.03681710213776722	0.006765899864682003	0.008445297504798464
AT3G13820	0.020833333333333332	0.0014925373134328358	0.0026869682042095834
AT3G14030_1	0.07105263157894737	0.0	0.005559968228752979
AT3G14280	0.0	0.0	0.005017921146953405
AT1G29620_3	0.933920704845815	0.6918918918918919	0.22613531047265986
AT3G14880	0.0	0.0015527950310559005	0.002072538860103627
AT3G16530_2	0.004618937644341801	0.0013351134846461949	0.004557885141294439
AT2G07810_2	0.9427083333333334	0.5263157894736842	0.2545454545454545
AT4G17200_2	0.11500974658869395	0.004143646408839779	0.004238921001926782
AT3G14030_2	0.15138888888888888	0.005244755244755245	0.003858875413450937
AT3G16130	0.17563291139240506	0.006631299734748011	0.0044742729306487695
AT3G16140	0.14912280701754385	0.004608294930875576	0.001932367149758454
AT3G16180	0.42830655129789863	0.14736164736164736	0.0062932662051604785
AT3G16530_1	0.002136752136752137	0.008706467661691543	0.009279717189571365
AT3G16680	0.30113636363636365	0.060126582278481014	0.004723346828609987
AT3G16820_1	0.8880208333333334	0.6433915211970075	0.11806480248557479
[truncated: 2,552 more rows]
