# Supplementary material for: Extensive sequence duplication in Arabidopsis revealed by pseudo-heterozygosity
Source: Genome Biol. 2023 Mar 9;24:44. doi: 10.1186/s13059-023-02875-3 (PMC9999624; doi:10.1186/s13059-023-02875-3)
Supplement: Supplementary file 6 — Additional file 6. Methylation value per gene of all accessions mapped to the corresponding genome. CG and CHG weighted average per genes of the 6 accessions analyzed. Row names correspond to the gene ID. (the “_” corresponds to the multiple copies detected). The column name to the CG and CHG for each accession. [file 13059_2023_2875_MOESM6_ESM.csv]

6024	cg	chg	chh
AT1G01280	0.0046875	0.002688172043010753	0.0013218770654329147
AT1G01390_1	0.012578616352201259	0.004048582995951417	0.0033692722371967657
AT1G01410	0.07579462102689487	0.07344632768361582	0.012317167051578136
AT1G01390_2	0.0037593984962406013	0.0	0.005201560468140442
AT1G01530	0.5955056179775281	0.16939890710382513	0.0364741641337386
AT1G01580	0.00964630225080386	0.0015337423312883436	0.003679175864606328
AT1G01610	0.00522875816993464	0.004615384615384616	0.006010518407212622
AT1G02470	0.08267716535433071	0.07374631268436578	0.03076923076923077
AT3G47965_3	0.7383966244725738	0.21628498727735368	0.05123087159015303
AT1G02790	0.006198347107438017	0.0	0.0020161290322580645
AT1G03106_1	0.018867924528301886	0.009174311926605505	0.00496031746031746
AT1G03200	0.6291208791208791	0.37551020408163266	0.12551984877126654
AT1G03240_3	0.5102040816326531	0.5060240963855421	0.30310880829015546
AT1G03240_1	0.0	0.0	0.014388489208633094
AT1G03445	0.01623686723973257	0.003436426116838488	0.0038497074222359103
AT1G03240_2	0.18181818181818182	0.2222222222222222	0.109375
AT1G03810	0.0	0.0	0.004341534008683068
AT1G03870	0.003125	0.0	0.005807200929152149
AT1G04220	0.02666666666666667	0.002257336343115124	0.002550207204335352
AT1G04500	0.007621951219512195	0.0035046728971962616	0.003291442250149611
AT1G05030	0.12706270627062707	0.0012484394506866417	0.0025996533795493936
AT1G05035_1	0.6031746031746031	0.42276422764227645	0.23316708229426433
AT1G05240_1	0.0	0.0	0.0025884383088869713
AT1G05240_2	0.8862275449101796	0.3372093023255814	0.11153846153846154
AT1G05615	0.008333333333333333	0.0	0.0012642225031605564
AT1G05650	0.002347417840375587	0.0	0.0037753657385559227
AT1G05660	0.002331002331002331	0.003215434083601286	0.006166495375128468
AT1G05780	0.12054794520547946	0.008988764044943821	0.005985463873450192
AT1G05035_3	0.7297979797979798	0.42592592592592593	0.2744721689059501
AT1G05783_1	0.4230769230769231	0.23214285714285715	0.22194513715710723
AT2G31690_2	0.03468208092485549	0.0	0.000946073793755913
AT1G05990_1	0.0	0.0	0.0
AT1G06090	0.01866251944012442	0.002369668246445498	0.004567600487210719
AT1G06120_2	0.03582089552238806	0.0044444444444444444	0.006642512077294686
AT1G06100	0.005376344086021506	0.0	0.003094059405940594
AT1G06120_1	0.0028328611898017	0.003484320557491289	0.002027027027027027
AT1G06148	0.5158730158730159	0.18507462686567164	0.12509419743782968
AT1G05035_6	0.8867924528301887	0.39655172413793105	0.141439205955335
AT1G05035_5	0.9851485148514851	0.5454545454545454	0.24548736462093862
AT1G05035_4	0.9852216748768473	0.559322033898305	0.262002743484225
AT1G05035_2	0.8543307086614174	0.328	0.26798748696558916
AT1G05783_2	0.8543307086614174	0.328	0.27070063694267515
AT1G06350_1	0.0025974025974025974	0.004201680672268907	0.0027605244996549345
AT1G06360_2	0.003215434083601286	0.005154639175257732	0.0032626427406199023
AT1G06360_1	0.0049382716049382715	0.0033003300330033004	0.005344735435595938
AT1G06350_2	0.0058823529411764705	0.004366812227074236	0.006168080185042405
AT2G30730_3	0.21393034825870647	0.0	0.004596191726854892
AT1G06990	0.13610586011342155	0.10526315789473684	0.11978891820580474
AT1G07025	0.01639344262295082	0.0	0.0
AT1G07640	0.002607561929595828	0.003284072249589491	0.003329633740288568
AT1G07780_1	0.0	0.0	0.002074688796680498
AT5G05590_2	0.0	0.0	0.0031545741324921135
AT1G07980	0.028282828282828285	0.027083333333333334	0.02887750349324639
AT1G08090_1	0.002890173410404624	0.0	0.0032502708559046588
AT1G08100_2	0.003703703703703704	0.0	0.0020100502512562816
AT1G08100_1	0.0026455026455026454	0.0	0.0027991602519244225
AT1G08090_2	0.002638522427440633	0.0	0.0007716049382716049
AT1G08140	0.036601307189542485	0.006825938566552901	0.002232142857142857
AT1G08290	0.018739352640545145	0.0055762081784386614	0.014048232264106767
AT1G08985	0.0	0.023809523809523808	0.002840909090909091
AT1G09030	0.014084507042253521	0.0	0.0
AT1G09240	0.005698005698005698	0.0	0.00311332503113325
AT1G09245_1	0.8697916666666666	0.27835051546391754	0.059569074778200254
AT1G09260	0.9292929292929293	0.4067796610169492	0.0815347721822542
AT1G10190_1	0.24315068493150685	0.08294930875576037	0.008626410086264101
AT4G15053_3	0.2198581560283688	0.057692307692307696	0.004867872044506259
AT4G15050_3	0.23048327137546468	0.057692307692307696	0.005065123010130246
AT1G10680_1	0.035691109669046074	0.0013540961408259986	0.0029737320337022964
AT1G10745	0.0	0.008333333333333333	0.00425531914893617
AT1G10770	0.0	0.0	0.003432494279176201
AT3G14030_3	0.004545454545454545	0.0038461538461538464	0.0023952095808383233
AT1G11240	0.02702702702702703	0.0	0.003008649868371568
AT1G11250	0.0546875	0.0	0.0039164490861618795
AT1G11460	0.11142857142857143	0.05757575757575758	0.08722741433021806
AT1G11580	0.0	0.006109979633401222	0.0029455081001472753
AT1G11590_1	0.8986784140969163	0.6756756756756757	0.1728754365541327
AT4G03930_2	0.9084821428571429	0.6675191815856778	0.17430639324487335
AT4G03945_2	0.8260869565217391	0.43283582089552236	0.12692307692307692
AT1G11593_1	0.8260869565217391	0.453125	0.12840466926070038
AT4G03950_2	0.8478260869565217	0.5806451612903226	0.11363636363636363
AT1G11690	0.0	0.007874015748031496	0.010494752623688156
AT1G11785_1	0.8121827411167513	0.4642857142857143	0.23745973308789692
AT1G11900	0.1606060606060606	0.002288329519450801	0.0023346303501945525
AT1G11915	0.006993006993006993	0.0	0.006369426751592357
AT1G11920_1	0.0	0.0	0.002898550724637681
AT1G30350_2	0.0	0.0	0.002577319587628866
AT1G12020	0.12164073550212164	0.09610983981693363	0.05538595726122983
AT1G12040_1	0.04356435643564356	0.0	0.002131060202450719
AT1G12110	0.0018165304268846503	0.003694581280788177	0.004014452027298274
AT1G12240	0.028426395939086295	0.0031282586027111575	0.003003754693366708
AT1G12260	0.03325942350332594	0.0019011406844106464	0.003978779840848806
AT1G12775_2	0.4318181818181818	0.0	0.004860267314702308
AT1G12775_3	0.23684210526315788	0.0	0.001076426264800861
AT1G12775_1	0.31402439024390244	0.001984126984126984	0.004761904761904762
AT1G12940	0.006557377049180328	0.0039447731755424065	0.0028804608737397984
AT5G13181_2		0.8333333333333334	0.48
AT1G13470	0.023333333333333334	0.0029940119760479044	0.0033085194375516956
AT1G13650	0.02610966057441253	0.007272727272727273	0.004660194174757282
AT1G13825	0.5649717514124294	0.13537117903930132	0.00699912510936133
AT1G14080_2	0.3	0.009900990099009901	0.0032404406999351912
AT2G15390_5	0.3	0.009900990099009901	0.0032404406999351912
AT1G14110_2	0.3	0.009900990099009901	0.0032658393207054214
AT1G14100_2	0.3	0.009900990099009901	0.0032658393207054214
AT2G15350_5	0.3111111111111111	0.009900990099009901	0.00333555703802535
AT2G15370_5	0.3111111111111111	0.009900990099009901	0.00333555703802535
AT1G14080_1	0.23404255319148937	0.0021231422505307855	0.004213483146067416
AT2G15390_4	0.2385542168674699	0.002304147465437788	0.004087889626980072
AT2G15370_4	0.24561403508771928	0.002421307506053269	0.00437636761487965
AT2G15350_4	0.24561403508771928	0.002512562814070352	0.004507042253521127
AT1G14100_4	0.26344086021505375	0.0029850746268656717	0.0046204620462046205
AT1G14110_4	0.2722222222222222	0.003194888178913738	0.0035714285714285713
AT1G14100_1	0.046875	0.003125	0.005767844268204758
AT2G15350_6	0.05027932960893855	0.003246753246753247	0.005263157894736842
AT1G14080_3	0.05027932960893855	0.003246753246753247	0.005355776587605203
AT2G15390_6	0.05263157894736842	0.0035087719298245615	0.0046439628482972135
AT1G14110_3	0.05263157894736842	0.003663003663003663	0.003336113427856547
AT1G14110_1	0.014634146341463415	0.0	0.006763787721123829
AT1G14080_4	0.018518518518518517	0.0	0.0070967741935483875
AT1G14100_3	0.018518518518518517	0.0	0.005893909626719057
AT2G15350_7	0.018518518518518517	0.0	0.0049435028248587575
AT1G14550	0.004454342984409799	0.0	0.004545454545454545
AT1G14688	0.10775862068965517	0.00234192037470726	0.002859866539561487
AT1G14800	0.5669291338582677	0.4519230769230769	0.2526002971768202
AT1G15010	0.16287878787878787	0.32592592592592595	0.14603960396039603
AT1G15550	0.002257336343115124	0.0	0.0043457267020762915
AT1G16905	0.0	0.0	0.0009033423667570009
AT1G17150	0.2052401746724891	0.1054421768707483	0.012641673931996512
AT1G17400	0.14540816326530612	0.009324009324009324	0.0019054878048780487
AT1G17420	0.0	0.0032292787944025836	0.0025906735751295338
AT1G59453_2	0.40625	0.0030120481927710845	0.0013654984069185253
AT1G18050	0.32848837209302323	0.18796992481203006	0.06290849673202614
AT1G18130	0.6503496503496503	0.11885245901639344	0.13407202216066483
AT3G10110_2		0.0	0.010752688172043012
AT1G18880	0.1075	0.013435700575815739	0.0362671384343211
AT1G19086	0.8983050847457628	0.6756756756756757	0.1664626682986536
AT1G19090	0.8855507868383404	0.6631455399061033	0.17997010463378177
AT4G13992_5
AT4G16015_5
AT4G13992_6
AT4G16015_6
AT4G13992_4	0.07894736842105263	0.012658227848101266	0.0033222591362126247
AT4G16015_4	0.0851063829787234	0.0196078431372549	0.00841908325537886
AT1G19470_2	0.03363914373088685	0.017316017316017316	0.004149377593360996
AT1G19470_1	0.00974025974025974	0.0	0.0015698587127158557
AT4G16015_3	0.08714596949891068	0.0033333333333333335	0.003782668500687758
AT4G13992_3	0.09803921568627451	0.00390625	0.003985507246376811
AT1G20850	0.02040816326530612	0.0	0.0030525030525030525
AT1G20900	0.0	0.004524886877828055	0.0009233610341643582
AT1G20940	0.0024390243902439024	0.004651162790697674	0.005141388174807198
AT1G21100_1	0.0033112582781456954	0.004347826086956522	0.006152125279642058
AT1G21110_4	0.0037735849056603774	0.0	0.0046449900464499
AT1G21120_4	0.00392156862745098	0.0	0.0051660516605166054
AT1G21110_1	0.08450704225352113	0.0	0.008
AT1G21100_2	0.08450704225352113	0.0	0.00667779632721202
AT1G21120_2	0.04838709677419355	0.0	0.00718132854578097
AT1G21120_1	0.011764705882352941	0.0	0.007541478129713424
AT1G21110_2	0.013888888888888888	0.0	0.007692307692307693
AT1G21100_4	0.01694915254237288	0.0	0.008298755186721992
AT1G21120_3	0.0196078431372549	0.0	0.0036737692872887582
AT1G21110_3	0.021645021645021644	0.0	0.003127443315089914
AT1G21100_3	0.021645021645021644	0.0	0.00322061191626409
AT3G43660_3	0.00847457627118644	0.0	0.005791505791505791
AT1G21230_5	0.10904255319148937	0.003484320557491289	0.005996309963099631
AT1G21230_1	0.10232558139534884	0.0031397174254317113	0.0038965639390719092
AT1G21230_3	0.05934065934065934	0.003418803418803419	0.0036839950880065493
AT1G21230_2	0.025787965616045846	0.0047169811320754715	0.005301204819277108
AT1G21230_4	0.07466666666666667	0.0028694404591104736	0.004395604395604396
AT1G21323	0.008771929824561403	0.0	0.0
AT1G21510	0.03666666666666667	0.005555555555555556	0.003472222222222222
AT1G21540_2	0.0019801980198019802	0.0023584905660377358	0.0067618332081141996
AT1G21540_1	0.006980802792321117	0.0063025210084033615	0.002230897936419409
AT1G21835_1	0.7605633802816901	0.7294117647058823	0.3353846153846154
AT1G21864_1	0.0	0.0	0.0
AT1G21864_2	0.0	0.0	0.0
AT1G21925_1	0.96	0.4444444444444444	0.12337662337662338
AT1G21928_1	0.96	0.4444444444444444	0.12337662337662338
AT1G21925_2	1.0	0.625	0.4489795918367347
AT1G21928_2	1.0	0.625	0.4489795918367347
AT1G21990	0.0028735632183908046	0.005089058524173028	0.0036079374624173183
AT1G22000_1	0.8603773584905661	0.5849056603773585	0.14250309789343246
AT1G22010	0.012048192771084338	0.009615384615384616	0.0028328611898017
AT1G22015	0.09594882729211088	0.001564945226917058	0.0028081123244929796
AT1G22150	0.09580291970802919	0.0062959076600209865	0.002050113895216401
AT1G22290	0.28512396694214875	0.0	0.006207674943566591
AT1G22720	0.003745318352059925	0.0040650406504065045	0.005594405594405594
AT1G23130	0.7785234899328859	0.5585106382978723	0.091324200913242
AT1G23340	0.0030303030303030303	0.004559270516717325	0.0040615027560197275
AT1G23480	0.371007371007371	0.09027777777777778	0.009790832220738763
AT1G23720_1	0.5687732342007435	0.22321428571428573	0.02477632484514797
AT3G54580_19	0.7587939698492462	0.23809523809523808	0.033877038895859475
AT3G54590_18	0.7333333333333333	0.2087912087912088	0.021484375
AT3G28550_15	0.8064516129032258	0.25	0.03651685393258427
AT3G28550_16	0.8379888268156425	0.26548672566371684	0.03872752420470263
AT1G23720_4	0.8282208588957055	0.2727272727272727	0.04449152542372881
AT3G54580_17	0.8379888268156425	0.2708333333333333	0.042444821731748725
AT3G54580_18	0.8379888268156425	0.26548672566371684	0.04
AT3G28550_13	0.8379888268156425	0.26548672566371684	0.04017857142857143
AT3G28550_14	0.8379888268156425	0.26548672566371684	0.04066265060240964
AT1G23720_2	0.8363636363636363	0.2857142857142857	0.05027932960893855
AT1G23720_3	0.8375	0.29411764705882354	0.05242718446601942
AT3G54590_17	0.8263888888888888	0.3116883116883117	0.0660377358490566
AT3G54590_19	0.8333333333333334	0.30612244897959184	0.05555555555555555
AT3G54590_20	0.8391608391608392	0.30612244897959184	0.05603448275862069
AT1G24000	0.0	0.010416666666666666	0.0028328611898017
AT1G24110	0.0020833333333333333	0.0043859649122807015	0.00471253534401508
AT1G24256	0.0	0.004366812227074236	0.002859866539561487
AT1G24388	0.9096774193548387	0.3793103448275862	0.0708215297450425
AT1G24390	0.9192546583850931	0.411214953271028	0.07097791798107256
AT1G09245_3	0.8045112781954887	0.43478260869565216	0.11403508771929824
AT1G09245_4	0.7183098591549296	0.3902439024390244	0.11871227364185111
AT5G47300_2	0.60625	0.375	0.08882720333102012
AT3G25460	0.627831715210356	0.38461538461538464	0.0896358543417367
AT1G25240	0.03218390804597701	0.005633802816901409	0.0016764459346186086
AT1G25410	0.006557377049180328	0.0	0.001430615164520744
AT1G26240_1	0.55625	0.16346153846153846	0.02857142857142857
AT4G08370_7	0.6826923076923077	0.14814814814814814	0.025974025974025976
AT4G08370_6	0.6176470588235294	0.10256410256410256	0.01839080459770115
AT4G08370_8	0.8	0.2222222222222222	0.011299435028248588
AT4G08370_10	0.8	0.2222222222222222	0.013761467889908258
AT1G26240_2	0.3575418994413408	0.038461538461538464	0.010638297872340425
AT4G08370_9	0.3333333333333333	0.04	0.006535947712418301
AT4G08370_11	0.39814814814814814	0.05	0.005797101449275362
AT1G26320	0.04679376083188908	0.0024330900243309003	0.006170598911070781
AT1G26380_1	0.009036144578313253	0.0	0.0031847133757961785
AT1G26420_4	0.006472491909385114	0.0	0.0031512605042016808
AT1G26390_2	0.006472491909385114	0.0	0.003181336161187699
AT1G26410_3	0.006472491909385114	0.0	0.0032017075773745998
AT1G26400_4	0.006472491909385114	0.0	0.003260869565217391
AT1G26390_1	0.05964912280701754	0.0	0.004071661237785016
AT1G26420_2	0.057432432432432436	0.0	0.004071661237785016
AT1G26410_4	0.06273062730627306	0.0	0.004686035613870665
AT1G26400_3	0.06273062730627306	0.0	0.0038131553860819827
AT1G26380_2	0.06463878326996197	0.0	0.0028680688336520078
AT1G26390_5	0.009708737864077669	0.006993006993006993	0.002638522427440633
AT1G26420_5	0.009230769230769232	0.006993006993006993	0.003395585738539898
AT1G26400_1	0.010273972602739725	0.007246376811594203	0.0028011204481792717
AT1G26410_5	0.010273972602739725	0.007352941176470588	0.0019157088122605363
AT1G26380_5	0.010948905109489052	0.007462686567164179	0.0028142589118198874
AT1G26410_1	0.045454545454545456	0.004273504273504274	0.006359300476947536
AT1G26390_4	0.04644808743169399	0.0044444444444444444	0.00688298918387414
AT1G26420_3	0.04644808743169399	0.0044444444444444444	0.00688298918387414
AT1G26400_5	0.04644808743169399	0.0044444444444444444	0.007056451612903226
AT1G26380_3	0.04748603351955307	0.004524886877828055	0.00688298918387414
AT1G26420_1	0.030303030303030304	0.0	0.0037341299477221808
AT1G26390_3	0.03319502074688797	0.0	0.0040032025620496394
AT1G26410_2	0.03375527426160337	0.0	0.00429553264604811
AT1G26400_2	0.03375527426160337	0.0	0.004329004329004329
AT1G26380_4	0.034334763948497854	0.0	0.004344048653344918
AT1G26700	0.06472081218274112	0.005550416281221091	0.004095873786407767
AT1G26710	0.2624113475177305	0.0	0.0029850746268656717
AT1G26720_2	0.2740740740740741	0.0	0.0024125452352231603
AT1G26720_1	0.015625	0.0	0.003401360544217687
AT1G26762_1	0.0	0.0	0.35344827586206895
AT1G26820	0.01238390092879257	0.0	0.0014035087719298245
AT1G22000_2	0.028720626631853787	0.0136986301369863	0.005360333531864205
AT1G26970	0.013257575757575758	0.0019646365422396855	0.00175377060680463
AT1G27080	0.005504587155963303	0.006811989100817439	0.004663363450888954
AT1G27220	0.24731182795698925	0.03875968992248062	0.004724409448818898
AT1G27490	0.022727272727272728	0.0	0.004993757802746567
AT1G27550_3	0.0	0.012048192771084338	0.0
AT1G27550_1	0.9548872180451128	0.7525773195876289	0.13110539845758354
AT3G43291_2	0.7247191011235955	0.4307692307692308	0.1021566401816118
AT1G52905_2	0.8611111111111112	0.125
AT2G07810_3			0.0
AT1G27570	0.7909535452322738	0.49515669515669514	0.12915507394933373
AT1G27550_2	0.0	0.0	0.005714285714285714
AT1G27670	0.004819277108433735	0.007272727272727273	0.0039603960396039604
AT1G27870_2		0.75	0.34782608695652173
AT1G28000	0.32344213649851633	0.02962962962962963	0.009290540540540541
AT1G28135	0.0	0.0	0.005865102639296188
AT1G28180	0.8873239436619719	0.5271317829457365	0.16874541452677916
AT1G28230	0.2759295499021526	0.11616954474097331	0.07601351351351351
AT1G28270	0.003952569169960474	0.012195121951219513	0.003518029903254178
AT1G11270_3	0.5	0.18181818181818182	0.16877637130801687
AT1G11270_5	0.5	0.0	0.2654320987654321
AT1G28335	0.005681818181818182	0.0	0.0010857763300760044
AT1G28430_1	0.1471264367816092	0.0076045627376425855	0.00444247001332741
AT5G47990_6	0.18991097922848665	0.008264462809917356	0.005414185165132647
AT1G29090	0.022222222222222223	0.004310344827586207	0.0017657445556209534
AT1G29100	0.1608832807570978	0.06993006993006994	0.054512416717141125
AT1G44020_3	0.0014947683109118087	0.0	0.0024222850222042794
AT1G29410	0.13307984790874525	0.0037243947858473	0.0051466803911477095
AT5G05590_3	0.125	0.0027247956403269754	0.005106382978723404
AT1G29480	0.3058252427184466	0.010362694300518135	0.003409090909090909
AT1G29920_2	0.03278688524590164	0.0	0.0
AT1G29920_1	0.028169014084507043	0.0	0.0035885167464114833
AT1G29920_3	0.07727272727272727	0.00425531914893617	0.01079913606911447
AT1G54760_2	0.011904761904761904	0.0	0.004651162790697674
AT1G30060_1	0.45544554455445546	0.15508021390374332	0.031363088057901084
AT1G30140_1	0.5948905109489051	0.2773722627737226	0.06198003327787022
AT1G30350_1	0.0	0.0	0.0031413612565445027
AT1G11920_2	0.0	0.0	0.0029036004645760743
AT1G30370	0.13100436681222707	0.0	0.0047814207650273225
AT1G34575_2	0.0148975791433892	0.0	0.00273224043715847
AT1G30720_1	0.0030816640986132513	0.0049504950495049506	0.005010737294201861
AT1G30720_2	0.012302284710017574	0.0036900369003690036	0.0028517110266159697
AT1G30740	0.002386634844868735	0.0	0.003427592116538132
AT1G30760	0.023681377825618945	0.00597609561752988	0.006394316163410302
AT1G30780	0.2732673267326733	0.23119777158774374	0.08381924198250729
AT5G01080_2	1.0	0.5555555555555556	0.171875
AT1G30870	0.03864734299516908	0.0	0.006093432633716994
AT5G42430_3	0.024734982332155476	0.0045871559633027525	0.0006968641114982578
AT1G30974_2	0.6993006993006993	0.15	0.07926829268292683
AT1G30972_1	0.6993006993006993	0.15	0.07926829268292683
AT1G30974_1	0.8775510204081632	0.3181818181818182	0.07250755287009064
AT1G30972_2	0.8775510204081632	0.3181818181818182	0.07218045112781955
AT5G42430_2	0.008771929824561403	0.0	0.0022650056625141564
AT1G33010_3	0.004016064257028112	0.0	0.0029411764705882353
AT1G31250	0.006622516556291391	0.0	0.0038910505836575876
AT3G47965_2	0.9629629629629629	0.08196721311475409	0.027777777777777776
AT1G31270	0.00909090909090909	0.008849557522123894	0.0
AT1G31400_3	0.05223880597014925	0.0049504950495049506	0.004
AT1G31400_2	0.0	0.0	0.001256281407035176
AT1G31400_1	0.007751937984496124	0.0	0.0046822742474916385
AT1G31450_1	0.05964214711729622	0.003484320557491289	0.0030706243602865915
AT1G31540	0.005263157894736842	0.0012484394506866417	0.003358305347455438
AT1G31640	0.07446808510638298	0.005671077504725898	0.002167630057803468
AT1G31630	0.044585987261146494	0.00819672131147541	0.0033783783783783786
AT1G31670	0.003827751196172249	0.0032626427406199023	0.004604051565377533
AT1G31690	0.0009363295880149813	0.004207573632538569	0.0032615786040443573
AT1G31740	0.6168639053254438	0.20467032967032966	0.04051863857374392
AT2G04060_2	0.8193548387096774	0.2372448979591837	0.05885036496350365
AT1G31760	0.00398406374501992	0.0	0.003799392097264438
AT1G31885	0.076158940397351	0.005025125628140704	0.009345794392523364
AT4G20690_6	0.0	0.0	0.0
AT1G31910	0.3598326359832636	0.005291005291005291	0.00389948006932409
AT1G31930	0.43966421825813223	0.001863932898415657	0.004964724327149203
AT1G31960	0.9135802469135802	0.6666666666666666	0.22350230414746544
AT1G32020	0.03529411764705882	0.0	0.0020833333333333333
AT1G32140	0.08660130718954248	0.05612244897959184	0.048132780082987554
AT1G32180	0.122	0.0011363636363636363	0.0024613220815752463
AT1G32250	0.03424657534246575	0.0	0.002932551319648094
AT5G56490_2	0.023076923076923078	0.0030959752321981426	0.008172796263864565
AT1G32300_1	0.023809523809523808	0.0029069767441860465	0.007799442896935933
AT1G32350	0.1906779661016949	0.09615384615384616	0.02372479240806643
AT1G32361	0.0	0.0	0.013114754098360656
AT1G32430	0.3408450704225352	0.22	0.02606310013717421
AT1G32480	0.0	0.004347826086956522	0.0024330900243309003
AT1G32510	0.042704626334519574	0.0	0.005159958720330237
AT1G29620_1	0.9073170731707317	0.5339366515837104	0.1517113783533765
AT3G29140_4
AT1G32780	0.059202059202059204	0.06951871657754011	0.013679890560875513
AT1G32910	0.0	0.0	0.00145985401459854
AT1G32980	0.08095238095238096	0.007547169811320755	0.002145922746781116
AT1G33010_1	0.0176678445229682	0.0	0.004
AT1G33010_2	0.040214477211796246	0.004016064257028112	0.002172338884866039
AT1G33070	0.5936675461741425	0.10817941952506596	0.05317962067683154
AT1G33100	0.3548951048951049	0.056338028169014086	0.025344973246972685
AT1G33102	0.0	0.0	0.0036319612590799033
AT1G33280	0.03857566765578635	0.0035460992907801418	0.0023446658851113715
AT1G33440	0.08547008547008547	0.0020964360587002098	0.0019164430816404753
AT5G15690_2
AT1G33600	0.0016339869281045752	0.0	0.0026972353337828725
AT5G08315_3	0.030303030303030304	0.0	0.002066115702479339
AT5G08055_3	0.030303030303030304	0.0	0.0025188916876574307
AT1G33760	0.0	0.0	0.0026246719160104987
AT1G33820	0.0	0.009523809523809525	0.004095004095004095
AT1G33870	0.675603217158177	0.3215077605321508	0.0996124031007752
AT1G33880	0.00625	0.0024390243902439024	0.0011514104778353484
AT1G33910	0.1031390134529148	0.0	0.001962066710268149
AT1G33900	0.04220779220779221	0.003738317757009346	0.0036217303822937627
AT4G08593_2	0.896774193548387	0.35036496350364965	0.07612781954887218
AT1G34015	0.7471264367816092	0.3992248062015504	0.06496199032480995
AT1G34170	0.8560311284046692	0.3273809523809524	0.03410159924741298
AT1G34290	0.9333333333333333	0.4330708661417323	0.08376963350785341
AT1G35240_5	0.8896797153024911	0.4315245478036176	0.08241758241758242
AT1G34410_5	0.9031007751937985	0.43351063829787234	0.08041799182189914
AT1G35540_5	0.9031007751937985	0.43351063829787234	0.08041799182189914
AT1G34390_4	0.9031007751937985	0.43351063829787234	0.0789838337182448
AT1G34310_1	0.9031007751937985	0.4320652173913043	0.0794979079497908
AT1G35520_4	0.9031007751937985	0.4320652173913043	0.0794979079497908
AT1G34315_1	0.3391003460207612	0.12886597938144329	0.03154305200341006
AT3G44210_20	0.2909090909090909	0.1095890410958904	0.017793594306049824
AT1G35240_4	0.8870292887029289	0.5784883720930233	0.1205298013245033
AT1G35520_3	0.8873239436619719	0.5818181818181818	0.12204534491075736
AT1G34390_1	0.8873239436619719	0.5816023738872403	0.12231247013855709
AT1G34410_4	0.8873239436619719	0.5816023738872403	0.1218705715635333
AT1G35540_3	0.8873239436619719	0.5816023738872403	0.1218705715635333
AT1G34310_5	0.883495145631068	0.5766871165644172	0.12551020408163266
AT1G35540_6	0.8697916666666666	0.4573643410852713	0.12973838761345435
AT1G34410_2	0.8697916666666666	0.4573643410852713	0.12973838761345435
AT1G34390_6	0.8697916666666666	0.4573643410852713	0.13012958963282936
AT1G35240_3	0.8584905660377359	0.4548872180451128	0.13763763763763764
AT1G35520_5	0.8697916666666666	0.47950819672131145	0.13052976515565265
AT1G34310_4	0.8697916666666666	0.47950819672131145	0.13052976515565265
AT1G34440	0.8235294117647058	0.4301675977653631	0.1100371747211896
AT1G34460	0.15929878048780488	0.07559681697612732	0.01580358402709186
AT1G34520_2	0.005747126436781609	0.007575757575757576	0.004021447721179625
AT1G34520_3	0.0	0.003367003367003367	0.004171011470281543
AT1G34520_1	0.019801980198019802	0.0	0.0031645569620253164
AT1G34540_1	0.01466275659824047	0.0	0.0011389521640091116
AT1G34550	0.529467680608365	0.11352487736510161	0.03270416744533732
AT1G35410_3	0.1640625	0.0	0.002531645569620253
AT1G34575_1	0.04180602006688963	0.0023752969121140144	0.006369426751592357
AT1G34580	0.03970223325062035	0.037383177570093455	0.029108327192336036
AT1G34790	0.11707317073170732	0.04	0.038558786346396964
AT1G21835_3	0.9090909090909091	0.4666666666666667	0.08333333333333333
AT1G34910_2
AT1G35030_2
AT1G35040_3
AT1G21835_2
AT1G34910_1	0.9347826086956522	0.34146341463414637	0.08484848484848485
AT1G35030_4	0.9021739130434783	0.3246753246753247	0.1685082872928177
AT1G35040_5	0.9285714285714286	0.3235294117647059	0.08029197080291971
AT1G21835_4	0.9	0.4	0.20588235294117646
AT1G34910_3
AT1G35030_3
AT1G35040_4
AT1G34910_4	0.9324324324324325	0.25	0.06716417910447761
AT1G35030_1	0.910958904109589	0.3490566037735849	0.09827586206896552
AT1G35040_2	0.9583333333333334	0.25	0.06382978723404255
AT1G34910_5	0.8695652173913043	0.3728813559322034	0.048109965635738834
AT1G35030_5	0.8942307692307693	0.31932773109243695	0.0811554332874828
AT1G35040_1	0.8571428571428571	0.34545454545454546	0.04417670682730924
AT2G06500_2	0.8591549295774648	0.4369747899159664	0.10438335809806835
AT1G35150_1	0.8531746031746031	0.4444444444444444	0.10882110469909316
AT2G14265_15	0.9404761904761905	0.7923076923076923	0.21674876847290642
AT1G35240_1	0.9447236180904522	0.4834710743801653	0.08607021517553794
AT1G34410_1	0.9388888888888889	0.4834710743801653	0.08693045563549161
AT1G35540_4	0.9388888888888889	0.4834710743801653	0.08693045563549161
AT1G34390_3	0.9388888888888889	0.4834710743801653	0.08693045563549161
AT1G34310_2	0.9388888888888889	0.4834710743801653	0.08740204942736589
AT1G35520_2	0.9388888888888889	0.4834710743801653	0.08740204942736589
AT1G35250	0.23848684210526316	0.015384615384615385	0.012624584717607974
AT4G11540_9	0.0	0.0	0.004048582995951417
AT2G12205_3	0.9024390243902439	0.30526315789473685	0.1040268456375839
AT1G35320	0.1772300469483568	0.09759188846641319	0.03624298111281266
AT3G30160_2	0.7142857142857143	0.23809523809523808	0.1168421052631579
AT1G35350	0.3098404255319149	0.0044742729306487695	0.006381744343453877
AT1G35400_1	0.7428571428571429	0.1864406779661017	0.025341130604288498
AT1G35410_2	0.7272727272727273	0.2	0.027906976744186046
AT1G35410_1	0.028985507246376812	0.037037037037037035	0.0
AT1G35400_2	0.047619047619047616	0.02631578947368421	0.0
AT1G35490	0.3504273504273504	0.06535947712418301	0.01564945226917058
AT1G35500	0.925	0.42028985507246375	0.04142011834319527
AT1G35515	0.01288244766505636	0.005128205128205128	0.0038880248833592537
AT1G35240_2	0.8839285714285714	0.5150602409638554	0.0992
AT1G34410_3	0.8811881188118812	0.5139318885448917	0.0977107761027359
AT1G35540_2	0.8811881188118812	0.5139318885448917	0.0977107761027359
AT1G34390_2	0.8811881188118812	0.5139318885448917	0.0983698707138842
AT1G34310_3	0.8811881188118812	0.5125786163522013	0.09892594686263426
AT1G35520_1	0.8811881188118812	0.5125786163522013	0.09892594686263426
AT1G35240_6	0.8588235294117647	0.5304659498207885	0.08646080760095012
AT1G35520_6	0.868421052631579	0.5482625482625483	0.09227467811158799
AT1G34390_5	0.868421052631579	0.5475285171102662	0.09235668789808917
AT1G34410_6	0.868421052631579	0.5430711610486891	0.09142857142857143
AT1G35540_1	0.868421052631579	0.5430711610486891	0.09142857142857143
AT1G34310_6	0.8705357142857143	0.541501976284585	0.09071274298056156
AT1G35610_1	0.013921113689095127	0.0029154518950437317	0.004746084480303749
AT1G35614	0.9	0.4722222222222222	0.1267605633802817
AT3G43837_3	0.9195979899497487	0.4088669950738916	0.08076009501187649
AT1G35630_2	0.22895622895622897	0.007751937984496124	0.003663003663003663
AT1G35625	0.1943231441048035	0.0110803324099723	0.02280974598237429
AT1G35630_1	0.14144736842105263	0.0032258064516129032	0.0017113519680547634
AT1G35710_2	0.8939393939393939	0.5504322766570605	0.14722445695897024
AT5G01080_4
AT1G36745_3
AT5G01080_5
AT1G36745_2
AT1G35710_1	0.0	0.0	0.011538461538461539
AT1G43722_2	0.8375	0.4326241134751773	0.08580246913580247
AT1G43720_2	0.7869318181818182	0.432258064516129	0.07905853952926976
AT1G35820_1	0.8221709006928406	0.44556962025316454	0.07349338559529642
AT5G36080_5	0.8312020460358056	0.4243421052631579	0.07771355170199101
AT1G35850_1	0.8617511520737328	0.23809523809523808	0.03722084367245657
AT1G35860	0.8353909465020576	0.41643835616438357	0.07837620578778134
AT1G35910	0.004705882352941176	0.0	0.0038576939562794685
AT1G36005	0.8793103448275862	0.3805309734513274	0.08151382823871907
AT1G59835_2	0.88	0.47560975609756095	0.12335958005249344
AT1G36095	0.8910256410256411	0.3970037453183521	0.07776617954070981
AT1G36150	0.13191489361702127	0.13043478260869565	0.13155291790306628
AT1G36240	0.7741935483870968	0.4211764705882353	0.07606973058637084
AT5G35737_2	0.9615384615384616	0.55	0.12149532710280374
AT1G36340	0.6385964912280702	0.2033898305084746	0.08588957055214724
AT5G36900_3	0.9325153374233128	0.384	0.06888633754305395
AT2G06105_4	0.8721649484536083	0.2896174863387978	0.06319883325230918
AT2G07810_5
AT2G14265_14	0.944954128440367	0.8068181818181818	0.27934621099554235
AT2G10975_2	0.84688995215311	0.4692737430167598	0.07933042212518195
AT1G36675_1	0.8670360110803325	0.46319018404907975	0.1298449612403101
AT3G29637_4	0.8395061728395061	0.5267175572519084	0.0950479233226837
AT1G36745_1	0.9181818181818182	0.35833333333333334	0.11597938144329897
AT1G36756_1	0.7307692307692307	0.4166666666666667	0.09836065573770492
AT1G36920	0.8061224489795918	0.24489795918367346	0.029789419619928096
AT1G36922	0.911504424778761	0.1357142857142857	0.026508226691042046
AT1G36925	0.7333333333333333	0.1893939393939394	0.03361344537815126
AT1G36940	0.13291139240506328	0.09146341463414634	0.06451612903225806
AT1G36950	0.9251336898395722	0.4634146341463415	0.13884156729131175
AT1G36960_1	0.25	0.04790419161676647	0.009749303621169917
AT1G36970	0.8364197530864198	0.4658119658119658	0.08346972176759411
AT1G36980	0.17296222664015903	0.0027247956403269754	0.005744768157570784
AT1G37000	0.8251121076233184	0.25327510917030566	0.050683829444891394
AT1G37020	0.8329809725158562	0.30244755244755245	0.04975509151843258
AT1G42525_2	0.8367346938775511	0.33714285714285713	0.05032537960954447
AT1G37113	0.8513274336283185	0.3953488372093023	0.07003154574132492
AT3G55513_2	0.5066666666666667	0.0	0.0018796992481203006
AT3G43682_11
AT3G43682_10	0.8695652173913043	0.42857142857142855	0.058823529411764705
AT3G43682_9	0.8070175438596491	0.42857142857142855	0.07582938388625593
AT5G32590_6	0.9014285714285715	0.3697478991596639	0.09878310665712241
AT3G32190_8	0.8986175115207373	0.4090909090909091	0.13001912045889102
AT3G43148_6	0.9008464328899637	0.3712121212121212	0.08751279426816785
AT5G32590_5	0.9008464328899637	0.3712121212121212	0.08751279426816785
AT3G32190_7	0.8741496598639455	0.4270833333333333	0.09061488673139159
AT3G43150_2	0.8724137931034482	0.34269662921348315	0.07239819004524888
AT4G06583_9	0.8415841584158416	0.2781954887218045	0.07524271844660194
AT2G14395_11	0.8665447897623401	0.38439306358381503	0.07838983050847458
AT3G43682_8	0.8932038834951457	0.3475177304964539	0.09523809523809523
AT3G43682_12
AT3G43682_13	0.8717948717948718	0.41379310344827586	0.08717948717948718
AT1G40390	0.8609625668449198	0.5054054054054054	0.13113496932515337
AT2G14390_1	0.8257575757575758	0.3888888888888889	0.08068459657701711
AT2G06105_5	0.8290909090909091	0.23430962343096234	0.08650519031141868
AT3G43682_14	0.8596491228070176	0.2857142857142857	0.08365019011406843
AT1G41820	0.692090395480226	0.10204081632653061	0.037985865724381625
AT3G43280_2	0.8636363636363636	0.28	0.10574712643678161
AT1G42525_1	0.875	0.3651226158038147	0.06014319809069212
AT5G28810_9	0.7887931034482759	0.32991803278688525	0.07176781002638523
AT5G45570_10	0.8164893617021277	0.34560906515580736	0.07934857934857935
AT4G08430_8	0.8111455108359134	0.3520408163265306	0.08238636363636363
AT1G42980	0.3864734299516908	0.08860759493670886	0.018154311649016642
AT1G43020	0.15476190476190477	0.020370370370370372	0.007785736530675802
AT1G43040	0.0	0.0	0.0036496350364963502
AT2G26620_16	0.8776371308016878	0.2564102564102564	0.04782608695652174
AT2G40310_16	0.8899082568807339	0.26737967914438504	0.049019607843137254
AT1G43080_4	0.8740458015267175	0.2706422018348624	0.042796005706134094
AT4G13760_16	0.8899082568807339	0.26737967914438504	0.047448522829006266
AT2G26620_15	0.8863636363636364	0.38095238095238093	0.1
AT2G40310_15	0.8947368421052632	0.38095238095238093	0.10599078341013825
AT1G43080_2	0.8947368421052632	0.38095238095238093	0.07250755287009064
AT4G13760_15	0.8947368421052632	0.38095238095238093	0.0966183574879227
AT2G26620_13	0.48936170212765956	0.22580645161290322	0.02702702702702703
AT2G40310_13	0.48936170212765956	0.22580645161290322	0.02702702702702703
AT1G43080_3	0.48936170212765956	0.22580645161290322	0.02702702702702703
AT4G13760_14	0.6111111111111112	0.22580645161290322	0.03581267217630854
AT2G26620_14	0.7619047619047619	0.2727272727272727	0.036544850498338874
AT2G40310_14	0.7619047619047619	0.2727272727272727	0.036544850498338874
AT1G43080_1	0.7619047619047619	0.23529411764705882	0.03282275711159737
AT4G13760_13	0.7619047619047619	0.2727272727272727	0.036544850498338874
AT2G22440_12	0.9053627760252366	0.4011627906976744	0.07306889352818371
AT1G43171	0.018970189701897018	0.0	0.003171247357293869
AT1G43260	0.9069767441860465	0.47540983606557374	0.0805921052631579
AT1G43330_1	0.8846153846153846	0.3181818181818182	0.058394160583941604
AT1G43560	0.11134453781512606	0.007936507936507936	0.007858546168958742
AT5G36228_3	0.6797153024911032	0.3752913752913753	0.04090909090909091
AT1G43680_1	0.7929292929292929	0.5	0.03664223850766156
AT1G35820_2	0.8888888888888888	0.5636363636363636	0.0707070707070707
AT5G36080_6	0.8921568627450981	0.5632183908045977	0.07644628099173553
AT1G43720_1	0.88	0.3508771929824561	0.061224489795918366
AT1G43722_1	0.9407894736842105	0.5	0.09190672153635117
AT1G43730	0.8088235294117647	0.5833333333333334	0.1323529411764706
AT1G43760	0.8517350157728707	0.5519379844961241	0.14645214521452146
AT1G43770	0.59375	0.0758988015978695	0.020260054429996975
AT1G43780	0.15474452554744525	0.02564102564102564	0.014668689934243804
AT1G43800	0.006085192697768763	0.003194888178913738	0.0012445550715619166
AT1G43815	0.8336673346693386	0.44525547445255476	0.11870363139398672
AT1G44020_1	0.012269938650306749	0.0033444816053511705	0.0014503263234227702
AT1G44020_2	0.17804878048780487	0.0041928721174004195	0.003073140749846343
AT1G44050_1	0.03333333333333333	0.012552301255230125	0.00865051903114187
AT5G55800_7	0.05202312138728324	0.01764705882352941	0.0035842293906810036
AT5G55780_5	0.04326923076923077	0.015463917525773196	0.0029433406916850625
AT1G44085_1	0.9661016949152542	0.22666666666666666	0.02197802197802198
AT1G44160	0.16122004357298475	0.0041841004184100415	0.002997601918465228
AT1G44170	0.23039806996381182	0.006711409395973154	0.004201680672268907
AT1G44478	0.005649717514124294	0.0	0.004363001745200698
AT1G44575	0.3462897526501767	0.0730593607305936	0.03291753291753292
AT1G44740	0.8118466898954704	0.2664835164835165	0.04250681198910082
AT1G44895	0.04929577464788732	0.0	0.0024096385542168677
AT1G45015	0.07168458781362007	0.09012875536480687	0.02911978821972204
AT5G65005_4	0.8385416666666666	0.42788461538461536	0.10076670317634173
AT3G11990_2	0.8192771084337349	0.21212121212121213	0.06903765690376569
AT1G47450_3	0.8192771084337349	0.23728813559322035	0.07111111111111111
AT1G47470_2	0.8192771084337349	0.23728813559322035	0.07048458149779736
AT2G04037_3	0.8192771084337349	0.21212121212121213	0.06776180698151951
AT1G57775_9	0.8979591836734694	0.6470588235294118	0.15808823529411764
AT4G08025_11	0.8990825688073395	0.6031746031746031	0.14982578397212543
AT1G45223_4	0.8990825688073395	0.6031746031746031	0.14982578397212543
AT4G07515_11	0.8942307692307693	0.6031746031746031	0.15495495495495495
AT3G44115_11	0.8979591836734694	0.6470588235294118	0.15837937384898712
AT5G42567_16	0.9487179487179487	0.6888888888888889	0.2247191011235955
AT4G08025_9	0.8387096774193549	0.8333333333333334	0.047619047619047616
AT1G45223_3	0.8387096774193549	0.8333333333333334	0.04568527918781726
AT4G07515_9	0.8387096774193549	0.8333333333333334	0.04938271604938271
AT1G57775_7	0.8387096774193549	0.8333333333333334	0.0547945205479452
AT3G44115_9	0.8387096774193549	0.8333333333333334	0.052980132450331126
AT4G08025_6	0.8518518518518519	0.43333333333333335	0.11936936936936937
AT1G45223_2	0.8518518518518519	0.43333333333333335	0.11674008810572688
AT4G07515_6	0.8648648648648649	0.43333333333333335	0.12771084337349398
AT1G57775_5	0.8923076923076924	0.4878048780487805	0.12594458438287154
AT3G44115_8	0.8923076923076924	0.4878048780487805	0.12594458438287154
AT5G42567_15	0.9	0.5142857142857142	0.1941747572815534
AT4G07515_7	0.8448275862068966	0.18181818181818182	0.051181102362204724
AT4G08025_8	0.8571428571428571	0.18181818181818182	0.050980392156862744
AT1G57775_8	0.8448275862068966	0.18181818181818182	0.05485232067510549
AT1G45223_1	0.8571428571428571	0.18181818181818182	0.050980392156862744
AT3G44115_7	0.8448275862068966	0.18181818181818182	0.05371900826446281
AT4G07515_10	0.875	0.6206896551724138	0.080338266384778
AT4G08025_10	0.8690476190476191	0.3492063492063492	0.07436399217221135
AT1G57775_6	0.875	0.6206896551724138	0.08237986270022883
AT1G45223_6	0.8690476190476191	0.3492063492063492	0.07436399217221135
AT3G44115_10	0.875	0.6206896551724138	0.08185840707964602
AT1G57775_4	0.7037037037037037		0.07065217391304347
AT1G45223_5	0.8095238095238095		0.07758620689655173
AT4G08025_7	0.8095238095238095		0.07758620689655173
AT4G07515_8	0.7714285714285715		0.07766990291262135
AT3G44115_5	0.7037037037037037		0.06989247311827956
AT1G47890_2	0.12406015037593984	0.001440922190201729	0.0014675667742882301
AT1G66300_6	0.0027397260273972603	0.0	0.001791044776119403
AT1G66290_2	0.002976190476190476	0.0	0.0022404779686333084
AT1G66310_6	0.002976190476190476	0.0	0.0022404779686333084
AT2G15110	0.905	0.5029940119760479	0.1607717041800643
AT1G46984	0.018779342723004695	0.004878048780487805	0.0
AT1G47265_1	0.9041916167664671	0.5403726708074534	0.12416851441241686
AT1G47271	0.024489795918367346	0.0041841004184100415	0.0043023970497848806
AT2G15640_6	0.0	0.0037735849056603774	0.002413515687851971
AT1G47370	0.01276595744680851	0.006060606060606061	0.003146067415730337
AT3G11990_4	0.8238341968911918	0.23853211009174313	0.07506702412868632
AT1G47470_3	0.8238341968911918	0.23853211009174313	0.07977207977207977
AT1G47450_1	0.8238341968911918	0.23853211009174313	0.07982583454281568
AT3G11990_3	0.8271604938271605	0.15492957746478872	0.04503464203233257
AT1G47470_1	0.8271604938271605	0.16541353383458646	0.0463980463980464
AT1G47450_2	0.8271604938271605	0.16541353383458646	0.04738154613466334
AT1G47495	0.0	0.0	0.003092783505154639
AT1G47497	0.8	0.413265306122449	0.07158351409978309
AT1G47600_1	0.24714828897338403	0.05439330543933055	0.029078363725973385
AT1G51470_3	0.24714828897338403	0.05439330543933055	0.028599127484246242
AT1G51490_4	0.23553719008264462	0.05855855855855856	0.030203185063152116
AT1G47620_1	0.13592233009708737	0.009950248756218905	0.006872852233676976
AT1G47620_2	0.0	0.005988023952095809	0.003714020427112349
AT1G47730_1	0.022099447513812154	0.012	0.006230529595015576
AT1G47760	0.5652173913043478	0.15267175572519084	0.038461538461538464
AT1G47765	0.27147766323024053	0.23548387096774193	0.037359900373599
AT1G47800_1	0.013468013468013467	0.0	0.005925925925925926
AT1G47810_2	0.0136986301369863	0.0	0.006042296072507553
AT1G47800_2	0.003937007874015748	0.0	0.0044444444444444444
AT1G47810_1	0.0040650406504065045	0.0	0.004555808656036446
AT1G47840	0.055105348460291734	0.008389261744966443	0.0031285551763367463
AT1G47845	0.0	0.0	0.009738822487826471
AT1G47890_1	0.02003338898163606	0.001379310344827586	0.0030785017957927143
AT1G47940	0.8625	0.4186046511627907	0.08951048951048951
AT1G47960	0.014388489208633094	0.008639308855291577	0.0041650889814464215
AT5G65005_3	0.15789473684210525	0.0	0.0
AT1G48010	0.288	0.024875621890547265	0.004623513870541612
AT1G48040	0.17842323651452283	0.0016750418760469012	0.001987281399046105
AT1G47730_2	0.012254901960784314	0.003875968992248062	0.002126151665485471
AT1G48095	0.5973451327433629	0.41818181818181815	0.09000900090009001
AT1G36960_2	0.7971014492753623	0.5833333333333334	0.08064516129032258
AT3G22421_5	0.2823920265780731	0.05228758169934641	0.016710642040457344
AT5G41490_6	0.3125	0.064	0.017408123791102514
AT5G41500_7	0.2698412698412698	0.05228758169934641	0.01630901287553648
AT2G38590_6	0.2698412698412698	0.05228758169934641	0.016493055555555556
AT4G33290_6	0.2698412698412698	0.05228758169934641	0.016579406631762654
AT1G48730	0.6863207547169812	0.2329059829059829	0.044300876788186436
AT1G48910	0.04753199268738574	0.016853932584269662	0.008413967185527976
AT1G48980	0.2581143740340031	0.0161090458488228	0.002273373117362887
AT1G49005	0.30579710144927535	0.1640625	0.056806373397990995
AT1G49030	0.006153846153846154	0.0034482758620689655	0.007957559681697613
AT2G07810_4	0.7037037037037037	0.3103448275862069	0.3076923076923077
AT1G49100	0.04339622641509434	0.0012077294685990338	0.0035566093657379964
AT1G49190	0.5543766578249337	0.2698744769874477	0.053978408636545384
AT1G49260	0.8342541436464088	0.20772946859903382	0.07214611872146119
AT1G49270	0.1299638989169675	0.0070052539404553416	0.009238611022618668
AT1G49320	0.004484304932735426	0.020100502512562814	0.005316792202038104
AT1G29620_2	0.8837209302325582	0.6463414634146342	0.21388888888888888
AT1G49500	0.1649269311064718	0.29739776951672864	0.15282555282555282
AT1G49670	0.4485981308411215	0.07212713936430318	0.03634428223844282
AT1G49700	0.0	0.007125890736342043	0.0018042399639152007
AT2G19960_2	0.2857142857142857	0.5555555555555556	0.16822429906542055
AT2G16040_3	0.8333333333333334	0.5555555555555556	0.425
AT3G29794_2
AT1G49770	0.11627906976744186	0.03550295857988166	0.008009153318077803
AT1G49800	0.0673758865248227	0.018867924528301886	0.036709721278042146
AT1G49810	0.12962962962962962	0.03858520900321544	0.01435778036476523
AT3G30165_2
AT1G50060	0.5117845117845118	0.23728813559322035	0.08961303462321792
AT5G54067_2	0.0	0.0	0.006993006993006993
AT5G36900_2	0.9375	0.5683453237410072	0.12175962293794187
AT1G50350	0.5882352941176471	0.19008264462809918	0.008086253369272238
AT1G50580_1	0.003424657534246575	0.0	0.004084967320261438
AT3G29630_2	0.003472222222222222	0.0	0.004873294346978557
AT1G50720	0.0	0.0	0.0012903225806451613
AT1G50820	0.3333333333333333	0.038560411311053984	0.011946241911398706
AT1G50960	0.04044943820224719	0.004048582995951417	0.0034317089910775567
AT1G51172_2	0.8439024390243902	0.5384615384615384	0.17850953206239167
AT1G51210_1	0.0784313725490196	0.0	0.006932409012131715
AT1G51290_1	0.004219409282700422	0.0	0.005076142131979695
AT1G51320_2	0.004219409282700422	0.0	0.005116959064327485
AT1G51290_2	0.01904761904761905	0.005076142131979695	0.005426356589147287
AT1G51320_1	0.01904761904761905	0.005076142131979695	0.005368098159509203
AT1G51330	0.32934131736526945	0.0582010582010582	0.014677103718199608
AT1G51430	0.0	0.006896551724137931	0.002004008016032064
AT1G47600_3	0.8571428571428571	0.2	0.027777777777777776
AT1G51470_2	0.8571428571428571	0.2	0.02631578947368421
AT1G51490_3
AT1G47600_2	0.4166666666666667	0.03571428571428571	0.02066115702479339
AT1G51470_1	0.4166666666666667	0.03571428571428571	0.02066115702479339
AT1G51490_2	0.08	0.0	0.015267175572519083
AT1G51470_4	0.22990353697749197	0.11091854419410745	0.045
AT1G47600_4	0.22990353697749197	0.11091854419410745	0.045141065830721
AT1G51490_1	0.2313915857605178	0.11091854419410745	0.04481792717086835
AT1G51520	0.25	0.006887052341597796	0.002592016588906169
AT1G51530	0.09809264305177112	0.0017667844522968198	0.006170458927882761
AT1G51805	0.020607375271149676	0.0018587360594795538	0.0044365572315882874
AT1G51850_4	0.033663366336633666	0.0013908205841446453	0.0045627376425855515
AT1G51810	0.036076662908680945	0.0024875621890547263	0.0034793286942284077
AT1G51850_2	0.0365296803652968	0.004048582995951417	0.0036507453605111044
AT1G51850_3	0.03187250996015936	0.006369426751592357	0.00544069640914037
AT1G51850_1	0.02094972067039106	0.002844950213371266	0.003268736866682232
AT3G21340_3	0.03763440860215054	0.0022935779816513763	0.0035971223021582736
AT1G20400_1	0.8904109589041096	0.41379310344827586	0.10135135135135136
AT1G71320_2	0.8761061946902655	0.6142857142857143	0.15547024952015356
AT1G52000	0.00975609756097561	0.0017730496453900709	0.004133654839820875
AT1G20400_2	0.9123711340206185	0.5483870967741935	0.12668463611859837
AT1G52180	0.4688995215311005	0.25365853658536586	0.03945480631276901
AT1G52190	0.003592814371257485	0.0036991368680641184	0.002935995302407516
AT1G52343	0.11351351351351352	0.07142857142857142	0.03777777777777778
AT1G52415_1	0.3680555555555556	0.21333333333333335	0.23094688221709006
AT4G20690_5	0.8		0.13333333333333333
AT1G52900	0.2723735408560311	0.21951219512195122	0.06234718826405868
AT1G52905_1	0.96	0.47619047619047616	0.0967741935483871
AT1G52970	0.028169014084507043	0.0	0.005925925925925926
AT1G53265	0.0	0.014925373134328358	0.001949317738791423
AT1G53340_1	0.03773584905660377	0.0	0.0012345679012345679
AT2G13900_8	0.040123456790123455	0.0	0.0014738393515106854
AT5G02350_8	0.04421768707482993	0.0	0.0015503875968992248
AT1G53480	0.48863636363636365	0.24571428571428572	0.048144433299899696
AT1G53490	0.3714670255720054	0.07526881720430108	0.015894765689229925
AT5G03090_2	0.8888888888888888	0.4939759036144578	0.09342560553633218
AT1G53640	0.23430962343096234	0.13054187192118227	0.07157018239492466
AT1G11785_2	0.8	0.3333333333333333	0.2018348623853211
AT1G53660	0.008595988538681949	0.0	0.0036730945821854912
AT1G53990	0.0035087719298245615	0.004301075268817204	0.003367003367003367
AT5G01080_3	0.9642857142857143	0.36363636363636365	0.16058394160583941
AT1G54040	0.1509433962264151	0.09129511677282377	0.05426356589147287
AT3G05770_2	0.029850746268656716	0.0	0.00333889816360601
AT1G54420	0.3532608695652174	0.4485294117647059	0.18121693121693122
AT1G54550_1	0.0	0.007481296758104738	0.0017605633802816902
AT1G54720	0.7176470588235294	0.42023346303501946	0.07043407043407043
AT1G54760_1	0.00684931506849315	0.009900990099009901	0.007159904534606206
AT5G38378_8	0.9054054054054054	0.6458333333333334	0.3225806451612903
AT1G54940	0.010703363914373088	0.003976143141153081	0.003939592908732764
AT1G54950	0.33154121863799285	0.03550295857988166	0.06330749354005168
AT1G55120	0.09429824561403509	0.07235621521335807	0.05207413945278023
AT1G55240	0.0051813471502590676	0.0	0.0026936026936026937
AT1G55420_2	0.5961538461538461	0.22959183673469388	0.040090771558245086
AT1G55430_3	0.7040358744394619	0.2815533980582524	0.05565371024734982
AT1G55430_4	0.5092592592592593	0.1945945945945946	0.05543071161048689
AT1G55390_1	0.6692111959287532	0.2972972972972973	0.07822172200337647
AT1G55420_4	0.7329545454545454	0.34375	0.08295819935691319
AT1G55420_1	0.37404580152671757	0.10810810810810811	0.030162412993039442
AT1G55430_2	0.3300970873786408	0.12195121951219512	0.03401969561324977
AT1G55390_2	0.3300970873786408	0.12195121951219512	0.034203420342034205
AT1G55430_1	0.49050632911392406	0.24422442244224424	0.047453703703703706
AT1G55420_3	0.5344827586206896	0.31983805668016196	0.05410958904109589
AT1G55430_5	0.007692307692307693	0.0028089887640449437	0.0030048076923076925
AT1G55390_3	0.009036144578313253	0.0035714285714285713	0.003563791874554526
AT2G22440_11	0.9308510638297872	0.6666666666666666	0.1713961407491487
AT1G55570_1	0.01615798922800718	0.0	0.0048674959437533805
AT3G13390_2	0.018789144050104383	0.0	0.005504587155963303
AT1G26762_2	0.576271186440678	0.1076923076923077	0.16171003717472118
AT1G55610_1	0.011513157894736841	0.003852080123266564	0.003076923076923077
AT1G55650	0.2483221476510067	0.04206500956022945	0.008855827134254339
AT1G55720	0.15176715176715178	0.004189944134078212	0.0028308563340410475
AT1G55915	0.17165668662674652	0.0	0.005298013245033113
AT1G55950	0.7823529411764706	0.06707317073170732	0.007936507936507936
AT1G56100	0.028875379939209727	0.004934210526315789	0.0037543577366586215
AT1G56240_1	0.007518796992481203	0.003257328990228013	0.003568242640499554
AT1G56250_2	0.008620689655172414	0.0033444816053511705	0.0032397408207343412
AT1G56250_1	0.011111111111111112	0.0	0.0029182879377431907
AT1G56240_2	0.014778325123152709	0.0	0.0
AT1G56270	0.9447236180904522	0.5974842767295597	0.06915629322268327
AT1G56300	0.25660964230171074	0.018367346938775512	0.00631768953068592
AT1G11270_4		0.375	0.35064935064935066
AT1G56555	0.15037593984962405	0.11538461538461539	0.1593959731543624
AT1G66390_2	0.0057306590257879654	0.0	0.0030596634370219276
AT1G56710	0.046948356807511735	0.008802816901408451	0.004384042086804033
AT1G57613	0.36619718309859156	0.22033898305084745	0.009940357852882704
AT1G57630	0.006493506493506494	0.0	0.018612521150592216
AT1G57775_3	0.8415841584158416	0.6491228070175439	0.2702265372168285
AT4G08025_5	0.8415841584158416	0.6491228070175439	0.24466571834992887
AT1G45223_7	0.7372881355932204	0.6491228070175439	0.24123422159887797
AT4G07515_5	0.8415841584158416	0.6491228070175439	0.25806451612903225
AT3G44115_4	0.8415841584158416	0.6491228070175439	0.26424050632911394
AT1G45223_8	0.9090909090909091	0.3333333333333333	0.10810810810810811
AT4G08025_3	0.9090909090909091	0.3333333333333333	0.10810810810810811
AT4G07515_3	0.9090909090909091	0.3333333333333333	0.12121212121212122
AT3G44115_3	0.96	0.3333333333333333	0.14457831325301204
AT1G57775_1	0.96	0.3333333333333333	0.1518987341772152
AT4G08025_4	0.8918918918918919	0.2	0.04830917874396135
AT1G45223_9	0.8918918918918919	0.2	0.04830917874396135
AT4G07515_4	0.8918918918918919	0.2	0.04918032786885246
AT3G44115_6	0.8181818181818182	0.2	0.05063291139240506
AT1G57775_2	0.8181818181818182	0.2	0.053691275167785234
AT2G22440_10
AT5G38378_5	0.863013698630137	0.29411764705882354	0.13479623824451412
AT5G38378_7	1.0	0.4117647058823529	0.15151515151515152
AT5G38378_6	0.90625	0.625	0.2
AT1G58260	0.138353765323993	0.006521739130434782	0.004358161648177496
AT2G46765_2	0.9491525423728814	0.7402597402597403	0.21100917431192662
AT1G58390_1	0.12627986348122866	0.000980392156862745	0.004846526655896607
AT1G58390_2	0.0033500837520938024	0.005042016806722689	0.0028856825749167593
AT2G31540_5	0.0	0.004016064257028112	0.006889763779527559
AT2G31550_5	0.0	0.004016064257028112	0.006889763779527559
AT2G24560_4	0.0	0.004016064257028112	0.00547645125958379
AT1G58525_1	0.5850340136054422	0.22477064220183487	0.06090808416389812
AT3G43550_1	0.5850340136054422	0.22477064220183487	0.06090808416389812
AT1G58520	0.21414538310412573	0.001519756838905775	0.00327917722462364
AT1G58390_7	0.022774327122153208	0.00667779632721202	0.0055079559363525096
AT1G58390_6	0.005263157894736842	0.0	0.0035046728971962616
AT1G58390_3
AT1G58390_4
AT1G58390_5	0.016666666666666666	0.006802721088435374	0.004213483146067416
AT1G58525_2	0.630188679245283	0.2024793388429752	0.04804358593363051
AT3G43550_2	0.630188679245283	0.2024793388429752	0.04804358593363051
AT1G59453_1	0.05182341650671785	0.0	0.003100241129865656
AT4G37390_2	0.0033112582781456954	0.0070921985815602835	0.004374453193350831
AT1G59500_1	0.0024449877750611247	0.006230529595015576	0.004325883201153569
AT1G59725	0.005893909626719057	0.0	0.003640145605824233
AT1G59835_1	0.5397727272727273	0.26490066225165565	0.10409356725146199
AT1G59930_1	0.8645418326693227	0.3055555555555556	0.06074766355140187
AT1G59980	0.2766830870279146	0.062320916905444126	0.042587476979742175
AT1G60110_3	0.0657439446366782	0.003937007874015748	0.005199306759098787
AT1G60110_1	0.004576659038901602	0.0025	0.004458314757021846
AT1G60110_2	0.0737913486005089	0.01279317697228145	0.003780718336483932
AT1G60280_1	0.0035971223021582736	0.008547008547008548	0.005733944954128441
AT1G60300_5	0.0038461538461538464	0.009478672985781991	0.006666666666666667
AT1G60300_1	0.05128205128205128	0.0	0.004329004329004329
AT1G60280_4	0.05504587155963303	0.0	0.0048543689320388345
AT1G60300_2	0.031496062992125984	0.012048192771084338	0.0
AT1G60280_3	0.031496062992125984	0.012048192771084338	0.0
AT1G60340	0.03162055335968379	0.0	0.00267379679144385
AT1G60300_3	0.03553299492385787	0.0	0.0014326647564469914
AT1G60280_2	0.03553299492385787	0.0	0.0015384615384615385
AT1G60280_5	0.008032128514056224	0.0	0.0041265474552957355
AT1G60300_4	0.008032128514056224	0.0	0.0041265474552957355
AT1G60500_1	0.018315018315018316	0.00558659217877095	0.003486345148169669
AT1G60530_2	0.0	0.0036496350364963502	0.004906771344455349
AT1G60500_2	0.0028653295128939827	0.0019723865877712033	0.002688172043010753
AT1G60530_1	0.0	0.0	0.0034158838599487617
AT1G60500_3	0.19130434782608696	0.009478672985781991	0.0018461538461538461
AT1G60530_3	0.325	0.01282051282051282	0.001949317738791423
AT1G23915_1	0.7678571428571429	0.4827586206896552	0.16101694915254236
AT1G60970	0.2605042016806723	0.11067193675889328	0.009370816599732263
AT1G60987_2	0.019417475728155338	0.0	0.002430133657351154
AT1G60987_1	0.019230769230769232	0.0	0.002107481559536354
AT1G61105	0.0	0.0055248618784530384	0.0045207956600361665
AT1G61110	0.10070257611241218	0.05539358600583091	0.008970727101038715
AT1G61310_1	0.0	0.00881057268722467	0.0047169811320754715
AT1G61180_1	0.0	0.009478672985781991	0.0034334763948497852
AT1G61300_2	0.0	0.010362694300518135	0.0037002775208140612
AT1G61190	0.007614213197969543	0.004878048780487805	0.00488848151542927
AT1G61180_2	0.011673151750972763	0.0033333333333333335	0.006060606060606061
AT1G61310_3	0.0125	0.0038022813688212928	0.006191950464396285
AT1G61300_1	0.013043478260869565	0.003861003861003861	0.005836575875486381
AT1G61255	0.0	0.007518796992481203	0.0056179775280898875
AT1G61180_3	0.02833530106257379	0.004602991944764097	0.0016544552115339162
AT1G61300_3	0.0366412213740458	0.001669449081803005	0.000949667616334283
AT1G61310_2	0.02833530106257379	0.004602991944764097	0.0016599478302110505
AT1G61520	0.009950248756218905	0.002320185614849188	0.0023054755043227667
AT4G39590_2	0.027950310559006212	0.0	0.003395585738539898
AT1G61610	0.1529745042492918	0.0037546933667083854	0.003990178023327195
AT1G61700	0.027607361963190184	0.00823045267489712	0.0016268980477223427
AT1G61710_1	0.05526315789473684	0.0	0.002951303492375799
AT1G61840	0.012259194395796848	0.0	0.0033831406822667043
AT1G61710_2	0.010752688172043012	0.0	0.0032
AT1G62280_2	0.11564625850340136	0.003134796238244514	0.003977724741447892
AT1G62270	0.11448598130841121	0.05536332179930796	0.0391304347826087
AT1G62280_1	0.15833333333333333	0.0	0.0029806259314456036
AT1G62310	0.3437316068275456	0.08071428571428571	0.02289758534554538
AT1G62320	0.12488350419384903	0.001142857142857143	0.0036976170912078883
AT1G62350	0.0030864197530864196	0.006593406593406593	0.003973509933774834
AT1G62400	0.013972055888223553	0.007285974499089253	0.0020729684908789387
AT1G62410_1	0.004048582995951417	0.004366812227074236	0.00338409475465313
AT1G12040_2	0.004228329809725159	0.0	0.004016064257028112
AT1G62500	0.0	0.008	0.0027210884353741495
AT1G62580	0.6962616822429907	0.2159827213822894	0.07692307692307693
AT1G62590_4	0.5740740740740741	0.30201342281879195	0.07478632478632478
AT1G63130_8	0.5873015873015873	0.2818181818181818	0.08092485549132948
AT1G62670_5	0.49635036496350365	0.27884615384615385	0.08069164265129683
AT1G62930_10	0.7157894736842105	0.2871287128712871	0.0865533230293663
AT1G63070_8	0.7157894736842105	0.2871287128712871	0.09076175040518639
AT1G62914_13	0.6875	0.27884615384615385	0.0910569105691057
AT1G62630_1	0.04578313253012048	0.0	0.004132231404958678
AT1G62630_5	0.04212860310421286	0.0	0.002034587995930824
AT1G62590_3	1.0		0.015384615384615385
AT1G62930_14
AT1G63130_9
AT1G62670_13
AT1G63070_13
AT1G62914_9
AT1G62630_4	0.02702702702702703	0.0	0.0
AT1G62590_1
AT1G62930_12
AT1G63130_10
AT1G62670_11
AT1G63070_11
AT1G62914_10
AT1G62630_3
AT1G62590_2
AT1G62930_13
AT1G63130_11
AT1G62670_12
AT1G63070_12
AT1G62914_11
AT1G62630_2	0.0	0.013513513513513514	0.0015015015015015015
AT1G62660	0.011916583912611719	0.0022624434389140274	0.0029565612917898565
AT1G62670_3	0.6466666666666666	0.31297709923664124	0.04723502304147465
AT1G62930_7	0.9069767441860465	0.4578313253012048	0.0945273631840796
AT1G63070_6	0.9454545454545454	0.5121951219512195	0.13382899628252787
AT1G62930_2	0.16831683168316833	0.27611940298507465	0.025590551181102362
AT1G62670_1	0.09770114942528736	0.06735751295336788	0.016602809706257982
AT1G63130_7	0.07746478873239436	0.02857142857142857	0.009523809523809525
AT1G62590_12	0.08148148148148149	0.03278688524590164	0.010657193605683837
AT1G63070_3	0.13253012048192772	0.046511627906976744	0.00980392156862745
AT1G62914_7	0.08148148148148149	0.016129032258064516	0.005628517823639775
AT1G62700	0.02617801047120419	0.0015873015873015873	0.0052231718898385565
AT1G62760	0.009216589861751152	0.0	0.0025348542458808617
AT1G62840	0.007407407407407408	0.007246376811594203	0.001713796058269066
AT1G62880	0.14439946018893388	0.00398406374501992	0.002767017155506364
AT1G62670_2	0.07329842931937172	0.05785123966942149	0.00801924619085806
AT1G62914_3	0.05755395683453238	0.06666666666666667	0.011695906432748537
AT1G63130_6	0.08433734939759036	0.06629834254143646	0.009345794392523364
AT1G62590_9	0.08974358974358974	0.07272727272727272	0.009345794392523364
AT1G63070_10	0.13333333333333333	0.08759124087591241	0.009708737864077669
AT1G62930_4	0.13333333333333333	0.08759124087591241	0.00967741935483871
AT1G62914_1	0.056074766355140186	0.0	0.005215123859191656
AT1G62670_7	0.14556962025316456	0.020100502512562814	0.00536480686695279
AT1G62590_11	0.16428571428571428	0.021621621621621623	0.005714285714285714
AT1G63130_5	0.16428571428571428	0.021621621621621623	0.005714285714285714
AT1G63070_7	0.17293233082706766	0.022857142857142857	0.006097560975609756
AT1G62930_9	0.17293233082706766	0.022857142857142857	0.006038647342995169
AT1G62930_1	0.42996742671009774	0.1937984496124031	0.04077343421605717
AT1G62670_6	0.4921259842519685	0.228310502283105	0.04630071599045346
AT1G63070_5	0.49800796812749004	0.22988505747126436	0.04643370033508856
AT1G62914_8	0.4114583333333333	0.23202614379084968	0.04808877928483354
AT1G62590_13	0.5102040816326531	0.23809523809523808	0.04656745079212674
AT1G62975	0.1856060606060606	0.02608695652173913	0.002757669769045157
AT1G63060	0.521505376344086	0.3562231759656652	0.06632277081798084
AT1G62930_11	0.8146341463414634	0.5	0.13217993079584775
AT1G62590_10	0.82	0.5	0.13134120917303682
AT1G62670_9	0.82	0.5	0.13049546406140963
AT1G63070_1	0.817258883248731	0.5106382978723404	0.13383152173913043
AT1G62914_12	0.8089887640449438	0.522633744855967	0.13610888710968774
AT1G63130_1	0.022641509433962263	0.027972027972027972	0.006134969325153374
AT1G62670_8	0.023809523809523808	0.02932551319648094	0.006130268199233717
AT1G62590_8	0.024390243902439025	0.03125	0.006519967400162999
AT1G62914_5	0.030864197530864196	0.0	0.005159958720330237
AT1G63070_2	0.03424657534246575	0.0392156862745098	0.007692307692307693
AT1G62930_5	0.03424657534246575	0.03861003861003861	0.007619047619047619
AT1G62590_6	0.007194244604316547	0.004975124378109453	0.002772002772002772
AT1G62914_6	0.0	0.006802721088435374	0.002793296089385475
AT1G62670_14	0.007575757575757576	0.00554016620498615	0.0030935808197989174
AT1G63130_2	0.005681818181818182	0.004819277108433735	0.0026472534745201853
AT1G63070_14	0.010309278350515464	0.006472491909385114	0.0026595744680851063
AT1G62930_8	0.009615384615384616	0.006309148264984227	0.0026362038664323375
AT1G63206	0.03333333333333333	0.003076923076923077	0.0025974025974025974
AT1G63250_1	0.3745704467353952	0.014705882352941176	0.006734006734006734
AT2G07750_2	0.39492753623188404	0.01639344262295082	0.007444168734491315
AT1G62590_7	0.4271356783919598	0.019083969465648856	0.0030188679245283017
AT1G62670_4	0.3601694915254237	0.017064846416382253	0.002745367192862045
AT1G63130_4	0.4271356783919598	0.019083969465648856	0.0030257186081694403
AT1G62930_6	0.4594594594594595	0.02040816326530612	0.003436426116838488
AT1G63070_9	0.4521276595744681	0.02092050209205021	0.0034158838599487617
AT1G62914_2	0.391705069124424	0.01953125	0.0022935779816513763
AT1G62590_5	0.14906832298136646	0.11627906976744186	0.023084025854108958
AT1G62670_10	0.14634146341463414	0.12048192771084337	0.023474178403755867
AT1G63130_3	0.16666666666666666	0.12552301255230125	0.023741690408357077
AT1G62914_4	0.12	0.1595744680851064	0.02685284640171858
AT1G63070_4	0.18181818181818182	0.12875536480686695	0.02465483234714004
AT1G62930_3	0.17985611510791366	0.11583011583011583	0.023299161230195712
AT1G63410	0.26900584795321636	0.13733905579399142	0.03643724696356275
AT1G63450	0.07775377969762419	0.0056179775280898875	0.00213089802130898
AT1G63540	0.0	0.0014144271570014145	0.00448654037886341
AT1G63710_1	0.008784773060029283	0.0	0.007614213197969543
AT1G63910	0.0	0.0035842293906810036	0.002544529262086514
AT1G63950	0.0	0.004464285714285714	0.004640371229698376
AT4G26120_2	0.08082706766917293	0.002044989775051125	0.0027144408251900108
AT1G64290_1	0.0	0.0034482758620689655	0.00303951367781155
AT1G64295_2	0.0	0.00392156862745098	0.002997002997002997
AT1G64295_1	0.0048543689320388345	0.0	0.0025673940949935813
AT1G64290_2	0.004739336492890996	0.0	0.0025806451612903226
AT1G64340	0.3136842105263158	0.06228373702422145	0.02373685995252628
AT1G64370	0.0	0.004901960784313725	0.0015432098765432098
AT1G64584	0.0	0.0	0.0
AT3G28590_2	0.9642857142857143	0.6944444444444444	0.37994722955145116
AT1G64790	0.5484234234234234	0.0043980208905992305	0.0031618281115263006
AT1G64800	0.0	0.0	0.003669724770642202
AT3G45200_2	0.0076045627376425855	0.0	0.0012903225806451613
AT1G64910_1	0.012658227848101266	0.01038961038961039	0.005971769815418024
AT1G64920_2	0.008982035928143712	0.011834319526627219	0.006743088334457181
AT5G53990_4	0.006349206349206349	0.012232415902140673	0.006825938566552901
AT1G64920_1	0.004672897196261682	0.004032258064516129	0.002260738507912585
AT1G64910_2	0.00510204081632653	0.0045871559633027525	0.0028929604628736743
AT5G53990_3	0.005494505494505495	0.0048543689320388345	0.00298804780876494
AT1G65330_2	0.01875	0.007575757575757576	0.0
AT1G65300_1	0.01875	0.007575757575757576	0.0
AT1G65330_1	0.006993006993006993	0.0	0.002936857562408223
AT1G65300_2	0.007407407407407408	0.0	0.0034965034965034965
AT1G65360	0.583941605839416	0.35714285714285715	0.1638477801268499
AT1G65450	0.0967741935483871	0.04734848484848485	0.03355704697986577
AT1G65670_1	0.13900414937759337	0.012578616352201259	0.002678272514228323
AT1G65730	0.05263157894736842	0.010067114093959731	0.005192675594424706
AT1G65735_1	0.2857142857142857	0.043478260869565216	0.009881422924901186
AT1G65735_2	0.6666666666666666		0.0
AT5G38350_2	0.005628517823639775	0.0057692307692307696	0.004079412564590699
AT1G66120_2	0.004640371229698376	0.0	0.004580152671755725
AT1G65880_1	0.04504504504504504	0.004329004329004329	0.0034153005464480873
AT1G65890_2	0.055350553505535055	0.004807692307692308	0.0027881040892193307
AT1G68270_3	0.05319148936170213	0.004830917874396135	0.0031031807602792862
AT1G66120_3	0.05319148936170213	0.004830917874396135	0.003147128245476003
AT1G65890_1	0.044009779951100246	0.002770083102493075	0.005122367672168469
AT1G65880_2	0.06382978723404255	0.0033444816053511705	0.006311360448807854
AT1G68270_2	0.05555555555555555	0.0031746031746031746	0.005653710247349823
AT1G65910	0.01098901098901099	0.00473186119873817	0.003345880384776244
AT1G65960	0.35648476257973066	0.3066453162530024	0.128
AT4G10740_3	0.06166219839142091	0.00816326530612245	0.0063371356147021544
AT1G65990	0.04518664047151277	0.004629629629629629	0.005325686194182712
AT1G66060	0.0	0.0	0.0036463081130355514
AT1G66120_1	0.0015822784810126582	0.0	0.003978120338140228
AT1G65880_4	0.0018248175182481751	0.0	0.0037817396002160996
AT1G66140	0.027139874739039668	0.0	0.002638522427440633
AT1G66235	0.842443729903537	0.22289156626506024	0.015863689776733254
AT1G66245	0.2873134328358209	0.20918367346938777	0.12585812356979406
AT1G66270_1	0.0011904761904761906	0.0035650623885918	0.004221784407542921
AT1G66280_2	0.0016835016835016834	0.005012531328320802	0.004576659038901602
AT1G66280_1	0.0034904013961605585	0.0	0.003976143141153081
AT1G66270_2	0.0	0.0	0.0042643923240938165
AT1G66300_5	0.15072463768115943	0.08357348703170028	0.03934426229508197
AT1G66290_1	0.15902140672782875	0.09965635738831616	0.044929396662387676
AT1G66310_5	0.1111111111111111	0.06521739130434782	0.041666666666666664
AT1G66300_1	0.07894736842105263	0.044642857142857144	0.04378378378378378
AT1G66290_5	0.09767441860465116	0.0641025641025641	0.05121470781352593
AT1G66310_2	0.0335195530726257	0.036036036036036036	0.04819277108433735
AT1G66300_2	0.12406015037593984	0.03184713375796178	0.033766233766233764
AT1G66290_6	0.14042553191489363	0.037037037037037035	0.038461538461538464
AT1G66310_1	0.12867647058823528	0.03546099290780142	0.0375
AT1G66300_4	0.32142857142857145	0.11267605633802817	0.038834951456310676
AT1G66290_3	0.3698630136986301	0.2	0.061224489795918366
AT1G66310_3	0.24528301886792453	0.14705882352941177	0.03414634146341464
AT1G66380	0.002061855670103093	0.0028011204481792717	0.005829358770535241
AT1G66390_1	0.0	0.0028735632183908046	0.0033222591362126247
AT1G66470	0.007792207792207792	0.0	0.004967709885742673
AT1G66490	0.1876750700280112	0.12837837837837837	0.07686453576864535
AT1G09245_2	0.6634615384615384	0.1509433962264151	0.08528428093645485
AT1G66560_2	0.007633587786259542	0.019704433497536946	0.0010121457489878543
AT1G66550_1	0.007633587786259542	0.019704433497536946	0.0018467220683287165
AT1G66560_1	0.0	0.0	0.002770083102493075
AT1G66550_2	0.0	0.0	0.003248862897985705
AT5G43610_3	0.26498422712933756	0.3333333333333333	0.1080368906455863
AT1G66570_1	0.26498422712933756	0.3333333333333333	0.10991957104557641
AT5G06170_3	0.2619047619047619	0.3527272727272727	0.132996632996633
AT2G14670_4	0.17131474103585656	0.22164948453608246	0.10785824345146379
AT1G66290_4	0.47619047619047616	0.2641509433962264	0.05011389521640091
AT1G66300_3	0.410958904109589	0.17391304347826086	0.03662420382165605
AT1G66310_4	0.37894736842105264	0.23255813953488372	0.04521276595744681
AT1G66690_1	0.026923076923076925	0.0045871559633027525	0.0014641288433382138
AT1G66700_2	0.027237354085603113	0.0045871559633027525	0.0014814814814814814
AT1G66720_2	0.030612244897959183	0.0045871559633027525	0.0016835016835016834
AT1G66700_1	0.007874015748031496	0.005025125628140704	0.0015220700152207
AT1G66690_2	0.007874015748031496	0.005025125628140704	0.0016025641025641025
AT1G66720_3	0.009009009009009009	0.005025125628140704	0.0009233610341643582
AT1G66690_4	0.009708737864077669	0.00641025641025641	0.003980099502487562
AT1G66700_3	0.009708737864077669	0.00641025641025641	0.003996003996003996
AT1G66700_4	0.0705521472392638	0.0	0.0026455026455026454
AT1G66690_3	0.0705521472392638	0.0	0.0024813895781637717
AT1G66720_1	0.07692307692307693	0.0	0.003137254901960784
AT1G66730	0.4749190938511327	0.0034448818897637795	0.00326650146429376
AT1G66830	0.00648508430609598	0.004329004329004329	0.005373134328358209
AT1G66850	0.0	0.029850746268656716	0.0018050541516245488
AT1G67000	0.07375886524822695	0.008254716981132075	0.03157063930544594
AT4G12810_4	0.0703125	0.0035714285714285713	0.004884856943475227
AT1G67290	0.041121495327102804	0.008771929824561403	0.005192557334487235
AT1G67330	0.0	0.0	0.002197802197802198
AT1G67390	0.5334773218142549	0.153125	0.01937984496124031
AT3G43400_2	0.0	0.0	0.0036900369003690036
AT1G67450	0.5276595744680851	0.2523809523809524	0.11764705882352941
AT1G67460	0.025078369905956112	0.0026455026455026454	0.002073828287017835
AT1G67635	0.6212765957446809	0.15476190476190477	0.03205791106514995
AT1G67750	0.00437636761487965	0.0	0.004124656278643446
AT1G67870	0.11707317073170732	0.0	0.003147128245476003
AT1G67980	0.16246498599439776	0.05970149253731343	0.029297954671088998
AT1G67990	0.30917874396135264	0.08668730650154799	0.02676659528907923
AT1G68040	0.1007905138339921	0.03728070175438596	0.01854655563966692
AT1G68180	0.0	0.0	0.0018633540372670807
AT1G65890_3	0.014957264957264958	0.0	0.00530035335689046
AT1G65880_3	0.014957264957264958	0.0	0.005349977708426215
AT1G68270_1	0.015184381778741865	0.0	0.005050505050505051
AT1G68325	0.0860655737704918	0.020338983050847456	0.002973977695167286
AT1G68380	0.002638522427440633	0.0	0.005326231691078562
AT1G68470	0.2802056555269923	0.09124087591240876	0.018433179723502304
AT1G68800	0.00644122383252818	0.0029239766081871343	0.006558721049395368
AT1G68825	0.0	0.0	0.0029985007496251873
AT1G68845	0.08053691275167785	0.0	0.01804123711340206
AT1G69150	0.015250544662309368	0.007168458781362007	0.0019111323459149545
AT1G69526	0.18857142857142858	0.0	0.0013094718463553033
AT1G66300_8	0.015873015873015872	0.025735294117647058	0.0042941492216854536
AT1G66310_8	0.015873015873015872	0.025735294117647058	0.0041906757464641176
AT1G69940_1	0.15021459227467812	0.14375	0.03944773175542406
AT5G07410_2	0.21604938271604937	0.17424242424242425	0.04951856946354883
AT1G70030	0.22887323943661972	0.07262569832402235	0.05969517358171041
AT1G70040	0.018867924528301886	0.0	0.005865102639296188
AT1G70170	0.0025	0.0	0.001004016064257028
AT1G70270	0.0041841004184100415	0.013157894736842105	0.004597701149425287
AT1G70960_2	0.004219409282700422	0.0	0.0008250825082508251
AT1G70830	0.0	0.0	0.002890173410404624
AT1G70850	0.0030120481927710845	0.0026666666666666666	0.0031397174254317113
AT1G70860_1	0.0	0.02	0.002548853016142736
AT1G70870	0.0	0.0	0.0026595744680851063
AT1G70860_2	0.006802721088435374	0.0	0.0031645569620253164
AT1G70890	0.0058823529411764705	0.0	0.0034387895460797797
AT1G70910	0.17699115044247787	0.023529411764705882	0.008534850640113799
AT1G70960_1	0.10948905109489052	0.008888888888888889	0.0026899798251513113
AT1G70970	0.003003003003003003	0.0	0.00370919881305638
AT1G70990	0.0	0.0	0.0011198208286674132
AT1G71235	0.0	0.007142857142857143	0.002932551319648094
AT1G71280_1	0.0	0.0	0.0
AT1G71320_1	0.8802395209580839	0.36419753086419754	0.08091603053435115
AT1G71280_2	0.0	0.0	0.0
AT1G71680	0.035	0.0032626427406199023	0.0024532352039251764
AT1G71870	0.010395010395010396	0.004672897196261682	0.0037562604340567614
AT2G14670_5	0.008379888268156424	0.004329004329004329	0.007705479452054794
AT5G10330_2		0.0	0.014492753623188406
AT1G71930	0.001392757660167131	0.0019880715705765406	0.0028357824181490074
AT1G72460	0.038356164383561646	0.0019047619047619048	0.0023596035865974517
AT1G72910_1	0.0	0.0	0.0025252525252525255
AT1G72910_2	0.005649717514124294	0.0	0.0026619343389529724
AT1G73440	0.011764705882352941	0.0	0.0010893246187363835
AT1G73630	0.5427350427350427	0.11386138613861387	0.00744047619047619
AT1G73680	0.0036719706242350062	0.006160164271047228	0.003436426116838488
AT1G73970	0.3152639087018545	0.007650273224043716	0.004105090311986864
AT1G74990	0.0	0.0	0.0
AT1G75790	0.004231311706629055	0.0	0.003942652329749104
AT1G76190	0.0	0.0	0.0038412291933418692
AT1G76250	0.0	0.003669724770642202	0.001902587519025875
AT1G76370	0.001658374792703151	0.0017699115044247787	0.0036115569823434992
AT1G76440	0.0030959752321981426	0.005509641873278237	0.004127358490566038
AT1G76890	0.007751937984496124	0.0	0.004422604422604423
AT1G76930	0.0078125	0.011627906976744186	0.0017889087656529517
AT1G77960	0.27425373134328357	0.1473053892215569	0.029481692819781264
AT1G77980	0.22445561139028475	0.036613272311212815	0.012615384615384615
AT1G78120	0.002277904328018223	0.0023094688221709007	0.0031565656565656565
AT1G78160	0.08124076809453472	0.019886363636363636	0.004349280695884911
AT1G66300_7	0.0	0.0	0.00392156862745098
AT1G66310_7	0.0	0.0035087719298245615	0.0037290242386575512
AT1G78990	0.037209302325581395	0.0029850746268656717	0.002210759027266028
AT1G79170_2	0.23863636363636365	0.025	0.008403361344537815
AT1G79510	0.05733944954128441	0.006289308176100629	0.0040286481647269475
AT1G79760	0.0	0.0	0.004583651642475172
AT1G80740	0.05184174624829468	0.0013449899125756557	0.0024968789013732834
AT2G01090	0.002631578947368421	0.002890173410404624	0.002672367717797969
AT2G01280	0.23741007194244604	0.03602484472049689	0.004714364947310039
AT3G28899_3	0.6818181818181818	0.723404255319149	0.2857142857142857
AT2G01430	0.004137931034482759	0.002398081534772182	0.003286230693394676
AT3G27040_2	0.0	0.0	0.0025823111684958036
AT2G01790_1	0.0	0.0	0.0026223776223776225
AT1G30060_2	0.026490066225165563	0.0058823529411764705	0.004132231404958678
AT2G01900	0.04720087815587267	0.17535545023696683	0.05888767720828789
AT2G01910	0.37383177570093457	0.04284412032816773	0.019146608315098467
AT2G01918	0.18702290076335878	0.09950248756218906	0.02853133769878391
AT2G01920	0.004008016032064128	0.0	0.0012437810945273632
AT2G01950	0.18181818181818182	0.020080321285140562	0.004523181304183943
AT2G01990	0.18230088495575222	0.0851063829787234	0.050261359067149174
AT2G02000	0.0	0.0	0.0035829451809387316
AT2G02010	0.0	0.0	0.0036144578313253013
AT2G05600_2	0.13636363636363635	0.04081632653061224	0.0
AT2G02080	0.007308160779537149	0.001388888888888889	0.0019455252918287938
AT2G02240_1	0.0	0.0	0.001735106998264893
AT2G02250_2	0.0	0.0	0.0007680491551459293
AT2G02250_1	0.005154639175257732	0.0053475935828877	0.006843455945252352
AT2G02240_2	0.00625	0.005813953488372093	0.007797270955165692
AT5G65005_2	0.9375	0.5454545454545454	0.3684210526315789
AT2G02340_2	0.01020408163265306	0.0	0.003427592116538132
AT2G02340_1	0.022113022113022112	0.0	0.0023006134969325155
AT2G02340_3	0.0053475935828877	0.008064516129032258	0.004213483146067416
AT2G02250_3	0.0049504950495049506	0.00819672131147541	0.00424929178470255
AT2G02440	0.538860103626943	0.2751677852348993	0.065698041692988
AT2G02490_2	0.8125	0.16666666666666666	0.030456852791878174
AT2G02493_1	0.8125	0.16666666666666666	0.04395604395604396
AT2G02493_8	0.8888888888888888	0.1111111111111111	0.022222222222222223
AT2G02493_5
AT2G02493_3
AT2G02493_7
AT2G02493_4
AT2G02493_6	1.0	0.45454545454545453	0.05555555555555555
AT2G02490_1	0.9347826086956522	0.4482758620689655	0.031936127744510975
AT2G02493_2	0.9375	0.47619047619047616	0.0375
AT2G02493_9	0.9375	0.47619047619047616	0.0375
AT2G02497	0.8275862068965517	0.4782608695652174	0.04070796460176991
AT2G02498	0.8734177215189873	0.4567901234567901	0.02849002849002849
AT2G02500	0.31403118040089084	0.008143322475570033	0.0027581979773214833
AT2G02550	0.8033175355450237	0.2881944444444444	0.03569682151589242
AT2G02635	0.40022547914317924	0.06854345165238677	0.04000680966973102
AT2G15640_3	0.03	0.0	0.007142857142857143
AT1G11270_7	0.847457627118644	0.2	0.05186385737439222
AT2G02800	0.25578034682080925	0.09209100758396534	0.019482007792803117
AT2G02795	0.3804347826086957	0.09289617486338798	0.018418201516793065
AT2G06904_5	0.952054794520548	0.6350710900473934	0.10443037974683544
AT2G15640_4	0.07142857142857142	0.0	0.0015151515151515152
AT5G37430_8	0.0051813471502590676	0.011627906976744186	0.0030303030303030303
AT5G37920_8	0.0051813471502590676	0.011627906976744186	0.0030303030303030303
AT2G03190_3	0.0	0.0	0.004016064257028112
AT3G25650_2	0.0	0.0	0.004201680672268907
AT2G03160_1	0.0	0.0	0.004201680672268907
AT2G03170	0.004166666666666667	0.0	0.0
AT2G03180	0.8461538461538461	0.29310344827586204	0.07984790874524715
AT2G20160_2	0.0036496350364963502	0.010101010101010102	0.004991680532445923
AT2G03190_1	0.0036496350364963502	0.010101010101010102	0.004846526655896607
AT3G25650_3	0.004048582995951417	0.010752688172043012	0.0044943820224719105
AT2G03160_2	0.004048582995951417	0.010101010101010102	0.004282655246252677
AT2G03200	0.09549071618037135	0.0035335689045936395	0.001549186676994578
AT1G14110_6	0.5173913043478261	0.004405286343612335	0.0029940119760479044
AT2G03250	0.12085308056872038	0.0689149560117302	0.04464482076094128
AT2G03360	0.09797297297297297	0.0028328611898017	0.00550314465408805
AT2G03370	0.11870503597122302	0.003355704697986577	0.005145797598627788
AT2G03560_1	0.04871060171919771	0.0	0.004500450045004501
AT2G03565	0.0	0.0	0.0019305019305019305
AT3G42075_1	0.875	0.7152777777777778	0.17105263157894737
AT2G03567_1	0.8682170542635659	0.75	0.1716686674669868
AT2G13845_2	0.8682170542635659	0.7678571428571429	0.17111650485436894
AT3G42130_1	0.9285714285714286	0.7230769230769231	0.16998191681735986
AT2G14265_7	0.8560606060606061	0.6974789915966386	0.1687192118226601
AT2G03580	0.3564954682779456	0.06363636363636363	0.01079414032382421
AT2G03821	0.8333333333333334	0.5747126436781609	0.09246088193456614
AT2G03913	0.0	0.0	0.001597444089456869
AT2G19146_2	0.9423076923076923	0.5652173913043478	0.15451895043731778
AT3G29380_2	0.9037037037037037	0.4269005847953216	0.05580693815987934
AT2G04032	0.07518796992481203	0.0036231884057971015	0.0033879164313946925
AT2G04031_1	0.9047619047619048	0.4090909090909091	0.04236200256739409
AT2G04041_2	0.9026548672566371	0.4090909090909091	0.03943661971830986
AT2G04031_3	0.8181818181818182	0.3048780487804878	0.036988110964332896
AT2G04041_3	0.8181818181818182	0.3048780487804878	0.03905160390516039
AT2G04037_1	0.8181818181818182	0.3048780487804878	0.03932584269662921
AT2G04031_2	0.782051282051282	0.3	0.03048780487804878
AT5G35405_5	0.7894736842105263	0.3	0.02900763358778626
AT2G04041_1	0.7894736842105263	0.29896907216494845	0.03079416531604538
AT2G04037_2	0.7894736842105263	0.2967032967032967	0.028985507246376812
AT2G04045	0.8357142857142857	0.1111111111111111	0.020602218700475437
AT2G04040_1	0.08714596949891068	0.005802707930367505	0.003389830508474576
AT2G04050_2	0.11470588235294117	0.0044444444444444444	0.004134366925064599
AT2G04080_3	0.11926605504587157	0.004545454545454545	0.0042780748663101605
AT2G04050_1	0.16533333333333333	0.003861003861003861	0.0025651988029072254
AT2G04080_2	0.1781609195402299	0.004140786749482402	0.0024390243902439024
AT2G04040_2	0.17663817663817663	0.004073319755600814	0.0024642681123706258
AT2G04060_1	0.8692946058091287	0.267515923566879	0.03746302990469931
AT2G04062	0.7945945945945946	0.2074074074074074	0.03197674418604651
AT2G04040_3	0.09900990099009901	0.0	0.004203643157403083
AT2G04080_1	0.08830022075055188	0.0	0.004543577034283354
AT2G04050_3	0.10899182561307902	0.0	0.004751847940865892
AT4G03156_3	0.8235294117647058	0.3393939393939394	0.05574712643678161
AT2G04160	0.16123499142367068	0.029982363315696647	0.03204559848005067
AT2G04170	0.0498220640569395	0.006437768240343348	0.004020100502512563
AT2G04190	0.47801418439716314	0.03571428571428571	0.011203319502074689
AT2G04220	0.04776119402985075	0.0045045045045045045	0.004361370716510903
AT3G21340_2	0.16356877323420074	0.004838709677419355	0.0029311187103077674
AT2G10625_2	0.9174311926605505	0.24675324675324675	0.06956521739130435
AT2G04495	0.06666666666666667	0.012987012987012988	0.007777057679844459
AT5G54040_6	0.01557632398753894	0.0	0.001336898395721925
AT2G04570	0.047619047619047616	0.008849557522123894	0.0034762456546929316
AT2G04675	0.23529411764705882	0.014705882352941176	0.013783597518952447
AT3G17400_2	0.9202453987730062	0.3258426966292135	0.10069444444444445
AT2G38590_2	0.845	0.2789473684210526	0.04812398042414356
AT2G04750	0.5349716446124764	0.002224694104560623	0.0055147058823529415
AT2G04800	0.08904109589041095	0.0	0.00992063492063492
AT2G04810_1	0.19117647058823528	0.008583690987124463	0.0033085194375516956
AT2G04810_2	0.05291005291005291	0.0049504950495049506	0.006097560975609756
AT2G04810_3	0.08443271767810026	0.004464285714285714	0.00927487352445194
AT2G04910_1	0.012987012987012988	0.0125	0.003952569169960474
AT2G04910_2	0.0	0.0	0.010676156583629894
AT3G22700_6	0.8210526315789474	0.2127659574468085	0.032080659945004586
AT3G22720_5	0.8210526315789474	0.2127659574468085	0.032080659945004586
AT3G22730_5	0.4262295081967213	0.1245136186770428	0.024405908798972382
AT2G04920_1	0.4262295081967213	0.11895910780669144	0.02417854928704278
AT3G22350_5	0.8210526315789474	0.2127659574468085	0.032080659945004586
AT4G09660_4	1.0	0.3333333333333333	0.05555555555555555
AT4G09660_3	0.75	0.5	0.05546492659053834
AT3G27140_2	0.8333333333333334	0.0	0.05555555555555555
AT2G05060_1	0.2591240875912409	0.0	0.001336898395721925
AT2G41910_2	0.2591240875912409	0.0	0.0015174506828528073
AT2G05105	0.9019607843137255	0.45985401459854014	0.21656050955414013
AT2G05117	0.0	0.0	0.002150537634408602
AT2G05140_2	0.019801980198019802	0.02127659574468085	0.009940357852882704
AT2G05160	0.1268882175226586	0.0024154589371980675	0.001943634596695821
AT4G15380_9	0.034013605442176874	0.008902077151335312	0.0032076984763432237
AT3G20950_11	0.035211267605633804	0.01	0.003389830508474576
AT2G05320	0.4312169312169312	0.00437636761487965	0.0046168051708217915
AT2G05335	0.0970873786407767	0.11538461538461539	0.014705882352941176
AT1G64295_3	0.7782805429864253	0.21238938053097345	0.04244817374136229
AT1G64290_3	0.7782805429864253	0.21238938053097345	0.041666666666666664
AT2G05540	0.05699481865284974	0.03636363636363636	0.04948805460750853
AT2G05600_1	0.8581560283687943	0.5977653631284916	0.1010689990281827
AT2G05632	0.0	0.0	0.0019120458891013384
AT2G05645	0.08490566037735849	0.03225806451612903	0.004418262150220913
AT3G30823_2	0.8	0.5126582278481012	0.08918406072106262
AT2G05655_1	0.05813953488372093	0.0037735849056603774	0.0058679706601467
AT2G05752	0.9383116883116883	0.38495575221238937	0.06179286335944299
AT2G05900	0.25384615384615383	0.0	0.0026041666666666665
AT2G05915	0.8352941176470589	0.16	0.02046783625730994
AT5G27238_2	0.73	0.1523809523809524	0.02152317880794702
AT2G06090	0.73	0.1523809523809524	0.021103896103896104
AT2G06095	0.9051094890510949	0.39166666666666666	0.10604651162790697
AT2G06105_1	0.8322033898305085	0.3667711598746082	0.10181664554288128
AT2G06166	0.2911392405063291	0.06060606060606061	0.01337295690936107
AT2G06255	0.10441767068273092	0.023316062176165803	0.005482102547565301
AT2G22440_2	0.8531073446327684	0.25	0.07329842931937172
AT4G04265_6	0.7647058823529411	0.3146067415730337	0.09064327485380116
AT2G06500_1	0.8035714285714286	0.4376417233560091	0.07339805825242718
AT1G35150_2	0.7956989247311828	0.4350132625994695	0.07390300230946882
AT2G06555	0.8450704225352113	0.6235294117647059	0.18855656697009102
AT2G06570	0.8636363636363636	0.5112781954887218	0.0650887573964497
AT2G06105_2	0.8	0.38055555555555554	0.07199665131854333
AT2G06845	0.8993055555555556	0.4427710843373494	0.09389197375063099
AT5G28919_2	0.9032258064516129	0.39303482587064675	0.08238851095993953
AT2G06906_2	0.8607594936708861	0.432	0.0815347721822542
AT2G06904_3	0.8955223880597015	0.41025641025641024	0.07578008915304606
AT2G06906_1	0.9097744360902256	0.4044943820224719	0.08855291576673865
AT2G14390_2	0.9202453987730062	0.4155844155844156	0.10404624277456648
AT2G06908	0.7567567567567568	0.28421052631578947	0.14222222222222222
AT2G36710_2	0.5242718446601942	0.09202453987730061	0.03151862464183381
AT2G06960	0.5084033613445378	0.060209424083769635	0.04695898161244696
AT2G06983	0.30917874396135264	0.04046242774566474	0.01021566401816118
AT2G07000_1	0.0	0.0	0.0024390243902439024
AT2G07020	0.8505494505494505	0.36764705882352944	0.06493893357164135
AT2G07040	0.6411483253588517	0.23059866962305986	0.03985412867934358
AT3G44130	0.8194029850746268	0.3252336448598131	0.050142247510668564
AT2G07120_1	0.8395061728395061	0.3869209809264305	0.06077981651376147
AT3G18330_1	0.06593406593406594	0.025210084033613446	0.0035714285714285713
AT2G07190	0.8584474885844748	0.38485804416403785	0.04233095107201759
AT2G07200	0.8410596026490066	0.21495327102803738	0.037991858887381276
AT2G07215	0.350597609561753	0.07386363636363637	0.01918158567774936
AT2G10955_2	0.8117647058823529	0.3793103448275862	0.07142857142857142
AT2G07240	0.9028831562974203	0.32113821138211385	0.062453160129902575
AT2G07280	0.8536585365853658	0.4446064139941691	0.06041923551171394
AT2G07290_1	0.75	0.3253012048192771	0.038391224862888484
AT2G07310_1	0.8815489749430524	0.2358974358974359	0.047398843930635835
AT2G07440	0.7653061224489796	0.452914798206278	0.07345971563981042
AT3G32180_1	0.8956521739130435	0.38461538461538464	0.09745762711864407
AT3G32190_3	0.8959537572254336	0.514018691588785	0.14015151515151514
AT3G32150_4	0.8870056497175142	0.5	0.13594040968342644
AT3G43148_14	0.9067796610169492	0.465625	0.10186757215619695
AT5G32590_8	0.9067796610169492	0.465625	0.10186757215619695
AT3G32200_2	0.8970588235294118	0.2391304347826087	0.06967213114754098
AT3G43153_3	0.8405797101449275	0.3488372093023256	0.14925373134328357
AT3G43148_13	0.8994082840236687	0.4689922480620155	0.11006825938566553
AT2G14395_13	0.8917525773195877	0.4224137931034483	0.07342657342657342
AT1G65346_1	0.0	0.0028735632183908046	0.0022172949002217295
AT2G07714_1	0.002304147465437788	0.011583011583011582	0.0022935779816513763
AT2G07681	0.004101722723543888	0.0037159372419488025	0.0026221025766527987
AT2G07560	0.5500794912559619	0.21178343949044587	0.030622748327328874
AT3G49520_4	0.8323353293413174	0.3359375	0.07705779334500876
AT5G26890_2	0.8315789473684211	0.22916666666666666	0.058823529411764705
AT4G05097_2	0.7831325301204819	0.26744186046511625	0.08303249097472924
AT3G43148_15	0.8968668407310705	0.3649754500818331	0.06236786469344609
AT2G07680	0.41548042704626337	0.012725344644750796	0.007767191383595692
AT2G07750_1	0.8423645320197044	0.34497816593886466	0.05696559503666103
AT1G63250_2	0.8680851063829788	0.37850467289719625	0.0661764705882353
AT2G07810_1	0.8938053097345132	0.18181818181818182	0.027210884353741496
AT2G08986_8
AT2G08986_5
AT2G08986_10
AT2G08986_11
AT2G08986_12
AT2G08986_2
AT2G08986_13
AT2G08986_14
AT2G08986_3
AT2G08986_6
AT2G08986_15
AT2G08986_16
AT2G08986_17
AT2G08986_18
AT2G08986_1
AT2G08986_19
AT2G08986_20
AT2G08986_9
AT2G08986_7
AT2G08986_4
AT2G06904_4	0.8604651162790697	0.2692307692307692	0.04054054054054054
AT2G06904_1
AT2G06904_2
AT2G10260	0.8341968911917098	0.3157894736842105	0.07404302877898855
AT4G06526_4	0.8597842835130971	0.35913978494623655	0.07377049180327869
AT5G34870_5	0.8645833333333334	0.3756218905472637	0.07321428571428572
AT3G31950_3	0.8643533123028391	0.36754176610978523	0.07254164427727028
AT4G06479_4	0.8970588235294118	0.3644067796610169	0.07025986525505294
AT2G10535	0.0	0.0	0.005319148936170213
AT2G10545	0.8981481481481481	0.2926829268292683	0.03812316715542522
AT2G10550_1	0.9320987654320988	0.43646408839779005	0.07339449541284404
AT2G10553_1	0.14285714285714285	0.046511627906976744	0.02364864864864865
AT2G10556_1	0.8987341772151899	0.40816326530612246	0.03180914512922465
AT2G10556_2	0.8064516129032258	0.16176470588235295	0.016697588126159554
AT2G10556_3	0.8974358974358975	0.12903225806451613	0.010050251256281407
AT2G10560_1	0.9433962264150944	0.2923076923076923	0.07336956521739131
AT2G10602	0.801980198019802	0.2753623188405797	0.0630952380952381
AT2G10608_1	0.9121621621621622	0.38271604938271603	0.14909090909090908
AT2G06105_3	0.8132183908045977	0.4271186440677966	0.10266159695817491
AT1G64295_4	0.9053254437869822	0.2972972972972973	0.03129890453834116
AT2G10615	0.013745704467353952	0.0058823529411764705	0.0011792452830188679
AT2G10940	0.05649717514124294	0.046052631578947366	0.007593457943925234
AT2G10950	0.29545454545454547	0.04426559356136821	0.02664756446991404
AT3G30165_3	0.9272727272727272	0.6041666666666666	0.14775160599571735
AT2G10955_1	0.8387096774193549	0.5853658536585366	0.10741301059001512
AT2G10965	0.8881789137380192	0.5440414507772021	0.1309823677581864
AT2G10970	0.8888888888888888	0.30714285714285716	0.05093833780160858
AT2G10975_1	0.8461538461538461	0.40782122905027934	0.07277628032345014
AT3G29637_3	0.8401826484018264	0.4126984126984127	0.08003369839932603
AT1G36675_2	0.8698060941828255	0.4008097165991903	0.09923273657289003
AT3G29645_5	0.8284023668639053	0.40559440559440557	0.07411504424778761
AT2G11005	0.954954954954955	0.19642857142857142	0.05820721769499418
AT3G43870_11	0.7985611510791367	0.4069767441860465	0.061068702290076333
AT2G12205_2	0.9393939393939394	0.41025641025641024	0.2
AT5G24480_2	0.8556701030927835	0.24087591240875914	0.035
AT5G56070_3	0.8939393939393939	0.4519230769230769	0.08754863813229571
AT4G07445_8	0.8527131782945736	0.4175824175824176	0.06772908366533864
AT2G11462	0.8222222222222222	0.3181818181818182	0.07024793388429752
AT2G11520	0.44025157232704404	0.0037174721189591076	0.0013842746400885937
AT2G11522	0.9117647058823529	0.3581081081081081	0.06417112299465241
AT2G22440_3	0.9076923076923077	0.35507246376811596	0.12195121951219512
AT2G14265_4	0.896551724137931	0.2909090909090909	0.08571428571428572
AT2G11620_1	0.7709923664122137	0.3660130718954248	0.08463434675431389
AT3G45800_2	0.7608695652173914	0.3402061855670103	0.08009153318077804
AT2G11623_1	0.8301886792452831	0.42696629213483145	0.09843400447427293
AT2G11626	0.8814229249011858	0.20618556701030927	0.05064935064935065
AT2G11810	0.2948207171314741	0.05730659025787966	0.018336433696518734
AT2G10625_1	0.88	0.2689393939393939	0.047840349917987975
AT2G11851	0.8502906976744186	0.27510917030567683	0.045739579490962745
AT3G42940_2	0.8888888888888888	0.2923076923076923	0.04728132387706856
AT3G04100_2	0.9302325581395349	0.125	0.03463203463203463
AT2G12405	0.8896551724137931	0.27205882352941174	0.07175925925925926
AT2G22440_4	0.8708609271523179	0.3316582914572864	0.061356297093649086
AT2G14265_5	0.8888888888888888	0.6787564766839378	0.2244668911335578
AT4G07445_9	0.8181818181818182	0.23076923076923078	0.08176100628930817
AT2G12940_3	0.815	0.25120772946859904	0.03613620569840167
AT2G12900_1	0.815	0.24074074074074073	0.03581460674157303
AT2G12935_1	0.9102564102564102	0.16981132075471697	0.04569420035149385
AT2G12940_1	0.8610169491525423	0.2584745762711864	0.0327683615819209
AT2G12900_3	0.8652482269503546	0.2584745762711864	0.032879818594104306
AT2G13150_2	0.8697318007662835	0.28	0.03393939393939394
AT2G12945	0.8888888888888888	0.31746031746031744	0.06076388888888889
AT2G13100	0.23774954627949182	0.007371007371007371	0.0034587116299178555
AT2G13105_1	0.7931034482758621	0.18181818181818182	0.06993006993006994
AT3G24700_3	0.05084745762711865	0.006493506493506494	0.0032388663967611335
AT3G17265_3	0.05084745762711865	0.006493506493506494	0.0032626427406199023
AT3G30730_2	0.8141592920353983	0.2980769230769231	0.047471620227038186
AT2G12940_4	0.8620689655172413	0.21923076923076923	0.02620689655172414
AT2G12900_2	0.8620689655172413	0.20300751879699247	0.026413345690454126
AT2G12935_2	0.8943661971830986	0.32558139534883723	0.06405693950177936
AT2G12940_2	0.8710801393728222	0.2550607287449393	0.03416370106761566
AT2G13150_1	0.8613445378151261	0.273972602739726	0.0311284046692607
AT2G07810_2	0.8846153846153846	0.05263157894736842	0.014492753623188406
AT2G13350	0.4375	0.18674698795180722	0.04090909090909091
AT2G13360	0.3470225872689938	0.07746478873239436	0.005952380952380952
AT2G14395_12	0.8785046728971962	0.4074074074074074	0.09623430962343096
AT3G43150_12	0.9230769230769231	0.55	0.1415929203539823
AT4G06583_10	0.9047619047619048	0.5384615384615384	0.18292682926829268
AT3G43148_12	0.9321533923303835	0.496875	0.14705882352941177
AT5G32590_7	0.9321533923303835	0.496875	0.14705882352941177
AT5G35375_2	0.9588014981273408	0.6707317073170732	0.17960088691796008
AT2G13430	0.8914473684210527	0.30708661417322836	0.08627156789197299
AT2G13450_1	0.7058823529411765	0.5328467153284672	0.15780998389694043
AT2G13500	0.8823529411764706	0.4981949458483754	0.12836279784780938
AT2G13510	0.8055555555555556	0.46920821114369504	0.1248097412480974
AT5G27310_3	0.7432432432432432	0.5263157894736842	0.10196078431372549
AT2G27800_2	0.9029535864978903	0.45901639344262296	0.10431654676258993
AT2G13720	0.06844106463878327	0.023809523809523808	0.023052959501557634
AT2G13820	0.43492063492063493	0.0804953560371517	0.07078384798099763
AT3G42075_2	0.8956521739130435	0.4117647058823529	0.10153256704980843
AT2G03567_2	0.8921568627450981	0.4097222222222222	0.09907120743034056
AT2G13845_1	0.8921568627450981	0.39568345323741005	0.1003167898627244
AT3G42130_2	0.8731343283582089	0.3246753246753247	0.05925925925925926
AT2G14265_8	0.9173553719008265	0.43333333333333335	0.12141882673942701
AT1G53340_6	0.03333333333333333	0.0	0.0029154518950437317
AT5G02350_5	0.0205761316872428	0.0	0.001639344262295082
AT2G13900_1	0.0205761316872428	0.0	0.0016515276630883566
AT5G55800_8	0.0	0.0	0.002976190476190476
AT2G13905_1	0.0	0.0	0.0
AT1G53340_5	0.0038461538461538464	0.0	0.0012853470437017994
AT5G02350_7	0.005050505050505051	0.0	0.0015048908954100827
AT2G13900_3	0.00390625	0.0	0.0013802622498274672
AT2G13905_2	0.13432835820895522	0.0	0.002277904328018223
AT2G13900_2	0.0625	0.0	0.005988023952095809
AT5G02350_6	0.05970149253731343	0.0	0.0058823529411764705
AT2G13905_3	0.0	0.0	0.0
AT2G14095	0.00398406374501992	0.008264462809917356	0.002478929102627665
AT2G14247	0.12549019607843137	0.04365079365079365	0.014480408858603067
AT2G14265_1	0.9022988505747126	0.7307692307692307	0.2854330708661417
AT2G03567_4	0.8865248226950354	0.7307692307692307	0.2661290322580645
AT3G27503_2	0.0	0.0	0.0036319612590799033
AT2G14288	0.8970588235294118	0.4339622641509434	0.0997920997920998
AT2G14290_2	0.8424657534246576	0.23214285714285715	0.09481481481481481
AT2G14290_1	0.5602409638554217	0.10810810810810811	0.03571428571428571
AT2G14510	0.22001888574126535	0.04325032765399738	0.02307842753764913
AT2G14540	0.34523809523809523	0.04892966360856269	0.007847533632286996
AT1G62170	0.39344262295081966	0.05338078291814947	0.007670850767085077
AT2G14670_1	0.2791519434628975	0.2127659574468085	0.09128205128205129
AT5G43610_4	0.17509727626459143	0.1301775147928994	0.0437636761487965
AT1G66570_4	0.17509727626459143	0.11688311688311688	0.04489337822671156
AT5G06170_4	0.18218623481781376	0.12413793103448276	0.05138339920948617
AT2G14755_1	0.9098360655737705	0.4426229508196721	0.06981519507186858
AT2G14810	0.17142857142857143	0.044444444444444446	0.019662921348314606
AT2G14820	0.20414201183431951	0.005649717514124294	0.0021148036253776435
AT2G14960	0.011299435028248588	0.004901960784313725	0.00315059861373661
AT2G15025	0.9028571428571428	0.21739130434782608	0.041237113402061855
AT2G15042_1	0.19850187265917604	0.008771929824561403	0.00501002004008016
AT2G15042_2	0.0035842293906810036	0.0030864197530864196	0.003183023872679045
AT2G15220_2	0.0	0.0	0.005405405405405406
AT3G43470_2	0.8875	0.2925531914893617	0.05845674201091192
AT3G43480_4	0.875	0.41935483870967744	0.05154639175257732
AT3G43480_3	0.75	0.2972972972972973	0.03225806451612903
AT2G15220_1	0.0	0.0	0.0030721966205837174
AT2G15260	0.07512953367875648	0.009324009324009324	0.003801076971808679
AT2G14265_3	0.9069767441860465	0.6727272727272727	0.273542600896861
AT2G15340	0.5789473684210527	0.36885245901639346	0.24293059125964012
AT2G15370_2	0.0660377358490566	0.003861003861003861	0.0036429872495446266
AT2G15390_3	0.0634441087613293	0.007326007326007326	0.004039238315060588
AT2G15350_1	0.06802721088435375	0.00398406374501992	0.0032959789057350032
AT1G14080_6	0.06622516556291391	0.00398406374501992	0.003198976327575176
AT1G14100_5	0.07936507936507936	0.004273504273504274	0.0029390154298310064
AT1G14110_5	0.08547008547008547	0.0045662100456621	0.0034602076124567475
AT2G15360_1	0.0	0.0	0.002680965147453083
AT2G15370_1	0.17562724014336917	0.0	0.0056625141562853904
AT2G15390_2	0.17562724014336917	0.0	0.002767017155506364
AT1G14080_7	0.1856060606060606	0.0	0.002458512599877074
AT2G15350_2	0.1856060606060606	0.0	0.002486016159105034
AT2G15390_1	0.028011204481792718	0.008797653958944282	0.00438382854359474
AT2G15370_3	0.028011204481792718	0.009375	0.00456158134820071
AT1G14080_5	0.020289855072463767	0.009584664536741214	0.0048205677557579
AT2G15350_3	0.020289855072463767	0.009584664536741214	0.005157593123209169
AT1G14100_6	0.023728813559322035	0.011673151750972763	0.004919184820801124
AT2G15360_2	0.0	0.011494252873563218	0.006607929515418502
AT2G26620_10	0.9574468085106383	0.4	0.017777777777777778
AT2G40310_11	0.9574468085106383	0.4	0.017777777777777778
AT4G13760_3	0.9574468085106383	0.4	0.021164021164021163
AT1G43080_5	1.0	0.5	0.03076923076923077
AT2G26620_3
AT2G40310_9
AT1G43080_9
AT4G13760_11
AT2G26620_4
AT2G40310_4
AT1G43080_10
AT4G13760_7
AT2G26620_5
AT2G40310_5
AT1G43080_11
AT4G13760_8
AT2G26620_2			0.0
AT2G40310_3
AT1G43080_8
AT4G13760_5
AT2G26620_7
AT2G40310_6
AT1G43080_12
AT4G13760_9
AT2G26620_8
AT2G40310_8
AT1G43080_7
AT4G13760_6
AT2G26620_6
AT2G40310_7
AT1G43080_13
AT4G13760_10
AT2G26620_9	0.8297872340425532	0.36	0.03225806451612903
AT2G40310_10	0.8297872340425532	0.36	0.04201680672268908
AT1G43080_14	0.8536585365853658	0.36	0.04807692307692308
AT4G13760_12	0.8536585365853658	0.36	0.04807692307692308
AT2G15640_1	0.008064516129032258	0.004694835680751174	0.0028109627547434997
AT3G29140_3	0.8944444444444445	0.45754716981132076	0.09649122807017543
AT2G18490_3	0.16751269035532995	0.00819672131147541	0.006257822277847309
AT5G42640_3	0.19879518072289157	0.009009009009009009	0.007621951219512195
AT3G43480_5	0.9137931034482759	0.3611111111111111	0.04871060171919771
AT2G15780	0.18181818181818182	0.006493506493506494	0.004784688995215311
AT2G15880	0.17765042979942694	0.005681818181818182	0.0023405500292568754
AT2G16015	0.8846153846153846	0.5176470588235295	0.08064516129032258
AT2G16018	0.9084967320261438	0.46551724137931033	0.09896907216494845
AT2G16020	0.9767441860465116	0.46153846153846156	0.1518987341772152
AT2G16030	0.8869047619047619	0.5243243243243243	0.1337126600284495
AT4G26730_2	0.8602150537634409	0.42857142857142855	0.05357142857142857
AT2G16040_1	0.8594377510040161	0.3250883392226148	0.05994550408719346
AT1G27870_1	0.9166666666666666	0.8461538461538461	0.4420289855072464
AT2G16230	0.09185441941074524	0.011904761904761904	0.005571030640668524
AT2G16300_2	0.026385224274406333	0.0029411764705882353	0.005199306759098787
AT2G16290_1	0.026385224274406333	0.0029411764705882353	0.005275498241500586
AT2G16340	0.9649122807017544	0.75	0.2033898305084746
AT2G16365	0.04895960832313342	0.005928853754940711	0.0042454650714010035
AT2G16360	0.010638297872340425	0.0	0.0
AT2G16290_2	0.0034482758620689655	0.004424778761061947	0.006050129645635264
AT2G16300_1	0.0034482758620689655	0.004016064257028112	0.010164190774042221
AT2G16290_3	0.05802047781569966	0.009216589861751152	0.005544005544005544
AT2G16300_3	0.05802047781569966	0.009216589861751152	0.005460750853242321
AT2G15640_2	0.0	0.0035335689045936395	0.006056018168054504
AT2G16490	0.032520325203252036	0.0029411764705882353	0.0029154518950437317
AT2G16505	0.2608695652173913	0.11627906976744186	0.1298449612403101
AT2G16620_1	0.85	0.14634146341463414	0.03812316715542522
AT3G23650_2	0.8817204301075269	0.1782178217821782	0.03824362606232295
AT2G16676_1	0.8318181818181818	0.6666666666666666	0.2464200477326969
AT2G16730	0.08401826484018265	0.007332722273143905	0.0026285526531953343
AT2G16960	0.02401129943502825	0.003787878787878788	0.003043625295908015
AT2G17305	0.16560509554140126	0.25098039215686274	0.038755980861244016
AT4G35690_3	0.010380622837370242	0.0	0.0015772870662460567
AT2G17690	0.17584745762711865	0.10666666666666667	0.012092534174553101
AT2G17740_1	0.031578947368421054	0.0	0.0027624309392265192
AT4G09545_6	0.9583333333333334	0.7346938775510204	0.3850129198966408
AT2G18130	0.34762633996937214	0.13258785942492013	0.031569965870307165
AT2G18190_1	0.0888468809073724	0.010380622837370242	0.0021156558533145277
AT2G18193_2	0.10085836909871244	0.011673151750972763	0.0016963528413910093
AT2G18193_1	0.11434108527131782	0.006756756756756757	0.002307692307692308
AT2G18190_2	0.12314225053078556	0.002857142857142857	0.0022988505747126436
AT2G18320	0.09016393442622951	0.027777777777777776	0.029085872576177285
AT2G18360	0.3028391167192429	0.0670611439842209	0.024208566108007448
AT2G18480	0.06506024096385542	0.04529616724738676	0.08225108225108226
AT2G18490_1	0.016216216216216217	0.013986013986013986	0.004101161995898838
AT5G42640_2	0.019230769230769232	0.013986013986013986	0.005063291139240506
AT2G18490_2	0.0	0.0	0.004336513443191674
AT2G18530_1	0.6834862385321101	0.23404255319148937	0.026634382566585957
AT3G46160_2	0.8024691358024691	0.2391304347826087	0.034739454094292806
AT2G18640	0.019271948608137045	0.0	0.003929273084479371
AT2G18690_2	0.01762114537444934	0.0	0.005718370264474625
AT2G18690_1	0.009615384615384616	0.0	0.006137865911237016
AT2G18800	0.5103092783505154	0.06802721088435375	0.009595613433858808
AT2G18830	0.0	0.0	0.016260162601626018
AT2G18880	0.32389162561576357	0.06159110350727117	0.021792095289658905
AT2G18938	0.287292817679558	0.042105263157894736	0.0033277870216306157
AT2G18980	0.11409395973154363	0.0446927374301676	0.023529411764705882
AT2G19000	0.0	0.006369426751592357	0.0030120481927710845
AT2G19070	0.0	0.0	0.0034059945504087193
AT2G19146_1	0.8703703703703703	0.19047619047619047	0.10915492957746478
AT2G19220_1	0.002824858757062147	0.0	0.0015212981744421906
AT2G19290	0.2777777777777778	0.09539473684210527	0.05931612002791347
AT2G19300	0.8144329896907216	0.0	0.007874015748031496
AT2G19420	0.276	0.07668711656441718	0.013872832369942197
AT2G19440	0.13513513513513514	0.0	0.0037629350893697085
AT4G08800_2	0.2793103448275862	0.0	0.0014091122592766556
AT2G19600	0.41875	0.004622496147919877	0.004153294317538229
AT4G04030_3	0.3333333333333333		0.6097560975609756
AT2G20160_1	0.006756756756756757	0.018867924528301886	0.001610305958132045
AT2G03190_2	0.007194244604316547	0.018867924528301886	0.0017452006980802793
AT2G20570	0.010869565217391304	0.002849002849002849	0.004589261128958238
AT2G20950	0.06985769728331177	0.04643449419568822	0.048678720445062586
AT2G21140	0.01694915254237288	0.0	0.006498781478472786
AT2G21550	0.14160839160839161	0.06313131313131314	0.029136052698251837
AT2G21655_1	0.8301886792452831	0.3557692307692308	0.07197943444730077
AT2G21727_2	0.8301886792452831	0.3557692307692308	0.0771513353115727
AT2G21655_2	0.768595041322314	0.2823529411764706	0.05124223602484472
AT2G21727_1	0.7692307692307693	0.2823529411764706	0.05
AT2G21920	0.2103225806451613	0.12022630834512023	0.07228442349243763
AT2G22050	0.0	0.005208333333333333	0.005807200929152149
AT2G22180	0.005221932114882507	0.0	0.0025795356835769563
AT2G22330	0.0035294117647058825	0.005415162454873646	0.0031141868512110727
AT2G22440_1	0.9662447257383966	0.7612903225806451	0.28809788654060065
AT2G22760	0.045454545454545456	0.02287581699346405	0.03327596098680436
AT2G22770	0.0024509803921568627	0.0	0.0028089887640449437
AT2G22930_1	0.0111731843575419	0.0	0.002238805970149254
AT4G09500_2	0.01282051282051282	0.0	0.0017152658662092624
AT5G53990_5	0.014285714285714285	0.0	0.0018814675446848542
AT5G54010_3	0.016	0.0	0.0021810250817884407
AT2G22940	0.3815789473684211	0.10843373493975904	0.015362457993278924
AT2G22950_1	0.12254160363086233	0.0022935779816513763	0.0030974505599237552
AT2G23030	0.0038022813688212928	0.0	0.004084967320261438
AT2G23148_2	0.08571428571428572	0.0	0.0015748031496062992
AT2G23142_1	0.0	0.0	0.002004008016032064
AT2G23148_1	0.009259259259259259	0.0	0.0071633237822349575
AT2G23142_2	0.011111111111111112	0.0	0.0040650406504065045
AT2G15640_5	0.013422818791946308	0.008	0.006122448979591836
AT2G23210	0.0	0.0	0.003432494279176201
AT2G23220	0.27358490566037735	0.08454810495626822	0.11494252873563218
AT2G23410	0.01875	0.0035087719298245615	0.004846526655896607
AT2G23440	0.005434782608695652	0.0	0.0
AT2G23630	0.07174231332357248	0.0035971223021582736	0.003952569169960474
AT2G23800	0.0	0.0	0.00404040404040404
AT2G23834	0.0	0.0	0.005361930294906166
AT2G24205	0.7520661157024794	0.3	0.08775137111517367
AT2G24210	0.0037267080745341614	0.008210180623973728	0.0043623299974339235
AT2G24260	0.005442176870748299	0.007233273056057866	0.004276114844227245
AT2G24340	0.6617977528089888	0.3132530120481928	0.05191317968225554
AT2G24370_1	0.1111111111111111	0.005752636625119847	0.003316749585406302
AT2G24510_1	0.0	0.0038910505836575876	0.0007942811755361397
AT2G24560_1	0.0	0.005076142131979695	0.0024378352023403218
AT2G31540_3	0.0	0.006211180124223602	0.002335084646818447
AT2G31550_3	0.0	0.006211180124223602	0.002346041055718475
AT2G24615	0.4756756756756757	0.04220779220779221	0.0090595340811044
AT2G24720_2	0.004166666666666667	0.0	0.004103535353535354
AT2G24710	0.009375	0.0	0.003443187407771766
AT2G24720_4	0.09718670076726342	0.0	0.004482477587612062
AT2G24720_1	0.007677543186180422	0.005594405594405594	0.005319148936170213
AT2G24720_3	0.021141649048625793	0.005494505494505495	0.003202846975088968
AT2G24870_1	0.8888888888888888	0.5149253731343284	0.18781725888324874
AT2G24870_2	0.69	0.4954954954954955	0.17844202898550723
AT2G24945	0.0	0.0	0.0022935779816513763
AT3G26800_2	0.0	0.0	0.0
AT5G06640_7	0.7226890756302521	0.22857142857142856	0.0449438202247191
AT5G06630_14	0.7142857142857143	0.2	0.028662420382165606
AT2G24980_1	0.735632183908046	0.2909090909090909	0.029585798816568046
AT5G35190_6	0.6904761904761905	0.15151515151515152	0.038135593220338986
AT2G24980_5	0.7619047619047619	0.4583333333333333	0.05747126436781609
AT5G06640_9	0.7916666666666666	0.46875	0.06923076923076923
AT2G24980_3	0.7916666666666666	0.46875	0.07017543859649122
AT5G06630_16	0.7627118644067796	0.4583333333333333	0.06060606060606061
AT5G06640_8	0.7866666666666666	0.45714285714285713	0.07509881422924901
AT5G06630_20	0.7857142857142857	0.47619047619047616	0.04
AT5G06630_15	0.8135593220338984	0.5	0.04054054054054054
AT2G24980_2	0.8	0.35185185185185186	0.056782334384858045
AT4G08395_10	0.7906976744186046	0.47619047619047616	0.0
AT5G06630_17	0.8113207547169812	0.5	0.017241379310344827
AT4G08395_7	0.7435897435897436	0.5	0.017241379310344827
AT2G24980_4	0.7843137254901961	0.4642857142857143	0.06787330316742081
AT5G06630_19	0.7777777777777778	0.5	0.017241379310344827
AT4G08395_8	0.7777777777777778	0.5	0.017241379310344827
AT5G06630_18	0.7916666666666666	0.48	0.04878048780487805
AT4G08395_11	0.7916666666666666	0.48	0.04878048780487805
AT5G06630_13	0.7796610169491526	0.34	0.05612244897959184
AT4G08395_9	0.7916666666666666	0.48	0.04878048780487805
AT4G08395_12	0.7843137254901961	0.4642857142857143	0.04807692307692308
AT5G35190_5	0.7317073170731707	0.3333333333333333	0.05619834710743802
AT2G25050	0.5722222222222222	0.0035769034236075624	0.0023003194888178914
AT2G25090	0.03418803418803419	0.002136752136752137	0.005134281200631911
AT2G25160	0.06622516556291391	0.0395778364116095	0.03641207815275311
AT2G25240_2	0.0	0.008620689655172414	0.005249343832020997
AT2G25240_1	0.07909604519774012	0.00641025641025641	0.007075471698113208
AT2G25260	0.0967741935483871	0.004914004914004914	0.0023781212841854932
AT2G25270	0.5963114754098361	0.025024061597690085	0.008206686930091186
AT2G25370	0.00646551724137931	0.004395604395604396	0.0044486812837623135
AT2G25410	0.8267148014440433	0.5675675675675675	0.14906832298136646
AT2G25409	0.92	0.5058823529411764	0.1704312114989733
AT2G25510	0.0	0.0	0.005967604433077579
AT2G25630_1	0.8691275167785235	0.47126436781609193	0.15428033866415805
AT5G42260_3	0.8691275167785235	0.47126436781609193	0.1492265696087352
AT5G44640_3	0.8691275167785235	0.44086021505376344	0.12684365781710916
AT2G25650_1	0.24068767908309455	0.012594458438287154	0.0026292725679228747
AT2G25680	0.10674157303370786	0.0	0.002228826151560178
AT2G25820	0.0779816513761468	0.0	0.0
AT5G48190_2	0.8571428571428571	0.5652173913043478	0.13917525773195877
AT2G14265_6	0.9642857142857143	0.9629629629629629	0.37170263788968827
AT2G26120_1	0.7727272727272727	0.15789473684210525	0.0
AT2G26340	0.1942257217847769	0.05162523900573614	0.006359300476947536
AT2G26350	0.14878892733564014	0.08879023307436182	0.01809720785935884
AT2G26450	0.03412073490813648	0.003236245954692557	0.003588087549336204
AT5G45573_2
AT5G45570_3	1.0	0.5857142857142857	0.1797752808988764
AT4G08430_4	1.0	0.8333333333333334	0.3888888888888889
AT5G28810_6	0.9761904761904762	0.6027397260273972	0.1736842105263158
AT2G26620_1	0.8080985915492958	0.3613861386138614	0.08454810495626822
AT4G13760_4	0.8146453089244852	0.33724340175953077	0.08855799373040753
AT1G43080_15	0.8146453089244852	0.3391304347826087	0.08878504672897196
AT2G40310_2	0.8051470588235294	0.35384615384615387	0.08455882352941177
AT5G47990_5	0.0	0.006920415224913495	0.004138644593895499
AT5G47990_4	0.006369426751592357	0.00641025641025641	0.0017528483786152498
AT3G20950_10	0.006688963210702341	0.006920415224913495	0.0009551098376313276
AT2G27070_1	0.1329394387001477	0.06132879045996593	0.04213677181671655
AT2G27145	0.06779661016949153	0.0	0.0040650406504065045
AT2G27229	0.0	0.0	0.0011507479861910242
AT2G27300	0.03866432337434095	0.004597701149425287	0.0016456390565002743
AT2G27315	0.09036144578313253	0.0	0.0012626262626262627
AT2G27320	0.046296296296296294	0.0	0.0037778617302606727
AT2G27380_1	0.6433566433566433	0.3698630136986301	0.05562579013906448
AT2G27380_3	0.8255813953488372	0.5	0.08241758241758242
AT2G27380_2	0.7912087912087912	0.5436241610738255	0.11607142857142858
AT2G27520	0.21864951768488747	0.02880658436213992	0.08473282442748091
AT2G27740	0.3435897435897436	0.11633663366336634	0.03223981900452489
AT2G27750	0.0	0.015384615384615385	0.0
AT5G27310_2	0.0	0.0	0.006802721088435374
AT2G27790	0.03164556962025317	0.0024630541871921183	0.0030120481927710845
AT2G27800_1	0.17573221757322174	0.0	0.0019267822736030828
AT2G28340	0.26429980276134124	0.19805825242718447	0.020027434842249656
AT2G28640	0.2964876033057851	0.07462686567164178	0.028944150020383204
AT2G28780	0.010660980810234541	0.0016286644951140066	0.003079507278835386
AT2G28810	0.0	0.0	0.007583965330444204
AT2G28860_2	0.0	0.0	0.002551020408163265
AT2G28860_1	0.013043478260869565	0.0	0.003683241252302026
AT2G29060	0.06415094339622641	0.0	0.002331908278274388
AT2G29120	0.022573363431151242	0.0025380710659898475	0.002910360884749709
AT2G29250_2	0.00437636761487965	0.0028169014084507044	0.002777777777777778
AT2G29250_1	0.0	0.0	0.004301075268817204
AT2G29600_1	0.0017543859649122807	0.0	0.004298764105319721
AT2G29605_1	0.8877551020408163	0.6467065868263473	0.09259259259259259
AT2G11623_2	0.8974358974358975	0.6493506493506493	0.09956709956709957
AT2G29680	0.0347682119205298	0.003686635944700461	0.0016549441456350847
AT2G29600_2	0.06756756756756757	0.0	0.0010214504596527069
AT2G29810	0.007731958762886598	0.0	0.0011507479861910242
AT2G29605_2	0.8854961832061069	0.5341880341880342	0.08232445520581114
AT2G11623_3	0.9538461538461539	0.5073529411764706	0.07578947368421053
AT2G14265_2	0.9642857142857143	0.898876404494382	0.3188585607940447
AT2G03567_3	0.9672131147540983	0.9113924050632911	0.3313253012048193
AT3G27140_3	0.006211180124223602	0.0	0.0034883720930232558
AT2G30210	0.006896551724137931	0.0034071550255536627	0.0025
AT2G31550_4	0.008695652173913044	0.0038314176245210726	0.0027548209366391185
AT2G31540_4	0.01	0.004310344827586207	0.0
AT2G30575	0.2935528120713306	0.005912786400591279	0.003706934147405146
AT2G30615	0.5411255411255411	0.01015228426395939	0.005291005291005291
AT2G30730_1	0.5448275862068965	0.23008849557522124	0.06312028582770941
AT2G30730_2	0.41353383458646614	0.003484320557491289	0.0030408340573414424
AT2G30900	0.016666666666666666	0.0016891891891891893	0.004916136495083863
AT2G30920	0.30980392156862746	0.10742857142857143	0.031373517786561264
AT2G30942	0.03162055335968379	0.0	0.0026624068157614484
AT2G31085	0.007633587786259542	0.009708737864077669	0.0012437810945273632
AT2G31141	0.3813559322033898	0.28846153846153844	0.10764430577223089
AT2G31150	0.8993288590604027	0.6227544910179641	0.11049941014549744
AT2G31335	0.0	0.0	0.002028397565922921
AT2G31540_1	0.0	0.0	0.0023148148148148147
AT2G31550_2	0.0	0.0	0.0
AT2G24560_2	0.0	0.06666666666666667	0.0
AT2G31540_2	0.0		0.01948051948051948
AT2G31550_1	0.0		0.0
AT2G24560_3	0.0		0.0
AT2G26120_2	0.0	0.0	0.0
AT2G31690_1	0.004662004662004662	0.0035335689045936395	0.0035486160397444995
AT2G31700	0.7379912663755459	0.11330049261083744	0.05162523900573614
AT2G31800	0.08312342569269521	0.004540295119182747	0.003990246065174019
AT2G31865	0.2923076923076923	0.003629764065335753	0.0028139289482940555
AT2G31945	0.0	0.0	0.003303964757709251
AT2G32150	0.011811023622047244	0.002352941176470588	0.002861230329041488
AT2G32320	0.3312	0.0	0.0035490958255872907
AT2G32540	0.08290155440414508	0.0018248175182481751	0.002425876010781671
AT3G24900_4	0.0	0.004651162790697674	0.002685078634445723
AT2G32885	0.13688212927756654	0.01838235294117647	0.012121212121212121
AT2G32890	0.0053475935828877	0.0038314176245210726	0.0014970059880239522
AT2G32990	0.03614457831325301	0.0	0.006316489361702127
AT3G24900_5	0.062157221206581355	0.007763975155279503	0.003885552808194984
AT3G24900_7	0.24232081911262798	0.011013215859030838	0.0021085925144965737
AT3G24900_6	0.3745819397993311	0.002631578947368421	0.004495300367797303
AT2G34110	0.14258095698405027	0.01347103726986978	0.02113486842105263
AT2G34080	0.005194805194805195	0.007352941176470588	0.0037546933667083854
AT2G41920_2	0.8461538461538461	0.18666666666666668	0.01892744479495268
AT5G27790_2	0.857707509881423	0.17575757575757575	0.01775147928994083
AT2G34290_1	0.8715596330275229	0.20353982300884957	0.01639344262295082
AT2G34320_1	1.0	0.6666666666666666	0.15555555555555556
AT2G34430	0.2483221476510067	0.046511627906976744	0.007342143906020558
AT2G28860_4	0.002702702702702703	0.0047169811320754715	0.004103967168262654
AT2G28860_3	0.007936507936507936	0.0	0.005050505050505051
AT2G34530	0.2215568862275449	0.0036101083032490976	0.0059200789343857915
AT2G34610	0.002232142857142857	0.005555555555555556	0.0017094017094017094
AT2G34790	0.22853957636566333	0.07851851851851852	0.04916873010258224
AT2G34910	0.005305039787798408	0.004555808656036446	0.0019157088122605363
AT2G35215	0.0	0.014134275618374558	0.005411255411255411
AT2G35250	0.22762148337595908	0.04265402843601896	0.019005847953216373
AT1G31450_2	0.00597609561752988	0.0048543689320388345	0.0016260162601626016
AT2G35930	0.0	0.007936507936507936	0.0037593984962406013
AT2G35935	0.0	0.0	0.002028397565922921
AT2G36100	0.03724928366762178	0.009771986970684038	0.005339435545385202
AT2G36180_1	0.6575342465753424	0.2708333333333333	0.05707196029776675
AT5G17470_2	0.8407079646017699	0.2708333333333333	0.07368421052631578
AT2G36450	0.0125	0.008771929824561403	0.00631578947368421
AT2G36560	0.012544802867383513	0.005780346820809248	0.0022033364809568774
AT2G36710_1	0.53	0.2663316582914573	0.037933817594834544
AT2G36750_1	0.0782608695652174	0.004201680672268907	0.0020876826722338203
AT2G36790_6	0.10588235294117647	0.004464285714285714	0.0025041736227045075
AT2G36790_5	0.15584415584415584	0.004739336492890996	0.0035366931918656055
AT2G36750_2	0.1518987341772152	0.004651162790697674	0.003469210754553339
AT2G36790_4	0.02857142857142857	0.0032258064516129032	0.0014695077149155032
AT2G36750_5	0.03015075376884422	0.003289473684210526	0.0015661707126076742
AT2G36790_3	0.0	0.0	0.00618921308576481
AT2G36750_4	0.0	0.0	0.006396588486140725
AT2G36790_1	0.05314009661835749	0.003289473684210526	0.002086230876216968
AT2G36750_6	0.061452513966480445	0.0037593984962406013	0.0024958402662229617
AT2G36790_2	0.05	0.004098360655737705	0.006108202443280977
AT2G36750_3	0.0625	0.004694835680751174	0.006557377049180328
AT2G36815	0.006097560975609756	0.0	0.0013986013986013986
AT2G37370	0.032188841201716736	0.002259036144578313	0.002751211843311935
AT2G37430	0.0	0.0	0.0018726591760299626
AT2G37585	0.21206581352833637	0.002079002079002079	0.0032881216605014385
AT2G05140_1	0.47692307692307695	0.009615384615384616	0.007029876977152899
AT2G37700	0.008565310492505354	0.0034071550255536627	0.002631578947368421
AT2G37720	0.0	0.0020964360587002098	0.007925662749385078
AT2G37810	0.008403361344537815	0.004830917874396135	0.0034883720930232558
AT2G37925	0.0	0.0	0.005780346820809248
AT2G38080	0.0	0.0017825311942959	0.0042904290429042905
AT2G38170	0.10727272727272727	0.022426095820591234	0.006226149829282989
AT2G38220_3	0.4489051094890511	0.039540816326530615	0.004715590922487474
AT2G38195_1	0.3872549019607843	0.05913978494623656	0.03417533432392273
AT2G38220_2	0.3333333333333333	0.13636363636363635	0.20606060606060606
AT2G38195_2	0.6071428571428571	0.29411764705882354	0.11612903225806452
AT2G38220_1	0.6666666666666666	0.2916666666666667	0.14285714285714285
AT2G38255	0.2912621359223301	0.12114014251781473	0.03689839572192513
AT2G38270	0.21467391304347827	0.02	0.004062681369704005
AT2G38590_1	0.006269592476489028	0.0111731843575419	0.006493506493506494
AT5G41500_6	0.00641025641025641	0.011627906976744186	0.0066469719350073855
AT5G41510_6	0.00641025641025641	0.011627906976744186	0.0066469719350073855
AT3G22940_4	0.006802721088435374	0.011627906976744186	0.0072
AT2G38940	0.03759398496240601	0.001392757660167131	0.00264783759929391
AT2G39160	0.7966101694915254	0.22962962962962963	0.006321112515802781
AT2G39640	0.0	0.0	0.004508566275924256
AT2G26620_11	0.8715083798882681	0.5590909090909091	0.12777191129883844
AT2G40310_1	0.8931750741839762	0.5590909090909091	0.13195201744820065
AT4G13760_2	0.8931750741839762	0.5590909090909091	0.13168044077134985
AT1G43080_6	0.8897338403041825	0.546875	0.14128187456926258
AT2G40470	0.06466512702078522	0.0030303030303030303	0.00436871996505024
AT2G40710_1	0.16019417475728157	0.0029585798816568047	0.003778337531486146
AT2G40740	0.001564945226917058	0.0021231422505307855	0.002905920813657828
AT2G40745	0.006944444444444444	0.0	0.0
AT2G40910	0.007263922518159807	0.0	0.002352941176470588
AT2G41260	0.0	0.0	0.0034904013961605585
AT2G41280	0.0	0.0058823529411764705	0.005952380952380952
AT2G41600	0.0	0.004750593824228029	0.003996003996003996
AT2G41640	0.09518348623853211	0.05432937181663837	0.03053173241852487
AT2G41650	0.3463203463203463	0.14485981308411214	0.07179930795847751
AT5G18937_2	0.8974358974358975	0.5142857142857142	0.1702127659574468
AT2G41730	0.0	0.018018018018018018	0.003125
AT5G24640_2	0.0	0.0	0.011299435028248588
AT2G41910_1	0.2899022801302932	0.009302325581395349	0.006903353057199211
AT2G05060_2	0.33584905660377357	0.010638297872340425	0.006596306068601583
AT5G27790_3	0.7666666666666667	0.356401384083045	0.043478260869565216
AT2G41920_1	0.7694524495677233	0.35161290322580646	0.04748603351955307
AT2G34290_2	0.8415492957746479	0.40588235294117647	0.06474820143884892
AT2G42430	0.13644859813084112	0.05630026809651475	0.04239178937974119
AT2G42550	0.007731958762886598	0.012295081967213115	0.0010121457489878543
AT2G43160	0.343921139101862	0.005402160864345739	0.004583262603972161
AT2G43220	0.0121580547112462	0.002127659574468085	0.004
AT2G43470	0.002898550724637681	0.004830917874396135	0.005078720162519045
AT2G43590_1	0.002347417840375587	0.008522727272727272	0.005632040050062578
AT2G43610	0.003355704697986577	0.015789473684210527	0.002310803004043905
AT2G43620	0.027906976744186046	0.004424778761061947	0.008662175168431183
AT2G43860	0.005084745762711864	0.0	0.0029702970297029703
AT2G43880	0.016736401673640166	0.0	0.0037296037296037296
AT2G44175	0.6891891891891891	0.29411764705882354	0.007352941176470588
AT2G44230	0.025423728813559324	0.003284072249589491	0.0016508460586050352
AT2G44340	0.003703703703703704	0.006024096385542169	0.002508361204013378
AT2G44370_1	0.0045662100456621	0.0	0.0039603960396039604
AT2G44400	0.0	0.0	0.005529953917050691
AT2G44460	0.0017574692442882249	0.0023837902264600714	0.004092769440654843
AT2G44560_3	0.25327510917030566	0.18134715025906736	0.10444444444444445
AT2G44540_1	0.23333333333333334	0.18134715025906736	0.099581589958159
AT2G44550_2	0.245	0.19337016574585636	0.11486486486486487
AT2G44570_2	0.17045454545454544	0.19653179190751446	0.11481844946025516
AT2G44560_2	0.12149532710280374	0.17972350230414746	0.1184792219274978
AT2G44540_2	0.12149532710280374	0.17972350230414746	0.11143410852713179
AT2G44550_1	0.12560386473429952	0.1875	0.12312633832976445
AT2G44560_1	0.16906474820143885	0.06050955414012739	0.05115712545676005
AT2G44540_3	0.14869888475836432	0.06643356643356643	0.05389610389610389
AT2G44550_3	0.14869888475836432	0.06884057971014493	0.05828651685393258
AT2G44570_1	0.25067385444743934	0.15240641711229946	0.09262166405023547
AT2G44540_4	0.29523809523809524	0.1636904761904762	0.1069682151589242
AT2G44550_4	0.35135135135135137	0.20220588235294118	0.15122377622377622
AT2G44925	0.2363013698630137	0.2251655629139073	0.1523876404494382
AT2G44930	0.003484320557491289	0.006036217303822937	0.004622496147919877
AT2G45100	0.18436578171091444	0.003416856492027335	0.003995433789954338
AT2G45380	0.19090909090909092	0.08762169680111266	0.05137563166760247
AT2G45420	0.0	0.002881844380403458	0.003695150115473441
AT2G45830_1	0.0	0.002617801047120419	0.003266787658802178
AT1G63710_2	0.02010968921389397	0.013071895424836602	0.008247422680412371
AT2G46130	0.0	0.16	0.29205607476635514
AT2G46190	0.8528301886792453	0.5681818181818182	0.11778846153846154
AT2G46740	0.035509736540664374	0.003616636528028933	0.004322766570605188
AT2G46750	0.0011376564277588168	0.010033444816053512	0.0026341784655910436
AT2G46760	0.09075342465753425	0.0	0.0039548022598870055
AT2G46765_1	1.0	0.7586206896551724	0.5132743362831859
AT2G46810	0.10194174757281553	0.038748137108792845	0.013619240799768183
AT2G46880	0.00228310502283105	0.009501187648456057	0.0036572622779519333
AT2G46960_2	0.015789473684210527	0.0035149384885764497	0.0026714158504007124
AT2G46960_1	0.02355072463768116	0.0036429872495446266	0.002827854365500177
AT4G27710_2	0.025145067698259187	0.004219409282700422	0.0024096385542168677
AT5G28660_2	0.0	0.0	0.0
AT3G01085	0.04931192660550459	0.0012610340479192938	0.002701891323926749
AT3G01322_1	0.009174311926605505	0.0	0.007042253521126761
AT3G01322_3	0.0	0.006802721088435374	0.0024154589371980675
AT3G01322_2	0.0	0.006172839506172839	0.004123711340206186
AT5G28919_3	0.12158054711246201	0.0	0.0025756600128783
AT3G01415_1	0.7281553398058253	0.42105263157894735	0.08540540540540541
AT3G01415_2	0.5466666666666666	0.12280701754385964	0.022193211488250653
AT3G01830	0.04140526976160602	0.002642007926023778	0.004067245119305857
AT3G01840	0.06037735849056604	0.0032414910858995136	0.004151291512915129
AT3G02100	0.005780346820809248	0.0	0.005200208008320333
AT3G02245	0.07851239669421488	0.041666666666666664	0.04160982264665757
AT3G02810	0.0136986301369863	0.006355932203389831	0.0071482317531978935
AT3G02940	0.0	0.0	0.0033016921172100704
AT3G02970	0.008888888888888889	0.0038022813688212928	0.002631578947368421
AT2G13450_3	0.6842105263157895	0.5650224215246636	0.162217659137577
AT3G03405	0.17010309278350516	0.01639344262295082	0.004317789291882556
AT3G03480	0.006825938566552901	0.002403846153846154	0.002722940776038121
AT3G03620	0.12933025404157045	0.02576112412177986	0.0033495736906211937
AT3G03670	0.0017006802721088435	0.00558659217877095	0.0028735632183908046
AT3G04440_2	0.18181818181818182	0.040268456375838924	0.024320457796852647
AT3G04443_2	0.668918918918919	0.24423963133640553	0.08547008547008547
AT3G03726_1	0.7765567765567766	0.21559633027522937	0.0215633423180593
AT4G12810_3	0.7765567765567766	0.21800947867298578	0.019963702359346643
AT3G04050	0.012690355329949238	0.006756756756756757	0.0023710729104919974
AT3G04100_1	0.5548780487804879	0.11475409836065574	0.0
AT3G04110	0.053763440860215055	0.002890173410404624	0.0034174553101997897
AT3G04150	0.0	0.0	0.004574565416285453
AT3G04170_1	0.006666666666666667	0.0058823529411764705	0.005040322580645161
AT3G04180_3	0.006779661016949152	0.0	0.0055309734513274336
AT3G04190_3	0.007042253521126761	0.0	0.00258732212160414
AT3G04170_2	0.10674157303370786	0.015384615384615385	0.004415011037527594
AT3G04190_2	0.1130952380952381	0.01680672268907563	0.005517241379310344
AT3G04180_1	0.050505050505050504	0.014705882352941176	0.0048484848484848485
AT3G04190_1	0.0	0.0	0.0043859649122807015
AT3G04180_2	0.0	0.0	0.006024096385542169
AT3G04170_3	0.0	0.0	0.0045351473922902496
AT3G04250_1	0.2139917695473251	0.016	0.0025348542458808617
AT3G25090_3	0.23214285714285715	0.019801980198019802	0.001455604075691412
AT3G04440_1	0.05982905982905983	0.03125	0.015732546705998034
AT3G04443_1	0.44148936170212766	0.1723076923076923	0.03606853020739405
AT5G28680_2	0.34335443037974683	0.00778816199376947	0.002718622564567286
AT3G05140	0.03807106598984772	0.0058997050147492625	0.002585649644473174
AT3G05155	0.04851752021563342	0.020884520884520884	0.018530489118724413
AT3G05410_1	0.7393414211438475	0.579589216944801	0.18960439385497094
AT3G05450	0.00823045267489712	0.009070294784580499	0.00473260766682442
AT3G05540	0.4881516587677725	0.23039215686274508	0.06866952789699571
AT3G05725	0.5048076923076923	0.39864864864864863	0.0860566448801743
AT3G05770_1	0.04411764705882353	0.013636363636363636	0.006430868167202572
AT3G05950	0.0	0.0	0.004835589941972921
[truncated: 2,563 more rows]
