# Supplementary material for: Extensive sequence duplication in Arabidopsis revealed by pseudo-heterozygosity
Source: Genome Biol. 2023 Mar 9;24:44. doi: 10.1186/s13059-023-02875-3 (PMC9999624; doi:10.1186/s13059-023-02875-3)
Supplement: Supplementary file 7 — Additional file 7. Methylation value per gene of all accessions mapped to the corresponding genome. CG and CHG weighted average per genes of the 6 accessions analyzed. Row names correspond to the gene ID. (the “_” corresponds to the multiple copies detected). The column name to the CG and CHG for each accession. [file 13059_2023_2875_MOESM7_ESM.csv]

6909	cg	chg	chh
AT1G01280	0.003179650238473768	0.0015105740181268882	0.0019144862795149968
AT1G01390_1	0.019038984587488667	0.008016032064128256	0.0036886757654002213
AT1G01410	0.01903367496339678	0.0	0.00411522633744856
AT1G01390_2	0.0030643513789581204	0.0	0.00186219739292365
AT1G01530	0.6060606060606061	0.08080808080808081	0.015215553677092139
AT1G01580	0.006628003314001657	0.003246753246753247	0.0025252525252525255
AT1G01610	0.014364640883977901	0.003125	0.005448241703813769
AT1G02470	0.2696629213483146	0.11661807580174927	0.09789702683103699
AT1G02790	0.004032258064516129	0.005309734513274336	0.0039725532683279165
AT1G03106	0.00267379679144385	0.0	0.003940886699507389
AT1G03200	0.2641509433962264	0.011235955056179775	0.022058823529411766
AT1G03240_3	0.0	0.0	0.0
AT1G03240_1	0.0	0.0	0.0051813471502590676
AT1G03445	0.015828677839851025	0.0	0.0019241870309794113
AT1G03240_2	0.0	0.0	0.0
AT1G03810	0.24752475247524752	0.13157894736842105	0.010224948875255624
AT1G03870	0.001594896331738437	0.004366812227074236	0.003419972640218878
AT1G04220	0.02240325865580448	0.0	0.005777563793933558
AT1G04500	0.0026109660574412533	0.005753739930955121	0.0020242914979757085
AT1G04625	0.07859531772575251	0.009191176470588236	0.003131991051454139
AT1G05030	0.18387553041018387	0.00408997955010225	0.01164021164021164
AT1G05035_1	0.461864406779661	0.375	0.10758620689655173
AT1G05783_3	0.5956284153005464	0.3879310344827586	0.11555555555555555
AT1G05035_2	0.8962264150943396	0.5432098765432098	0.1675
AT1G05240	0.35195530726256985	0.06	0.028831562974203338
AT1G05615	0.0	0.0	0.0024875621890547263
AT1G05650	0.0036496350364963502	0.003416856492027335	0.00280014000700035
AT1G05660	0.005649717514124294	0.0	0.003265602322206096
AT1G05780	0.08102766798418973	0.0017793594306049821	0.0076184166942696255
AT1G05035_6	0.4965034965034965	0.14772727272727273	0.07797537619699042
AT1G05783_1	0.3034188034188034	0.08441558441558442	0.05609284332688588
AT2G31690_2	0.014583333333333334	0.006482982171799027	0.003142183817753339
AT1G05990_1	0.15789473684210525	0.0	0.004158004158004158
AT1G06090	0.07313432835820896	0.0022988505747126436	0.003377110694183865
AT1G06120_2	0.043137254901960784	0.0	0.0038797284190106693
AT1G06100	0.0	0.0	0.000546448087431694
AT1G06120_1	0.007371007371007371	0.002932551319648094	0.0022459292532285235
AT1G06148	0.201171875	0.0411522633744856	0.025308641975308643
AT1G05035_8	0.847457627118644	0.13333333333333333	0.030303030303030304
AT1G05035_7	0.8795180722891566	0.1111111111111111	0.0931899641577061
AT1G05035_5	0.8809523809523809	0.21212121212121213	0.09666666666666666
AT1G05035_4	0.9113924050632911	0.25	0.10820895522388059
AT1G05035_3	0.6486486486486487	0.1836734693877551	0.10344827586206896
AT1G05783_2	0.6486486486486487	0.1836734693877551	0.10619469026548672
AT1G06350_1	0.004132231404958678	0.0	0.006531678641410843
AT1G06360_2	0.004608294930875576	0.0	0.0070028011204481795
AT1G06360_1	0.009900990099009901	0.0	0.0009633911368015414
AT1G06350_2	0.011152416356877323	0.0	0.001177856301531213
AT2G30730_3	0.2656716417910448	0.0	0.0029884198729921555
AT1G06990	0.0	0.0	0.0016429353778751369
AT1G07025	0.827906976744186	0.34801762114537443	0.028744326777609682
AT1G07640	0.004044489383215369	0.001288659793814433	0.002130249543517955
AT1G07780_1	0.1732283464566929	0.0046875	0.0039164490861618795
AT5G05590_2	0.20634920634920634	0.0019083969465648854	0.0027548209366391185
AT1G07980	0.06491499227202473	0.017377567140600316	0.01652892561983471
AT1G08090_1	0.004975124378109453	0.002421307506053269	0.0018148820326678765
AT1G08100_2	0.0056657223796034	0.0027624309392265192	0.001549186676994578
AT1G08100_1	0.0	0.0	0.0026899798251513113
AT1G08090_2	0.0	0.0	0.002183406113537118
AT1G08140	0.012878787878787878	0.0	0.002770083102493075
AT1G08290	0.0045351473922902496	0.006696428571428571	0.0033720494567253652
AT1G08985	0.0	0.0	0.0
AT1G09030	0.004807692307692308	0.0	0.0024009603841536613
AT1G09240	0.0017699115044247787	0.0022222222222222222	0.001326259946949602
AT1G09245_1	0.07575757575757576	0.0	0.007633587786259542
AT1G09260	0.8361581920903954	0.4452054794520548	0.026845637583892617
AT1G10190_1	0.8754448398576512	0.43171806167400884	0.050473186119873815
AT4G15053_4	0.8741007194244604	0.43171806167400884	0.05099601593625498
AT4G15050_4	0.8741007194244604	0.43171806167400884	0.05099601593625498
AT1G10586	0.4318181818181818	0.145985401459854	0.037552155771905425
AT1G10680_1	0.061005368472425575	0.003031834259727135	0.0038287010777084515
AT1G10745	0.35	0.3333333333333333	0.15625
AT1G10770	0.0035046728971962616	0.002066115702479339	0.004369538077403246
AT3G14030_3	0.0	0.0	0.003695491500369549
AT1G11240	0.02865329512893983	0.0009940357852882703	0.0019102196752626551
AT1G11250	0.0029940119760479044	0.0	0.0016161616161616162
AT1G11270_1	0.352059925093633	0.07429420505200594	0.09001682557487381
AT1G11370	0.005050505050505051	0.0031645569620253164	0.003034134007585335
AT1G11460	0.008658008658008658	0.0	0.004189944134078212
AT1G11580	0.0029791459781529296	0.002531645569620253	0.0023801428085685142
AT1G11590_1	0.8469135802469135	0.4728682170542636	0.04686258935663225
AT4G03930_2	0.8553615960099751	0.4712041884816754	0.047619047619047616
AT4G03945_4	0.849624060150376	0.41216216216216217	0.0990990990990991
AT1G11593_1	0.849624060150376	0.4	0.09977324263038549
AT4G03950_2	0.8520710059171598	0.5804195804195804	0.09930915371329879
AT1G11690	0.0	0.006369426751592357	0.0034129692832764505
AT1G11785_1	0.0	0.0	0.024875621890547265
AT1G11900	0.028700906344410877	0.003861003861003861	0.0018544274455261937
AT1G11915	0.0	0.007233273056057866	0.0030959752321981426
AT1G11920_1	0.0038461538461538464	0.002680965147453083	0.004098360655737705
AT1G30350_2	0.003913894324853229	0.0027247956403269754	0.0035112359550561797
AT1G12020	0.16824966078697423	0.08027522935779817	0.03
AT1G12040_1	0.0036075036075036075	0.004595588235294118	0.0029649595687331535
AT1G12110	0.00128783000643915	0.003171247357293869	0.002953874119518291
AT1G12240	0.04814004376367615	0.004953998584571833	0.0016797312430011197
AT1G12260	0.007142857142857143	0.0015479876160990713	0.004133654839820875
AT1G12775_2	0.35678391959798994	0.0	0.002793296089385475
AT1G12775_3	0.2761904761904762	0.011406844106463879	0.002014098690835851
AT1G12775_1	0.13736263736263737	0.0056179775280898875	0.004158004158004158
AT1G12940	0.005718954248366013	0.002285714285714286	0.0034071550255536627
AT1G13470	0.5881006864988558	0.35361216730038025	0.03173431734317343
AT1G13650	0.011799410029498525	0.0020161290322580645	0.0035413899955732625
AT1G13825	0.8392857142857143	0.3532608695652174	0.02524271844660194
AT2G15390_5	0.4517766497461929	0.005263157894736842	0.003338391502276176
AT1G14080_2	0.4517766497461929	0.005298013245033113	0.0033680342927127987
AT1G14110_2	0.4587628865979381	0.005376344086021506	0.0031036623215394167
AT2G15350_5	0.4708994708994709	0.005376344086021506	0.0031685678073510772
AT2G15370_5	0.4708994708994709	0.005376344086021506	0.0031685678073510772
AT1G14080_1	0.08311345646437995	0.005952380952380952	0.0012610340479192938
AT2G15390_4	0.08344370860927153	0.006024096385542169	0.001281640499839795
AT2G15370_4	0.08377659574468085	0.006075334143377886	0.0012944983818770227
AT2G15350_4	0.08377659574468085	0.006142506142506142	0.0013084723585214263
AT1G14100_3	0.08618331053351573	0.00651890482398957	0.0013869625520110957
AT1G14110_4	0.08798882681564246	0.006896551724137931	0.0014614541468761417
AT1G14100_1	0.03571428571428571	0.001564945226917058	0.003133568350959655
AT2G15350_6	0.03736263736263736	0.0016286644951140066	0.003227107704719645
AT1G14080_3	0.03736263736263736	0.0016286644951140066	0.0032599837000814994
AT2G15390_6	0.03837471783295711	0.0017543859649122807	0.002888980602558811
AT1G14110_3	0.03837471783295711	0.0017543859649122807	0.0029863481228668944
AT1G14110_1	0.7210401891252955	0.5021008403361344	0.04500511421752472
AT1G14080_4	0.7663316582914573	0.5184381778741866	0.04666904168151051
AT1G14100_2	0.7663316582914573	0.5184381778741866	0.046886184681460275
AT2G15350_7	0.7663316582914573	0.5494252873563218	0.048161764705882355
AT1G14550	0.004291845493562232	0.0	0.00199203187250996
AT1G14685	0.06860706860706861	0.006006006006006006	0.002244668911335578
AT1G14688	0.0380952380952381	0.007371007371007371	0.0049813200498132005
AT1G14800	0.46111111111111114	0.2832369942196532	0.053691275167785234
AT1G15010	0.11009174311926606	0.12962962962962962	0.033299697275479316
AT1G15550	0.0	0.0	0.0027002700270027003
AT1G16905	0.0012062726176115801	0.0	0.0028351559335763467
AT1G17147	0.005235602094240838	0.016853932584269662	0.010548523206751054
AT1G17150	0.35523613963039014	0.2334293948126801	0.02578167855183763
AT1G17400	0.20833333333333334	0.012106537530266344	0.003134796238244514
AT1G17420	0.014661274014155713	0.002962962962962963	0.002770083102493075
AT1G59453_4	0.3969849246231156	0.0054585152838427945	0.0024578651685393258
AT1G18050	0.09297520661157024	0.059447983014861996	0.00881316098707403
AT1G18130	0.38303341902313626	0.0511727078891258	0.03356713426853707
AT1G18310	0.0648	0.017474185861795076	0.006230529595015576
AT3G10110_2	0.006993006993006993	0.0029850746268656717	0.004541326067211626
AT1G18880	0.0690010298661174	0.004995004995004995	0.002103049421661409
AT1G19086	0.7931034482758621	0.655367231638418	0.1172945205479452
AT1G19090	0.8428571428571429	0.6304347826086957	0.14609203798392986
AT4G09660_2
AT1G19410	0.06685236768802229	0.10514018691588785	0.04585265327150953
AT4G13992_5	0.2962962962962963	0.047619047619047616	0.008183306055646482
AT1G19470_2	0.003663003663003663	0.005415162454873646	0.00425531914893617
AT1G19470_1	0.002973240832507433	0.006289308176100629	0.0019258545979778526
AT4G16015_4	0.16262975778546712	0.010471204188481676	0.004310344827586207
AT4G13992_4	0.17803030303030304	0.012121212121212121	0.0044444444444444444
AT1G20940_2	0.001287001287001287	0.004098360655737705	0.0027979854504756574
AT1G20290	0.002157497303128371	0.0027472527472527475	0.0015451174289245982
AT1G20400	0.7664526484751204	0.34698275862068967	0.05493133583021224
AT1G20850	0.030303030303030304	0.0016863406408094434	0.003148897885739991
AT1G20860	0.030877192982456142	0.028634361233480177	0.010225485055060305
AT1G20900	0.018333333333333333	0.0	0.005559416261292564
AT1G20940_1	0.0013020833333333333	0.005221932114882507	0.004155124653739612
AT1G21100_1	0.08775981524249422	0.0	0.001524390243902439
AT1G21110_4	0.09382716049382717	0.0	0.0016987542468856172
AT1G21120_4	0.09644670050761421	0.0	0.0018159806295399517
AT1G21110_1	0.10679611650485436	0.0	0.003232062055591467
AT1G21100_3	0.10679611650485436	0.0	0.003348961821835231
AT1G21120_2	0.10679611650485436	0.0	0.003232062055591467
AT1G21120_1	0.12955465587044535	0.008333333333333333	0.01098901098901099
AT1G21110_2	0.13278008298755187	0.008849557522123894	0.01206896551724138
AT1G21100_4	0.13793103448275862	0.008849557522123894	0.012658227848101266
AT1G21120_3	0.015228426395939087	0.0	0.002717391304347826
AT1G21100_2	0.015706806282722512	0.0	0.002807411566535654
AT1G21110_3	0.015706806282722512	0.0	0.002815315315315315
AT3G43660_3	0.0028735632183908046	0.0	0.004617414248021108
AT1G21230_5	0.1758957654723127	0.0027149321266968325	0.003397804495556717
AT1G21230_1	0.786096256684492	0.3542926239419589	0.057577403585008145
AT1G21230_3	0.13630880579010857	0.0032653061224489797	0.0023855996530036867
AT1G21230_2	0.14664804469273743	0.003276003276003276	0.0024588148512417014
AT1G21230_4	0.12425149700598802	0.0032310177705977385	0.0029354207436399216
AT1G21323	0.0	0.014705882352941176	0.002403846153846154
AT1G21510	0.0	0.002506265664160401	0.006680369989722507
AT1G21540_2	0.002857142857142857	0.0011587485515643105	0.003104518799586064
AT1G21540_1	0.001579778830963665	0.002254791431792559	0.0021134202183867557
AT1G21835_1	0.797979797979798	0.39669421487603307	0.08754863813229571
AT1G21864_1	0.0	0.0	0.005988023952095809
AT1G21864_2	0.013513513513513514	0.0	0.005249343832020997
AT1G21925_1	0.6571428571428571	0.28	0.04060913705583756
AT1G21928_2	0.6571428571428571	0.28	0.04060913705583756
AT1G21925_2	0.6875	0.3541666666666667	0.03757225433526012
AT1G21928_1	0.6875	0.3541666666666667	0.03757225433526012
AT1G21990	0.0	0.007267441860465116	0.003898635477582846
AT1G22000_1	0.052104208416833664	0.03898635477582846	0.00922671353251318
AT1G22010	0.0058823529411764705	0.0	0.0041928721174004195
AT1G22015	0.0030864197530864196	0.0	0.0029291154071470417
AT1G22150	0.1330089213300892	0.001962708537782139	0.0023623907394283014
AT1G22290	0.10084033613445378	0.0	0.002548853016142736
AT1G22720	0.04470588235294118	0.010443864229765013	0.013888888888888888
AT1G23130	0.03870967741935484	0.036585365853658534	0.009831460674157303
AT1G23340	0.008760951188986232	0.0014684287812041115	0.003071253071253071
AT1G23480	0.1891025641025641	0.00408997955010225	0.001887504718761797
AT1G23720_1	0.5823665893271461	0.19741100323624594	0.021014492753623187
AT3G54590_20	0.5950155763239875	0.19730941704035873	0.022700119474313024
AT3G28550_15	0.7351190476190477	0.23557692307692307	0.037283621837549935
AT1G23720_2	0.7313915857605178	0.25257731958762886	0.0380818053596615
AT1G23720_5	0.7173144876325088	0.25	0.03376205787781351
AT3G54580_16	0.7351190476190477	0.23557692307692307	0.037283621837549935
AT3G54580_17	0.7351190476190477	0.25	0.03669724770642202
AT3G28550_14	0.7351190476190477	0.25	0.036988110964332896
AT3G28550_16	0.7351190476190477	0.25	0.03608247422680412
AT3G54580_18	0.7351190476190477	0.25	0.039942938659058486
AT3G28550_17	0.7376543209876543	0.25961538461538464	0.039942938659058486
AT3G54590_17	0.7244094488188977	0.2616279069767442	0.036
AT1G23720_3	0.742671009771987	0.25961538461538464	0.041979010494752625
AT1G23720_4	0.7491638795986622	0.26865671641791045	0.04314329738058552
AT3G54580_19	0.7491638795986622	0.26865671641791045	0.04314329738058552
AT3G54590_18	0.7482758620689656	0.2804232804232804	0.045
AT3G54590_19	0.7463768115942029	0.27979274611398963	0.04280821917808219
AT4G08395_18	0.7051282051282052	0.17391304347826086	0.040892193308550186
AT1G24000_2	0.005	0.0	0.0045045045045045045
AT1G23915_1	0.8023255813953488	0.49242424242424243	0.14947552447552448
AT1G24000_1	0.0	0.0	0.0043541364296081275
AT1G24110	0.0065717415115005475	0.0	0.0018587360594795538
AT1G70170_2	0.003656307129798903	0.0	0.0031928480204342275
AT1G24256	0.17725752508361203	0.0023094688221709007	0.004084014002333722
AT1G24388	0.9682539682539683	0.527027027027027	0.05017921146953405
AT1G24390	0.9577464788732394	0.46226415094339623	0.052050473186119876
AT1G09245_4	0.7054794520547946	0.21052631578947367	0.015060240963855422
AT1G09245_3	0.7151898734177216	0.06976744186046512	0.00663716814159292
AT5G47300_3
AT3G25460_3
AT4G20690_4
AT5G47300_4
AT3G25460_4
AT4G20690_5
AT5G47300_5
AT3G25460_5
AT4G20690_6
AT5G47300_6
AT3G25460_6
AT4G20690_7
AT5G47300_2	1.0	0.9	0.16666666666666666
AT3G25460_2	1.0	0.9	0.16666666666666666
AT1G25240	0.031928480204342274	0.003676470588235294	0.0025680534155110425
AT1G25410	0.001440922190201729	0.0	0.001976284584980237
AT1G26240_1	0.6172839506172839	0.24675324675324675	0.03125
AT4G08370_7	0.6869565217391305	0.2222222222222222	0.02054794520547945
AT4G08370_8	0.7115384615384616	0.2222222222222222	0.022222222222222223
AT4G08370_9	0.7115384615384616	0.2222222222222222	0.023255813953488372
AT4G08370_11	0.7115384615384616	0.2222222222222222	0.023809523809523808
AT4G08370_6	0.5736434108527132	0.16216216216216217	0.010638297872340425
AT4G08370_10	0.6266666666666667	0.15789473684210525	0.014184397163120567
AT4G08370_12	0.6285714285714286	0.15789473684210525	0.017094017094017096
AT4G08370_14	0.625	0.06666666666666667	0.009433962264150943
AT4G08370_15	0.625	0.06666666666666667	0.009708737864077669
AT1G26240_2	0.34810126582278483	0.029411764705882353	0.006211180124223602
AT4G08370_13	0.3108108108108108	0.029411764705882353	0.004728132387706856
AT4G08370_16	0.2727272727272727	0.05128205128205128	0.008403361344537815
AT1G26320	0.14065510597302505	0.055288461538461536	0.00510204081632653
AT1G26380_1	0.11646234676007006	0.008168028004667444	0.0040511062636335304
AT1G26420_4	0.11811722912966252	0.00830367734282325	0.004166666666666667
AT1G26390_2	0.11811722912966252	0.008225616921269096	0.004197610590894414
AT1G26410_2	0.11811722912966252	0.00830367734282325	0.004197610590894414
AT1G26400_4	0.11811722912966252	0.00830367734282325	0.004229017566688354
AT1G26390_1	0.11785297549591599	0.010526315789473684	0.003670337003670337
AT1G26420_2	0.11689814814814815	0.0107095046854083	0.00335345405767941
AT1G26410_4	0.11995249406175772	0.011019283746556474	0.0035323207347227126
AT1G26400_3	0.11995249406175772	0.011019283746556474	0.0035473572188719402
AT1G26380_2	0.12077294685990338	0.011142061281337047	0.003543586109142452
AT1G26390_5	0.0725	0.00145985401459854	0.004166666666666667
AT1G26420_5	0.07187112763320942	0.00145985401459854	0.003815469996531391
AT1G26410_5	0.07351077313054499	0.001483679525222552	0.003866432337434095
AT1G26400_1	0.07351077313054499	0.0014727540500736377	0.003852889667250438
AT1G26380_5	0.0754226267880364	0.0014925373134328358	0.003871876099964801
AT1G26410_1	0.06863780359028511	0.0029282576866764276	0.003659347970725216
AT1G26390_4	0.06914893617021277	0.0029806259314456036	0.003946896304269824
AT1G26420_3	0.06914893617021277	0.0029806259314456036	0.003952569169960474
AT1G26400_5	0.06914893617021277	0.0029806259314456036	0.0039768618944323935
AT1G26380_3	0.07034632034632035	0.0030165912518853697	0.0039725532683279165
AT1G26420_1	0.10532030401737243	0.00760043431053203	0.002559726962457338
AT1G26390_3	0.10730088495575221	0.0077951002227171495	0.002652519893899204
AT1G26410_3	0.10837988826815642	0.0077951002227171495	0.0024783147459727386
AT1G26400_2	0.10837988826815642	0.0077951002227171495	0.002482929857231533
AT1G26380_4	0.10972850678733032	0.007829977628635347	0.002486016159105034
AT1G26700	0.0035026269702276708	0.0030534351145038168	0.004434589800443459
AT1G26710	0.14678899082568808	0.0	0.00411522633744856
AT1G26720_2	0.15384615384615385	0.0	0.0049261083743842365
AT1G26720_1	0.20930232558139536	0.0	0.008784773060029283
AT1G26762_1	0.2900763358778626	0.0	0.002886002886002886
AT1G26820	0.006514657980456026	0.0	0.0010319917440660474
AT1G22000_2	0.004454342984409799	0.005714285714285714	0.0005580357142857143
AT1G26970	0.014745308310991957	0.001658374792703151	0.0029476787030213707
AT1G27080	0.007359705611775529	0.002259036144578313	0.0036845983787767134
AT1G27220	0.2647058823529412	0.061224489795918366	0.0070028011204481795
AT1G27490	0.03308823529411765	0.01775147928994083	0.003937007874015748
AT1G27550_3	0.0	0.0	0.011589403973509934
AT1G27550_1	0.017316017316017316	0.036585365853658534	0.002398081534772182
AT3G43291_2	0.8909090909090909	0.3779527559055118	0.049019607843137254
AT1G52905_2	0.8809523809523809	0.35714285714285715	0.0783132530120482
AT1G27570	0.8376811594202899	0.5692179004600586	0.11817356336749255
AT1G27550_2	0.0	0.005988023952095809	0.002336448598130841
AT1G27670	0.0014245014245014246	0.00404040404040404	0.0007147962830593281
AT1G27870_1	0.8484848484848485	0.7647058823529411	0.09345794392523364
AT1G28000	0.1346578366445916	0.023622047244094488	0.002225519287833828
AT1G28135	0.9347826086956522	0.41379310344827586	0.057971014492753624
AT1G28180	0.16483516483516483	0.004	0.0025850926324859974
AT1G28230	0.013422818791946308	0.014344262295081968	0.014278429372768995
AT1G28270	0.13523131672597866	0.06896551724137931	0.013211382113821139
AT1G28335	0.0	0.0	0.005494505494505495
AT1G28430_1	0.006	0.0	0.0018825301204819277
AT5G47990_5	0.004662004662004662	0.0	0.0021231422505307855
AT1G54760_3	0.0	0.0	0.004790419161676647
AT1G29090_2	0.0033500837520938024	0.002506265664160401	0.003959276018099547
AT1G29090_1	0.054365733113673806	0.006711409395973154	0.004314994606256742
AT1G29100	0.0	0.0	0.0
AT1G29410	0.26869158878504673	0.0019880715705765406	0.003070310101320233
AT5G05590_3	0.30714285714285716	0.0013986013986013986	0.0036798528058877645
AT1G29480	0.20833333333333334	0.0	0.004159733777038269
AT1G29620_1	0.8695652173913043	0.76	0.14007782101167315
AT1G29920_2	0.0392156862745098	0.017857142857142856	0.0
AT1G29920_1	0.007042253521126761	0.0	0.0017391304347826088
AT1G29920_3	0.0	0.0	0.002070393374741201
AT1G54760_2	0.00847457627118644	0.016129032258064516	0.006745362563237774
AT1G30060_1	0.5631067961165048	0.34523809523809523	0.03262642740619902
AT1G30140	0.0	0.0	0.0
AT1G30350_1	0.0	0.0038461538461538464	0.0045721750489875895
AT1G11920_2	0.0	0.0038461538461538464	0.004024144869215292
AT1G30370	0.1358950328022493	0.004767580452920143	0.00245474071801166
AT1G34575_2	0.01842374616171955	0.0	0.0035698348951361
AT1G30720_1	0.001402524544179523	0.0023446658851113715	0.002626970227670753
AT1G30720_2	0.0021382751247327157	0.0	0.002936857562408223
AT1G30740	0.0011013215859030838	0.0024479804161566705	0.001388888888888889
AT1G30760	0.037815126050420166	0.007473841554559043	0.003045685279187817
AT1G30780	0.22343921139101863	0.13848631239935588	0.034967039266265404
AT5G01080_2	0.9090909090909091	0.42857142857142855	0.04932735426008968
AT1G30870	0.28046989720998533	0.006734006734006734	0.004388370817334065
AT5G42430_2	0.004545454545454545	0.010948905109489052	0.0027008777852802163
AT1G30974_2	0.8709677419354839	0.36923076923076925	0.0546218487394958
AT1G30972_1	0.8709677419354839	0.36923076923076925	0.057569296375266525
AT1G30974_1	0.9117647058823529	0.3492063492063492	0.06018518518518518
AT1G30972_2	0.9117647058823529	0.3492063492063492	0.06367924528301887
AT1G31163	0.03418803418803419	0.03914590747330961	0.08796296296296297
AT1G31250	0.02390438247011952	0.006369426751592357	0.003189792663476874
AT3G47965_2	0.0	0.0	0.0
AT1G31270_1	0.048672566371681415	0.003703703703703704	0.001321003963011889
AT1G31400_3	0.00816326530612245	0.0	0.0035714285714285713
AT1G31400_2	0.0	0.0	0.004337349397590362
AT1G31400_1	0.007936507936507936	0.002570694087403599	0.0014577259475218659
AT1G31450_1	0.014559386973180077	0.005141388174807198	0.0021496130696474634
AT1G31540	0.0034802784222737818	0.002909796314258002	0.002757986669731096
AT2G12205_3	0.8974358974358975	0.5175438596491229	0.14590747330960854
AT1G31630_1	0.7307692307692307	0.0783132530120482	0.0016181229773462784
AT1G31640	0.7760736196319018	0.33726067746686306	0.04118404118404118
AT1G31630_2	0.7407407407407407	0.32461873638344224	0.04071969696969697
AT1G31670	0.004441624365482234	0.0019120458891013384	0.0035699286014279717
AT1G31690	0.002484472049689441	0.004329004329004329	0.0035195776506819184
AT1G31740	0.7044534412955465	0.12962962962962962	0.006942034015966678
AT2G04060_2	0.8422939068100358	0.16776315789473684	0.007900677200902935
AT1G31760	0.0048250904704463205	0.002932551319648094	0.0025261638397690365
AT1G31885	0.006535947712418301	0.0	0.000931098696461825
AT4G20690_8	0.0	0.0038910505836575876	0.002717391304347826
AT1G31910	0.18653948065712772	0.005534269902085994	0.0024813895781637717
AT1G31930	0.44921552436003304	0.007412398921832884	0.0031774852473899226
AT1G31960	0.859375	0.6324786324786325	0.052525252525252523
AT1G32020	0.2975206611570248	0.08849557522123894	0.014109347442680775
AT1G32140	0.03217821782178218	0.0	0.004213483146067416
AT1G32180	0.0506155950752394	0.002672367717797969	0.003087690407575134
AT1G32250	0.10227272727272728	0.0036900369003690036	0.0009066183136899365
AT1G32270	0.32590529247910865	0.27453580901856767	0.07389018691588785
AT5G56490_2	0.12527716186252771	0.008143322475570033	0.006610356224752111
AT1G32300_1	0.12124463519313304	0.007836990595611285	0.006834532374100719
AT1G32350	0.041666666666666664	0.02631578947368421	0.01405152224824356
AT1G32361	0.21473684210526317	0.002336448598130841	0.0041390728476821195
AT1G32430	0.15399239543726237	0.04659498207885305	0.005671902268760907
AT1G32480	0.00199203187250996	0.003838771593090211	0.0026755852842809363
AT1G32510	0.07975460122699386	0.0	0.0007112375533428165
AT1G29620_2
AT1G32780	0.07370517928286853	0.0326975476839237	0.007614213197969543
AT1G32910	0.004324324324324324	0.0	0.004008016032064128
AT1G32980	0.16010498687664043	0.0026455026455026454	0.0025624599615631004
AT1G33010_1	0.8632218844984803	0.5423280423280423	0.07603686635944701
AT1G33010_2	0.0	0.0069124423963133645	0.004271476032273375
AT1G33070	0.64375	0.11333333333333333	0.02746566791510612
AT1G33100	0.0962566844919786	0.007766990291262136	0.0032175032175032173
AT1G33102	0.004405286343612335	0.0	0.0065237651444548
AT1G33280	0.0	0.0041841004184100415	0.003328894806924101
AT1G33440	0.09918107370336669	0.005889281507656066	0.005670103092783505
AT5G15690_3
AT1G33600	0.0400390625	0.021834061135371178	0.012141565486954276
AT5G08055_3	0.84375	0.23333333333333334	0.0
AT1G33720	0.267578125	0.11538461538461539	0.002657218777679362
AT3G30840_4	0.6444444444444445	0.2366412213740458	0.005988023952095809
AT1G33760	0.0	0.0017241379310344827	0.002523659305993691
AT1G33820	0.2727272727272727	0.07471264367816093	0.002107481559536354
AT3G41762_4	0.8785714285714286	0.1696969696969697	0.014527845036319613
AT1G33870	0.0670391061452514	0.058394160583941604	0.04874371859296482
AT1G33880	0.0	0.006920415224913495	0.002461033634126333
AT1G33900	0.12777777777777777	0.0022935779816513763	0.0016137708445400753
AT1G33910	0.826530612244898	0.3014018691588785	0.02046617396247868
AT1G34015	0.8098159509202454	0.5	0.04604200323101777
AT1G34170	0.6915422885572139	0.21052631578947367	0.013786312161496799
AT1G34290	0.859375	0.3953488372093023	0.0345821325648415
AT1G35240_5	1.0	0.5142857142857142	0.03821656050955414
AT1G34410_5	1.0	0.5142857142857142	0.03821656050955414
AT1G35540_6	1.0	0.5142857142857142	0.026490066225165563
AT1G34390_6	1.0	0.5142857142857142	0.026490066225165563
AT1G34310_1	1.0	0.46875	0.03858520900321544
AT1G35520_5	1.0	0.46875	0.03858520900321544
AT1G34315_1	0.41975308641975306	0.09407665505226481	0.016958424507658644
AT1G35240_4	0.8235294117647058	0.5416666666666666	0.07142857142857142
AT1G35520_4	0.8387096774193549	0.5416666666666666	0.0756578947368421
AT1G34390_1	0.8387096774193549	0.5416666666666666	0.0756578947368421
AT1G34410_4	0.8387096774193549	0.5416666666666666	0.0756578947368421
AT1G35540_3	0.8387096774193549	0.5416666666666666	0.0756578947368421
AT1G34310_5	0.8387096774193549	0.5217391304347826	0.07718120805369127
AT1G34310_3	0.5833333333333334	0.45	0.07281553398058252
AT1G35240_2	0.5833333333333334	0.45	0.07281553398058252
AT1G35520_3	0.5833333333333334	0.45	0.07281553398058252
AT1G34390_2	0.5833333333333334	0.45	0.07281553398058252
AT1G34410_1	0.5833333333333334	0.45	0.07281553398058252
AT1G35540_2	0.5833333333333334	0.45	0.07281553398058252
AT1G34440	0.8481012658227848	0.12371134020618557	0.03398926654740608
AT1G34460	0.17713214620431114	0.15264423076923078	0.01675797615211086
AT1G34520_2	0.006211180124223602	0.002702702702702703	0.002213613724405091
AT1G34520_3	0.0	0.0	0.004596191726854892
AT1G34520_1	0.034722222222222224	0.0	0.0016155088852988692
AT1G34540_1	0.015017667844522967	0.001589825119236884	0.0010214504596527069
AT1G34550	0.4024732996065205	0.0648820326678766	0.009431524547803617
AT1G35410_3	0.18354430379746836	0.0	0.003215434083601286
AT1G34575_1	0.0043859649122807015	0.001375515818431912	0.0036815462494247586
AT1G34580	0.012040133779264214	0.010073260073260074	0.005774278215223097
AT2G14265_6	0.9047619047619048	0.6666666666666666	0.26153846153846155
AT2G03567_8	0.9047619047619048	0.6666666666666666	0.26153846153846155
AT1G34790	0.38802660753880264	0.0625	0.017687934301958308
AT1G21835_7	0.46153846153846156	0.04	0.014492753623188406
AT1G34910_2	0.8296943231441049	0.1509433962264151	0.04201680672268908
AT1G35030_2	0.8493589743589743	0.18	0.03821656050955414
AT1G35040_4	0.8144329896907216	0.1506849315068493	0.03711790393013101
AT1G21835_9	0.3333333333333333	0.1111111111111111	0.0
AT1G34910_3
AT1G35030_4
AT1G35040_5
AT1G21835_2
AT1G34910_4
AT1G35030_11
AT1G35040_6
AT1G21835_3
AT1G34910_5
AT1G35030_7
AT1G35040_7
AT1G21835_10
AT1G34910_6	1.0	0.16666666666666666	0.0
AT1G35030_5	1.0	0.16666666666666666	0.0
AT1G35040_8	1.0	0.16666666666666666	0.0
AT1G21835_11
AT1G34910_7
AT1G35030_6
AT1G35040_9
AT1G21835_4
AT1G34910_8
AT1G35030_12
AT1G35040_10
AT1G21835_5
AT1G34910_9
AT1G35030_8
AT1G35040_11
AT1G21835_12
AT1G34910_10
AT1G35030_9
AT1G35040_12
AT1G21835_14
AT1G34910_11
AT1G35030_10
AT1G35040_13
AT1G21835_15
AT1G34910_12
AT1G35030_13
AT1G35040_14
AT1G21835_8	0.631578947368421	0.16129032258064516	0.020689655172413793
AT1G34910_1	0.7483870967741936	0.2524271844660194	0.03076923076923077
AT1G35030_3	0.7810945273631841	0.2230769230769231	0.03333333333333333
AT1G35040_3	0.7619047619047619	0.24468085106382978	0.033962264150943396
AT1G21835_13	0.9107142857142857	0.0425531914893617	0.024630541871921183
AT1G34910_13	0.7786561264822134	0.15447154471544716	0.028070175438596492
AT1G35030_1	0.7867435158501441	0.13488372093023257	0.02943722943722944
AT1G35040_2	0.7926267281105991	0.13333333333333333	0.029288702928870293
AT1G21835_6	0.92	0.16901408450704225	0.011673151750972763
AT1G34910_14	0.8444444444444444	0.23529411764705882	0.027083333333333334
AT1G35030_14	0.8454106280193237	0.20863309352517986	0.04040404040404041
AT1G35040_1	0.84251968503937	0.2413793103448276	0.029490616621983913
AT2G06500_2	0.7889688249400479	0.391578947368421	0.052596758187231224
AT1G35150_1	0.7796143250688705	0.38313253012048193	0.05247263118157795
AT2G14265_9	0.8333333333333334	0.25	0.11764705882352941
AT1G35240_1	0.896551724137931	0.4642857142857143	0.013574660633484163
AT1G34410_2	0.896551724137931	0.4642857142857143	0.013574660633484163
AT1G35540_5	0.896551724137931	0.4642857142857143	0.013574660633484163
AT1G34390_3	0.896551724137931	0.4642857142857143	0.013574660633484163
AT1G34310_4	0.896551724137931	0.4642857142857143	0.013574660633484163
AT1G35520_2	0.896551724137931	0.4642857142857143	0.013574660633484163
AT1G35250	0.25387596899224807	0.05325443786982249	0.006243996157540826
AT4G11540_10	0.09929078014184398	0.007751937984496124	0.002482929857231533
AT2G12205_4	0.9166666666666666	0.3888888888888889	0.0
AT1G35320	0.1518467852257182	0.08940852819807428	0.011155872327238922
AT3G30160_2	0.3509933774834437	0.17870722433460076	0.028350515463917526
AT1G35350	0.15829145728643215	0.0	0.0034989503149055285
AT1G35400_1	0.6705882352941176	0.3611111111111111	0.06666666666666667
AT1G35410_2	0.9333333333333333	0.40476190476190477	0.049107142857142856
AT1G35410_1	0.8874172185430463	0.2159090909090909	0.049902152641878667
AT1G35400_2	0.8888888888888888	0.20625	0.051633298208640675
AT1G35490	0.16981132075471697	0.013440860215053764	0.006103286384976526
AT1G35500	0.8298969072164949	0.4226190476190476	0.029354207436399216
AT1G35515	0.1339155749636099	0.02214022140221402	0.002877106452938759
AT1G35240_3	0.8666666666666667	0.6470588235294118	0.031914893617021274
AT1G34410_3	0.8666666666666667	0.6470588235294118	0.031914893617021274
AT1G35540_4	0.8666666666666667	0.6470588235294118	0.031914893617021274
AT1G34390_4	0.8666666666666667	0.6470588235294118	0.031914893617021274
AT1G34310_2	0.8666666666666667	0.6451612903225806	0.03409090909090909
AT1G35520_1	0.8666666666666667	0.6451612903225806	0.03409090909090909
AT1G35240_6	0.8640776699029126	0.40540540540540543	0.048214285714285716
AT1G35520_6	0.8640776699029126	0.40540540540540543	0.04900181488203267
AT1G34390_5	0.8640776699029126	0.40540540540540543	0.04900181488203267
AT1G34410_6	0.8640776699029126	0.40540540540540543	0.048736462093862815
AT1G35540_1	0.8640776699029126	0.40540540540540543	0.048736462093862815
AT1G34310_6	0.86	0.40540540540540543	0.03505535055350553
AT1G35610_1	0.7238979118329466	0.49736842105263157	0.04389773275446213
AT1G35614	0.9042553191489362	0.6651785714285714	0.14539306846999156
AT1G35630_2	0.43222003929273084	0.0021231422505307855	0.0030156815440289505
AT1G35625	0.38688524590163936	0.001890359168241966	0.005113900511390051
AT1G35630_1	0.11502347417840375	0.0026246719160104987	0.0010793308148947653
AT1G35710	0.18459729570840683	0.0048250904704463205	0.005805515239477504
AT1G43722_2	0.9	0.13333333333333333	0.0
AT1G43720_2	0.8	0.6	0.09090909090909091
AT1G35820_1	0.8	0.6	0.09090909090909091
AT5G36080_5	0.8181818181818182	0.0	0.0
AT1G35850_1	0.92	0.37777777777777777	0.03804347826086957
AT1G35860	0.8327526132404182	0.41766109785202865	0.05822673136303485
AT1G35890	0.472	0.008771929824561403	0.001288659793814433
AT1G35895	0.531435349940688	0.07874015748031496	0.009325985587113183
AT1G35910	0.001890359168241966	0.0	0.003816793893129771
AT1G36005	0.811965811965812	0.3053435114503817	0.02264808362369338
AT1G59835_2	0.5	0.25	0.02564102564102564
AT1G36095	0.8287671232876712	0.39501779359430605	0.07104477611940299
AT1G36150	0.07806691449814127	0.009950248756218905	0.0054869684499314125
AT1G36230	0.8409506398537477	0.4455324357405141	0.06962222916016235
AT1G36240	0.8481012658227848	0.4678111587982833	0.041469194312796206
AT5G35737_2	1.0	0.5121951219512195	0.05474452554744526
AT1G36340	0.16304347826086957	0.03125	0.0378657487091222
AT2G14265_8	0.7777777777777778	0.5833333333333334	0.037037037037037035
AT2G10975_2	0.8145695364238411	0.22340425531914893	0.03169014084507042
AT1G36675_1	0.7988505747126436	0.23943661971830985	0.04604242110708743
AT3G29637_3	0.8102766798418972	0.232	0.041044776119402986
AT1G36745	0.9295774647887324	0.4	0.03188405797101449
AT1G36756	0.9285714285714286	0.4024390243902439	0.08469945355191257
AT1G36920	0.8392857142857143	0.18235294117647058	0.012093023255813953
AT1G36922	0.9078014184397163	0.13953488372093023	0.012358393408856848
AT1G36925	0.5151515151515151	0.09433962264150944	0.001488095238095238
AT1G36940	0.17266187050359713	0.12871287128712872	0.03810775295663601
AT1G36950	0.873015873015873	0.4734848484848485	0.02567237163814181
AT1G36960_1	0.38333333333333336	0.03237410071942446	0.006118881118881119
AT1G36970	0.8685714285714285	0.5203761755485894	0.03271812080536913
AT1G36980	0.1902587519025875	0.0009794319294809011	0.004280540006585446
AT1G37000	0.8361204013377926	0.23529411764705882	0.023071377072819033
AT1G37020	0.8452380952380952	0.31417624521072796	0.031591378801299086
AT1G42525_2	0.8459119496855346	0.34375	0.033939990162321694
AT1G37113	0.8471698113207548	0.33131313131313134	0.03163917872770111
AT3G55513_2	0.6363636363636364	0.12612612612612611	0.005044136191677175
AT1G38790_19
AT1G38790_13
AT1G38790_20	0.3333333333333333		0.05128205128205128
AT1G38790_14	0.3333333333333333		0.05128205128205128
AT1G38790_17	0.736318407960199	0.2605633802816901	0.0905587668593449
AT1G40104_16	0.6993377483443709	0.2908745247148289	0.08016565596805206
AT1G40104_19	0.693502824858757	0.29051383399209485	0.07835531419705198
AT1G40104_20	0.6906474820143885	0.29051383399209485	0.07650897226753671
AT1G38790_16	0.7378048780487805	0.3368421052631579	0.09401709401709402
AT1G38790_3	0.7433155080213903	0.34615384615384615	0.09733036707452725
AT1G40104_17	0.7027379400260756	0.2965009208103131	0.07969639468690702
AT1G38790_9	0.7024390243902439	0.3515981735159817	0.09263157894736843
AT1G40104_18	0.6985391766268261	0.29678638941398866	0.07819869161722197
AT1G38790_18	0.6865671641791045	0.3557692307692308	0.09275053304904052
AT1G38790_6	0.5907335907335908	0.24175824175824176	0.06652126499454744
AT1G38790_10	0.5947955390334573	0.2138728323699422	0.06265486725663717
AT1G38790_4	0.6	0.19879518072289157	0.06308579668348954
AT1G38790_12	0.6047904191616766	0.21105527638190955	0.06048250084947333
AT1G38790_8	0.6290322580645161	0.20642201834862386	0.06070287539936102
AT1G38790_15	0.7612903225806451	0.30344827586206896	0.09166302924487124
AT1G38790_2	0.7956989247311828	0.3225806451612903	0.09095084979329353
AT1G38790_1	0.853125	0.3225806451612903	0.09894385769872151
AT1G38790_11	0.8287671232876712	0.2875	0.08886255924170616
AT1G38790_7	0.80625	0.2958579881656805	0.08228980322003578
AT1G38790_5	0.8053691275167785	0.2974683544303797	0.0906608410704533
AT3G43682_7
AT3G43682_8
AT5G30341_20
AT5G30341_19	0.75	0.2682926829268293	0.0783132530120482
AT1G40104_3	0.6380624162358798	0.3270440251572327	0.040436859493697526
AT1G40104_5	0.6293856974427776	0.324604701748515	0.040191425303374925
AT1G40104_7	0.6365872275464337	0.32398305084745765	0.040093324876136066
AT1G40104_9	0.6358965502353093	0.3240813476477263	0.04019230039105509
AT1G40104_11	0.63786390584904	0.3257248611967921	0.040126461488043025
AT1G40104_14	0.6314404630914223	0.3252169045619927	0.039844204222127325
AT1G40104_15	0.6293990662181836	0.32619521912350596	0.03941749345996207
AT1G40104_1	0.6403404445105181	0.3260392216248959	0.0404561307585887
AT1G40104_2	0.6424468591080379	0.32633388133313407	0.04015030820689482
AT1G40104_4	0.6430779544862006	0.32643590718904525	0.040112720519166346
AT1G40104_6	0.6469466376778427	0.32594743276283616	0.04009072464538536
AT1G40104_8	0.6418312748923845	0.3252098785557095	0.03994378584219235
AT1G40104_10	0.6388854022844233	0.32488634450244147	0.039659199031225674
AT1G40104_12	0.65171858216971	0.32510572192974885	0.04057323556564831
AT1G40104_13	0.6484805984104722	0.3237250554323725	0.04035673740284691
AT3G43682_11	0.8958333333333334	0.3525641025641026	0.05052631578947368
AT3G43682_14
AT3G43682_9
AT3G43682_12
AT3G43682_15
AT3G43682_10
AT3G43682_13
AT1G40390	0.8163265306122449	0.48856799037304455	0.08016717325227964
AT1G41820	0.7903225806451613	0.15384615384615385	0.022460610124036204
AT3G43280_3	0.9173553719008265	0.10344827586206896	0.02763819095477387
AT1G41920	0.8201438848920863	0.47668393782383417	0.05638586956521739
AT1G34315_2	0.49158249158249157	0.14661654135338345	0.020239190432382703
AT1G42525_1	0.8778947368421053	0.2699530516431925	0.028921998247151623
AT5G28810_6	0.8	0.4332425068119891	0.033950617283950615
AT5G45570_6	0.8027210884353742	0.419811320754717	0.03920061491160646
AT4G08430_5	0.8027210884353742	0.42053789731051344	0.03984375
AT1G42980	0.2857142857142857	0.015317286652078774	0.0031007751937984496
AT1G43020	0.22955145118733508	0.006928406466512702	0.012993039443155453
AT1G43040	0.8292682926829268	0.19298245614035087	0.006839945280437756
AT2G26620_11	0.8564356435643564	0.18118466898954705	0.009900990099009901
AT2G40310_11	0.8530259365994236	0.19172932330827067	0.01051156271899089
AT1G43080_5	0.8360215053763441	0.21107266435986158	0.009467455621301775
AT4G13760_11	0.8530259365994236	0.19172932330827067	0.00975609756097561
AT2G26620_7	0.7663551401869159	0.1686746987951807	0.016728624535315983
AT2G40310_7	0.7731958762886598	0.1686746987951807	0.015350877192982455
AT1G43080_1	0.7927927927927928	0.19387755102040816	0.015625
AT4G13760_8	0.7731958762886598	0.1686746987951807	0.013729977116704805
AT2G26620_8	0.8333333333333334	0.26666666666666666	0.013100436681222707
AT2G40310_8	0.8333333333333334	0.26666666666666666	0.013100436681222707
AT1G43080_2	0.8333333333333334	0.26666666666666666	0.012295081967213115
AT4G13760_7	0.8333333333333334	0.26666666666666666	0.013100436681222707
AT2G26620_9	0.6875	0.2857142857142857	0.01020408163265306
AT2G40310_9	0.6875	0.2857142857142857	0.01020408163265306
AT1G43080_3	0.7368421052631579	0.25	0.007407407407407408
AT4G13760_9	0.6875	0.2857142857142857	0.01020408163265306
AT2G26620_10	0.9420289855072463	0.25925925925925924	0.022540983606557378
AT4G13760_10	0.9384615384615385	0.25925925925925924	0.023965141612200435
AT1G43080_4	0.8735632183908046	0.2191780821917808	0.02146690518783542
AT2G40310_10	0.9384615384615385	0.25925925925925924	0.023965141612200435
AT2G22440_10	0.8712871287128713	0.4380165289256198	0.0456656346749226
AT1G43171_1	0.0	0.0	0.00186219739292365
AT1G43260	0.8354430379746836	0.425	0.07049180327868852
AT1G43330_1	0.7735849056603774	0.2988505747126437	0.01079136690647482
AT1G43560	0.14962121212121213	0.07047619047619047	0.00815450643776824
AT5G36228_2	0.009345794392523364	0.010452961672473868	0.003198976327575176
AT1G43680_1	0.011299435028248588	0.004545454545454545	0.003117692907248636
AT1G35820_2	0.8586956521739131	0.5714285714285714	0.07622504537205081
AT5G36080_6	0.9545454545454546	0.56	0.09848484848484848
AT1G43720_1	0.8469387755102041	0.574468085106383	0.07201309328968904
AT1G43722_1	0.8275862068965517	0.625	0.041237113402061855
AT1G43722_3	0.7786885245901639	0.2682926829268293	0.026717557251908396
AT1G43730	0.8563049853372434	0.5314009661835749	0.10631001371742113
AT1G43760	0.8312958435207825	0.5062413314840499	0.12685265911072363
AT1G43770	0.5525925925925926	0.0550381033022862	0.015524241700501552
AT1G43780	0.3574730354391371	0.026153846153846153	0.003787878787878788
AT1G43800	0.0030181086519114686	0.0035211267605633804	0.0016787912702853946
AT1G43815	0.8389057750759878	0.42830882352941174	0.0779529901814936
AT1G44020_1	0.7029702970297029	0.2533532041728763	0.02548882681564246
AT1G44020_2	0.8586387434554974	0.437403400309119	0.06532066508313539
AT1G44050_1	0.029182879377431907	0.0	0.007877116975187082
AT5G55800_6	0.04792332268370607	0.0	0.0055309734513274336
AT5G55780_4	0.04076086956521739	0.0	0.008945386064030132
AT1G44080	0.2565217391304348	0.15789473684210525	0.006723716381418093
AT1G44085_1	0.8947368421052632	0.2553191489361702	0.0136986301369863
AT1G44160	0.21025641025641026	0.006578947368421052	0.004324324324324324
AT1G44170	0.2803203661327231	0.012269938650306749	0.005004415660877244
AT1G44478	0.0	0.02358490566037736	0.00755939524838013
AT1G44575	0.20082815734989648	0.036281179138321996	0.018301982714794104
AT1G44740	0.0015873015873015873	0.0	0.0025212732429877086
AT1G44895	0.008695652173913044	0.0	0.0
AT1G44980	0.7811158798283262	0.24607329842931938	0.025365853658536587
AT1G45015	0.028846153846153848	0.013157894736842105	0.005434782608695652
AT3G11990_2			0.0
AT1G47450_3			0.0
AT1G47470_2			0.0
AT2G04037_3			0.0
AT1G57775_9	0.875	0.16666666666666666	0.11016949152542373
AT4G08025_10	0.875	0.16666666666666666	0.11570247933884298
AT1G45223_5	0.875	0.16666666666666666	0.11570247933884298
AT4G07515_10	0.875	0.16666666666666666	0.11016949152542373
AT3G44115_11	0.875	0.16666666666666666	0.11016949152542373
AT4G08025_9			0.018867924528301886
AT1G45223_3			0.018867924528301886
AT1G57775_6			0.018867924528301886
AT4G07515_9			0.018867924528301886
AT3G44115_9			0.018867924528301886
AT4G08025_8	0.7777777777777778		0.0
AT1G45223_2	0.7777777777777778		0.0
AT1G57775_5	0.7777777777777778		0.0
AT4G07515_8	0.7777777777777778		0.0
AT3G44115_8	0.7777777777777778		0.0
AT5G42567_20	0.75		0.0
AT1G57775_4	0.7692307692307693	0.28888888888888886	0.052823315118397086
AT4G08025_7	0.7764705882352941	0.28888888888888886	0.05944055944055944
AT1G45223_1	0.7764705882352941	0.28888888888888886	0.05944055944055944
AT4G07515_7	0.7692307692307693	0.28888888888888886	0.052346570397111915
AT3G44115_7	0.7692307692307693	0.28888888888888886	0.052823315118397086
AT1G57775_8	0.7469879518072289	0.30303030303030304	0.05752212389380531
AT4G08025_12	0.7473684210526316	0.3409090909090909	0.056485355648535567
AT1G45223_4	0.7473684210526316	0.3409090909090909	0.056485355648535567
AT4G07515_11	0.7444444444444445	0.3409090909090909	0.05818965517241379
AT3G44115_10	0.7469879518072289	0.30303030303030304	0.058823529411764705
AT1G57775_7	0.7321428571428571	0.27586206896551724	0.02857142857142857
AT1G45223_6	0.7384615384615385	0.23684210526315788	0.025974025974025976
AT4G08025_11	0.7384615384615385	0.23684210526315788	0.025974025974025976
AT4G07515_12	0.7258064516129032	0.23684210526315788	0.026755852842809364
AT3G44115_6	0.7321428571428571	0.27586206896551724	0.027777777777777776
AT1G47890_2	0.10052219321148825	0.002012072434607646	0.0026157467957101752
AT1G66300_6	0.013986013986013986	0.018867924528301886	0.002785515320334262
AT1G66290_2	0.014925373134328358	0.02	0.003289473684210526
AT1G66310_6	0.014925373134328358	0.02	0.003289473684210526
AT2G15110_2	0.863855421686747	0.4631432545201669	0.1013584117032393
AT1G46984	0.002028397565922921	0.002777777777777778	0.002918855808523059
AT1G47265_1	0.9127906976744186	0.5785714285714286	0.17411764705882352
AT1G47271	0.0	0.0	0.0033500837520938024
AT1G47280	0.4439461883408072	0.1111111111111111	0.0446927374301676
AT2G15640_7	0.0	0.0	0.0006605019815059445
AT1G47370	0.010869565217391304	0.007082152974504249	0.0031294452347083927
AT3G11990_4	0.8535031847133758	0.08080808080808081	0.01073345259391771
AT1G47470_3	0.8535031847133758	0.08080808080808081	0.011472275334608031
AT1G47450_1	0.8535031847133758	0.08080808080808081	0.011695906432748537
AT3G11990_3	0.8490566037735849	0.15789473684210525	0.0037313432835820895
AT1G47470_1	0.8490566037735849	0.15789473684210525	0.004
AT1G47450_2	0.8490566037735849	0.15789473684210525	0.004
AT1G47495	0.1092436974789916	0.0	0.003329633740288568
AT1G47497	0.7923076923076923	0.3119266055045872	0.026442307692307692
AT1G47570	0.19248826291079812	0.0030015007503751876	0.002280654682049906
AT1G47600_1	0.011235955056179775	0.007352941176470588	0.004708904109589041
AT1G51470_2	0.011235955056179775	0.007352941176470588	0.004686834256497656
AT1G51490_2	0.0031847133757961785	0.007731958762886598	0.005080831408775982
AT1G47620_1	0.038860103626943004	0.005434782608695652	0.003128666405944466
AT1G47620_2	0.0	0.008086253369272238	0.005492184199408534
AT5G35067_2	0.8884120171673819	0.3269230769230769	0.07422680412371134
AT1G47657	0.8597246127366609	0.46492659053833607	0.1212825278810409
AT5G35069_2	0.9183673469387755	0.3333333333333333	0.10526315789473684
AT1G47730_1	0.06683168316831684	0.007017543859649123	0.0023166023166023165
AT1G47760	0.006024096385542169	0.0	0.005607476635514018
AT1G47765	0.8102189781021898	0.5430711610486891	0.07441154138192863
AT1G47800_1	0.0	0.0032679738562091504	0.002178649237472767
AT1G47810_2	0.0	0.0036900369003690036	0.0022935779816513763
AT1G47800_2	0.005420054200542005	0.015463917525773196	0.0029940119760479044
AT1G47810_1	0.0056179775280898875	0.015957446808510637	0.0031088082901554403
AT1G47840	0.06387665198237885	0.0074487895716946	0.003393665158371041
AT4G20690_3	0.7572815533980582	0.1864406779661017	0.027649769585253458
AT1G47845	0.06741573033707865	0.041666666666666664	0.0054894784995425435
AT1G47890_1	0.07793923381770146	0.0031847133757961785	0.0032124827902707664
AT1G47940	0.873015873015873	0.4430379746835443	0.08184143222506395
AT1G47960	0.6305418719211823	0.5061295971978984	0.06933911159263272
AT1G48010	0.0	0.0	0.004464285714285714
AT1G48040	0.3279785809906292	0.0	0.003189792663476874
AT1G47730_2	0.03643724696356275	0.0	0.0012586532410320957
AT1G48095	0.6470588235294118	0.46228710462287104	0.057096247960848286
AT1G36960_2	0.7553191489361702	0.5769230769230769	0.07938931297709924
AT3G22421_6	0.6533957845433255	0.08465608465608465	0.016634676903390915
AT5G41490_6	0.6940298507462687	0.09411764705882353	0.016926201760324982
AT5G41500_7	0.636986301369863	0.08465608465608465	0.016331658291457288
AT2G38590_6	0.636986301369863	0.08465608465608465	0.016581632653061226
AT4G33290_7	0.6587677725118484	0.08465608465608465	0.01674179008370895
AT1G11270_2	0.8173410404624277	0.17229729729729729	0.06393693890956864
AT1G48725	0.748	0.36054421768707484	0.04289544235924933
AT1G48730	0.34552845528455284	0.1592920353982301	0.010717230008244023
AT1G48910	0.03359173126614987	0.010582010582010581	0.0018050541516245488
AT1G48980	0.04912280701754386	0.006191950464396285	0.0018580453363062058
AT1G49005	0.17288135593220338	0.06086956521739131	0.009566968781470292
AT1G49030	0.0	0.00804289544235925	0.003683241252302026
AT1G49100	0.03052064631956912	0.002886002886002886	0.002627179364700263
AT1G49190	0.4686609686609687	0.12223393045310854	0.024537922243467177
AT1G49250	0.0028208744710860366	0.0036429872495446266	0.0023650827778972264
AT1G49260	0.03230148048452221	0.0	0.0027637033625057578
AT1G49270	0.23378378378378378	0.06695156695156695	0.01134572959344469
AT1G49320	0.08444444444444445	0.0	0.0033829499323410014
AT1G49500	0.04361370716510903	0.012048192771084338	0.03483606557377049
AT1G49670	0.4148606811145511	0.026850032743942372	0.009548773637895525
AT1G49700	0.004291845493562232	0.0	0.003682272488164124
AT1G49770	0.18734177215189873	0.033797216699801194	0.003964321110009911
AT1G49800	0.04854368932038835	0.006134969325153374	0.044923629829290206
AT1G49810	0.05699481865284974	0.001890359168241966	0.0023744911804613297
AT1G50050	0.043115438108484005	0.0282574568288854	0.01824817518248175
AT1G50060	0.22088353413654618	0.07633587786259542	0.0211864406779661
AT1G43171_2	0.11428571428571428	0.03125	0.007692307692307693
AT5G54067_3	0.0		0.0
AT5G54067_2	0.0	0.0	0.0
AT5G36900_2	0.8618421052631579	0.56	0.0540084388185654
AT1G50350	0.2981132075471698	0.012987012987012988	0.004189944134078212
AT1G50580_1	0.07003257328990228	0.008896797153024912	0.0036997885835095136
AT3G29630_2	0.07037643207855974	0.008976660682226212	0.0032858707557502738
AT1G50720	0.0037313432835820895	0.0	0.001607717041800643
AT1G50820	0.06995412844036697	0.004491858506457047	0.0035971223021582736
AT1G50960	0.002457002457002457	0.0	0.0013863216266173752
AT1G51172	0.8604224058769513	0.5274725274725275	0.11060433295324971
AT1G51210_1	0.042505592841163314	0.0025188916876574307	0.0024752475247524753
AT1G51290_1	0.003745318352059925	0.0	0.004575163398692811
AT1G51320_2	0.003745318352059925	0.0	0.004617414248021108
AT1G51290_2	0.004	0.009009009009009009	0.0
AT1G51320_1	0.004	0.009009009009009009	0.0
AT1G51330	0.0051813471502590676	0.004032258064516129	0.0027397260273972603
AT1G51430	0.12	0.0036496350364963502	0.002461841457410143
AT1G47600_2	0.002304147465437788	0.002178649237472767	0.0048543689320388345
AT1G51470_1	0.002304147465437788	0.0021645021645021645	0.00477326968973747
AT1G51490_3	0.0	0.002347417840375587	0.00510677808727948
AT1G51470_3	0.0036363636363636364	0.0	0.002562225475841874
AT1G47600_3	0.0036363636363636364	0.0	0.002568807339449541
AT1G51490_1	0.003992015968063872	0.0	0.0030592734225621415
AT1G51520	0.16753926701570682	0.009584664536741214	0.0031305903398926656
AT1G51530	0.005119453924914676	0.008464328899637243	0.0023161551823972205
AT1G51805	0.04185022026431718	0.003992015968063872	0.003333987056285546
AT1G51850_4	0.036585365853658534	0.005	0.0033773411114522566
AT1G51810	0.07330415754923414	0.007444168734491315	0.002816372512204281
AT1G51820	0.042440318302387266	0.006006006006006006	0.0032370517928286854
AT1G51850_2	0.05698529411764706	0.005964214711729622	0.0026058631921824105
AT1G51850_3	0.0	0.0022675736961451248	0.0019402405898331393
AT1G51850_1	0.0025906735751295338	0.004219409282700422	0.0034508257333004683
AT3G21340_3	0.0018450184501845018	0.005703422053231939	0.0033971587399629403
AT1G71320_2	0.7352941176470589	0.25806451612903225	0.017167381974248927
AT1G52000	0.01015625	0.0008547008547008547	0.004934616333580064
AT1G52110	0.13430127041742287	0.02711864406779661	0.012191103789126854
AT1G52180	0.6545454545454545	0.34234234234234234	0.028333333333333332
AT1G52190	0.002129925452609159	0.0033407572383073497	0.0038176510217830676
AT1G52343	0.0	0.0136986301369863	0.00441696113074205
AT1G52415_1	0.03669724770642202	0.004219409282700422	0.0070052539404553416
AT1G52900	0.0026041666666666665	0.008968609865470852	0.001
AT1G52905_1	0.123046875	0.01020408163265306	0.012738853503184714
AT1G52940	0.4206008583690987	0.08093994778067885	0.008455718736092568
AT1G52970	0.008333333333333333	0.021739130434782608	0.004056795131845842
AT1G52990	0.04111842105263158	0.05291005291005291	0.02561287961946579
AT1G53265	0.7129629629629629	0.20430107526881722	0.11218568665377177
AT1G53340_1	0.06694560669456066	0.011834319526627219	0.0037926675094816687
AT2G13900_8	0.07476635514018691	0.013071895424836602	0.0040595399188092015
AT1G53480	0.008	0.0013986013986013986	0.0017045454545454545
AT1G53490	0.06942277691107644	0.0025252525252525255	0.00255863539445629
AT5G03090_2	0.0037593984962406013	0.0	0.0
AT1G53640	0.09199522102747909	0.04409448818897638	0.011187297004691447
AT1G11785_2
AT1G53660	0.003703703703703704	0.006944444444444444	0.0010416666666666667
AT5G40990_2	0.0017301038062283738	0.0022026431718061676	0.0
AT1G53990	0.0	0.0	0.002180232558139535
AT1G54040	0.05765407554671968	0.018151815181518153	0.02099236641221374
AT3G05770_2	0.0	0.0	0.0
AT1G54420	0.11214953271028037	0.234375	0.19434628975265017
AT1G54550_1	0.36694677871148457	0.009111617312072893	0.005470459518599562
AT1G54720	0.7884615384615384	0.5352112676056338	0.051094890510948905
AT1G54760_1	0.826530612244898	0.35668789808917195	0.017496635262449527
AT1G54940	0.09026369168356999	0.003125	0.003554119547657512
AT1G54950	0.11029411764705882	0.0	0.025870646766169153
AT1G55120	0.024110218140068886	0.015023474178403756	0.011834319526627219
AT1G55240	0.027210884353741496	0.010309278350515464	0.004257907542579075
AT1G55420_2	0.0026666666666666666	0.0	0.0034602076124567475
AT1G55430_3	0.0029239766081871343	0.003003003003003003	0.0042780748663101605
AT1G55430_4	0.0121580547112462	0.0	0.0062678062678062675
AT1G55390_1	0.009560229445506692	0.0	0.005442176870748299
AT1G55420_4	0.010482180293501049	0.0	0.004337349397590362
AT1G55420_1	0.01893939393939394	0.0	0.0023223409196470044
AT1G55430_2	0.02122641509433962	0.0	0.0027100271002710027
AT1G55390_2	0.02122641509433962	0.0	0.0027247956403269754
AT1G55430_1	0.013816925734024179	0.007633587786259542	0.006477732793522267
AT1G55420_3	0.014388489208633094	0.008620689655172414	0.0070577856197618
AT1G55430_5	0.010025062656641603	0.0029154518950437317	0.002354326074161271
AT1G55390_3	0.008310249307479225	0.003367003367003367	0.002544529262086514
AT2G22440_9	0.9282700421940928	0.678714859437751	0.1430678466076696
AT1G55570_1	0.003067484662576687	0.0033030553261767133	0.002670551104637048
AT3G13390_2	0.0031446540880503146	0.0033030553261767133	0.002708692440285644
AT1G26762_2	0.875	0.28169014084507044	0.02905982905982906
AT1G55610_1	0.035823170731707314	0.0029390154298310064	0.0027666769136181985
AT1G55650	0.056795131845841784	0.012030075187969926	0.003923107100823852
AT1G55720	0.085667215815486	0.0	0.0021854511395566654
AT1G55915	0.1857318573185732	0.005742411812961444	0.0018645121193287756
AT1G55950	0.7911646586345381	0.14096916299559473	0.006153846153846154
AT1G56100	0.34024896265560167	0.3157894736842105	0.08646288209606987
AT1G56240_1	0.003076923076923077	0.008733624454148471	0.0024875621890547263
AT1G56250_2	0.003278688524590164	0.004347826086956522	0.002789400278940028
AT1G56250_1	0.0056022408963585435	0.0	0.0024600246002460025
AT1G56240_2	0.006097560975609756	0.0	0.002828854314002829
AT1G56270	0.2013888888888889	0.0	0.004142502071251036
AT1G56300	0.13082901554404144	0.0	0.0019851116625310174
AT4G20690_9	0.7849462365591398	0.30303030303030304	0.051643192488262914
AT1G56555	0.012195121951219513	0.0	0.0025220680958385876
AT1G66390_2	0.0	0.0	0.0040595399188092015
AT1G56710	0.09919571045576407	0.0022497187851518562	0.001771165426850868
AT1G57613	0.45528455284552843	0.15384615384615385	0.0
AT1G57630	0.05223880597014925	0.08095238095238096	0.012601260126012601
AT1G57775_3	0.7435897435897436	0.3125	0.10038610038610038
AT4G08025_6	0.7435897435897436	0.3125	0.09923664122137404
AT1G45223_8	0.7435897435897436	0.3125	0.09923664122137404
AT4G07515_6	0.7435897435897436	0.3125	0.09923664122137404
AT3G44115_5	0.7435897435897436	0.3125	0.10038610038610038
AT1G45223_7	0.8863636363636364	0.3333333333333333	0.06870229007633588
AT4G08025_4	0.8863636363636364	0.3333333333333333	0.06870229007633588
AT4G07515_4	0.8863636363636364	0.3333333333333333	0.06870229007633588
AT3G44115_3	0.8863636363636364	0.3333333333333333	0.06870229007633588
AT1G57775_1	0.8863636363636364	0.3333333333333333	0.06818181818181818
AT4G08025_5	0.803921568627451	0.2564102564102564	0.10666666666666667
AT1G45223_9	0.803921568627451	0.2564102564102564	0.10666666666666667
AT4G07515_5	0.803921568627451	0.2564102564102564	0.1111111111111111
AT3G44115_4	0.8125	0.2564102564102564	0.1111111111111111
AT1G57775_2	0.8125	0.2564102564102564	0.1111111111111111
AT5G38378_6	0.96	0.35294117647058826	0.03827751196172249
AT5G38378_7	0.8450704225352113	0.33962264150943394	0.024630541871921183
AT1G58260	0.3128834355828221	0.02023608768971332	0.009149440867502542
AT1G58390_1	0.2006726457399103	0.17385786802030456	0.021404821280133
AT1G58390_2	0.009316770186335404	0.001422475106685633	0.0025664955669622027
AT2G31540_5	0.10634920634920635	0.00847457627118644	0.0017751479289940828
AT2G31550_5	0.10634920634920635	0.00847457627118644	0.0017751479289940828
AT1G58525_1	0.8069164265129684	0.42039800995024873	0.05742762221167537
AT1G58520	0.39040284360189575	0.07078313253012049	0.017517940059096664
AT3G43550_3	0.8069164265129684	0.42039800995024873	0.05742762221167537
AT1G58602	0.5832177531206657	0.4730404393409885	0.043341257117585276
AT1G58390_7	0.016359918200409	0.0018083182640144665	0.002442002442002442
AT1G58525_2
AT3G43550_4
AT1G59453_2
AT1G58390_3
AT1G58390_5			0.0
AT1G58525_3
AT3G43550_5
AT1G59453_3
AT1G58390_4
AT1G58390_6
AT1G58525_4
AT3G43550_6
AT1G59453_1	0.8301886792452831	0.1625	0.018691588785046728
AT4G37390_2	0.03365384615384615	0.004497751124437781	0.0018091361374943465
AT1G59500_1	0.035623409669211195	0.0032679738562091504	0.001981178801386825
AT1G59725	0.013175230566534914	0.0053475935828877	0.002145002145002145
AT1G59835_1	0.29310344827586204	0.24050632911392406	0.1050228310502283
AT1G59930_2	0.9090909090909091	0.3584905660377358	0.04964539007092199
AT1G59930_1	0.810126582278481	0.23529411764705882	0.037199124726477024
AT1G59980	0.2567307692307692	0.035202086049543675	0.024576652180428593
AT1G60110_3	0.07341269841269842	0.0	0.0018968133535660092
AT1G60110_1	0.0022522522522522522	0.002398081534772182	0.003165988240615106
AT1G60110_2	0.10902255639097744	0.001567398119122257	0.00327391778828665
AT1G60280_1	0.039816232771822356	0.0017985611510791368	0.0032119914346895075
AT1G60300_5	0.04262295081967213	0.0019569471624266144	0.0037359900373599006
AT1G60340_2	0.0	0.0024937655860349127	0.005164622336991607
AT1G60300_1	0.0	0.0032258064516129032	0.006363636363636364
AT1G60280_2	0.0	0.0032258064516129032	0.006481481481481481
AT1G60340_1	0.06116642958748222	0.005836575875486381	0.001002004008016032
AT1G60300_2	0.09110169491525423	0.005208333333333333	0.0015105740181268882
AT1G60280_4	0.09110169491525423	0.005333333333333333	0.0015408320493066256
AT1G60340_3	0.06223175965665236	0.0020833333333333333	0.0022026431718061676
AT1G60300_3	0.06666666666666667	0.002277904328018223	0.0027247956403269754
AT1G60280_3	0.06666666666666667	0.002277904328018223	0.0021156558533145277
AT1G60280_5	0.02029520295202952	0.0020325203252032522	0.003457814661134163
AT1G60300_4	0.02029520295202952	0.0020325203252032522	0.003434065934065934
AT1G60500_1	0.06285072951739619	0.004243281471004243	0.003663003663003663
AT1G60530_2	0.10358565737051793	0.0	0.0021635655560363477
AT1G60500_2	0.008771929824561403	0.0029498525073746312	0.0031563845050215206
AT1G60530_1	0.0055248618784530384	0.0014814814814814814	0.0020920502092050207
AT1G60500_3	0.07109737248840804	0.0017346053772766695	0.00338409475465313
AT1G60530_3	0.07255520504731862	0.002442002442002442	0.004547521600727604
AT1G60970	0.04219409282700422	0.0	0.0006357279084551812
AT1G60987_2	0.2537313432835821	0.0	0.0024937655860349127
AT1G60987_1	0.0	0.0	0.004052684903748734
AT1G61105	0.0041841004184100415	0.0	0.0029154518950437317
AT1G61110	0.0	0.0	0.004714510214772132
AT1G61180_1	0.144	0.0	0.0
AT1G61310_2	0.1559633027522936	0.0	0.0
AT1G61300_2	0.16037735849056603	0.0	0.0
AT1G61190	0.018779342723004695	0.00631578947368421	0.003937007874015748
AT1G61180_2	0.01928374655647383	0.0026666666666666666	0.0016168148746968471
AT1G61310_3	0.021212121212121213	0.0	0.0020512820512820513
AT1G61300_3	0.0	0.0035335689045936395	0.0010570824524312897
AT1G61255	0.0029498525073746312	0.006666666666666667	0.002932551319648094
AT1G61300_1	0.0	0.013157894736842105	0.0035087719298245615
AT1G61180_4	0.0	0.011363636363636364	0.0017391304347826088
AT1G61310_1	0.0032258064516129032	0.007772020725388601	0.0013783597518952446
AT1G61180_3	0.0	0.0037735849056603774	0.0018214936247723133
AT1G61300_4	0.0	0.004149377593360996	0.002103049421661409
AT1G61520	0.02981029810298103	0.0025380710659898475	0.0025167785234899327
AT4G39590_2	0.026954177897574125	0.0	0.0018700327255726976
AT1G61610	0.08805668016194332	0.0017436791630340018	0.004230118443316413
AT1G61700	0.01282051282051282	0.0	0.0025075225677031092
AT1G61710_1	0.005128205128205128	0.0070921985815602835	0.0024242424242424242
AT1G61840	0.0024813895781637717	0.002564102564102564	0.0039005363237445147
AT1G61710_2	0.00303951367781155	0.004166666666666667	0.004421983575489577
AT1G62170_1	0.1313364055299539	0.0024937655860349127	0.0020964360587002098
AT2G14540_2	0.11662531017369727	0.0028011204481792717	0.002434570906877663
AT1G62280_2	0.16307692307692306	0.00303951367781155	0.0027816411682892906
AT1G62270	0.12376237623762376	0.007042253521126761	0.0029433406916850625
AT1G62280_1	0.16905901116427433	0.0015220700152207	0.0026415094339622643
AT1G62310	0.40392561983471076	0.04844497607655503	0.015362106803218726
AT1G62320	0.08214285714285714	0.0051387461459403904	0.003143006809848088
AT1G62350	0.04948216340621404	0.001072961373390558	0.0018241517694272164
AT1G62400	0.2706645056726094	0.010327022375215147	0.002131287297527707
AT1G62410_1	0.09813084112149532	0.01509433962264151	0.022682445759368838
AT1G12040_2	0.005707762557077625	0.003484320557491289	0.002021018593371059
AT1G62500	0.010638297872340425	0.00510204081632653	0.006878761822871883
AT1G62580	0.3548387096774194	0.10891089108910891	0.0453125
AT1G62590_1	0.0058823529411764705	0.0	0.0028388928317956
AT1G63130_8	0.0058823529411764705	0.0	0.0028388928317956
AT1G62670_8	0.0058823529411764705	0.0	0.0028388928317956
AT1G62930_9	0.0058823529411764705	0.0	0.0028388928317956
AT1G63070_8	0.0058823529411764705	0.0	0.0028388928317956
AT1G62914_9	0.0058823529411764705	0.0	0.0028388928317956
AT1G62630_1	0.028368794326241134	0.0	0.004518072289156626
AT1G62660	0.002554278416347382	0.001568627450980392	0.0027139874739039666
AT1G62670_1	0.23885350318471338	0.002336448598130841	0.0018159806295399517
AT1G63130_6	0.2640845070422535	0.0030864197530864196	0.001422475106685633
AT1G62930_5	0.2976190476190476	0.0037313432835820895	0.000774593338497289
AT1G62590_7	0.24742268041237114	0.004424778761061947	0.0018315018315018315
AT1G63070_4	0.2742857142857143	0.005235602094240838	0.000999000999000999
AT1G62914_6	0.16352201257861634	0.005319148936170213	0.0024479804161566705
AT1G62700	0.007662835249042145	0.0016835016835016834	0.004605263157894736
AT1G62760	0.5333333333333333	0.05825242718446602	0.004987531172069825
AT1G62840	0.005	0.007407407407407408	0.005877413937867338
AT1G62880	0.03753753753753754	0.004103967168262654	0.00411381556393555
AT2G14265_7
AT1G62590_4	0.5	0.04477611940298507	0.008620689655172414
AT1G62914_3	0.6666666666666666	0.046875	0.004032258064516129
AT1G62670_3	0.5	0.04477611940298507	0.008620689655172414
AT1G63130_2	0.5	0.04477611940298507	0.008620689655172414
AT1G63070_5	0.5	0.04477611940298507	0.008620689655172414
AT1G62930_3	0.5	0.04477611940298507	0.008620689655172414
AT1G62914_1	0.1780821917808219	0.0037735849056603774	0.0027829313543599257
AT1G62670_4	0.24299065420560748	0.007142857142857143	0.0016638935108153079
AT1G62590_8	0.2708333333333333	0.007547169811320755	0.0017436791630340018
AT1G63130_4	0.2708333333333333	0.007547169811320755	0.0017436791630340018
AT1G63070_7	0.29714285714285715	0.008298755186721992	0.0018957345971563982
AT1G62930_7	0.29714285714285715	0.008438818565400843	0.0019286403085824494
AT1G62930_1	0.05415162454873646	0.003236245954692557	0.0017953321364452424
AT1G62670_2	0.06912442396313365	0.0	0.00125
AT1G63070_9	0.10294117647058823	0.0	0.0022471910112359553
AT1G62914_7	0.07207207207207207	0.0	0.0029940119760479044
AT1G62590_11	0.1037037037037037	0.0	0.00199203187250996
AT1G62975	0.5401069518716578	0.16030534351145037	0.007001909611712286
AT1G63060	0.05194805194805195	0.0	0.0015455950540958269
AT1G62930_10	0.005797101449275362	0.005649717514124294	0.006622516556291391
AT1G62590_10	0.005509641873278237	0.005405405405405406	0.006547619047619048
AT1G62670_6	0.005509641873278237	0.005405405405405406	0.006571087216248507
AT1G63070_1	0.004842615012106538	0.004889975550122249	0.005860415556739478
AT1G62914_11	0.0056657223796034	0.006134969325153374	0.006105834464043419
AT1G63080	0.11315789473684211	0.003305785123966942	0.0034416826003824093
AT1G62590_9	0.3208955223880597	0.004807692307692308	0.003835091083413231
AT1G62930_6	0.23243243243243245	0.004291845493562232	0.003965107057890563
AT1G63070_2	0.3208955223880597	0.004545454545454545	0.0036968576709796672
AT1G62914_5	0.3153153153153153	0.007042253521126761	0.004884004884004884
AT1G63130_1	0.04336043360433604	0.0030075187969924814	0.0024813895781637717
AT1G62670_5	0.05714285714285714	0.0019801980198019802	0.002181818181818182
AT1G62590_6	0.06451612903225806	0.002570694087403599	0.0018050541516245488
AT1G62914_4	0.03076923076923077	0.003257328990228013	0.00245398773006135
AT1G63070_3	0.031413612565445025	0.0030864197530864196	0.0022026431718061676
AT1G62930_4	0.043010752688172046	0.0030581039755351682	0.002176278563656148
AT1G62590_5	0.2916666666666667	0.006191950464396285	0.001949317738791423
AT1G62914_10	0.4	0.009852216748768473	0.002827521206409048
AT1G62670_10	0.3181818181818182	0.006666666666666667	0.0020718232044198894
AT1G63130_5	0.18181818181818182	0.0049261083743842365	0.0016357688113413304
AT1G63070_11	0.3181818181818182	0.006993006993006993	0.0020847810979847115
AT1G62930_11	0.2916666666666667	0.006666666666666667	0.0020477815699658703
AT1G63206	0.007407407407407408	0.002932551319648094	0.00251414204902577
AT1G63250_1	0.0	0.0	0.005738880918220947
AT2G07750_2	0.0	0.0	0.005366726296958855
AT1G62590_2	0.0	0.009009009009009009	0.009404388714733543
AT1G63130_7	0.0	0.009009009009009009	0.009404388714733543
AT1G62914_8	0.0	0.009009009009009009	0.009404388714733543
AT1G62670_9	0.0	0.009009009009009009	0.009404388714733543
AT1G63070_6	0.0	0.015625	0.006369426751592357
AT1G62930_8	0.0	0.0	0.007692307692307693
AT1G62630_3	0.004225352112676056	0.0	0.002601156069364162
AT1G62630_2	0.0	0.02912621359223301	0.004511278195488722
AT1G62590_3	0.3508771929824561	0.0	0.0
AT1G62670_7	0.36923076923076925	0.0	0.0
AT1G63130_3	0.3508771929824561	0.0	0.0
AT1G62914_2	0.13333333333333333	0.0	0.0
AT1G63070_10	0.32075471698113206	0.0	0.0
AT1G62930_2	0.32	0.0	0.0
AT1G63410	0.017543859649122806	0.021739130434782608	0.006392694063926941
AT1G63450	0.1424517593643587	0.004793863854266539	0.003214638971315529
AT1G63540	0.8148984198645598	0.5241228070175439	0.07826720058245358
AT1G63710_1	0.004467134652201659	0.005197505197505198	0.002602472348731295
AT1G63910	0.0	0.0	0.00221606648199446
AT1G63950	0.4307692307692308	0.21875	0.010676156583629894
AT4G26120_2	0.2632084534101825	0.0023014959723820483	0.0024744819053510673
AT1G64290_1	0.004070556309362279	0.0	0.004250797024442083
AT1G64295_2	0.004335260115606936	0.0	0.004196642685851319
AT1G64295_1	0.009615384615384616	0.0	0.003633720930232558
AT1G64290_2	0.009411764705882352	0.0	0.0036127167630057803
AT1G64340	0.2600671140939597	0.0918580375782881	0.013090043633478779
AT1G64370	0.05090909090909091	0.0	0.003194888178913738
AT1G64584	0.0	0.015873015873015872	0.003134796238244514
AT1G64790	0.5279025016035921	0.025691699604743084	0.007059487951807229
AT1G64800	0.006024096385542169	0.0	0.0026954177897574125
AT3G45200_2	0.0016420361247947454	0.0	0.002638522427440633
AT1G64910_1	0.06284153005464481	0.003926701570680628	0.004424778761061947
AT1G64920_2	0.06571428571428571	0.004032258064516129	0.00428921568627451
AT5G53990_3	0.06814814814814815	0.004087193460490463	0.004022277227722772
AT1G64920_1	0.03194444444444444	0.003484320557491289	0.003033367037411527
AT1G64910_2	0.032167832167832165	0.003552397868561279	0.0031435557107928748
AT5G53990_4	0.032716927453769556	0.0036231884057971015	0.0031701303275801338
AT1G65330_2	0.016597510373443983	0.0	0.0
AT1G65300_1	0.016597510373443983	0.0	0.0
AT1G65330_1	0.0	0.013245033112582781	0.0
AT1G65300_2	0.0	0.015267175572519083	0.0
AT1G65350	0.1105614448370632	0.07180545996788254	0.01363534758959839
AT1G65346_3	0.08572671888598782	0.05801017164653528	0.009369116938838054
AT1G65360	0.0851063829787234	0.023255813953488372	0.014218009478672985
AT1G65390	0.0020408163265306124	0.0	0.002992731936725096
AT1G65450	0.0412796697626419	0.01968019680196802	0.009019165727170236
AT1G65670_1	0.24083769633507854	0.006825938566552901	0.0020218358269308533
AT1G65681	0.27514792899408286	0.07105263157894737	0.028522039757994815
AT1G65730	0.04060913705583756	0.0026064291920069507	0.0036793183578621223
AT1G65735	0.0	0.0196078431372549	0.005277044854881266
AT5G42905_2	0.765625	0.40816326530612246	0.06451612903225806
AT5G38350_2	0.004434589800443459	0.006172839506172839	0.0030284675953967293
AT1G66120_2	0.012512030798845043	0.0	0.0027164685908319186
AT1G65880_1	0.02781136638452237	0.0	0.004778591908251036
AT1G65890_2	0.02990897269180754	0.0	0.0035574528637495554
AT1G68270_3	0.03159340659340659	0.0	0.0047602856171370285
AT1G66120_3	0.03159340659340659	0.0	0.004791238877481177
AT1G65890_1	0.005457025920873124	0.0016260162601626016	0.0010968921389396709
AT1G65880_2	0.0049504950495049506	0.0017730496453900709	0.001221001221001221
AT1G68270_2	0.004267425320056899	0.0016666666666666668	0.001152073732718894
AT1G65910	0.0010152284263959391	0.003110419906687403	0.0034096444227959084
AT1G65960	0.07660283097418817	0.010193679918450561	0.009529860228716646
AT4G10740_3	0.4019370460048426	0.054441260744985676	0.006090808416389812
AT1G65990	0.3344594594594595	0.03292894280762565	0.005204718945176961
AT4G33290_8	0.4666666666666667	0.06810035842293907	0.005776173285198556
AT1G66060	0.010869565217391304	0.011904761904761904	0.00904977375565611
AT1G66120_1	0.02516411378555799	0.0018148820326678765	0.002403020940611054
AT1G65880_4	0.03062583222370173	0.002044989775051125	0.0026717557251908397
AT1G66140	0.27366863905325445	0.054093567251461985	0.006388575723412251
AT1G66235	0.8507462686567164	0.2647058823529412	0.005763688760806916
AT1G66245	0.13774104683195593	0.0	0.004424778761061947
AT1G66270_1	0.010914051841746248	0.006201550387596899	0.004537521815008726
AT1G66280_2	0.012567324955116697	0.006711409395973154	0.0042352941176470585
AT1G66280_1	0.015486725663716814	0.0024390243902439024	0.0017675651789659744
AT1G66270_2	0.017948717948717947	0.0030211480362537764	0.0005350454788657035
AT1G66300_5	0.2717391304347826	0.11428571428571428	0.014905149051490514
AT1G66290_1	0.2717391304347826	0.11594202898550725	0.015214384508990318
AT1G66310_5	0.2183406113537118	0.0748663101604278	0.0030303030303030303
AT1G66300_1	0.053406998158379376	0.0057251908396946565	0.00597460791635549
AT1G66290_5	0.05631067961165048	0.006147540983606557	0.00631911532385466
AT1G66310_2	0.05084745762711865	0.006369426751592357	0.006045949214026602
AT1G66300_2	0.004008016032064128	0.0	0.003948312993539124
AT1G66290_6	0.004282655246252677	0.0	0.004240555127216654
AT1G66310_1	0.003861003861003861	0.0	0.00411214953271028
AT1G66300_3	0.20833333333333334	0.1	0.032
AT1G66290_4	0.20833333333333334	0.1	0.032
AT1G66310_3	0.20833333333333334	0.1	0.032
AT1G66380	0.0	0.010582010582010581	0.003978779840848806
AT1G66390_1	0.01015228426395939	0.0033003300330033004	0.0008613264427217916
AT1G44020_3	0.08427876823338736	0.005961251862891207	0.0039032006245121
AT1G66470	0.0022727272727272726	0.002544529262086514	0.0033802816901408453
AT1G66490	0.1137855579868709	0.005509641873278237	0.003601440576230492
AT1G09245_2	0.02857142857142857	0.0	0.011494252873563218
AT1G66550_1	0.003952569169960474	0.0	0.002145922746781116
AT1G66560_2	0.003952569169960474	0.0	0.0020604395604395605
AT1G66560_1	0.0	0.00392156862745098	0.0025020850708924102
AT1G66550_2	0.0	0.00398406374501992	0.0026292725679228747
AT5G43610_3	0.30472103004291845	0.26519337016574585	0.07456724367509987
AT1G66570_1	0.30472103004291845	0.26519337016574585	0.07506702412868632
AT5G06170_3	0.28888888888888886	0.26519337016574585	0.07496463932107496
AT2G14670_4	0.07878787878787878	0.09259259259259259	0.025089605734767026
AT1G66290_3	0.6779661016949152	0.125	0.0
AT1G66300_4	0.6779661016949152	0.10526315789473684	0.0
AT1G66310_4	0.6607142857142857	0.15384615384615385	0.0
AT1G66690_1	0.12660550458715597	0.005361930294906166	0.0049362402303578775
AT1G66700_2	0.12730627306273062	0.005361930294906166	0.0049586776859504135
AT1G66720_2	0.13320463320463322	0.005361930294906166	0.00478885502829778
AT1G66700_1	0.03728070175438596	0.005934718100890208	0.002240896358543417
AT1G66690_2	0.03728070175438596	0.005934718100890208	0.002310803004043905
AT1G66720_3	0.038202247191011236	0.005988023952095809	0.0023752969121140144
AT1G66700_3	0.0	0.005555555555555556	0.002214022140221402
AT1G66700_4	0.25054945054945055	0.005050505050505051	0.0015037593984962407
AT1G66690_3	0.25054945054945055	0.005050505050505051	0.001451378809869376
AT1G66720_1	0.2608695652173913	0.005050505050505051	0.001639344262295082
AT1G66730	0.3952954675846242	0.02247605011053795	0.014043426596089446
AT1G66830	0.02560124127230411	0.0041928721174004195	0.0024043715846994535
AT1G66850	0.006211180124223602	0.0	0.00196078431372549
AT1G67000	0.044466403162055336	0.0054694621695533276	0.020446596717783157
AT4G12810_4	0.0017605633802816902	0.002583979328165375	0.004449388209121246
AT1G67290	0.07830188679245283	0.002663115845539281	0.004213135068153655
AT1G67330	0.0035885167464114833	0.002070393374741201	0.0033085194375516956
AT1G67390	0.1989247311827957	0.006493506493506494	0.004746084480303749
AT3G43400_2	0.0	0.0	0.0
AT1G67450	0.6445497630331753	0.31952662721893493	0.04214963119072708
AT1G67460	0.005500550055005501	0.0024449877750611247	0.0021727322107550242
AT1G67635	0.5714285714285714	0.14960629921259844	0.015350877192982455
AT1G67750	0.009940357852882704	0.0021645021645021645	0.0044609665427509295
AT1G67870	0.7292307692307692	0.3747534516765286	0.012978142076502733
AT1G67980	0.0030211480362537764	0.0	0.006603081438004402
AT1G67990	0.27626459143968873	0.010638297872340425	0.007662835249042145
AT1G68040	0.05246422893481717	0.020689655172413793	0.010166734444896299
AT1G68180	0.03655913978494624	0.004484304932735426	0.003863134657836645
AT1G65890_3	0.001364256480218281	0.0019120458891013384	0.0035727045373347625
AT1G65880_3	0.001364256480218281	0.0019120458891013384	0.003627130939426913
AT1G68270_1	0.0013698630136986301	0.0019120458891013384	0.003671071953010279
AT1G68325	0.06837606837606838	0.011494252873563218	0.00536480686695279
AT1G68380	0.0012594458438287153	0.009569377990430622	0.0038703434929850023
AT1G68470	0.12215132178669097	0.022857142857142857	0.006526253337288638
AT1G68800	0.0481651376146789	0.0	0.0026216137489076608
AT1G68825	0.0	0.0	0.002881844380403458
AT1G68845	0.04580152671755725	0.0	0.0010893246187363835
AT1G69150_1	0.0	0.0	0.003787878787878788
AT1G69526	0.0	0.0012610340479192938	0.0030220610456331218
AT1G66300_8	0.004784688995215311	0.0	0.002738225629791895
AT1G66310_8	0.004608294930875576	0.0	0.002702702702702703
AT1G69820	0.049253731343283584	0.008695652173913044	0.0028676771814829987
AT1G69940_1	0.37272727272727274	0.2	0.012867647058823529
AT5G07410_2	0.422680412371134	0.205607476635514	0.014583333333333334
AT1G70030	0.005128205128205128	0.005154639175257732	0.004752851711026616
AT1G70040	0.0	0.0	0.006615214994487321
AT1G70170_1	0.0024813895781637717	0.004709576138147566	0.004173187271778821
AT1G70270	0.0	0.0	0.0013531799729364006
AT1G70960_2	0.03935185185185185	0.006756756756756757	0.0034602076124567475
AT1G70830	0.23029045643153526	0.0387409200968523	0.004568527918781726
AT1G70850	0.06336088154269973	0.007177033492822967	0.0028425241614553724
AT1G70860_1	0.0	0.004464285714285714	0.004110393423370522
AT1G70870	0.0	0.006535947712418301	0.0032414910858995136
AT1G70860_2	0.0	0.009345794392523364	0.0018656716417910447
AT1G70890	0.020242914979757085	0.0	0.001996007984031936
AT1G70910	0.00411522633744856	0.0	0.0026560424966799467
AT1G70960_1	0.6958904109589041	0.30275229357798167	0.020195439739413682
AT1G70970	0.12220309810671257	0.028409090909090908	0.002810304449648712
AT1G70990	0.003115264797507788	0.0	0.0010245901639344263
AT1G71235	0.014245014245014245	0.0	0.0033500837520938024
AT1G71280	0.0017152658662092624	0.001694915254237288	0.004132231404958678
AT1G71320_1	1.0	0.35	0.03636363636363636
AT1G71370	0.00651890482398957	0.001996007984031936	0.0015128593040847202
AT1G71680	0.03389830508474576	0.0015037593984962407	0.003038590094196293
AT1G71870	0.030087094220110848	0.0010416666666666667	0.0036322995250069852
AT2G14670_5	0.009016393442622951	0.0017574692442882249	0.0025684931506849314
AT5G10330_2
AT1G71930	0.2547008547008547	0.10582010582010581	0.00830367734282325
AT1G72460	0.023682200152788387	0.0	0.003740224413464808
AT1G72910_1	0.0	0.0031007751937984496	0.001774622892635315
AT1G72910_2	0.00436046511627907	0.0050933786078098476	0.004860267314702308
AT1G73440	0.0	0.0018148820326678765	0.0026483050847457626
AT1G73630	0.7102473498233216	0.18137254901960784	0.0047169811320754715
AT1G73680	0.028465346534653466	0.005069708491761723	0.0038716814159292035
AT1G73970	0.0801564027370479	0.0006863417982155113	0.0029442691903259727
AT1G74290	0.08682634730538923	0.031135531135531136	0.013605442176870748
AT1G74990	0.0	0.0	0.0033112582781456954
AT1G75700	0.031496062992125984	0.0	0.0054757015742642025
AT1G75790	0.0010362694300518134	0.0	0.00547845142439737
AT1G76190	0.29292929292929293	0.07936507936507936	0.007751937984496124
AT1G76250	0.008888888888888889	0.0	0.0034782608695652175
AT1G76370	0.06315789473684211	0.001366120218579235	0.002765705254839984
AT1G76440	0.0313588850174216	0.0017301038062283738	0.0017167381974248926
AT1G76890	0.0	0.0	0.0030245746691871457
AT1G76930	0.0	0.0	0.0016722408026755853
AT1G77960	0.19082125603864733	0.06239168110918544	0.01703900037864445
AT1G77980	0.15443037974683543	0.044585987261146494	0.00344149459193707
AT1G78120	0.08018555334658714	0.003770739064856712	0.0037593984962406013
AT1G78160	0.1201923076923077	0.003329633740288568	0.0026219192448872575
AT1G66300_7	0.04559270516717325	0.003125	0.003391472868217054
AT1G66310_7	0.040214477211796246	0.003048780487804878	0.00328484279680901
AT1G78990	0.002785515320334262	0.00340522133938706	0.0040710584752035525
AT1G79170_1	0.0	0.0	0.0
AT1G79510	0.029154518950437316	0.0028011204481792717	0.004209260372820205
AT1G79760	0.0029498525073746312	0.003289473684210526	0.0024096385542168677
AT1G80740	0.02280501710376283	0.00333555703802535	0.003839385698288274
AT1G80960	0.009970089730807577	0.0021344717182497333	0.00249003984063745
AT3G43160_3	0.0872770173031226	0.034265119865162896	0.013197831327230939
AT2G01008_1	0.1501067897165458	0.0429623332912134	0.012647322983301868
AT3G41762_3	0.25235872813349897	0.06679892688865342	0.01732336554726221
AT2G01090	0.001976284584980237	0.003883495145631068	0.003367003367003367
AT2G01280	0.2453580901856764	0.04734848484848485	0.0039177277179236044
AT2G01310	0.7204301075268817	0.3387096774193548	0.022598870056497175
AT3G28899_2	0.847457627118644	0.7215189873417721	0.10610932475884244
AT2G01430	0.10526315789473684	0.008982035928143712	0.003133159268929504
AT3G27040_2	0.0	0.001584786053882726	0.00411764705882353
AT2G01790_1	0.0	0.001953125	0.0022222222222222222
AT1G30060_2	0.08791208791208792	0.0199203187250996	0.006644518272425249
AT2G01900	0.022847100175746926	0.05249343832020997	0.027052238805970148
AT2G01910	0.18630573248407642	0.027881040892193308	0.010819908631882664
AT2G01918	0.1016260162601626	0.03902439024390244	0.027700831024930747
AT2G01920	0.0647921760391198	0.011235955056179775	0.010638297872340425
AT2G01950	0.12429831595829992	0.002472799208704253	0.00420633163604162
AT2G01990	0.07871720116618076	0.0037735849056603774	0.005429864253393665
AT2G02000	0.004163775156141568	0.005427408412483039	0.0017720023626698169
AT2G02010	0.003116883116883117	0.0020222446916076846	0.0020552637588490525
AT2G05600_2	0.14367816091954022	0.004651162790697674	0.000855431993156544
AT2G02080	0.0010548523206751054	0.0013351134846461949	0.0028392958546280523
AT2G02240_1	0.0392156862745098	0.0032258064516129032	0.0020629190304280558
AT2G02250_2	0.04929577464788732	0.0	0.0012944983818770227
AT2G02250_1	0.0023148148148148147	0.0026455026455026454	0.0016429353778751369
AT2G02240_2	0.002840909090909091	0.0029154518950437317	0.001962066710268149
AT2G02340_2	0.0022624434389140274	0.0	0.0053156146179402
AT2G02340_1	0.3339449541284404	0.017361111111111112	0.0035310734463276836
AT2G02340_3	0.0054249547920434	0.0	0.001579778830963665
AT2G02250_3	0.005136986301369863	0.0	0.0016339869281045752
AT2G02440	0.5380116959064327	0.125	0.007157464212678937
AT2G02490	0.8354838709677419	0.5	0.00684931506849315
AT2G02493_1	0.834983498349835	0.508833922261484	0.009041591320072333
AT2G02493_2	0.8252032520325203	0.5173745173745173	0.005988023952095809
AT2G02493_3	0.8185840707964602	0.5256410256410257	0.006389776357827476
AT2G02497	0.0684931506849315	0.0	0.0011389521640091116
AT2G02498	0.5529411764705883	0.06818181818181818	0.010238907849829351
AT2G02500	0.18487394957983194	0.006839945280437756	0.0045916693998032145
AT2G02550	0.8544776119402985	0.32116788321167883	0.03850385038503851
AT2G02635	0.5068807339449541	0.07511737089201878	0.01076487252124646
AT2G15640_3	0.017241379310344827	0.0	0.003816793893129771
AT2G02800	0.2891156462585034	0.08425720620842572	0.00789860396767083
AT2G02795	0.5363636363636364	0.23553719008264462	0.018916595012897677
AT2G06904_4	0.8571428571428571	0.6339285714285714	0.08812260536398467
AT2G06906_3	0.8717948717948718	0.6	0.058823529411764705
AT2G06904_3	0.9178082191780822	0.5294117647058824	0.08441558441558442
AT2G15640_4	0.05070422535211268	0.004347826086956522	0.003443526170798898
AT2G03190_3	0.0	0.0	0.005563282336578581
AT3G25650_2	0.0	0.0	0.0055248618784530384
AT2G03160_1	0.0	0.0	0.0055248618784530384
AT2G03170	0.002881844380403458	0.0	0.0013020833333333333
AT2G03180	0.8376068376068376	0.09836065573770492	0.002680965147453083
AT2G20160_2	0.0	0.0	0.0031545741324921135
AT2G03190_1	0.0	0.0	0.003092783505154639
AT3G25650_3	0.0	0.0	0.0026455026455026454
AT2G03160_2	0.0	0.0	0.0024875621890547263
AT2G03200	0.030478955007256895	0.0036231884057971015	0.00375234521575985
AT1G14110_6	0.5568513119533528	0.0	0.002368265245707519
AT2G03250	0.05705996131528046	0.04895104895104895	0.0259352765664448
AT2G03330	0.02275189599133261	0.011160714285714286	0.0077450104259755735
AT2G03360	0.06985769728331177	0.0035714285714285713	0.003451251078515962
AT2G03370	0.043235704323570434	0.004166666666666667	0.003230272265805261
AT2G03560_1	0.019559902200488997	0.0	0.0021598272138228943
AT2G03565	0.0	0.0	0.003076923076923077
AT3G42075_2	0.8035714285714286	0.5294117647058824	0.10485933503836317
AT2G03567_1	0.7904761904761904	0.5048543689320388	0.06359300476947535
AT2G13845_2	0.7904761904761904	0.5050505050505051	0.060064935064935064
AT3G42130_2	0.8142857142857143	0.4461538461538462	0.05605381165919283
AT2G14265_3	0.8350515463917526	0.4827586206896552	0.06790123456790123
AT2G03580	0.00904977375565611	0.0029940119760479044	0.0024125452352231603
AT2G03821	0.8798586572438163	0.497907949790795	0.0421455938697318
AT2G03913_1	0.8055555555555556	0.2653061224489796	0.006688963210702341
AT2G03930	0.7959183673469388	0.2923076923076923	0.040339702760084924
AT2G03913_2	0.7317073170731707	0.19444444444444445	0.046052631578947366
AT2G04032	0.1446028513238289	0.006097560975609756	0.004297994269340974
AT2G04031_1	0.8114754098360656	0.3008130081300813	0.02127659574468085
AT2G04041_2	0.8288288288288288	0.3008130081300813	0.018922852983988356
AT2G04041_3	0.8666666666666667	0.28	0.017094017094017096
AT2G04037_1	0.8666666666666667	0.28	0.016901408450704224
AT2G04031_2	0.88	0.3464566929133858	0.026101141924959218
AT5G35405_5	0.8695652173913043	0.3464566929133858	0.024469820554649267
AT2G04041_1	0.8695652173913043	0.3467741935483871	0.02471169686985173
AT2G04037_2	0.8695652173913043	0.3467741935483871	0.02471169686985173
AT2G04045	0.0	0.023809523809523808	0.005076142131979695
AT2G04040_1	0.25125628140703515	0.0011890606420927466	0.0012380068090374497
AT2G04050_3	0.26011560693641617	0.0012642225031605564	0.0010073875083948958
AT2G04080_4	0.2621359223300971	0.0012642225031605564	0.0010148849797023004
AT2G04050_1	0.05786618444846293	0.0013123359580052493	0.004258106780216181
AT2G04040_2	0.05904059040590406	0.0013315579227696406	0.004462753175420529
AT2G04080_3	0.06177606177606178	0.0013679890560875513	0.0042298202326401125
AT2G04060_1	0.7795823665893271	0.1391509433962264	0.008744038155802861
AT2G04062	0.8953488372093024	0.1724137931034483	0.015600624024960999
AT2G04040_3	0.1601123595505618	0.0009107468123861566	0.0022343594836146973
AT2G04080_2	0.1601123595505618	0.0009107468123861566	0.0024588148512417014
AT2G04050_2	0.15384615384615385	0.0009009009009009009	0.0025900635742877325
AT2G04080_1	0.07142857142857142	0.0	0.0021629416005767843
AT2G04040_4	0.07481751824817519	0.0	0.002297970126388357
AT2G04050_4	0.07481751824817519	0.0	0.0023157082207641835
AT4G03156_3	0.65	0.3877551020408163	0.014184397163120567
AT2G04160	0.557	0.12618595825426945	0.013335672925074574
AT2G04170	0.05555555555555555	0.0029585798816568047	0.0023616734143049934
AT2G04190	0.29260450160771706	0.037102473498233215	0.00980392156862745
AT2G04220	0.03529411764705882	0.0025252525252525255	0.0030543677458766036
AT3G21340_2	0.12530712530712532	0.0	0.003941663381947182
AT2G04495	0.125	0.13114754098360656	0.002997002997002997
AT5G54040_8	0.0024390243902439024	0.003816793893129771	0.00392156862745098
AT2G04570	0.1198501872659176	0.004796163069544364	0.003844041735310269
AT2G04675	0.1590909090909091	0.07246376811594203	0.009101251422070534
AT2G38590_2	0.7511520737327189	0.2986111111111111	0.027049873203719356
AT2G04750	0.5688073394495413	0.002320185614849188	0.0025
AT2G04800	0.10236220472440945	0.0	0.0
AT2G04810_1	0.054466230936819175	0.0030211480362537764	0.002898550724637681
AT2G04810_2	0.01967799642218247	0.003134796238244514	0.004492939666238768
AT2G04910	0.13609467455621302	0.0	0.005145797598627788
AT3G22700_6	0.16911764705882354	0.01015228426395939	0.0029218407596785976
AT3G22720_5	0.16911764705882354	0.01015228426395939	0.0029218407596785976
AT2G04920_1	0.10416666666666667	0.005633802816901409	0.002177463255307567
AT3G22350_6	0.16911764705882354	0.01015228426395939	0.0029218407596785976
AT4G09660_6	0.8100558659217877	0.30386740331491713	0.025179856115107913
AT3G27140_2
AT2G05060_1	0.5746527777777778	0.09395973154362416	0.004554326610279766
AT2G41910_2	0.5871886120996441	0.10181818181818182	0.00489853044086774
AT2G05105	0.863013698630137	0.39705882352941174	0.08343409915356712
AT2G05117_1	0.8421052631578947	0.43137254901960786	0.06711409395973154
AT2G05140_1	0.0	0.0	0.004965243296921549
AT2G05160	0.18547140649149924	0.0013054830287206266	0.0021929824561403508
AT2G05320	0.48292682926829267	0.007072135785007072	0.0032213529682466636
AT2G05335	0.10526315789473684	0.08333333333333333	0.014285714285714285
AT1G64295_3	0.8164251207729468	0.15137614678899083	0.023863636363636365
AT1G64290_3	0.8164251207729468	0.15137614678899083	0.022271714922048998
AT2G05540	0.07017543859649122	0.03361344537815126	0.019867549668874173
AT2G05600_1	0.09216589861751152	0.0	0.0016038492381716118
AT2G05632	0.008988764044943821	0.0	0.0015182186234817814
AT2G05645	0.8529411764705882	0.26785714285714285	0.024045261669024046
AT3G30823_2	0.8584474885844748	0.5023584905660378	0.06028368794326241
AT2G05655_1	0.04854368932038835	0.007407407407407408	0.0031645569620253164
AT2G05752	0.8867403314917127	0.3333333333333333	0.028037383177570093
AT2G05900	0.20772946859903382	0.005813953488372093	0.005787037037037037
AT2G05915	0.7916666666666666	0.17391304347826086	0.014619883040935672
AT5G27238_2	0.7647058823529411	0.12359550561797752	0.002369668246445498
AT2G06090_1	0.7647058823529411	0.12359550561797752	0.0024390243902439024
AT2G06095	0.7692307692307693	0.2831858407079646	0.061079545454545456
AT2G06105_1	0.810126582278481	0.26865671641791045	0.04326923076923077
AT2G06166	0.3230769230769231	0.043478260869565216	0.007407407407407408
AT2G06255	0.12121212121212122	0.014285714285714285	0.015721504772599662
AT2G22440_2	0.851063829787234	0.21951219512195122	0.02531645569620253
AT4G04265_5
AT2G06500_1	0.8295454545454546	0.3879310344827586	0.02254428341384863
AT1G35150_2	0.8470588235294118	0.3592964824120603	0.022632020117351215
AT2G06555	0.9795918367346939	0.6333333333333333	0.10891089108910891
AT2G06570	0.8242677824267782	0.5894206549118388	0.09589614740368509
AT2G06105_2	0.8340080971659919	0.3018867924528302	0.04285714285714286
AT2G06845	0.839607201309329	0.37966101694915255	0.042403819151923615
AT2G06906_2	0.6666666666666666	0.32	0.0
AT2G06904_1	0.7352941176470589	0.46	0.02912621359223301
AT2G06906_1	0.8870967741935484	0.39215686274509803	0.04807692307692308
AT2G06908	0.7642857142857142	0.3194444444444444	0.07378640776699029
AT2G36710_2	0.36231884057971014	0.043478260869565216	0.016166281755196306
AT2G06960	0.5965909090909091	0.11904761904761904	0.013147718484145398
AT2G06983	0.4083333333333333	0.08045977011494253	0.00984009840098401
AT2G07000_1	0.0	0.0	0.008368200836820083
AT2G07020	0.803921568627451	0.36569148936170215	0.0434375
AT2G07040	0.6095238095238096	0.26593406593406593	0.016569767441860464
AT3G44130_2	0.8888888888888888	0.25892857142857145	0.014056224899598393
AT2G07120_1	0.8888888888888888	0.38095238095238093	0.0392156862745098
AT3G18330_3	0.04040404040404041	0.008771929824561403	0.0022727272727272726
AT2G07190	0.7601809954751131	0.3653250773993808	0.01676727028839705
AT2G07200	0.8695652173913043	0.22330097087378642	0.016975308641975308
AT2G07215	0.8713968957871396	0.292358803986711	0.02249134948096886
AT2G10955_2	0.8578680203045685	0.10714285714285714	0.011023622047244094
AT2G07240	0.8494236311239193	0.2541436464088398	0.016333938294010888
AT2G07280	0.8189655172413793	0.43838028169014087	0.027788069655427936
AT2G07290	0.75	0.3448275862068966	0.021686746987951807
AT2G07310	0.80625	0.25440806045340053	0.01696969696969697
AT2G07440	0.7413793103448276	0.2578125	0.03841536614645858
AT2G07560	0.6909090909090909	0.24904214559386972	0.013973268529769137
AT2G07681_2	0.323943661971831	0.30303030303030304	0.005494505494505495
AT2G07681_1	0.13883634014672633	0.07319371727748691	0.011555970584802148
AT2G07695_1	0.12407862407862408	0.040892193308550186	0.012322472848788638
AT1G65346_2
AT2G07714_1	0.1350210970464135	0.04154302670623145	0.0060790273556231
AT2G07680	0.6409836065573771	0.3365487674169346	0.025752105896510228
AT5G30341_13	0.8571428571428571	0.6666666666666666	0.13333333333333333
AT2G07750_1	0.8389513108614233	0.34911242603550297	0.03122497998398719
AT1G63250_2	0.8677685950413223	0.3627450980392157	0.033402922755741124
AT2G07810_1	0.6708860759493671	0.0967741935483871	0.0
AT2G07981_1	0.5330213351686166	0.22458047989962884	0.05204005522669925
AT2G08986_2	0.5811536154682878	0.2370497792122577	0.04319253980089218
AT2G08986_4	0.5812113030119641	0.2370476414837903	0.04353047626881632
AT2G08986_6	0.5755326491587368	0.2294581556876639	0.043574615052525544
AT2G08986_8	0.5799110847332817	0.23314676498118397	0.04357579177345877
AT2G08986_12	0.5729889307914698	0.2214140841384424	0.043220821154901175
AT2G08986_14	0.5722952239034532	0.22640873621802635	0.04325620851481809
AT2G08986_16	0.5751915318153012	0.21981486676016831	0.04328250891481892
AT2G08986_18	0.5752224606850157	0.21930517618907877	0.043299205682228024
AT2G08986_20	0.5750462772521596	0.21667397374068348	0.04342026687899447
AT2G08986_10	0.5757027735599042	0.22937686353642744	0.04360493691876065
AT2G07981_13	0.5643935395334108	0.21000556957048783	0.042043369334796854
AT2G08986_1	0.5809386760029869	0.2359366370657386	0.04376932247430193
AT2G07981_11	0.5583439671061959	0.20692330427072558	0.041393587604739907
AT2G08986_3	0.5809237143428522	0.23606551446581833	0.04375977494445025
AT2G08986_5	0.5808355573804147	0.23608330540180633	0.04378418905477625
AT2G07981_15	0.570721876145108	0.2126557596807117	0.04337662841943814
AT2G08986_9	0.5802555565650034	0.2371466674127335	0.04407295172373731
AT2G08986_7	0.5802301963439405	0.23682164369958875	0.04407226861496161
AT2G07981_2	0.5878568556493767	0.21839806625281546	0.043704853042710046
AT2G08986_11	0.5830961326805572	0.23659528123855753	0.044037593196214114
AT2G08986_15	0.5847614149112758	0.23780306778822366	0.043966726758896915
AT2G07981_16	0.5874386768896331	0.22618203632000872	0.043504736129905276
AT2G08986_13	0.5836520490636565	0.24082458139558757	0.044137052106926436
AT2G08986_17	0.5875798115902119	0.24312790259821765	0.04428971125164266
AT2G07981_18	0.5946557892735538	0.23873191312357014	0.044810487014716495
AT2G08986_19	0.590058773910914	0.24600666544430902	0.04465292831892636
AT2G07981_9	0.5990653169794592	0.23871069679254225	0.0442736122302315
AT2G07981_7	0.6298522971869666	0.23400682669015635	0.04238938093353531
AT2G07981_14	0.6256427268203683	0.23388866314506299	0.04255874552998032
AT2G07981_17	0.6174314907751742	0.22955412653093898	0.04319588132294363
AT2G07981_19	0.5930797055463891	0.22605633802816902	0.04305537761666432
AT2G07981_8	0.5914345655791072	0.22873370336904608	0.04365618052686458
AT2G07981_3	0.601193201526188	0.22036134991946282	0.04477506185868809
AT2G07981_6	0.5851244963671	0.2186981375622349	0.04414261105164571
AT2G07981_20	0.5590398615474331	0.21072026800670016	0.044206754465057396
AT2G07981_10	0.567777937936289	0.21665253121984032	0.04376748071255608
AT2G07981_5	0.5600679658492584	0.2174907880660882	0.04361446705120479
AT2G07981_12	0.5684806634291154	0.26684145364503675	0.04506568228353541
AT2G07981_4	0.5774162948389137	0.27101531480431085	0.044427997826423704
AT2G06904_2	0.8496732026143791	0.4425287356321839	0.02763819095477387
AT2G10260	0.8075949367088607	0.3761609907120743	0.0275177304964539
AT5G30341_14	0.8571428571428571	0.6	0.11538461538461539
AT2G10535	0.0	0.0	0.003257328990228013
AT2G10545	0.8695652173913043	0.27388535031847133	0.035496957403651115
AT2G10550_1	0.8398058252427184	0.4576923076923077	0.027225130890052355
AT2G10553_1	0.30612244897959184	0.012195121951219513	0.007211538461538462
AT2G10556_1	0.8571428571428571	0.14583333333333334	0.004672897196261682
AT2G10556_2	0.8165680473372781	0.15789473684210525	0.006700167504187605
AT2G10556_3	0.6857142857142857	0.05405405405405406	0.0
AT2G10560_1	0.8408163265306122	0.36101083032490977	0.04050632911392405
AT2G10602	0.649746192893401	0.3389261744966443	0.06018518518518518
AT2G10608_1	0.9245283018867925	0.3969465648854962	0.01694915254237288
AT5G30341_16	0.9	0.5471698113207547	0.0749063670411985
AT1G64295_4	0.0	0.012195121951219513	0.0030959752321981426
AT2G10615	0.7914798206278026	0.43177570093457945	0.051220488195278115
AT2G10625_1	0.7877551020408163	0.2797858099062918	0.017530291312193864
AT3G42075_4	0.872093023255814	0.2459016393442623	0.10182767624020887
AT2G03567_3	0.8524590163934426	0.12195121951219512	0.03767123287671233
AT2G13845_3	0.8524590163934426	0.12195121951219512	0.03767123287671233
AT3G42130_3	0.8524590163934426	0.12195121951219512	0.038461538461538464
AT2G14265_4	0.6666666666666666	0.0	0.19047619047619047
AT2G10940	0.2510822510822511	0.055762081784386616	0.0014698677119059284
AT2G10950	0.24528301886792453	0.01903114186851211	0.013734128012438455
AT3G30165_2	0.9176470588235294	0.42	0.020793950850661626
AT2G10955_1	0.8484848484848485	0.4	0.04817518248175182
AT2G10965	0.8511749347258486	0.3836734693877551	0.040583386176284084
AT2G10970	0.8538011695906432	0.2846715328467153	0.009859154929577466
AT2G10975_1	0.7725490196078432	0.3333333333333333	0.026726057906458798
AT1G36675_2	0.8099547511312217	0.3168831168831169	0.04787493893502687
AT3G29645_3	0.7514450867052023	0.3681592039800995	0.03048780487804878
AT2G11005	0.9516129032258065	0.07692307692307693	0.013937282229965157
AT3G30220_2	0.875	0.2727272727272727	0.04051172707889126
AT2G12205_2	1.0	0.3333333333333333	0.11538461538461539
AT5G30341_15	0.7272727272727273	0.4782608695652174	0.03333333333333333
AT4G07445_6	0.875	0.46236559139784944	0.021052631578947368
AT2G11462	0.7666666666666667	0.22727272727272727	0.03164556962025317
AT2G11520	0.4040066777963272	0.0013458950201884253	0.0027380590203833284
AT2G11522	0.8407079646017699	0.37681159420289856	0.02577319587628866
AT2G11620_1	0.6974789915966386	0.3333333333333333	0.02759526938239159
AT3G45800_2	0.5862068965517241	0.29914529914529914	0.029304029304029304
AT2G11623_1	0.8823529411764706	0.3358208955223881	0.05912596401028278
AT2G11626	0.8032407407407407	0.37531486146095716	0.028683181225554105
AT2G11810	0.2306338028169014	0.04618473895582329	0.007799671592775041
AT2G10625_2	0.8179419525065963	0.2775229357798165	0.015469613259668509
AT2G11815	0.27927927927927926	0.03614457831325301	0.025547445255474453
AT2G11851	0.8078703703703703	0.29157175398633256	0.014352469959946596
AT3G42940_2	0.8831168831168831	0.3465346534653465	0.012974051896207584
AT3G04100_2	0.8439306358381503	0.11594202898550725	0.007104795737122558
AT2G12205_1	0.8253968253968254	0.24719101123595505	0.0547945205479452
AT2G12405	0.7704918032786885	0.26380368098159507	0.019769357495881382
AT2G10625_3	0.8895705521472392	0.232	0.02604920405209841
AT2G22440_3	0.8561946902654868	0.300561797752809	0.018076178179470628
AT4G07445_7
AT2G12940_4	0.8257839721254355	0.22784810126582278	0.01557632398753894
AT2G12900_1	0.8257839721254355	0.22699386503067484	0.015940488841657812
AT2G12935_1	0.8448905109489051	0.18341708542713567	0.009075439591605219
AT2G12940_1	0.7804878048780488	0.1910569105691057	0.010290556900726392
AT2G12900_3	0.7804878048780488	0.1910569105691057	0.009433962264150943
AT2G13150_2	0.768595041322314	0.20476190476190476	0.010079193664506839
AT2G12945	0.8623188405797102	0.20512820512820512	0.0247074122236671
AT2G13100	0.25339366515837103	0.0032102728731942215	0.004411764705882353
AT2G13105	0.7657657657657657	0.06622516556291391	0.0031982942430703624
AT3G24700_3	0.12837837837837837	0.00546448087431694	0.0011933174224343676
AT3G17265_3	0.12837837837837837	0.00546448087431694	0.0011841326228537595
AT3G17270_2	0.0	0.0375	0.008108108108108109
AT3G30730_3	0.8648648648648649	0.26732673267326734	0.004056795131845842
AT2G12940_3	0.8359788359788359	0.2209737827715356	0.006207674943566591
AT2G12900_2	0.8359788359788359	0.20848056537102475	0.006207674943566591
AT2G12935_2	0.8721804511278195	0.2125	0.031217481789802288
AT2G12940_2	0.7901234567901234	0.1927710843373494	0.017110266159695818
AT2G13150_1	0.7647058823529411	0.1917808219178082	0.018967334035827187
AT2G13350	0.625	0.07804878048780488	0.0189328743545611
AT2G13360	0.24474474474474475	0.005997001499250375	0.0017355085039916696
AT2G14395_2	0.86	0.449438202247191	0.0549738219895288
AT3G43150_3	0.8662790697674418	0.4927536231884058	0.05357142857142857
AT4G06583_6	0.8843537414965986	0.5454545454545454	0.05136986301369863
AT3G43148_7	0.896551724137931	0.5775401069518716	0.08666666666666667
AT5G32590_7	0.896551724137931	0.5775401069518716	0.08403361344537816
AT5G35375_2	0.8189655172413793	0.4731182795698925	0.09620253164556962
AT2G13430	0.8733624454148472	0.17829457364341086	0.01468189233278956
AT2G13450_1	0.7301587301587301	0.6305418719211823	0.09752747252747253
AT2G13500	0.8121546961325967	0.5	0.08019246190858059
AT2G13510	0.8309178743961353	0.5084269662921348	0.10586124401913875
AT5G27310_3	0.0	0.0	0.0
AT2G13720	0.8424657534246576	0.23484848484848486	0.02905027932960894
AT2G13820	0.5766666666666667	0.056818181818181816	0.030502392344497607
AT3G42075_3	0.7810650887573964	0.39805825242718446	0.0852575488454707
AT2G03567_2	0.7364341085271318	0.42857142857142855	0.0825242718446602
AT2G13845_1	0.7364341085271318	0.41975308641975306	0.0825
AT3G42130_4	0.7207207207207207	0.36363636363636365	0.05806451612903226
AT2G14265_5	0.7804878048780488	0.6666666666666666	0.1056338028169014
AT1G53340_3	0.0	0.0	0.003006012024048096
AT5G02350_5	0.0	0.0	0.004081632653061225
AT2G13900_1	0.0	0.0	0.0040032025620496394
AT5G55800_7	0.0	0.0	0.003061224489795918
AT2G13905_1	0.0	0.0	0.00641025641025641
AT1G53340_2	0.0	0.0	0.0
AT5G02350_7	0.0	0.0	0.0
AT2G13900_3	0.0	0.0	0.0
AT2G13905_2	0.0	0.0	0.01818181818181818
AT2G13900_2	0.0	0.23809523809523808	0.01904761904761905
AT5G02350_6	0.0	0.23809523809523808	0.01904761904761905
AT2G13905_3	0.0	0.0	0.0
AT2G14095	0.17164179104477612	0.011976047904191617	0.0038204393505253103
AT2G14247	0.0028735632183908046	0.006472491909385114	0.002102312543798178
AT2G14265_1	0.7857142857142857	0.75	0.26666666666666666
AT2G03567_5	0.6666666666666666	0.75	0.37037037037037035
AT1G29620_5	1.0	0.5416666666666666	0.10679611650485436
AT3G27503_2	0.0	0.014285714285714285	0.01032448377581121
AT2G14288	0.6862745098039216	0.31746031746031744	0.017142857142857144
AT2G14290	0.11394302848575712	0.0058997050147492625	0.0030109145652992097
AT2G14390	0.7896103896103897	0.3583815028901734	0.037873270211216316
AT2G14395_1	0.92	0.35714285714285715	0.04716981132075472
AT3G43150_2	0.8	0.2	0.08
AT3G43148_6	0.8148148148148148	0.45867768595041325	0.09554140127388536
AT5G32590_8	0.8544600938967136	0.47706422018348627	0.11075949367088607
AT2G14440	0.20481927710843373	0.03374233128834356	0.001583531274742676
AT2G14510	0.05825242718446602	0.0	0.004118616144975288
AT2G14540_1	0.8701923076923077	0.1974025974025974	0.014925373134328358
AT1G62170_2	0.8807106598984772	0.19571045576407506	0.014180024660912454
AT2G14670_1	0.34951456310679613	0.2328767123287671	0.05794392523364486
AT5G43610_4	0.11764705882352941	0.0784313725490196	0.024193548387096774
AT1G66570_4	0.11764705882352941	0.08163265306122448	0.024193548387096774
AT5G06170_4	0.12162162162162163	0.0898876404494382	0.030716723549488054
AT2G14755	0.8693181818181818	0.2903225806451613	0.029288702928870293
AT2G14810	0.058394160583941604	0.05319148936170213	0.011015911872705019
AT2G14820	0.24005681818181818	0.002997002997002997	0.004873294346978557
AT2G14960	0.05041384499623777	0.005302226935312832	0.003261191817373258
AT2G15025	0.06643356643356643	0.0	0.002785515320334262
AT2G15042_1	0.2907268170426065	0.03532008830022075	0.006578947368421052
AT2G15042_2	0.015228426395939087	0.002150537634408602	0.001193792280143255
AT2G15110_1	0.8893333333333333	0.47474747474747475	0.10890104425658877
AT2G15220_2	0.012077294685990338	0.0	0.0010905125408942203
AT3G43470_2	0.8026315789473685	0.16981132075471697	0.028057869355545814
AT3G43480_4	0.7886178861788617	0.15789473684210525	0.01642710472279261
AT3G43480_3	0.6129032258064516	0.1111111111111111	0.011029411764705883
AT2G15220_1	0.005405405405405406	0.004524886877828055	0.002551020408163265
AT2G15260	0.11574074074074074	0.006666666666666667	0.00231839258114374
AT2G15340	0.5362318840579711	0.16901408450704225	0.14361702127659576
AT2G15370_2	0.17453798767967146	0.004454342984409799	0.003041825095057034
AT2G15390_3	0.16768916155419222	0.006535947712418301	0.002981736861721953
AT2G15350_1	0.1733615221987315	0.0044943820224719105	0.0027152831652443757
AT1G14080_6	0.17083333333333334	0.0044943820224719105	0.0026778882938026014
AT1G14100_4	0.18222222222222223	0.004524886877828055	0.0024057738572574178
AT1G14110_5	0.1842696629213483	0.004597701149425287	0.0025252525252525255
AT2G15360_1	0.01818181818181818	0.0	0.006443298969072165
AT2G15390_2	0.0784313725490196	0.001876172607879925	0.0008302200083022001
AT2G15370_1	0.0784313725490196	0.0018867924528301887	0.0008399832003359933
AT1G14080_7	0.07984031936127745	0.0019305019305019305	0.0008654262224145391
AT2G15350_2	0.07984031936127745	0.0019305019305019305	0.0008688097306689834
AT2G15390_1	0.07042253521126761	0.0015060240963855422	0.0023094688221709007
AT2G15370_3	0.07042253521126761	0.0015455950540958269	0.002368265245707519
AT1G14080_5	0.07042253521126761	0.0015455950540958269	0.0023710729104919974
AT2G15350_3	0.07152145643693109	0.0015455950540958269	0.00243605359317905
AT1G14100_5	0.07790368271954674	0.0017301038062283738	0.0019678583142013774
AT2G15360_2	0.0	0.0	0.0026845637583892616
AT2G26620_4	0.9696969696969697	0.17647058823529413	0.024844720496894408
AT2G40310_5	0.9696969696969697	0.17647058823529413	0.025
AT1G43080_8	1.0		0.0
AT4G13760_6	1.0		0.0
AT2G26620_2	0.6739130434782609	0.21052631578947367	0.03333333333333333
AT2G40310_4	0.6739130434782609	0.21052631578947367	0.034482758620689655
AT1G43080_7	0.6176470588235294	0.1875	0.041666666666666664
AT4G13760_4	0.6176470588235294	0.1875	0.041666666666666664
AT2G26620_3	1.0	0.0	0.05714285714285714
AT2G40310_3	1.0	0.0	0.05555555555555555
AT1G43080_9	1.0	0.0	0.05555555555555555
AT4G13760_5	1.0	0.0	0.05555555555555555
AT2G15640_1	0.06239168110918544	0.007751937984496124	0.0014506769825918763
AT2G15710	0.8344155844155844	0.4975609756097561	0.11343472750316856
AT2G18490_3	0.005494505494505495	0.0	0.003964321110009911
AT5G42640_3	0.006711409395973154	0.0	0.005263157894736842
AT3G43480_5	0.8558558558558559	0.17757009345794392	0.0196078431372549
AT2G15780	0.16120218579234974	0.0031545741324921135	0.003305785123966942
AT2G15880	0.2767203513909224	0.0053475935828877	0.0016563146997929607
AT2G16015	0.819672131147541	0.3877551020408163	0.02385685884691849
AT2G16018	0.875	0.46174863387978143	0.10827318156579678
AT2G16020	0.8305084745762712	0.2923076923076923	0.02512562814070352
AT2G16030	0.8876404494382022	0.6442953020134228	0.14125
AT4G26730_2	0.92	1.0	0.13793103448275862
AT2G16040_1	0.8676470588235294	0.34328358208955223	0.03130755064456722
AT1G27870_2	0.8205128205128205	0.7357142857142858	0.11560693641618497
AT2G15640_5	0.0	0.0028328611898017	0.0014727540500736377
AT2G16230	0.1809169764560099	0.005284015852047556	0.003629165291982844
AT2G16300_3	0.005263157894736842	0.005714285714285714	0.0038119440914866584
AT2G16290_1	0.005263157894736842	0.005714285714285714	0.0038119440914866584
AT2G16300_1	0.0	0.0	0.0
AT2G16290_2	0.0	0.0	0.0
AT2G16340			0.3333333333333333
AT2G16365	0.08839050131926121	0.004882017900732303	0.0034440842787682334
AT2G16360	0.012195121951219513	0.0	0.0
AT2G16290_3	0.013793103448275862	0.009433962264150943	0.0034423407917383822
AT2G16300_2	0.013793103448275862	0.008849557522123894	0.0033222591362126247
AT2G15640_2	0.015822784810126583	0.0	0.0029895366218236174
AT2G16490	0.8020833333333334	0.445859872611465	0.03988035892323031
AT2G16505	0.12698412698412698	0.0935672514619883	0.0458970792767733
AT2G16586	0.3510573092246399	0.08530805687203792	0.012529191533528562
AT2G16620_1	0.8828828828828829	0.1702127659574468	0.006968641114982578
AT3G23650_2	0.8828828828828829	0.21100917431192662	0.006802721088435374
AT2G16676_1	0.8456973293768546	0.7359154929577465	0.1956521739130435
AT2G16730	0.052132701421800945	0.0011547344110854503	0.002922661870503597
AT2G16960	0.0410958904109589	0.006085192697768763	0.0025493945188017845
AT2G17305	0.2391304347826087	0.19272727272727272	0.008225616921269096
AT2G17470	0.08604651162790698	0.015274949083503055	0.006168446026097271
AT4G35690_3	0.0075	0.009259259259259259	0.001084010840108401
AT4G35710_3	0.0051635111876075735	0.0196078431372549	0.0006613756613756613
AT2G17690	0.13503184713375796	0.025974025974025976	0.0045473336089293095
AT2G17740	0.08517350157728706	0.005633802816901409	0.0025940337224383916
AT2G18130	0.49683544303797467	0.10452961672473868	0.010491441192711209
AT2G18190_1	0.13097949886104784	0.00315955766192733	0.00389948006932409
AT2G18193_2	0.13690476190476192	0.0016313213703099511	0.0042333019755409216
AT2G18193_1	0.1233644859813084	0.008706467661691543	0.00401965163019205
AT2G18190_2	0.129064039408867	0.0070126227208976155	0.004849137931034483
AT2G18320	0.13114754098360656	0.02197802197802198	0.03398692810457516
AT2G18360	0.07982261640798226	0.03286384976525822	0.006027397260273973
AT2G18480	0.03555941023417172	0.00872093023255814	0.04248088360237893
AT2G18490_1	0.0	0.011111111111111112	0.0036144578313253013
AT5G42640_2	0.0	0.011111111111111112	0.0038910505836575876
AT2G18490_2	0.0	0.015384615384615385	0.0013698630136986301
AT2G18530_1	0.875	0.3826530612244898	0.03099361896080219
AT3G46160_2	0.8681818181818182	0.35135135135135137	0.030131826741996232
AT5G24480_2	0.875	0.35034013605442177	0.051075268817204304
AT2G18640	0.016252390057361378	0.001841620626151013	0.0025693730729701952
AT2G18660	0.08196721311475409	0.025547445255474453	0.006762468300929839
AT2G18690_2	0.029333333333333333	0.0	0.003424657534246575
AT2G18690_1	0.0800711743772242	0.0030627871362940277	0.0021684134441633538
AT2G18800	0.3081395348837209	0.0	0.0029154518950437317
AT2G18830	0.24742268041237114	0.0	0.0
AT2G18880	0.13912009512485138	0.008377760853008377	0.006222775357809583
AT2G18938_1	0.09375	0.0	0.006134969325153374
AT2G18980	0.2679425837320574	0.10434782608695652	0.030620467365028204
AT2G19000	0.28695652173913044	0.006578947368421052	0.007792207792207792
AT2G19070	0.020804438280166437	0.00129366106080207	0.003236245954692557
AT2G19146_1	0.7211538461538461	0.06481481481481481	0.0019193857965451055
AT2G19220_1	0.008982035928143712	0.0029154518950437317	0.003190810465858328
AT2G19290	0.31092436974789917	0.03424657534246575	0.006862745098039216
AT2G19300	0.9504950495049505	0.06060606060606061	0.007194244604316547
AT2G19360	0.5980707395498392	0.512987012987013	0.09037472446730345
AT2G19420	0.2482598607888631	0.0796812749003984	0.005109862033725089
AT2G19440	0.24734982332155478	0.006896551724137931	0.004049949375632805
AT4G08800_2	0.40555555555555556	0.006622516556291391	0.002134927412467976
AT2G19600	0.4015817223198594	0.004372267332916927	0.0025746652935118436
AT4G04030_3	1.0	0.9166666666666666	0.45161290322580644
AT2G19960	0.7204301075268817	0.1592920353982301	0.0056657223796034
AT2G20160_1	0.0	0.0	0.001968503937007874
AT2G03190_2	0.0	0.0	0.002070393374741201
AT2G20570	0.011278195488721804	0.0018867924528301887	0.003148897885739991
AT2G20950	0.05002718868950517	0.029793735676088617	0.024266365688487584
AT2G21100	0.16279069767441862	0.006557377049180328	0.05454545454545454
AT2G21140	0.026829268292682926	0.004048582995951417	0.003479471120389701
AT2G21550	0.12461059190031153	0.0316055625790139	0.015505783903519567
AT2G21610	0.005917159763313609	0.0	0.004034582132564841
AT2G21655_1	0.4230769230769231	0.0	0.0
AT2G21727_2	0.4230769230769231	0.0	0.0
AT2G21655_2	0.2087912087912088	0.0	0.009771986970684038
AT2G21727_1	0.21839080459770116	0.0	0.009771986970684038
AT2G21920	0.1891566265060241	0.07961399276236429	0.027977956761339552
AT2G22050	0.12813370473537605	0.0076726342710997444	0.003676470588235294
AT2G22180	0.04046242774566474	0.0	0.0
AT2G22330	0.001644736842105263	0.002844950213371266	0.0025591810620601407
AT2G22440_1	0.8820754716981132	0.6	0.10775427995971802
AT2G22760	0.003780718336483932	0.0	0.0033134526176275677
AT2G22770	0.0	0.002793296089385475	0.005076142131979695
AT2G22930_1	0.22562141491395793	0.006830601092896175	0.0035790980672870437
AT4G09500_2	0.2300194931773879	0.007102272727272727	0.003073376872839032
AT5G53990_5	0.236	0.0072254335260115606	0.003221908981071285
AT5G54010_3	0.24279835390946503	0.0072254335260115606	0.003352891869237217
AT2G22940	0.34459459459459457	0.06818181818181818	0.010175763182238668
AT2G22950_1	0.1563106796116505	0.0032441200324412004	0.0034771937001431786
AT2G23030	0.0	0.003134796238244514	0.0011655011655011655
AT2G23148_2	0.825	0.5925925925925926	0.08791208791208792
AT2G23142_1	0.8108108108108109	0.5925925925925926	0.09745762711864407
AT2G23148_1	0.7101449275362319	0.13157894736842105	0.024793388429752067
AT2G23142_2	0.6774193548387096	0.13157894736842105	0.04265402843601896
AT2G15640_6	0.0	0.0	0.0013094718463553033
AT2G23210	0.0027397260273972603	0.0	0.00451559934318555
AT2G23220	0.02328042328042328	0.00463678516228748	0.010883214734198409
AT2G23400	0.06744868035190615	0.0	0.0029568302779420462
AT2G23410	0.002320185614849188	0.005063291139240506	0.002736726874657909
AT2G23440	0.0	0.0	0.0036496350364963502
AT2G23630	0.027603513174404015	0.005479452054794521	0.004238570996064184
AT2G23800	0.003105590062111801	0.00749063670411985	0.0028530670470756064
AT2G23834	0.09210526315789473	0.0	0.0
AT2G24205	0.7731958762886598	0.19008264462809918	0.031630170316301706
AT2G24210	0.007736943907156673	0.0	0.001488095238095238
AT2G24260	0.006362672322375398	0.005385996409335727	0.001549186676994578
AT2G24340	0.7271589486858573	0.32213930348258707	0.06979304271246146
AT2G24370_1	0.05021834061135371	0.0025559105431309905	0.0037123876514263384
AT2G24510_1	0.0	0.0	0.002308136180034622
AT2G24560_1	0.11068702290076336	0.002207505518763797	0.00261437908496732
AT2G31550_3	0.11885245901639344	0.002717391304347826	0.0031872509960159364
AT2G31540_3	0.11885245901639344	0.002717391304347826	0.0031872509960159364
AT2G24615	0.13333333333333333	0.06153846153846154	0.027287319422150885
AT2G24720_2	0.028960817717206135	0.0	0.0027100271002710027
AT2G24710	0.051696284329563816	0.011138613861386138	0.0031691857630424185
AT2G24720_1	0.058572949946751864	0.0026041666666666665	0.00548052456449403
AT2G24870_1	0.6115702479338843	0.28688524590163933	0.08513189448441247
AT2G24870_2	0.7142857142857143	0.25862068965517243	0.05745062836624776
AT4G07445_8		0.3333333333333333	0.125
AT2G24945	0.17684887459807075	0.07415254237288135	0.012363290537327628
AT3G26800_2	0.6973684210526315	0.1952662721893491	0.02399232245681382
AT5G06640_10	0.6027397260273972	0.308411214953271	0.041251778093883355
AT5G06630_16	0.6216216216216216	0.313953488372093	0.045171339563862926
AT2G24980_1	0.6027397260273972	0.29464285714285715	0.04005340453938585
AT5G35190_6	0.5925925925925926	0.3125	0.05132743362831858
AT2G24980_2	0.6188118811881188	0.3333333333333333	0.042042042042042045
AT5G06640_11	0.6105769230769231	0.2894736842105263	0.03934871099050204
AT2G24980_3	0.5989583333333334	0.32653061224489793	0.0450281425891182
AT5G06630_17	0.6123595505617978	0.3411764705882353	0.046153846153846156
AT5G06630_18	0.5704697986577181	0.26865671641791045	0.0313588850174216
AT5G06630_19	0.5683453237410072	0.3076923076923077	0.01694915254237288
AT4G08395_13	0.6363636363636364	0.3076923076923077	0.0
AT5G06630_15	0.6283185840707964	0.26666666666666666	0.00411522633744856
AT4G08395_14	0.6805555555555556	0.3076923076923077	0.0
AT4G08395_15	0.6527777777777778	0.3076923076923077	0.0
AT5G35190_5	0.631578947368421	0.25	0.005434782608695652
AT2G25050	0.5361620057859209	0.05406633348477965	0.002523659305993691
AT2G25090	0.0008665511265164644	0.0032	0.0024865312888520514
AT2G25160	0.09024390243902439	0.06423357664233577	0.01833180568285976
AT2G25240	0.0673758865248227	0.0	0.0052440500201694235
AT2G25260	0.0	0.002352941176470588	0.002157497303128371
AT2G25270	0.44952380952380955	0.07984189723320158	0.0248464544946957
AT2G25370	0.2992592592592593	0.09868421052631579	0.006269592476489028
AT2G25410	0.3681592039800995	0.19937694704049844	0.0089179548156956
AT2G25409	0.0	0.0	0.0012755102040816326
AT2G25510	0.0	0.0	0.00264783759929391
AT2G25630_1	0.40337711069418386	0.03787878787878788	0.009283819628647215
AT5G44640_3	0.40337711069418386	0.03787878787878788	0.008830950378469302
AT5G42260_3	0.4118773946360153	0.03787878787878788	0.009333333333333334
AT2G25650	0.1342281879194631	0.0	0.0017241379310344827
AT2G25680	0.14	0.012121212121212121	0.0036307053941908715
AT2G25820	0.046511627906976744	0.0032258064516129032	0.0016406890894175555
AT2G26120_1		0.0
AT2G26340	0.07142857142857142	0.039316239316239315	0.007131102578167855
AT2G26350	0.2076069730586371	0.0467706013363029	0.008098380323935212
AT2G26450	0.01330532212885154	0.0017079419299743809	0.002733485193621868
AT2G26620_1	0.7270560190703218	0.24100719424460432	0.04221435793731042
AT4G13760_3	0.7180555555555556	0.21141649048625794	0.04261445436222286
AT1G43080_10	0.7180555555555556	0.21041666666666667	0.04215323269723725
AT2G40310_2	0.7287104622871047	0.24314442413162707	0.0429195579542534
AT5G47990_4	0.0	0.0	0.0032948929159802307
AT5G47990_3	0.0015748031496062992	0.002844950213371266	0.003969829297340214
AT3G20950_11	0.0016501650165016502	0.002976190476190476	0.004266211604095563
AT2G27070_1	0.0765661252900232	0.027303754266211604	0.004542873367404884
AT2G27145	0.0	0.0	0.007326007326007326
AT2G27229	0.29120879120879123	0.10784313725490197	0.01918158567774936
AT2G27300	0.008333333333333333	0.001869158878504673	0.004677754677754678
AT2G27315	0.4652777777777778	0.013513513513513514	0.012302284710017574
AT2G27320	0.32222222222222224	0.0821917808219178	0.010973936899862825
AT2G27380_1	0.7641921397379913	0.5049701789264414	0.07330827067669173
AT2G27380_2	0.8066298342541437	0.5491990846681922	0.0881578947368421
AT2G27380_3	0.8066298342541437	0.5394088669950738	0.09285714285714286
AT2G27380_5	0.8074534161490683	0.5501355013550135	0.09531013615733737
AT2G27380_4	0.8491620111731844	0.5650224215246636	0.09431524547803617
AT2G27520	0.0017667844522968198	0.005714285714285714	0.003147482014388489
AT2G27740	0.19230769230769232	0.006993006993006993	0.0018264840182648401
AT2G27750	0.0	0.004329004329004329	0.0
AT5G27310_2	0.0	0.0	0.010101010101010102
AT2G27790	0.08959537572254335	0.002331002331002331	0.0030450669914738123
AT2G27800_1	0.07119741100323625	0.0	0.0009354536950420954
AT2G28340	0.0038095238095238095	0.00333889816360601	0.0017494751574527643
AT2G28640	0.6411092985318108	0.11837455830388692	0.01783166904422254
AT2G28780	0.0195971692977681	0.0030627871362940277	0.002194988110481068
AT2G28810	0.002197802197802198	0.0	0.003527336860670194
AT2G28860_2	0.00437636761487965	0.0012903225806451613	0.00243605359317905
AT2G28860_1	0.002403846153846154	0.001394700139470014	0.0028994845360824743
AT2G29060	0.15255731922398588	0.0036496350364963502	0.0014489253803429123
AT2G29120	0.0512214342001576	0.00354924578527063	0.002764817694833247
AT2G29250_2	0.0007898894154818325	0.0019665683382497543	0.00391705069124424
AT2G29250_1	0.018378378378378378	0.002288329519450801	0.0026423957721667646
AT2G29600_1	0.08447729672650475	0.1135593220338983	0.02822405557967868
AT2G29605_1	0.9666666666666667	0.8048780487804879	0.14375
AT2G11623_2	0.875	0.8275862068965517	0.1721311475409836
AT2G29680	0.0370843989769821	0.0	0.002232696601339618
AT2G29600_2	0.021300448430493273	0.00234192037470726	0.003115264797507788
AT2G29810	0.0024009603841536613	0.0022935779816513763	0.0008257638315441783
AT2G29605_2	0.7	0.16666666666666666	0.0
AT2G11623_3	0.7142857142857143	0.16666666666666666	0.0
AT2G14265_2	0.9491525423728814	1.0	0.236144578313253
AT2G03567_4	1.0	1.0	0.18699186991869918
AT3G27140_3	0.010309278350515464	0.004166666666666667	0.0
AT2G30210	0.03577661431064572	0.0030864197530864196	0.005629139072847682
AT2G31550_4	0.00333889816360601	0.004842615012106538	0.002875629043853343
AT2G31540_4	0.0033112582781456954	0.004830917874396135	0.0029607698001480384
AT2G30575	0.31273062730627305	0.0011947431302270011	0.0040024014408645186
AT2G30615	0.38676844783715014	0.03762376237623762	0.004918839153959666
AT2G30730_1	0.6915887850467289	0.4613259668508287	0.06620892594409024
AT2G30730_2	0.11158798283261803	0.0017730496453900709	0.002162162162162162
AT2G30900	0.04617414248021108	0.0	0.002184769038701623
AT2G30920	0.23660714285714285	0.03907074973600845	0.012263099219620958
AT2G30942	0.005235602094240838	0.0	0.0017401392111368909
AT2G31085	0.0	0.0	0.0
AT2G31141	0.0049261083743842365	0.0029239766081871343	0.0024449877750611247
AT2G31150	0.040421792618629174	0.0	0.003372681281618887
AT2G31335	0.0051813471502590676	0.0	0.005215123859191656
AT2G31540_1	0.0012578616352201257	0.0	0.002631578947368421
AT2G31550_2	0.0013736263736263737	0.0	0.002514668901927913
AT2G24560_2	0.001440922190201729	0.0	0.0009099181073703367
AT2G31540_2	0.0026917900403768506	0.0	0.00258732212160414
AT2G31550_1	0.0026917900403768506	0.0	0.002066115702479339
AT2G24560_3	0.002793296089385475	0.0	0.002325581395348837
AT2G31590	0.06933744221879815	0.0	0.0027573529411764708
AT2G26120_3	0.009708737864077669	0.0	0.0
AT2G26120_2	0.007317073170731708	0.0	0.0
AT2G31690_1	0.038510911424903725	0.0017271157167530224	0.005530417295123178
AT2G31700	0.5462184873949579	0.049586776859504134	0.014388489208633094
AT2G31800	0.017436791630340016	0.006427915518824609	0.0030568575504381496
AT2G31865	0.11081794195250659	0.0025220680958385876	0.0036040365209034117
AT2G31945	0.0	0.0	0.0011976047904191617
AT2G32150	0.11826086956521739	0.0764872521246459	0.01592356687898089
AT2G32320	0.21545319465081725	0.0016906170752324597	0.0025830258302583027
AT2G32540	0.03185437997724687	0.004662004662004662	0.002874251497005988
AT3G24900_6	0.0	0.004437869822485207	0.001660784720780569
AT2G32885	0.006024096385542169	0.011494252873563218	0.010408326661329063
AT2G32890	0.006	0.006060606060606061	0.005405405405405406
AT2G32990	0.0	0.0	0.0029248318221702253
AT3G24900_5	0.0022222222222222222	0.002843601895734597	0.003458498023715415
AT3G24900_8	0.3727454909819639	0.0012836970474967907	0.0022091310751104565
AT3G24900_7	0.2826603325415677	0.0014858841010401188	0.003110859728506787
AT2G34110	0.16726835138387486	0.022324865280985373	0.017682765901293217
AT2G34080	0.0038363171355498722	0.0	0.002134016218523261
AT2G34100	0.36754329698524696	0.22663080026899798	0.06006541778174249
AT2G41920_2	0.6898395721925134	0.16956521739130434	0.0022271714922048997
AT5G27790_2	0.6891891891891891	0.16666666666666666	0.002162162162162162
AT2G34290_1	0.6812865497076024	0.15789473684210525	0.0013698630136986301
AT2G34320	0.0	0.0030211480362537764	0.0025466893039049238
AT2G34430	0.011695906432748537	0.0	0.009164969450101833
AT2G28860_4	0.0012077294685990338	0.0	0.0036155468514612837
AT2G28860_3	0.0035161744022503515	0.0021436227224008574	0.0029433406916850625
AT2G34530	0.11046511627906977	0.004310344827586207	0.0015337423312883436
AT2G34610	0.00424929178470255	0.0	0.002858776443682104
AT2G34790	0.017193308550185873	0.011428571428571429	0.005585106382978724
AT2G34910	0.0013908205841446453	0.006738544474393531	0.00528169014084507
AT2G35215	0.0	0.003484320557491289	0.0017615971814445098
AT2G35250	0.22388059701492538	0.0502283105022831	0.008961911874533234
AT1G31450_2	0.004901960784313725	0.00199203187250996	0.0027559055118110236
AT2G35930	0.0040941658137154556	0.002824858757062147	0.004838109415705247
AT2G35935	0.0035671819262782403	0.0035149384885764497	0.004379562043795621
AT2G36100	0.0	0.0	0.002967359050445104
AT2G36180_1	0.6865671641791045	0.3	0.013333333333333334
AT5G17470_2	0.8	0.3	0.017857142857142856
AT2G36450	0.09956709956709957	0.03987730061349693	0.009036144578313253
AT2G36560	0.09724770642201835	0.0035587188612099642	0.0029249268768280793
AT2G36710_1	0.6	0.23655913978494625	0.0375234521575985
AT2G36750_1	0.6260162601626016	0.3308641975308642	0.0334051724137931
AT2G36790_6	0.6916167664670658	0.3462532299741602	0.035489410417859184
AT2G36790_5	0.13903743315508021	0.004081632653061225	0.003740648379052369
AT2G36750_2	0.13756613756613756	0.004048582995951417	0.003702180172768408
AT2G36790_4	0.13184584178498987	0.0026595744680851063	0.001633453119895459
AT2G36750_5	0.1434878587196468	0.0027472527472527475	0.0010600706713780918
AT2G36790_3	0.02203856749311295	0.0024509803921568627	0.005877413937867338
AT2G36750_4	0.023952095808383235	0.002824858757062147	0.005855855855855856
AT2G36790_1	0.0048543689320388345	0.0016313213703099511	0.002824858757062147
AT2G36750_6	0.005063291139240506	0.0017301038062283738	0.003048780487804878
AT2G36790_2	0.0016556291390728477	0.0	0.0029222676797194622
AT2G36750_3	0.001718213058419244	0.0	0.0030873726458783574
AT2G36815	0.005847953216374269	0.0	0.0019723865877712033
AT2G37370	0.23920653442240372	0.22213438735177865	0.03371952273906277
AT2G37430	0.007326007326007326	0.0	0.002181818181818182
AT2G37585	0.18006430868167203	0.0	0.002172024326672459
AT2G05140_2	0.6266666666666667	0.0	0.0027624309392265192
AT2G37700	0.01696969696969697	0.003105590062111801	0.0024600246002460025
AT2G37720	0.0034423407917383822	0.003236245954692557	0.0035629453681710215
AT2G37810	0.0	0.002932551319648094	0.006535947712418301
AT2G37925	0.2195945945945946	0.0049261083743842365	0.003003003003003003
AT2G38080	0.0014492753623188406	0.003232758620689655	0.0046020573903627505
AT2G38170	0.02040816326530612	0.006993006993006993	0.003205128205128205
AT2G38220_3	0.3629943502824859	0.006191950464396285	0.0012635835228708618
AT2G38195_1	0.6970227670753065	0.4445945945945946	0.08764111705288176
AT2G38220_2	0.8666666666666667	0.567219152854512	0.11490424646128226
AT2G38195_2	0.896551724137931	0.5958646616541353	0.11096014492753623
AT2G38220_1	0.9098360655737705	0.6158536585365854	0.1186780170255383
AT2G38255	0.3575757575757576	0.07975460122699386	0.025289017341040464
AT2G38270	0.045307443365695796	0.005291005291005291	0.0029069767441860465
AT2G38590_1	0.47147147147147145	0.07751937984496124	0.012030075187969926
AT5G41500_6	0.4845679012345679	0.08	0.012422360248447204
AT5G41510_6	0.4845679012345679	0.08	0.012422360248447204
AT3G22940_3	0.5	0.08	0.0128
AT2G38940	0.024928092042186004	0.0010649627263045794	0.0034918076819769003
AT2G39160	0.8294573643410853	0.23529411764705882	0.0036101083032490976
AT2G39640	0.004689331770222743	0.002044989775051125	0.005037783375314861
AT2G26620_5	0.7153465346534653	0.412751677852349	0.05318559556786703
AT2G40310_1	0.7409326424870466	0.412751677852349	0.0548885077186964
AT4G13760_2	0.7409326424870466	0.412751677852349	0.0548885077186964
AT1G43080_6	0.741514360313316	0.41522491349480967	0.05459770114942529
AT2G40470	0.03389830508474576	0.0028328611898017	0.002901915264074289
AT2G40710_1	0.0	0.0	0.003795066413662239
AT2G40740	0.001937984496124031	0.005405405405405406	0.0033090668431502318
AT2G40745	0.027777777777777776	0.008333333333333333	0.002770083102493075
AT2G40910	0.054924242424242424	0.0017211703958691911	0.0036824877250409165
AT2G40955_1	0.8157894736842105	0.5781818181818181	0.15146147032772364
AT4G15096_2	0.8128342245989305	0.5787545787545788	0.1500441306266549
AT2G41260	0.0	0.0	0.0016750418760469012
AT2G41280	0.0	0.0072992700729927005	0.003861003861003861
AT2G41600	0.012135922330097087	0.043478260869565216	0.0167348456675344
AT2G41640	0.25597269624573377	0.20965971459934138	0.050177095631641085
AT2G41650	0.6349892008639308	0.38276553106212424	0.09285312324141812
AT5G18937_2	0.8957654723127035	0.5759493670886076	0.12330097087378641
AT2G41730	0.0051813471502590676	0.0	0.004942339373970346
AT5G24640_2	0.0034602076124567475	0.0	0.0051813471502590676
AT2G41910_1	0.3573200992555831	0.03488372093023256	0.0040032025620496394
AT2G05060_2	0.3870967741935484	0.04	0.004868549172346641
AT5G27790_3	0.5819672131147541	0.20454545454545456	0.009478672985781991
AT2G41920_1	0.5819672131147541	0.20855614973262032	0.011001100110011002
AT2G34290_2	0.5970149253731343	0.25190839694656486	0.011920529801324504
AT2G42430	0.018302828618968387	0.020737327188940093	0.0096
AT2G42550	0.04693140794223827	0.0018115942028985507	0.0034059945504087193
AT2G43160	0.41693121693121693	0.00622876557191393	0.0031762837480148226
AT2G43220	0.016359918200409	0.005376344086021506	0.002378686964795433
AT2G43470	0.00211864406779661	0.0056022408963585435	0.00414651002073255
AT2G43590_1	0.001718213058419244	0.0036968576709796672	0.00641025641025641
AT2G43610	0.010940919037199124	0.001692047377326565	0.004122766834631242
AT2G43620	0.004807692307692308	0.0	0.0018773466833541927
AT2G43860	0.0012224938875305623	0.0	0.004054054054054054
AT2G43880	0.02040816326530612	0.002331002331002331	0.002368732727990525
AT2G44175	0.7692307692307693	0.42073170731707316	0.013452914798206279
AT2G44230	0.02079722703639515	0.0040683482506102524	0.0024429967426710096
AT2G44340	0.0018832391713747645	0.002398081534772182	0.0013531799729364006
[truncated: 2,697 more rows]
