# Supplementary material for: Extensive sequence duplication in Arabidopsis revealed by pseudo-heterozygosity
Source: Genome Biol. 2023 Mar 9;24:44. doi: 10.1186/s13059-023-02875-3 (PMC9999624; doi:10.1186/s13059-023-02875-3)
Supplement: Supplementary file 8 — Additional file 8. Methylation value per gene of all accessions mapped to the corresponding genome. CG and CHG weighted average per genes of the 6 accessions analyzed. Row names correspond to the gene ID. (the “_” corresponds to the multiple copies detected). The column name to the CG and CHG for each accession. [file 13059_2023_2875_MOESM8_ESM.csv]

9412	cg	chg	chh
AT1G01280	0.009162303664921465	0.004796163069544364	0.004921259842519685
AT1G01390_1	0.0047425474254742545	0.001644736842105263	0.004379105411323116
AT1G01410	0.0023952095808383233	0.002369668246445498	0.001893939393939394
AT1G01390_2	0.002117148906139732	0.0030075187969924814	0.0027881040892193307
AT1G01530	0.574585635359116	0.08071748878923767	0.014634146341463415
AT1G01580	0.00516795865633075	0.006535947712418301	0.004648214663004437
AT1G01610	0.002214022140221402	0.004381161007667032	0.003422526446795271
AT1G02470	0.30339805825242716	0.07528957528957529	0.055883689232167195
AT3G47965_3	0.7910447761194029	0.25833333333333336	0.014814814814814815
AT1G02790	0.017495395948434623	0.005	0.004832376925400181
AT1G03106	0.002347417840375587	0.006666666666666667	0.000877963125548727
AT1G03240_2	0.8421052631578947	0.36046511627906974	0.12181303116147309
AT1G03240_1	0.5408163265306123	0.1	0.04961832061068702
AT1G03445	0.03201970443349754	0.0031007751937984496	0.005247918928700687
AT1G03240_3	0.5111111111111111	0.25	0.09090909090909091
AT1G03810	0.001984126984126984	0.006060606060606061	0.005063291139240506
AT1G03870	0.004424778761061947	0.0030721966205837174	0.00392349190779794
AT1G04220	0.02564102564102564	0.004120879120879121	0.0033821871476888386
AT1G04500	0.00842358604091456	0.0020833333333333333	0.0028469750889679717
AT1G05030	0.05386875612144956	0.0038885288399222295	0.004062886415827592
AT1G05035_1	0.45045045045045046	0.2	0.11242603550295859
AT1G05783_3	0.5070422535211268	0.2	0.12132822477650064
AT1G05240	0.0	0.0	0.004347826086956522
AT1G05615	0.004545454545454545	0.00975609756097561	0.002912621359223301
AT1G05650	0.0028328611898017	0.0028517110266159697	0.0040625
AT1G05660	0.001998001998001998	0.0	0.004067796610169492
AT1G05780	0.07809847198641766	0.008438818565400843	0.005528255528255528
AT1G05035_3	0.4861111111111111	0.0891089108910891	0.02753441802252816
AT1G05783_1	0.17848970251716248	0.049689440993788817	0.015592515592515593
AT2G31690_2	0.003472222222222222	0.0	0.0023715415019762848
AT1G05990_1	0.007017543859649123	0.007352941176470588	0.0020920502092050207
AT1G06090	0.03982300884955752	0.004796163069544364	0.0037174721189591076
AT1G06120_2	0.04604051565377532	0.0	0.0012804097311139564
AT1G06100	0.0018832391713747645	0.0	0.003793266951161688
AT1G06120_1	0.015060240963855422	0.007751937984496124	0.008708272859216255
AT1G06148	0.2389261744966443	0.031180400890868598	0.015037593984962405
AT1G05035_7	0.9172413793103448	0.17142857142857143	0.0518018018018018
AT1G05035_6	0.9440993788819876	0.17647058823529413	0.052525252525252523
AT1G05035_5	0.972027972027972	0.20833333333333334	0.05319148936170213
AT1G05035_4	0.9682539682539683	0.20512820512820512	0.058011049723756904
AT1G05035_2	0.6524822695035462	0.038461538461538464	0.03088803088803089
AT1G05783_2	0.6524822695035462	0.038461538461538464	0.029585798816568046
AT1G06350_1	0.0031496062992125984	0.0056657223796034	0.005288207297726071
AT1G06360_2	0.0016611295681063123	0.006042296072507553	0.005497526113249038
AT1G06360_1	0.005660377358490566	0.008928571428571428	0.0028376844494892167
AT1G06350_2	0.006097560975609756	0.01056338028169014	0.003190810465858328
AT2G30730_3	0.39770114942528734	0.006242197253433208	0.002609452015076834
AT1G06990	0.010848126232741617	0.003257328990228013	0.0029865604778496766
AT1G07025	0.5833333333333334	0.0694980694980695	0.009673518742442563
AT1G11270_3	0.8867924528301887	0.5238095238095238	0.2950391644908616
AT1G07640	0.008	0.003121748178980229	0.004163413999479573
AT1G07780_1	0.09090909090909091	0.012448132780082987	0.005417118093174431
AT5G05590_2	0.16666666666666666	0.018292682926829267	0.005405405405405406
AT1G07980	0.00916030534351145	0.00522875816993464	0.013636363636363636
AT1G08090_1	0.0024875621890547263	0.004005340453938585	0.003911342894393742
AT1G08100_2	0.0028129395218002813	0.0028776978417266188	0.0032906764168190127
AT1G08100_1	0.0036199095022624436	0.002257336343115124	0.0056329676845538095
AT1G08090_2	0.003629764065335753	0.0022988505747126436	0.00574345883854499
AT1G08140	0.003575685339690107	0.0016542597187758478	0.0019289503295290146
AT1G08290	0.012867647058823529	0.003629764065335753	0.004030903594222372
AT1G08985	0.013888888888888888	0.0	0.0
AT1G09030	0.0	0.00423728813559322	0.004555808656036446
AT1G09240	0.0015923566878980893	0.004357298474945534	0.0025041736227045075
AT1G09245_1	0.8813559322033898	0.21428571428571427	0.005376344086021506
AT1G09260	0.9261083743842364	0.27741935483870966	0.02155887230514096
AT1G10190_1	0.9063829787234042	0.3314285714285714	0.039
AT4G15053_4	0.9035087719298246	0.3273809523809524	0.04113924050632911
AT4G15050_4	0.9227272727272727	0.3273809523809524	0.043333333333333335
AT1G10680_1	0.06617915904936014	0.004616030214015947	0.004918782887211165
AT1G10745	0.0	0.0	0.004524886877828055
AT1G10770	0.00744047619047619	0.0	0.004488330341113106
AT3G14030_3	0.002109704641350211	0.004966887417218543	0.0034542314335060447
AT1G11240	0.0504	0.005582137161084529	0.007664380798709157
AT1G11250	0.047021943573667714	0.009779951100244499	0.013611229264142918
AT1G11370	0.015723270440251572	0.009916094584286803	0.011263073209975865
AT1G11460	0.035897435897435895	0.0064516129032258064	0.007011393514460999
AT1G11580	0.03580901856763926	0.008445945945945946	0.001981069777679947
AT1G11590_1	0.7985989492119089	0.13429752066115702	0.007671480144404332
AT4G03930_2	0.8186714542190305	0.13429752066115702	0.008045433033601515
AT4G03945_2	0.9463087248322147	0.30246913580246915	0.0300187617260788
AT1G11593_1	0.9463087248322147	0.30246913580246915	0.0300187617260788
AT4G03950_2	0.9172932330827067	0.5114503816793893	0.05425631431244153
AT1G11690	0.05828220858895705	0.004166666666666667	0.0008748906386701663
AT1G11785_1	0.4342105263157895	0.22	0.08719052744886975
AT1G11900	0.05040871934604905	0.0033370411568409346	0.005006827492034593
AT1G11915	0.019736842105263157	0.004545454545454545	0.0015881418740074113
AT1G11920_1	0.006144393241167435	0.002288329519450801	0.004675324675324675
AT1G30350_2	0.00641025641025641	0.0023752969121140144	0.004878048780487805
AT1G12020	0.2587763289869609	0.17109634551495018	0.06041189931350115
AT1G12040_1	0.0012642225031605564	0.0017152658662092624	0.0023803226659613857
AT1G12110	0.007992007992007992	0.006339144215530904	0.0029452189279403104
AT1G12240	0.00994789199431549	0.0025173064820641915	0.002976190476190476
AT1G12260	0.03137789904502047	0.0034762456546929316	0.003002183406113537
AT1G12775_3	0.183206106870229	0.010040160642570281	0.003116883116883117
AT1G12775_2	0.05952380952380952	0.0	0.0015748031496062992
AT1G12775_1	0.18329938900203666	0.004576659038901602	0.0035725885027606367
AT1G12940	0.002708192281651997	0.000970873786407767	0.0021470746108427268
AT5G13181_3	0.875	0.7857142857142857	0.2159090909090909
AT1G13470	0.004862236628849271	0.0	0.0011204481792717086
AT1G13650	0.47019867549668876	0.27527216174183516	0.01954120645709431
AT1G13825	0.8687782805429864	0.26406926406926406	0.010551948051948052
AT1G14080_2	0.28870292887029286	0.0057273768613974796	0.003732338043188483
AT2G15390_5	0.28870292887029286	0.0057273768613974796	0.003732338043188483
AT1G14110_3	0.28870292887029286	0.0057273768613974796	0.0034955633234740524
AT1G14100_2	0.28870292887029286	0.0057273768613974796	0.0034955633234740524
AT2G15350_5	0.2948717948717949	0.0057273768613974796	0.003856749311294766
AT2G15370_5	0.2948717948717949	0.0057273768613974796	0.003856749311294766
AT1G14080_1	0.12319644839067703	0.004073319755600814	0.0017369727047146402
AT2G15390_4	0.12443946188340807	0.004162330905306972	0.0017870819504723003
AT2G15370_4	0.12570781426953567	0.004219409282700422	0.0018148820326678765
AT2G15350_4	0.12570781426953567	0.0042643923240938165	0.0015608740894901144
AT1G14100_4	0.12729357798165136	0.004424778761061947	0.0016142050040355124
AT1G14110_4	0.1284722222222222	0.004597701149425287	0.001661589587371919
AT1G14100_1	0.030844155844155844	0.0036319612590799033	0.0023522493384298734
AT2G15350_6	0.03166666666666667	0.003708281829419036	0.0023902001792650133
AT1G14080_3	0.03166666666666667	0.003708281829419036	0.0024147298520977964
AT2G15390_6	0.032148900169204735	0.003870967741935484	0.0024330900243309003
AT1G14110_2	0.032148900169204735	0.003870967741935484	0.0024760136180748994
AT1G14110_1	0.0	0.0	0.003205128205128205
AT1G14080_4	0.0	0.0	0.0033333333333333335
AT1G14100_3	0.0	0.0	0.0033521893987010264
AT2G15350_7	0.0	0.0	0.003435688211294825
AT1G14550	0.0025	0.0	0.00529500756429652
AT1G14688	0.14838709677419354	0.0017241379310344827	0.0037226617031177293
AT1G14800	0.3490566037735849	0.21212121212121213	0.08927381745502998
AT1G15010	0.07621951219512195	0.11834319526627218	0.03854389721627409
AT1G15550	0.00563063063063063	0.002751031636863824	0.003432494279176201
AT1G16905	0.004287245444801715	0.006012024048096192	0.0037764350453172208
AT2G26120_3	0.0038910505836575876	0.007042253521126761
AT1G17150	0.42398286937901497	0.20469798657718122	0.004972375690607734
AT1G17400	0.10392609699769054	0.0044943820224719105	0.0031774852473899226
AT1G17420	0.010355695632597929	0.005221932114882507	0.004271916790490341
AT1G59453_2	0.44878048780487806	0.0046168051708217915	0.004383561643835616
AT1G18050	0.3393939393939394	0.13278688524590163	0.005813953488372093
AT1G18130	0.4272300469483568	0.04950495049504951	0.05679236710586097
AT1G18310	0.009249183895538629	0.004761904761904762	0.001976284584980237
AT3G10110_2	0.00819672131147541	0.004545454545454545	0.0031007751937984496
AT1G18880	0.006686478454680535	0.002982848620432513	0.004036326942482341
AT1G19086	0.8603351955307262	0.5555555555555556	0.14195083267248215
AT1G19090	0.8646288209606987	0.6632231404958677	0.14684931506849316
AT4G09660_1	0.8918918918918919	0.5	0.05625
AT1G19410	0.050078247261345854	0.0757314974182444	0.01978021978021978
AT4G13992_3	0.01715686274509804	0.004672897196261682	0.003381642512077295
AT4G16015_3	0.017467248908296942	0.003745318352059925	0.0033769523005487546
AT1G19470_2	0.0031545741324921135	0.0030581039755351682	0.0046801872074883
AT1G19470_1	0.007850834151128557	0.003246753246753247	0.0020242914979757085
AT1G20940_2	0.0037641154328732747	0.003952569169960474	0.0037720033528918693
AT1G20850	0.0	0.002894356005788712	0.0049884881043745204
AT1G20900	0.00424929178470255	0.006600660066006601	0.003708281829419036
AT1G20940_1	0.012485811577752554	0.006535947712418301	0.005614266842800529
AT1G21100_1	0.022598870056497175	0.007614213197969543	0.0038369304556354917
AT1G21110_4	0.0234375	0.007792207792207792	0.0035842293906810036
AT1G21120_4	0.023715415019762844	0.007792207792207792	0.0032137118371719335
AT1G21100_2	0.0	0.006024096385542169	0.0011363636363636363
AT1G21110_1	0.0	0.006211180124223602	0.0011312217194570137
AT1G21120_2	0.0	0.006329113924050633	0.0011668611435239206
AT1G21120_1	0.01680672268907563	0.0	0.0046204620462046205
AT1G21110_2	0.017167381974248927	0.0	0.004618937644341801
AT1G21100_4	0.018867924528301886	0.0	0.004739336492890996
AT1G21120_3	0.030395136778115502	0.0	0.0012391573729863693
AT1G21110_3	0.03134796238244514	0.0	0.0012539184952978057
AT1G21100_3	0.03134796238244514	0.0	0.001282051282051282
AT3G43660_3	0.0	0.0	0.005737704918032787
AT1G21230_5	0.06319702602230483	0.001444043321299639	0.002995293110825845
AT1G21230_1	0.1330166270783848	0.002828854314002829	0.0024728932851436182
AT1G21230_3	0.08372093023255814	0.005780346820809248	0.007925275969431078
AT1G21230_2	0.028662420382165606	0.0019329896907216496	0.00435126582278481
AT1G21230_4	0.05263157894736842	0.0066844919786096255	0.006071645415907711
AT1G21323	0.704225352112676	0.13740458015267176	0.011123470522803115
AT1G21510	0.003305785123966942	0.006666666666666667	0.004371053909664886
AT1G21540_2	0.002425222312045271	0.002070393374741201	0.004005340453938585
AT1G21540_1	0.013678905687544997	0.0	0.0025583626479053407
AT1G21835_1	0.819672131147541	0.15463917525773196	0.01160092807424594
AT1G21864_1	0.0	0.014285714285714285	0.009592326139088728
AT1G21864_2	0.0	0.0	0.0
AT1G21925_1	0.7166666666666667	0.17073170731707318	0.0
AT1G21928_1	0.7166666666666667	0.17073170731707318	0.0
AT1G21925_2	0.8717948717948718	0.4	0.0364963503649635
AT1G21928_2	0.8717948717948718	0.4	0.0364963503649635
AT1G21990	0.004231311706629055	0.0047562425683709865	0.004937458854509546
AT1G22000_1	0.0015748031496062992	0.0032	0.0027910685805422647
AT1G22010	0.0033783783783783786	0.0	0.0
AT1G22015	0.05393258426966292	0.005415162454873646	0.004124484439445069
AT1G22150	0.05793991416309013	0.007220216606498195	0.00719208870242733
AT1G22290	0.20168067226890757	0.0	0.002373887240356083
AT1G22720	0.025	0.0	0.002828854314002829
AT1G11270_2	0.9473684210526315	0.42857142857142855	0.36909871244635195
AT1G23130	0.8252032520325203	0.43	0.05950920245398773
AT1G23340	0.038506417736289385	0.0045871559633027525	0.003602521765235665
AT1G23480	0.07692307692307693	0.0017889087656529517	0.0030358227079538553
AT1G23720_1	0.5958549222797928	0.1906779661016949	0.028838659392049885
AT3G54580_17	0.7483660130718954	0.2328042328042328	0.03783102143757881
AT3G54590_20	0.7330960854092526	0.23170731707317074	0.03177004538577912
AT3G28550_18	0.7896551724137931	0.2430939226519337	0.040110650069156296
AT3G54580_15	0.8007246376811594	0.2545454545454545	0.04588607594936709
AT1G23720_2	0.7992277992277992	0.2578616352201258	0.047540983606557376
AT3G28550_19	0.8081180811808119	0.2543352601156069	0.04149377593360996
AT3G54580_16	0.8081180811808119	0.2543352601156069	0.04328358208955224
AT3G28550_17	0.8081180811808119	0.2543352601156069	0.04360902255639098
AT3G28550_16	0.8081180811808119	0.2543352601156069	0.04360902255639098
AT1G23720_3	0.8204081632653061	0.2606060606060606	0.051188299817184646
AT3G54580_18	0.8204081632653061	0.2606060606060606	0.049557522123893805
AT1G23720_4	0.8247863247863247	0.27631578947368424	0.052336448598130844
AT1G24000_2	0.8253275109170306	0.1456953642384106	0.0074309978768577496
AT1G24000_1	0.8013245033112583	0.19444444444444445	0.03756708407871199
AT1G24110	0.001771479185119575	0.003937007874015748	0.0033149171270718232
AT1G70170_2	0.0016207455429497568	0.006756756756756757	0.0022259321090706734
AT1G24256	0.04092071611253197	0.005555555555555556	0.002793296089385475
AT1G24388	0.9390243902439024	0.37735849056603776	0.015736766809728183
AT1G24390	0.9105263157894737	0.4230769230769231	0.02269503546099291
AT1G09245_2	0.8395061728395061	0.1643835616438356	0.022044088176352707
AT1G09245_3	0.8164556962025317	0.08163265306122448	0.031818181818181815
AT5G47300_2	0.00667779632721202	0.01015228426395939	0.004791566842357451
AT3G25460_2	0.006944444444444444	0.010362694300518135	0.004861448711716091
AT1G25240	0.020833333333333332	0.0015408320493066256	0.004579517069109076
AT1G25410	0.01770956316410862	0.005747126436781609	0.002201430930104568
AT1G26240_1	0.34782608695652173	0.0	0.0
AT4G08370_12	0.75	0.0	0.0
AT4G08370_13	0.75	0.0	0.0
AT4G08370_15	0.75	0.0	0.0
AT4G08370_17	0.75	0.0	0.0
AT4G08370_9	0.7391304347826086	0.0	0.0
AT1G26240_3	0.7391304347826086	0.0	0.0
AT4G08370_8	0.6666666666666666	0.0	0.0
AT1G26240_5	0.6666666666666666	0.0	0.0
AT1G26240_6	0.8333333333333334		0.0
AT4G08370_11	0.8333333333333334		0.0
AT1G26240_4	1.0		0.0
AT4G08370_10			0.0
AT4G08370_6
AT1G26240_2	0.09523809523809523	0.0	0.004545454545454545
AT4G08370_7	0.09523809523809523	0.0	0.0
AT4G08370_14	0.3333333333333333		0.0
AT4G08370_16	0.3333333333333333		0.0
AT1G26240_7	0.3058823529411765	0.034482758620689655	0.0021321961620469083
AT4G08370_18	0.33121019108280253	0.034482758620689655	0.0026246719160104987
AT4G08370_19	0.3761467889908257	0.05	0.0
AT1G26320	0.041121495327102804	0.0056022408963585435	0.006442021803766105
AT1G26380_1	0.3298076923076923	0.022427440633245383	0.004909983633387889
AT1G26420_4	0.33463414634146343	0.02288021534320323	0.005070993914807302
AT1G26390_2	0.33463414634146343	0.02266666666666667	0.005076142131979695
AT1G26410_2	0.33463414634146343	0.02288021534320323	0.005076142131979695
AT1G26400_4	0.33463414634146343	0.02288021534320323	0.005103776794828173
AT1G26390_1	0.41048593350383633	0.04538341158059468	0.006459426725878078
AT1G26420_2	0.40581542351453853	0.04566929133858268	0.006007208650380457
AT1G26410_4	0.41259640102827766	0.04588607594936709	0.006109979633401222
AT1G26400_2	0.41259640102827766	0.04588607594936709	0.006109979633401222
AT1G26380_2	0.4174252275682705	0.0463258785942492	0.006109979633401222
AT5G15690_4	0.75	0.5263157894736842	0.07476635514018691
AT1G26390_5	0.39745403111739747	0.09090909090909091	0.008841732979664015
AT1G26420_5	0.393006993006993	0.09090909090909091	0.008771929824561403
AT1G26410_5	0.4031563845050215	0.09228187919463088	0.008976660682226212
AT1G26400_1	0.4031563845050215	0.09181969949916527	0.008936550491510277
AT1G26380_5	0.4162962962962963	0.09181969949916527	0.008968609865470852
AT1G26410_1	0.6957695769576958	0.06835443037974684	0.008782201405152224
AT1G26390_4	0.6989150090415913	0.06985769728331177	0.00903990024937656
AT1G26420_3	0.6989150090415913	0.06985769728331177	0.00903990024937656
AT1G26400_5	0.6989150090415913	0.06985769728331177	0.009071004066312168
AT1G26380_3	0.7111315547378105	0.07068062827225131	0.00903990024937656
AT1G26420_1	0.4265450861195542	0.030818278427205102	0.0024916943521594683
AT1G26390_3	0.43357363542739447	0.03135135135135135	0.002547410133031418
AT1G26410_3	0.4399164054336468	0.03135135135135135	0.002654867256637168
AT1G26400_3	0.4399164054336468	0.03135135135135135	0.002654867256637168
AT1G26380_4	0.4450317124735729	0.03135135135135135	0.002654867256637168
AT1G26700	0.09215017064846416	0.0014992503748125937	0.006993006993006993
AT1G26710	0.28125	0.0	0.003870967741935484
AT1G26720_2	0.2975206611570248	0.0	0.0031446540880503146
AT1G26720_1	0.03347280334728033	0.008771929824561403	0.002973977695167286
AT1G26762_1	0.046511627906976744	0.0	0.00684931506849315
AT1G26820	0.005434782608695652	0.0	0.0029175784099197666
AT1G22000_2	0.01016260162601626	0.0	0.0031479538300104933
AT1G26970	0.011506276150627616	0.003667481662591687	0.004532577903682719
AT1G27080	0.04194260485651214	0.003132832080200501	0.005420598273439069
AT1G27220	0.4876847290640394	0.08300395256916997	0.006818181818181818
AT1G27490	0.02099737532808399	0.0	0.0026437541308658294
AT1G27550_3	0.0	0.003663003663003663	0.002257336343115124
AT1G27550_1	0.0079155672823219	0.003937007874015748	0.005082592121982211
AT3G43291_2	0.8623188405797102	0.4105263157894737	0.029787234042553193
AT1G52905_2	0.9112903225806451	0.26865671641791045	0.07291666666666667
AT1G27570	0.8335635359116023	0.5779619398403929	0.1180746561886051
AT1G27550_2	0.0	0.0	0.0
AT1G27670	0.00436046511627907	0.0018832391713747645	0.0042796005706134095
AT1G27870_1	0.9714285714285714	0.8095238095238095	0.21264367816091953
AT1G28000	0.020754716981132074	0.01488833746898263	0.015691868758915834
AT1G28135	0.0	0.012345679012345678	0.0
AT1G28180	0.9026717557251909	0.5306553911205074	0.11150793650793651
AT1G28230	0.023653088042049936	0.02763819095477387	0.011971268954509178
AT1G28270	0.08306709265175719	0.04040404040404041	0.04128440366972477
AT1G28335	0.6041666666666666	0.25555555555555554	0.035897435897435895
AT1G28430_1	0.03194888178913738	0.00228310502283105	0.0013545546901456147
AT5G47990_5	0.0338409475465313	0.002347417840375587	0.0014378145219266715
AT1G29090	0.018115942028985508	0.0070028011204481795	0.005940594059405941
AT1G29100	0.002898550724637681	0.005747126436781609	0.002336448598130841
AT1G29410	0.5153846153846153	0.004268943436499467	0.0034965034965034965
AT5G05590_3	0.5827338129496403	0.002890173410404624	0.001716001716001716
AT1G29480	0.768348623853211	0.34108527131782945	0.06180105944673337
AT1G29920_2	0.1870824053452116	0.01126126126126126	0.000625
AT1G29920_1	0.023605150214592276	0.0017793594306049821	0.0033130866924351186
AT1G29920_3	0.013902681231380337	0.004629629629629629	0.002892030848329049
AT1G54760_2	0.012605042016806723	0.0	0.0
AT1G30060_1	0.21768707482993196	0.009404388714733543	0.002785515320334262
AT1G30140_1	0.3333333333333333	0.2222222222222222	0.02830188679245283
AT1G30350_1	0.0	0.009216589861751152	0.0057306590257879654
AT1G11920_2	0.0	0.009216589861751152	0.005741626794258373
AT1G30370	0.02664890073284477	0.0027247956403269754	0.001962708537782139
AT1G34575_2	0.015395381385584325	0.002232142857142857	0.0016627868307283007
AT1G30720_1	0.008952080042127435	0.0020161290322580645	0.0019342359767891683
AT1G30720_2	0.008108108108108109	0.0029806259314456036	0.0019792182088075212
AT1G30740	0.0024838549428713363	0.0010834236186348862	0.001993620414673046
AT1G30780	0.2644757433489828	0.12197928653624857	0.04194260485651214
AT5G01080_2	0.9285714285714286	0.14285714285714285	0.0
AT1G30870	0.0055248618784530384	0.0028089887640449437	0.0034638032559750607
AT5G42430_3	0.0020408163265306124	0.009404388714733543	0.0016722408026755853
AT5G42430_2	0.0022727272727272726	0.0029154518950437317	0.003457814661134163
AT1G30974_2	0.6111111111111112	0.0	0.006535947712418301
AT1G30972_1	0.6111111111111112	0.0	0.006472491909385114
AT1G30974_1	0.796875	0.09259259259259259	0.019933554817275746
AT1G30972_2	0.796875	0.09259259259259259	0.020833333333333332
AT1G31163	0.05	0.03468208092485549	0.07403846153846154
AT1G31250	0.375	0.0	0.0
AT1G31270	0.0035842293906810036	0.0	0.002068252326783868
AT1G31400_3	0.003745318352059925	0.009174311926605505	0.00357355568790947
AT1G31400_2	0.00821917808219178	0.002173913043478261	0.003518029903254178
AT1G31400_1	0.01079136690647482	0.0087527352297593	0.006499133448873483
AT1G31450_1	0.009708737864077669	0.004329004329004329	0.004750593824228029
AT1G31540	0.05978705978705979	0.001949317738791423	0.0029876977152899823
AT1G31640	0.05319148936170213	0.0057306590257879654	0.004507405022537025
AT1G31630	0.034934497816593885	0.012903225806451613	0.0024183796856106408
AT1G31670	0.029594272076372316	0.0046168051708217915	0.003683919690550746
AT1G31740	0.6854460093896714	0.13529411764705881	0.009671746776084409
AT2G04060_2	0.8291814946619217	0.19291338582677164	0.01256281407035176
AT1G31760	0.0011682242990654205	0.0013850415512465374	0.0059691011235955055
AT1G31885	0.07177033492822966	0.0027548209366391185	0.001070090957731407
AT4G20690_8	0.002857142857142857	0.0056179775280898875	0.0
AT1G31910	0.1414048059149723	0.0023157082207641835	0.0032871083718541347
AT1G31930	0.34401024983984624	0.004098360655737705	0.0039392234102419805
AT1G31960	0.9266409266409267	0.5255102040816326	0.052805280528052806
AT1G32020	0.005649717514124294	0.0	0.0038860103626943004
AT1G32180	0.132952691680261	0.004442250740375123	0.0035700119000396666
AT1G32250	0.005285412262156448	0.00375234521575985	0.002965892239248641
AT1G32270	0.3508005822416303	0.3735224586288416	0.05955603681645912
AT5G56490_2	0.11057692307692307	0.003575685339690107	0.002014388489208633
AT1G32300_1	0.10764430577223089	0.0034602076124567475	0.0019624334174376226
AT1G32350	0.11952191235059761	0.024350649350649352	0.005982512655315232
AT1G32361	0.01661631419939577	0.006578947368421052	0.0023121387283236996
AT1G32430	0.0018587360594795538	0.00684931506849315	0.0020584602717167557
AT1G32480	0.005263157894736842	0.0032310177705977385	0.005173305742369374
AT1G32510	0.0696969696969697	0.007782101167315175	0.001447178002894356
AT1G32910	0.0011441647597254005	0.0	0.0027658266748617085
AT1G32980	0.0019646365422396855	0.006198347107438017	0.0014785608674223755
AT1G33010_1	0.0016666666666666668	0.00186219739292365	0.004624277456647399
AT1G33010_2	0.0028129395218002813	0.0	0.002776675922253074
AT1G33070	0.10843373493975904	0.03581267217630854	0.02564102564102564
AT1G33100	0.14545454545454545	0.008635578583765112	0.005885815185403178
AT1G33102	0.0017006802721088435	0.0	0.0018461538461538461
AT1G33280	0.010380622837370242	0.004524886877828055	0.002079002079002079
AT1G33440	0.0039164490861618795	0.0017857142857142857	0.004320987654320987
AT5G15690_3	0.8888888888888888	0.6666666666666666	0.2051792828685259
AT1G33600	0.00749375520399667	0.005545286506469501	0.004652364952184027
AT5G08315_3	0.75	0.06349206349206349	0.009523809523809525
AT5G08055_3	0.75	0.06349206349206349	0.01015228426395939
AT1G33760	0.0014044943820224719	0.0	0.004310344827586207
AT1G33820	0.0	0.0	0.0036319612590799033
AT1G33870	0.6801007556675063	0.18202764976958524	0.011442786069651741
AT1G33880	0.0030581039755351682	0.004597701149425287	0.003032600454890068
AT1G33910	0.8609756097560975	0.2919020715630885	0.03991769547325103
AT1G33900	0.17118997912317327	0.004838709677419355	0.004084967320261438
AT1G34015	0.8592964824120602	0.4745222929936306	0.03619909502262444
AT1G34170	0.7956403269754768	0.2053941908713693	0.016382480775660315
AT1G30140_2
AT1G34290	0.9303135888501742	0.5751633986928104	0.08893528183716075
AT2G19960_2			0.0
AT2G16040_5
AT3G29794_6
AT1G35240_5	0.9032258064516129	0.3904109589041096	0.04639498432601881
AT1G34410_5	0.9	0.3881118881118881	0.04694533762057878
AT1G35540_5	0.9	0.3881118881118881	0.04694533762057878
AT1G34390_4	0.9	0.3881118881118881	0.04625407166123779
AT1G34310_1	0.9	0.3821428571428571	0.04643557880967953
AT1G35520_4	0.9	0.3821428571428571	0.04643557880967953
AT1G34315_1	0.3957636566332218	0.1558641975308642	0.02568435282189929
AT3G44210_11	0.3759036144578313	0.17142857142857143	0.027184466019417475
AT1G35240_4	0.9020979020979021	0.5261904761904762	0.07142857142857142
AT1G35520_3	0.8992805755395683	0.526829268292683	0.0721605465414176
AT1G34390_1	0.8992805755395683	0.5288461538461539	0.07164052564646037
AT1G34410_4	0.8992805755395683	0.5288461538461539	0.07148864592094197
AT1G35540_2	0.8992805755395683	0.5288461538461539	0.07148864592094197
AT1G34310_4	0.8970588235294118	0.5214105793450882	0.07096495023799221
AT1G35540_6	0.9105263157894737	0.4863013698630137	0.08255984367366878
AT1G34410_2	0.9105263157894737	0.4863013698630137	0.08255984367366878
AT1G34390_6	0.9105263157894737	0.4863013698630137	0.08353929807217005
AT1G35240_3	0.9117647058823529	0.48148148148148145	0.08054639660857277
AT1G35520_5	0.9105263157894737	0.49642857142857144	0.08428927680798005
AT1G34310_3	0.9105263157894737	0.49642857142857144	0.08428927680798005
AT1G34440	0.9075144508670521	0.4030612244897959	0.08740894901144641
AT1G34460	0.11154985192497532	0.06327372764786796	0.010148514851485149
AT1G34520_2	0.03501945525291829	0.0	0.00324254215304799
AT1G34520_3	0.002277904328018223	0.0019723865877712033	0.0030845157310302285
AT1G34520_1	0.01092896174863388	0.0	0.0037974683544303796
AT1G34540_1	0.021423635107118175	0.001199040767386091	0.0028328611898017
AT1G34550	0.4290674603174603	0.073621901590825	0.009307135470527405
AT1G35410_3	0.0	0.0	0.004659832246039142
AT1G34575_1	0.004329004329004329	0.00411522633744856	0.0015507883173946756
AT1G34580	0.04129353233830846	0.01031636863823934	0.00998697351280938
AT3G43682_13	0.9246987951807228	0.23703703703703705	0.04032258064516129
AT1G34790	0.3125	0.010033444816053512	0.007121661721068249
AT1G21835_4	0.9038461538461539	0.08333333333333333	0.03759398496240601
AT1G34910_2	0.8461538461538461	0.36283185840707965	0.0391644908616188
AT1G35030_3	0.9008264462809917	0.32653061224489793	0.05555555555555555
AT1G35040_4	0.8269230769230769	0.3490566037735849	0.04428044280442804
AT1G21835_3	0.9230769230769231	0.03333333333333333	0.00909090909090909
AT1G34910_1	0.8983050847457628	0.2222222222222222	0.04771784232365145
AT1G35030_1	0.8986486486486487	0.28695652173913044	0.04856895056374675
AT1G35040_2	0.8903225806451613	0.21428571428571427	0.03888888888888889
AT1G21835_2	0.775	0.13043478260869565	0.017391304347826087
AT1G34910_3	0.9146341463414634	0.2222222222222222	0.03731343283582089
AT1G35030_2	0.8985507246376812	0.3119266055045872	0.02729044834307992
AT1G35040_3	0.9078947368421053	0.2222222222222222	0.03982300884955752
AT1G34910_4	0.8675213675213675	0.17218543046357615	0.030131826741996232
AT1G35030_4	0.8948863636363636	0.22510822510822512	0.03676470588235294
AT1G35040_5	0.8596491228070176	0.16891891891891891	0.031476997578692496
AT1G34910_5	0.8395061728395061	0.4528301886792453	0.05967741935483871
AT1G35030_5	0.8583333333333333	0.38219895287958117	0.07652173913043478
AT1G35040_1	0.8652482269503546	0.4489795918367347	0.06952965235173825
AT2G06500_2	0.8625429553264605	0.40442338072669826	0.06698564593301436
AT1G35150_1	0.8369098712446352	0.40307101727447214	0.05946272260790824
AT1G35240_1	0.8545454545454545	0.37815126050420167	0.05449936628643853
AT1G34410_1	0.85	0.37815126050420167	0.05544286680189317
AT1G35540_3	0.85	0.37815126050420167	0.05544286680189317
AT1G34390_2	0.85	0.37815126050420167	0.055746730901582935
AT1G34310_5	0.8486486486486486	0.3581395348837209	0.03996802557953637
AT1G35520_2	0.85	0.37815126050420167	0.056457304163726185
AT4G11540_9	0.5849056603773585	0.12074303405572756	0.011770726714431934
AT1G35320	0.19431988041853512	0.07303370786516854	0.0249396621078037
AT3G30160_4	0.4416243654822335	0.17518248175182483	0.05429864253393665
AT1G35350	0.23546234509056244	0.011591962905718702	0.006858449228424462
AT1G35400_1	0.7625	0.37267080745341613	0.0356020942408377
AT1G35410_2	0.8014705882352942	0.3591549295774648	0.03648648648648649
AT1G35410_1	0.8434782608695652	0.11428571428571428	0.01793103448275862
AT1G35400_2	0.8278688524590164	0.0948905109489051	0.01747311827956989
AT1G35490	0.30407523510971785	0.017057569296375266	0.005002084201750729
AT1G35500	0.8697478991596639	0.3015075376884422	0.011864406779661017
AT1G35515	0.11132254995242626	0.022448979591836733	0.004669260700389105
AT1G35240_2	0.8727272727272727	0.5203488372093024	0.049796747967479675
AT1G34410_3	0.882051282051282	0.5240963855421686	0.05099302200751476
AT1G35540_4	0.882051282051282	0.5240963855421686	0.05099302200751476
AT1G34390_3	0.882051282051282	0.5240963855421686	0.051771117166212535
AT1G34310_2	0.882051282051282	0.5232198142414861	0.051762114537444934
AT1G35520_1	0.882051282051282	0.5232198142414861	0.051762114537444934
AT1G35240_6	0.868	0.4450704225352113	0.06125574272588055
AT1G35520_6	0.8658536585365854	0.4563953488372093	0.06406833956219968
AT1G34390_5	0.8658536585365854	0.45014245014245013	0.06339144215530904
AT1G34410_6	0.8658536585365854	0.45014245014245013	0.06276150627615062
AT1G35540_1	0.8658536585365854	0.45014245014245013	0.06276150627615062
AT1G34310_6	0.8577981651376146	0.4483870967741935	0.049943246311010214
AT1G35610_1	0.8807017543859649	0.3790322580645161	0.042208934224410834
AT1G35614	0.8892045454545454	0.3505747126436782	0.053258584442887176
AT3G43837_3	0.776595744680851	0.17231638418079095	0.02127659574468085
AT1G35630_2	0.4324734446130501	0.003676470588235294	0.004965243296921549
AT1G35625	0.36752136752136755	0.004761904761904762	0.004669260700389105
AT1G35630_1	0.2990867579908676	0.0024875621890547263	0.0029615004935834156
AT1G35710	0.24304267161410018	0.0030211480362537764	0.0020828228375398185
AT3G44210_14	0.8035714285714286	0.37962962962962965	0.051933701657458566
AT1G43722_2	0.8983957219251337	0.46923076923076923	0.06861198738170347
AT1G43720_2	0.8603066439522998	0.3339130434782609	0.040686586141131596
AT1G35820_1	0.8733974358974359	0.37796610169491524	0.04197271773347324
AT5G36080_5	0.8740601503759399	0.3858447488584475	0.04508611955420466
AT1G35850_1	0.9017013232514177	0.45507246376811594	0.05531914893617021
AT1G35860	0.8689516129032258	0.5716440422322775	0.09647495361781076
AT1G35890_1	0.3125	0.026415094339622643	0.019289340101522844
AT1G35895	0.4909365558912387	0.07101086048454469	0.01511879049676026
AT1G35910	0.003372681281618887	0.00234192037470726	0.003178928247048138
AT1G36005	0.903448275862069	0.37333333333333335	0.023703703703703703
AT1G36095	0.8534031413612565	0.2857142857142857	0.047699451245251163
AT1G36150	0.08445297504798464	0.005141388174807198	0.004191114836546521
AT1G36230	0.8708644610458911	0.4108867427568042	0.05523767605633803
AT1G36240	0.875	0.5100917431192661	0.047547547547547545
AT5G35737_2	0.8928571428571429	0.4246575342465753	0.04121475054229935
AT2G13450_2	0.7320261437908496	0.33568075117370894	0.034465534465534464
AT3G44210_12	0.8253968253968254	0.36627906976744184	0.03575547866205306
AT2G06105_6	0.7708830548926014	0.33554817275747506	0.054240631163708086
AT2G14265_14	0.9338235294117647	0.5040650406504065	0.05851063829787234
AT2G10975_2	0.8371212121212122	0.22310756972111553	0.03376205787781351
AT1G36675_1	0.8265060240963855	0.22727272727272727	0.07371112057946315
AT3G29637_3	0.7924528301886793	0.22549019607843138	0.04766269477543538
AT1G36745	0.852589641434263	0.32989690721649484	0.03313253012048193
AT1G36756_1	0.8623853211009175	0.5052631578947369	0.13322884012539185
AT1G36920	0.8515625	0.20224719101123595	0.005336179295624333
AT1G36922	0.9230769230769231	0.14814814814814814	0.009150326797385621
AT1G36925	0.5263157894736842	0.09090909090909091	0.002364066193853428
AT1G36940	0.1724137931034483	0.05	0.015531660692951015
AT1G36950	0.908695652173913	0.5402843601895735	0.03233256351039261
AT1G36960_1	0.7837837837837838	0.24206349206349206	0.034482758620689655
AT1G36970	0.9136490250696379	0.5470085470085471	0.05528717122920022
AT1G36980	0.2971887550200803	0.003770028275212064	0.0019860973187686196
AT1G37000	0.8525252525252526	0.18726591760299627	0.02493675460787857
AT1G37020	0.8359621451104101	0.3348982785602504	0.030418250950570342
AT1G42525_2	0.8548387096774194	0.34959349593495936	0.02877379371403276
AT1G37113	0.9012820512820513	0.34744525547445254	0.03658237171617972
AT3G55513_2	0.8445945945945946	0.12195121951219512	0.004180602006688963
AT5G45570_5	0.8517915309446255	0.3472636815920398	0.043043346468626856
AT4G08430_7	0.8523489932885906	0.3438485804416404	0.044331855604813175
AT3G43682_8	0.9043715846994536	0.43564356435643564	0.0686046511627907
AT3G43682_9	0.880184331797235	0.5306122448979592	0.08545454545454545
AT3G44210_10	0.5848375451263538	0.17365269461077845	0.018660812294182216
AT1G41820	0.775390625	0.12761020881670534	0.017337031900138695
AT5G45570_4	0.8537170263788969	0.3450210378681627	0.04519273371732388
AT4G08430_8	0.8113879003558719	0.350187265917603	0.039058012636415854
AT5G28810_4	0.8680555555555556	0.3326848249027237	0.04416167664670659
AT2G07810_4	0.9076923076923077	0.1935483870967742	0.031746031746031744
AT3G43682_10	0.9114754098360656	0.455	0.08011444921316166
AT3G43682_11	0.8190954773869347	0.40350877192982454	0.04914004914004914
AT3G43682_12	0.9267605633802817	0.4375	0.08748317631224764
AT1G40390	0.8636363636363636	0.5861751152073733	0.11405422249922094
AT2G14390_1	0.8858603066439523	0.3738019169329074	0.06660936828534594
AT2G06105_5	0.8163636363636364	0.34774436090225563	0.06327944572748267
AT1G34315_2	0.48785046728971965	0.16536964980544747	0.02912165335838422
AT3G44210_13	0.40932642487046633	0.13259668508287292	0.024691358024691357
AT1G42525_1	0.8753623188405797	0.35844155844155845	0.031341821743388835
AT2G07810_5	0.95	0.34615384615384615	0.06666666666666667
AT4G05555_3	0.86	0.4149908592321755	0.034873188405797104
AT2G14395_1	0.9107142857142857	0.4628099173553719	0.08800690250215704
AT3G43150_6	0.8893805309734514	0.3805309734513274	0.07169811320754717
AT3G43148_7	0.900355871886121	0.5205949656750573	0.0944223107569721
AT5G32590_7	0.8887733887733887	0.5227848101265823	0.09352517985611511
AT1G42980	0.3515625	0.03927492447129909	0.004286185295087373
AT1G43020	0.18825561312607944	0.004991680532445923	0.00574300071787509
AT3G44210_15	0.7729468599033816	0.2838983050847458	0.027522935779816515
AT1G43040	0.8321167883211679	0.08695652173913043	0.0
AT2G26620_7	0.8164556962025317	0.34838709677419355	0.033632286995515695
AT1G43080_1	0.8138297872340425	0.32967032967032966	0.0311284046692607
AT2G40310_7	0.8129032258064516	0.34838709677419355	0.03411764705882353
AT4G13760_6	0.8129032258064516	0.34838709677419355	0.034360189573459717
AT2G26620_6	0.8996138996138996	0.3	0.018083182640144666
AT2G40310_6	0.8972332015810277	0.3	0.017126546146527116
AT1G43080_2	0.8970099667774086	0.32727272727272727	0.01824212271973466
AT4G13760_7	0.8972332015810277	0.3	0.016252390057361378
AT2G22440_6	0.9016152716593245	0.34068627450980393	0.05200945626477541
AT1G43171_1	0.029333333333333333	0.007832898172323759	0.0039079461571862786
AT1G43260	0.9182156133828996	0.5	0.0765661252900232
AT1G43330_1	0.9	0.4127906976744186	0.09939759036144578
AT1G43560	0.05803571428571429	0.0048	0.0030906593406593405
AT5G36228_2	0.003246753246753247	0.004889975550122249	0.0026666666666666666
AT1G43680_1	0.0	0.006134969325153374	0.002213613724405091
AT1G35820_2	0.9148936170212766	0.588957055214724	0.04304635761589404
AT1G43720_1	0.896	0.5305164319248826	0.039965986394557826
AT1G43722_1	0.8651685393258427	0.48863636363636365	0.0774077407740774
AT1G43722_3	0.8922413793103449	0.3310810810810811	0.03278688524590164
AT1G43730	0.8461538461538461	0.5704225352112676	0.09931113662456946
AT1G43760	0.8516129032258064	0.6118038237738986	0.134320987654321
AT1G36960_2	0.0	0.0	0.003305785123966942
AT1G43780	0.09090909090909091	0.010165184243964422	0.0055620608899297425
AT1G43800	0.004885993485342019	0.00546448087431694	0.0032193158953722333
AT1G43815	0.8545232273838631	0.47584187408491946	0.07759282970550577
AT1G44020	0.015015015015015015	0.008571428571428572	0.007676348547717842
AT1G44050_1	0.45436507936507936	0.26646706586826346	0.04035087719298246
AT5G55800_6	0.6600660066006601	0.28627450980392155	0.03770197486535009
AT5G55780_5	0.7111801242236024	0.3006993006993007	0.044420941300899
AT1G44080	0.30896551724137933	0.11940298507462686	0.010766045548654244
AT1G44085_1	0.9257142857142857	0.19555555555555557	0.011315417256011316
AT1G44160	0.19842312746386334	0.011961722488038277	0.008585445625511038
AT1G44170	0.1924170616113744	0.015495867768595042	0.011578152529574628
AT1G44478	0.1330049261083744	0.0	0.0032751091703056767
AT1G44575	0.009345794392523364	0.0064	0.009204712812960236
AT1G44740	0.0056022408963585435	0.0014947683109118087	0.0022955523672883787
AT1G44895	0.0	0.0	0.002717391304347826
AT1G45015	0.06930693069306931	0.07262569832402235	0.008629989212513484
AT3G11990_2	0.8861788617886179	0.03488372093023256	0.002911208151382824
AT1G47450_3	0.8861788617886179	0.03488372093023256	0.0030581039755351682
AT1G47470_2	0.8861788617886179	0.03488372093023256	0.0030211480362537764
AT1G57775_7	0.9375	0.37142857142857144	0.03048780487804878
AT4G08025_12	0.9375	0.37142857142857144	0.03048780487804878
AT1G45223_2	0.9375	0.37142857142857144	0.03048780487804878
AT4G07515_12	0.9375	0.37142857142857144	0.03048780487804878
AT3G44115_16	0.9375	0.37142857142857144	0.03048780487804878
AT4G07515_13	0.6363636363636364	0.2	0.05747126436781609
AT4G08025_13	0.6363636363636364	0.2	0.05747126436781609
AT1G57775_6	0.6363636363636364	0.2	0.05747126436781609
AT1G45223_3	0.6363636363636364	0.2	0.05747126436781609
AT3G44115_15	0.6363636363636364	0.2	0.05747126436781609
AT4G07515_11	0.75	0.5945945945945946	0.06333333333333334
AT1G45223_1	0.75	0.5945945945945946	0.06333333333333334
AT1G57775_4	0.75	0.5945945945945946	0.06333333333333334
AT4G08025_11	0.75	0.5945945945945946	0.06333333333333334
AT3G44115_13	0.75	0.5945945945945946	0.06333333333333334
AT1G57775_5	0.9047619047619048	0.35555555555555557	0.06162464985994398
AT1G45223_4	0.9047619047619048	0.35555555555555557	0.06162464985994398
AT4G08025_14	0.9047619047619048	0.35555555555555557	0.06162464985994398
AT4G07515_14	0.9047619047619048	0.35555555555555557	0.062146892655367235
AT3G44115_14	0.9047619047619048	0.35555555555555557	0.062146892655367235
AT1G47890_2	0.09101123595505618	0.007053291536050157	0.004267161410018553
AT1G66300_5	0.003780718336483932	0.005235602094240838	0.007021063189568706
AT1G66290_2	0.003929273084479371	0.005555555555555556	0.007348784624081402
AT1G66310_5	0.003929273084479371	0.005555555555555556	0.007348784624081402
AT2G15110_3	0.9007803790412486	0.439374185136897	0.08545861297539149
AT1G46984	0.0	0.0	0.0018744142455482662
AT1G47265_1	0.9413919413919414	0.4666666666666667	0.13988095238095238
AT1G47271	0.011111111111111112	0.017543859649122806	0.0
AT3G11990_4	0.865	0.05825242718446602	0.010101010101010102
AT1G47470_3	0.865	0.05825242718446602	0.010666666666666666
AT1G47450_1	0.865	0.05825242718446602	0.010884353741496598
AT3G11990_3	0.9158878504672897	0.3333333333333333	0.017055655296229804
AT1G47470_1	0.9158878504672897	0.3403141361256545	0.01736745886654479
AT1G47450_2	0.9158878504672897	0.3403141361256545	0.01736745886654479
AT1G47495	0.0	0.0	0.0055309734513274336
AT1G47497	0.8745098039215686	0.5116279069767442	0.05263157894736842
AT1G47570	0.20133333333333334	0.003218390804597701	0.003270538984824699
AT1G47600_1	0.3368055555555556	0.06472491909385113	0.019218846869187848
AT1G51470_3	0.3368055555555556	0.06472491909385113	0.019619865113427344
AT1G51490_2	0.4147465437788018	0.07407407407407407	0.018811136192626036
AT1G47620_1	0.07356948228882834	0.0084985835694051	0.004885993485342019
AT1G47620_2	0.0047169811320754715	0.0	0.004053506282934738
AT1G47730_1	0.013513513513513514	0.0029940119760479044	0.004965859714463066
AT1G47760	0.008658008658008658	0.0	0.00392156862745098
AT1G47765	0.4937655860349127	0.37119113573407203	0.05954279638490165
AT1G47800_1	0.256198347107438	0.17131474103585656	0.012709030100334449
AT1G47800_2	0.8587196467991169	0.44766146993318484	0.05884529977794226
AT1G47810	0.8641975308641975	0.4410377358490566	0.05864197530864197
AT1G47840	0.35173824130879344	0.0034965034965034965	0.0020484807101399795
AT1G47845	0.010101010101010102	0.005509641873278237	0.004707112970711297
AT1G47890_1	0.008645533141210375	0.0038580246913580245	0.004509191814082553
AT1G47940	0.9042145593869731	0.492156862745098	0.06581834137779728
AT1G48010	0.4166666666666667	0.01775147928994083	0.001081081081081081
AT1G48040	0.2076271186440678	0.003336113427856547	0.00552791597567717
AT1G47730_2	0.12954186413902052	0.0	0.002403846153846154
AT1G48095	0.6946902654867256	0.41904761904761906	0.04138594802694899
AT1G36960_3	0.8461538461538461	0.546583850931677	0.04285714285714286
AT3G22421_5	0.052478134110787174	0.0033444816053511705	0.0030581039755351682
AT5G41490_8	0.05389221556886228	0.0036363636363636364	0.0031774852473899226
AT5G41500_9	0.05172413793103448	0.0033444816053511705	0.003034243606415258
AT2G38590_8	0.05172413793103448	0.0033444816053511705	0.0030554343081623746
AT4G33290_7	0.05278592375366569	0.0033444816053511705	0.003068829460762823
AT1G48725	0.7638376383763837	0.453416149068323	0.04837545126353791
AT1G48730	0.389010989010989	0.17684887459807075	0.014290693621470896
AT1G48910	0.03590192644483362	0.020689655172413793	0.004100946372239748
AT1G48980	0.46153846153846156	0.14251781472684086	0.01668183196845617
AT1G49030	0.027149321266968326	0.0024691358024691358	0.007361268403171008
AT2G07810_2	0.9051724137931034	0.32894736842105265	0.12359550561797752
AT1G49100	0.03605015673981191	0.013904982618771726	0.007330482590103849
AT1G49190	0.5373665480427047	0.18298261665141813	0.05434490180252892
AT1G49250	0.027874564459930314	0.0014641288433382138	0.003971119133574007
AT1G49260	0.0228310502283105	0.003766478342749529	0.00144248106743599
AT1G49270	0.14086021505376345	0.012542759407069556	0.003957457333663122
AT1G49320	0.0111731843575419	0.0	0.011720831113478956
AT1G49500	0.0988235294117647	0.15953307392996108	0.16400277970813065
AT1G49670	0.26810035842293906	0.008130081300813009	0.004442798963346909
AT1G49700	0.05030181086519115	0.004555808656036446	0.0035623409669211198
AT1G49770	0.20113314447592068	0.030501089324618737	0.0035863717872086074
AT1G49800	0.09287925696594428	0.03503184713375796	0.06023454157782516
AT1G49810	0.045576407506702415	0.002070393374741201	0.004702194357366771
AT3G30165_2	0.875		0.23076923076923078
AT1G50060	0.3911671924290221	0.04375	0.018223234624145785
AT1G43171_2	0.06722689075630252	0.0	0.0030211480362537764
AT5G54067_3	0.0	0.0	0.004629629629629629
AT5G54067_2	0.0	0.0	0.0
AT5G36900_2	0.899581589958159	0.5215311004784688	0.04367555303460011
AT1G50350	0.6972111553784861	0.2074468085106383	0.01289134438305709
AT1G50580	0.1111111111111111	0.001303780964797914	0.004619758351101635
AT3G29630_1	0.11152416356877323	0.001314060446780552	0.004506196019526849
AT1G50720	0.01926444833625219	0.0	0.0016116035455278
AT1G50960	0.005917159763313609	0.0037174721189591076	0.004693140794223827
AT1G51210_1	0.06654512306289881	0.0043907793633369925	0.0028178936245156746
AT1G51290_1	0.06315789473684211	0.0	0.0030425963488843813
AT1G51320_2	0.06315789473684211	0.0	0.003048780487804878
AT1G51290_2	0.005	0.0	0.0024154589371980675
AT1G51320_1	0.005	0.0	0.0023894862604540022
AT1G51330	0.8519736842105263	0.13846153846153847	0.028065893837705917
AT1G51430	0.7577319587628866	0.32124352331606215	0.018138801261829655
AT1G47600_3	0.9215686274509803	0.2222222222222222	0.011194029850746268
AT1G51470_2	0.9215686274509803	0.2222222222222222	0.012437810945273632
AT1G51490_4	0.9565217391304348	0.3181818181818182	0.024390243902439025
AT1G47600_2	0.625	0.07142857142857142	0.0
AT1G51470_1	0.6521739130434783	0.058823529411764705	0.00625
AT1G51490_3	0.6666666666666666		0.0
AT1G51470_4	0.16358024691358025	0.018156424581005588	0.005821474773609315
AT1G47600_4	0.16358024691358025	0.018156424581005588	0.005842259006815969
AT1G51490_1	0.18027210884353742	0.018156424581005588	0.006206896551724138
AT1G51530	0.0033707865168539327	0.005372217958557176	0.003797721367179692
AT1G51520	0.005263157894736842	0.007556675062972292	0.002357795461243737
AT1G51805	0.06742738589211618	0.0036968576709796672	0.003358835603657399
AT1G51850_4	0.0975609756097561	0.001287001287001287	0.003482587064676617
AT1G51810	0.05909943714821764	0.001863932898415657	0.004219409282700422
AT1G51850_2	0.03214285714285714	0.004991680532445923	0.003552397868561279
AT1G51850_3	0.06467661691542288	0.0035335689045936395	0.0043159257660768235
AT1G51850_1	0.018808777429467086	0.0023228803716608595	0.003757736516357206
AT3G21340_3	0.03308823529411765	0.0036036036036036037	0.004509921828021648
AT1G71320_2	0.9083333333333333	0.48484848484848486	0.06791907514450866
AT1G52000	0.023937761819269897	0.002592352559948153	0.002714756641458212
AT1G52110	0.14199759326113118	0.04004854368932039	0.007961399276236429
AT1G52180	0.5316455696202531	0.36075949367088606	0.026680896478121666
AT1G52190	0.001885014137606032	0.0034482758620689655	0.003322811098189068
AT1G52343	0.00881057268722467	0.0	0.0045480386583285955
AT1G52415_1	0.017587939698492462	0.00205761316872428	0.0016501650165016502
AT1G52900	0.4987012987012987	0.13559322033898305	0.010078387458006719
AT1G52905_1	0.0	0.0	0.0
AT1G52970	0.0	0.014388489208633094	0.0013850415512465374
AT1G53265	0.5595238095238095	0.08108108108108109	0.008827238335435058
AT1G53340_1	0.6278260869565218	0.15897435897435896	0.02009456264775414
AT2G13900_8	0.6492805755395683	0.16939890710382513	0.02109704641350211
AT5G02350_8	0.6724470134874759	0.1831831831831832	0.02146298729741568
AT1G53480	0.017254901960784313	0.005946481665014866	0.003395585738539898
AT1G53490	0.09504608294930876	0.003357314148681055	0.003465421124001808
AT5G03090_2	0.007614213197969543	0.0034482758620689655	0.006289308176100629
AT1G53640	0.13172338090010977	0.020151133501259445	0.01541994750656168
AT1G11785_2	0.75	0.2727272727272727	0.1511627906976744
AT1G53660	0.0079155672823219	0.0024096385542168677	0.0028704700394689632
AT1G53990	0.0021598272138228943	0.002702702702702703	0.0054249547920434
AT1G51172_1	0.8947368421052632	0.4741532976827095	0.0962877030162413
AT1G54040	0.0297723292469352	0.012211668928086838	0.0051813471502590676
AT3G05770_2	0.022123893805309734	0.004934210526315789	0.011301989150090416
AT1G54420	0.7914110429447853	0.6114649681528662	0.2673170731707317
AT1G54550_1	0.02280130293159609	0.004273504273504274	0.0031271716469770676
AT1G54720	0.7083333333333334	0.41875	0.036585365853658534
AT1G54760_1	0.0	0.0053475935828877	0.004103967168262654
AT5G38378_8	0.9431818181818182	0.3392857142857143	0.125
AT1G54940	0.014035087719298246	0.0026702269692923898	0.006157635467980296
AT1G54950	0.2986577181208054	0.06315789473684211	0.056397816858702245
AT1G55120	0.024355300859598854	0.0115990057995029	0.007057313943541489
AT1G55240	0.00411522633744856	0.005494505494505495	0.003970004411116012
AT1G55430_3	0.0027100271002710027	0.006557377049180328	0.002281021897810219
AT1G55390_1	0.005376344086021506	0.0034602076124567475	0.00256328099967959
AT1G55420_3	0.03317535545023697	0.004026845637583893	0.0045758535726856744
AT1G55430_2	0.033816425120772944	0.004081632653061225	0.004706734250543085
AT1G55390_2	0.03716814159292035	0.00430416068866571	0.004
AT1G55420_1	0.007177033492822967	0.00510204081632653	0.005182839044054132
AT1G55430_1	0.012195121951219513	0.003316749585406302	0.004038179148311307
AT1G55420_2	0.012841091492776886	0.0	0.0040128410914927765
AT1G55430_4	0.0027624309392265192	0.0030721966205837174	0.002543450614667232
AT2G22440_5	0.9126984126984127	0.5806451612903226	0.06941120153183342
AT1G55570_1	0.01516245487364621	0.0046801872074883	0.0032035485460818135
AT3G13390_2	0.015532544378698224	0.004698512137823023	0.003261414952333166
AT1G26762_2	0.8782608695652174	0.15447154471544716	0.03756906077348066
AT1G55610_1	0.03896103896103896	0.0030153508771929823	0.00333370374486054
AT1G55650	0.15631691648822268	0.02170767004341534	0.003827018752391887
AT1G55720	0.038781163434903045	0.0010438413361169101	0.002909090909090909
AT1G55915	0.35153129161118507	0.0022026431718061676	0.0027391899823909216
AT1G55950	0.7019230769230769	0.0299625468164794	0.004081632653061225
AT1G56100	0.007042253521126761	0.0061068702290076335	0.010164738871363477
AT1G56240_1	0.0	0.0	0.004322766570605188
AT1G56250_2	0.0	0.0	0.005504587155963303
AT1G56250_1	0.012422360248447204	0.006172839506172839	0.002390438247011952
AT1G56240_2	0.0136986301369863	0.006802721088435374	0.0026362038664323375
AT1G56270	0.9282700421940928	0.5705521472392638	0.03487064116985377
AT1G56300	0.1554054054054054	0.0025806451612903226	0.0027369141293191925
AT1G56555	0.0	0.0	0.009900990099009901
AT1G66390_2	0.0	0.0	0.002838221381267739
AT1G56710	0.13253012048192772	0.0016474464579901153	0.0053998457186937516
AT1G57613	0.3939393939393939	0.12133891213389121	0.004987531172069825
AT1G57630	0.0	0.0	0.0032530904359141183
AT1G57775_3	0.8571428571428571	0.38333333333333336	0.10884353741496598
AT4G08025_10	0.8571428571428571	0.38333333333333336	0.10256410256410256
AT1G45223_5	0.8571428571428571	0.38333333333333336	0.10256410256410256
AT4G07515_10	0.8571428571428571	0.38333333333333336	0.10666666666666667
AT3G44115_11	0.8571428571428571	0.38333333333333336	0.10884353741496598
AT1G45223_6	1.0	0.16666666666666666	0.10294117647058823
AT4G08025_8	1.0	0.16666666666666666	0.10294117647058823
AT4G07515_8	1.0	0.16666666666666666	0.10294117647058823
AT3G44115_10	1.0	0.16666666666666666	0.10294117647058823
AT1G57775_1	1.0	0.16666666666666666	0.10294117647058823
AT4G08025_9	0.6	0.36	0.06802721088435375
AT1G45223_7	0.6	0.36	0.06802721088435375
AT4G07515_9	0.6	0.36	0.06802721088435375
AT3G44115_12	0.6	0.36	0.06944444444444445
AT1G57775_2	0.6	0.36	0.07092198581560284
AT5G38378_6	0.875	0.3142857142857143	0.08808290155440414
AT5G38378_7	0.6666666666666666	0.14285714285714285	0.030303030303030304
AT5G38378_5	0.8666666666666667	0.16	0.007194244604316547
AT1G58260	0.03919597989949749	0.0	0.002348106838861168
AT1G58390_1	0.07258064516129033	0.006747638326585695	0.003036437246963563
AT2G31540_5	0.03163686382393398	0.0	0.006140765233821445
AT2G31550_5	0.033045977011494254	0.0	0.006307617661329452
AT1G58525_1	0.9074074074074074	0.4064516129032258	0.0335195530726257
AT3G43550_3	0.9074074074074074	0.4064516129032258	0.0335195530726257
AT1G58520	0.361339229311434	0.005763688760806916	0.003897024090694379
AT1G58390_2	0.0182648401826484	0.0033482142857142855	0.00482994566311129
AT1G58525_2	0.6450381679389313	0.1843137254901961	0.01938711694809256
AT3G43550_4	0.6450381679389313	0.1843137254901961	0.01938711694809256
AT1G59453_1	0.07407407407407407	0.0007462686567164179	0.0033422459893048127
AT4G37390_2	0.044846577498033044	0.006261180679785331	0.0036837631056956645
AT1G59500_1	0.03402985074626866	0.005405405405405406	0.0033089104230678325
AT1G59725	0.014510278113663845	0.0	0.0020798668885191347
AT1G59835	0.6201550387596899	0.1532258064516129	0.0052173913043478265
AT1G59930_4	0.8888888888888888	0.06666666666666667	0.024390243902439025
AT1G59930_1
AT1G59930_2
AT1G59930_3
AT1G59980	0.3	0.03303618248557944	0.026439820669042418
AT1G60110_3	0.05741626794258373	0.006802721088435374	0.005326876513317191
AT1G60110_1	0.0124804992199688	0.0016835016835016834	0.003032345013477089
AT1G60110_2	0.04672897196261682	0.005089058524173028	0.005294300840859545
AT1G60280_1	0.0012048192771084338	0.005383580080753701	0.0019723865877712033
AT1G60300_5	0.0012953367875647669	0.005856515373352855	0.0022431583669807087
AT1G60300_1	0.009157509157509158	0.007853403141361256	0.008706467661691543
AT1G60280_4	0.009398496240601503	0.007853403141361256	0.007657945118059987
AT1G60340_1	0.007246376811594203	0.0	0.0031529164477141357
AT1G60300_2	0.0	0.0	0.0033707865168539327
AT1G60280_2	0.0	0.0	0.003470213996529786
AT1G60340_2	0.0075075075075075074	0.005457025920873124	0.005829596412556054
AT1G60300_3	0.007763975155279503	0.004310344827586207	0.006220095693779904
AT1G60280_3	0.007763975155279503	0.004418262150220913	0.006535947712418301
AT1G60280_5	0.0	0.002277904328018223	0.003430531732418525
AT1G60300_4	0.0	0.0023752969121140144	0.00354924578527063
AT1G60500_1	0.002830188679245283	0.003001200480192077	0.0037553648068669528
AT1G60530_1	0.004700352526439483	0.0026619343389529724	0.003206997084548105
AT1G60500_2	0.004807692307692308	0.0028851702250432777	0.0034684587036635595
AT1G60500_3	0.0032679738562091504	0.009052504526252263	0.009153318077803204
AT1G60530_2	0.0	0.005691056910569106	0.0036463081130355514
AT1G60970	0.004347826086956522	0.0027247956403269754	0.003238341968911917
AT1G60987_2	0.0	0.01639344262295082	0.004629629629629629
AT1G60987_1	0.0	0.0	0.001762114537444934
AT1G61105	0.0	0.0	0.0
AT1G61110	0.0016129032258064516	0.0	0.0021862702229995625
AT1G61310_1	0.009630818619582664	0.0037735849056603774	0.0027100271002710027
AT1G61180_1	0.00975609756097561	0.0026490066225165563	0.0026714158504007124
AT1G61300_2	0.011152416356877323	0.0030211480362537764	0.002321724709784411
AT1G61190	0.022367194780987885	0.006711409395973154	0.005672339005672339
AT1G61180_2	0.02733485193621868	0.008791208791208791	0.006070203219846925
AT1G61310_2	0.028402366863905324	0.009080590238365494	0.00647340275823248
AT1G61300_1	0.02230971128608924	0.009831460674157303	0.006487488415199258
AT1G61255	0.0	0.0	0.0050933786078098476
AT1G61520	0.039647577092511016	0.001899335232668566	0.002704326923076923
AT4G39590	0.045627376425855515	0.001736111111111111	0.0044588569112282124
AT1G61610	0.11503759398496241	0.0032275416890801506	0.0013152950018789928
AT1G61700	0.0	0.005797101449275362	0.003942181340341655
AT1G61710_1	0.8011527377521613	0.171875	0.009906759906759906
AT1G61840_1	0.8421052631578947	0.24010554089709762	0.029361942405420668
AT1G61710_2	0.8835341365461847	0.34101382488479265	0.03398058252427184
AT1G62280_2	0.08172043010752689	0.0	0.0036923076923076922
AT1G62270	0.007858546168958742	0.003125	0.0036036036036036037
AT1G62280_1	0.10917721518987342	0.007822685788787484	0.006318006318006318
AT1G62310	0.35374149659863946	0.03514376996805112	0.008472735172713448
AT1G62320	0.11657681940700809	0.004995836802664446	0.0038030847242763576
AT1G62350	0.004739336492890996	0.004761904761904762	0.0038869257950530037
AT1G62400	0.08771929824561403	0.0028653295128939827	0.00528169014084507
AT1G62410_1	0.009029345372460496	0.00411522633744856	0.010902483343428226
AT1G12040_2	0.022381378692927483	0.0027624309392265192	0.00392436674991081
AT1G62500	0.002257336343115124	0.0	0.003424657534246575
AT4G07524_1	0.8217821782178217	0.2077922077922078	0.10465116279069768
AT1G62580	0.8153846153846154	0.2198952879581152	0.04411764705882353
AT1G62590_1	0.4354066985645933	0.2669826224328594	0.022844272844272845
AT1G63130_8	0.3698224852071006	0.24175824175824176	0.021513638109873223
AT1G62670_9	0.3654970760233918	0.24150943396226415	0.01967729240456513
AT1G62930_11	0.512396694214876	0.256	0.020894274968658588
AT1G63070_10	0.4940239043824701	0.25048923679060664	0.020904436860068258
AT1G62914_11	0.36637931034482757	0.14463840399002495	0.021401819154628143
AT1G62630	0.7542857142857143	0.308843537414966	0.041941564561734215
AT1G62660	0.014036786060019362	0.006075334143377886	0.0036534446764091857
AT1G62670_1	0.10866372980910426	0.0015527950310559005	0.006050955414012739
AT1G63130_7	0.12824956672443674	0.0017064846416382253	0.006436041834271922
AT1G62930_4	0.12824956672443674	0.0017761989342806395	0.0065067100447336315
AT1G62590_10	0.12109375	0.00205761316872428	0.006269592476489028
AT1G63070_4	0.12109375	0.00211864406779661	0.006381039197812215
AT1G62914_9	0.13808463251670378	0.002652519893899204	0.008120649651972157
AT1G62700	0.03292894280762565	0.0013698630136986301	0.004473022085546547
AT1G62760	0.8708487084870848	0.3412698412698413	0.05201560468140442
AT1G62840	0.003129890453834116	0.0067226890756302525	0.004052684903748734
AT1G62880	0.1569459172852598	0.003827751196172249	0.0029133284777858705
AT1G62670_2	0.06796116504854369	0.0	0.00273224043715847
AT1G62914_2	0.012345679012345678	0.0	0.0023612750885478157
AT1G63130_4	0.06622516556291391	0.0	0.002828854314002829
AT1G62590_5	0.06688963210702341	0.0	0.002828854314002829
AT1G63070_7	0.08260869565217391	0.0	0.0029806259314456036
AT1G62930_5	0.08260869565217391	0.0	0.0029784065524944155
AT1G62914_1	0.043478260869565216	0.006230529595015576	0.006042296072507553
AT1G62670_6	0.0622568093385214	0.00554016620498615	0.0049079754601227
AT1G62590_8	0.07142857142857142	0.005952380952380952	0.005259697567389875
AT1G63130_6	0.07142857142857142	0.005952380952380952	0.005259697567389875
AT1G63070_9	0.08040201005025126	0.0033222591362126247	0.005843681519357195
AT1G62930_9	0.08040201005025126	0.0033222591362126247	0.005979073243647235
AT1G62930_1	0.12368972746331237	0.008912655971479501	0.0017905102954341987
AT1G62670_5	0.15128205128205127	0.012315270935960592	0.0022624434389140274
AT1G63070_6	0.08917197452229299	0.008264462809917356	0.002926115581565472
AT1G62914_8	0.10646387832699619	0.012048192771084338	0.002542372881355932
AT1G62590_9	0.08945686900958466	0.009146341463414634	0.002770083102493075
AT1G62975	0.35436893203883496	0.13157894736842105	0.005855562784645413
AT1G63060	0.09	0.004347826086956522	0.0048828125
AT1G62930_8	0.10296684118673648	0.003089598352214212	0.0026602819898909284
AT1G62590_7	0.10154905335628227	0.004098360655737705	0.002508361204013378
AT1G62670_10	0.10154905335628227	0.004098360655737705	0.002515371716042482
AT1G63070_5	0.09049079754601227	0.004835589941972921	0.0025833118057349523
AT1G62914_4	0.10126582278481013	0.004511278195488722	0.0024509803921568627
AT1G63080	0.09546925566343042	0.0018298261665141812	0.0026066350710900474
AT1G62590_11	0.15770609318996415	0.003838771593090211	0.0025025025025025025
AT1G62670_8	0.14057507987220447	0.003676470588235294	0.0027662517289073307
AT1G62930_10	0.13253012048192772	0.0035650623885918	0.0030541012216404886
AT1G63070_1	0.15770609318996415	0.003676470588235294	0.0024096385542168677
AT1G62914_10	0.18723404255319148	0.006329113924050633	0.0035285815102328866
AT1G63130_1	0.1822125813449024	0.004048582995951417	0.003179650238473768
AT1G62670_7	0.2128205128205128	0.0049833887043189366	0.003952569169960474
AT1G62590_6	0.23249299719887956	0.003861003861003861	0.003961516694963215
AT1G62914_5	0.21221864951768488	0.004878048780487805	0.004905395935529082
AT1G63070_3	0.22448979591836735	0.004524886877828055	0.004560260586319218
AT1G62930_3	0.2638888888888889	0.004464285714285714	0.004510309278350515
AT1G62590_2	0.19487179487179487	0.004026845637583893	0.0044212218649517685
AT1G62914_6	0.2275449101796407	0.002183406113537118	0.004545454545454545
AT1G62670_11	0.20105820105820105	0.0015455950540958269	0.004710920770877944
AT1G63130_2	0.16593886462882096	0.0026666666666666666	0.0037936267071320183
AT1G63070_11	0.25333333333333335	0.0017513134851138354	0.004793863854266539
AT1G62930_7	0.2602739726027397	0.0017761989342806395	0.004899559039686428
AT1G63206	0.12380952380952381	0.04783599088838269	0.03126809496236248
AT1G63250_1	0.11824668705402651	0.0009363295880149813	0.0036101083032490976
AT2G07750_2	0.1235356762513312	0.0009930486593843098	0.003418803418803419
AT1G62590_4	0.26492537313432835	0.004629629629629629	0.003289473684210526
AT1G62670_4	0.23825503355704697	0.004395604395604396	0.0030637254901960784
AT1G63130_5	0.26492537313432835	0.004629629629629629	0.0032959789057350032
AT1G62930_6	0.2751937984496124	0.004728132387706856	0.0027491408934707906
AT1G63070_8	0.2679245283018868	0.004889975550122249	0.0027359781121751026
AT1G62914_3	0.25390625	0.005952380952380952	0.002398081534772182
AT1G62590_3	0.06654991243432574	0.004076086956521739	0.0032879286049788633
AT1G62670_3	0.060897435897435896	0.00430416068866571	0.0029523407844791226
AT1G63130_3	0.0778688524590164	0.0044444444444444444	0.0035087719298245615
AT1G62914_7	0.08857808857808858	0.005405405405405406	0.004221954161640531
AT1G63070_2	0.11275964391691394	0.005110732538330494	0.0025252525252525255
AT1G62930_2	0.09290953545232274	0.003236245954692557	0.0014144271570014145
AT1G63410	0.002898550724637681	0.005235602094240838	0.001288659793814433
AT1G63450	0.049276672694394216	0.0030581039755351682	0.004176950825897095
AT1G63540	0.002336448598130841	0.0019218449711723255	0.0030621172353455816
AT1G63710_1	0.0060111635895234005	0.003427004797806717	0.0035072336694432268
AT1G63910	0.0	0.0036900369003690036	0.002626970227670753
AT1G63950	0.0	0.0	0.006224066390041493
AT4G26120_2	0.1468224981738495	0.0051635111876075735	0.0021136063408190224
AT1G64290_1	0.0038022813688212928	0.005504587155963303	0.002162162162162162
AT1G64295_2	0.004155124653739612	0.004048582995951417	0.001889168765743073
AT1G64295_1	0.044	0.0038461538461538464	0.002435064935064935
AT1G64290_2	0.04285714285714286	0.003683241252302026	0.0027569909413154787
AT1G64340	0.22065727699530516	0.1575	0.014253135689851768
AT1G64370	0.002421307506053269	0.0	0.0023990403838464614
AT1G64584	0.008888888888888889	0.0	0.00505902192242833
AT3G28590_2	0.8969072164948454	0.5	0.1337386018237082
AT1G64790	0.6039267015706806	0.021768707482993196	0.005393699178686716
AT1G64800	0.004739336492890996	0.005235602094240838	0.0037002775208140612
AT3G45200_2	0.0018181818181818182	0.010443864229765013	0.0050062578222778474
AT1G64910_1	0.044755244755244755	0.0013227513227513227	0.003000300030003
AT1G64920_2	0.046511627906976744	0.0013404825737265416	0.00315059861373661
AT5G53990_3	0.04833836858006042	0.001364256480218281	0.0031887755102040817
AT1G64920_1	0.16666666666666666	0.004491017964071856	0.003134796238244514
AT1G64910_2	0.16785714285714284	0.0046801872074883	0.003236245954692557
AT5G53990_4	0.1719512195121951	0.0046801872074883	0.003261191817373258
AT1G65330_2	0.0027247956403269754	0.008583690987124463	0.0011534025374855825
AT1G65300_1	0.0027247956403269754	0.008583690987124463	0.0011574074074074073
AT1G65330_1	0.004640371229698376	0.0	0.002777777777777778
AT1G65300_2	0.004728132387706856	0.0	0.002875629043853343
AT1G65360	0.08943089430894309	0.02830188679245283	0.0343980343980344
AT1G65450	0.07006854531607007	0.0020060180541624875	0.01143379830779785
AT1G65670_1	0.003278688524590164	0.006329113924050633	0.002844950213371266
AT1G65681	0.3829787234042553	0.026525198938992044	0.003980099502487562
AT1G65730	0.0011560693641618498	0.004374453193350831	0.001381488059996053
AT1G65735	0.0	0.0	0.00425531914893617
AT5G38350_2	0.03142857142857143	0.0	0.002814070351758794
AT1G66120_2	0.004006410256410256	0.003667481662591687	0.0030428769017980637
AT1G65880_1	0.006045949214026602	0.0029850746268656717	0.004932182490752158
AT1G65890_2	0.005319148936170213	0.0032	0.005253940455341506
AT1G68270_3	0.006418485237483954	0.0030721966205837174	0.005058488776478028
AT1G66120_3	0.006418485237483954	0.0030721966205837174	0.005071315372424723
AT1G65890_1	0.004357298474945534	0.002355712603062426	0.004886461626904283
AT1G65880_2	0.005235602094240838	0.002600780234070221	0.004820051413881748
AT1G68270_2	0.003601440576230492	0.0024968789013732834	0.005349276274386407
AT1G65910	0.00253592561284869	0.0026490066225165563	0.002118145445987291
AT4G10740_2	0.03418803418803419	0.006787330316742082	0.0009852216748768472
AT1G65990	0.035	0.00558659217877095	0.001548467017652524
AT1G66060	0.022364217252396165	0.0	0.003787878787878788
AT1G66120_1	0.012864493996569469	0.0	0.002944640753828033
AT1G65880_4	0.013435700575815739	0.0	0.001893939393939394
AT1G66140	0.01282051282051282	0.008376963350785341	0.010354041416165664
AT1G66235	0.7836538461538461	0.20967741935483872	0.014847161572052401
AT1G66245	0.05150976909413854	0.0028735632183908046	0.007033248081841432
AT1G66270_1	0.0034562211981566822	0.001455604075691412	0.0038560411311053984
AT1G66280_2	0.0015772870662460567	0.0020964360587002098	0.003355704697986577
AT1G66280_1	0.002677376171352075	0.003076923076923077	0.003959276018099547
AT1G66270_2	0.003436426116838488	0.0	0.0030698388334612432
AT1G66300_4	0.13609467455621302	0.0425531914893617	0.013907581875280395
AT1G66290_1	0.138	0.04411764705882353	0.015873015873015872
AT1G66310_4	0.09656652360515021	0.023965141612200435	0.00819672131147541
AT1G66300_1	0.003236245954692557	0.0017064846416382253	0.003619254433586681
AT1G66290_4	0.001736111111111111	0.001851851851851852	0.0038774718883288098
AT1G66310_2	0.0019342359767891683	0.0019120458891013384	0.004037141703673799
AT1G66300_2	0.12981744421906694	0.010224948875255624	0.005008944543828265
AT1G66290_5	0.13704496788008566	0.009029345372460496	0.005333333333333333
AT1G66310_1	0.12524461839530332	0.010869565217391304	0.005190952910641453
AT1G66300_3	0.038461538461538464	0.016194331983805668	0.003903708523096942
AT1G66290_3	0.038834951456310676	0.01639344262295082	0.0039447731755424065
AT1G66310_3	0.029605263157894735	0.017094017094017096	0.004005340453938585
AT1G66380	0.014814814814814815	0.0	0.0026666666666666666
AT1G66390_1	0.00390625	0.0	0.0041981528127623844
AT1G66470	0.002053388090349076	0.006864988558352402	0.0036138358286009293
AT1G66490	0.0084985835694051	0.00796812749003984	0.006423982869379015
AT1G66550_1	0.003003003003003003	0.0027397260273972603	0.0010167768174885613
AT1G66560_2	0.003003003003003003	0.0024937655860349127	0.0009624639076034649
AT1G66560_1	0.0392156862745098	0.003875968992248062	0.0014749262536873156
AT1G66550_2	0.04048582995951417	0.003937007874015748	0.0015278838808250573
AT5G43610_4	0.08875128998968008	0.04353562005277045	0.018471568272365086
AT1G66570_1	0.08875128998968008	0.04353562005277045	0.018471568272365086
AT5G06170_4	0.08786610878661087	0.04423592493297587	0.018889308651303362
AT2G14670_5	0.06652360515021459	0.01971830985915493	0.005761316872427984
AT1G66690_1	0.0482897384305835	0.0	0.003146067415730337
AT1G66700_2	0.0482897384305835	0.0	0.003146067415730337
AT1G66720_2	0.049484536082474224	0.0	0.002328830926874709
AT1G66700_1	0.014842300556586271	0.0030120481927710845	0.01456766917293233
AT1G66690_2	0.014842300556586271	0.0030120481927710845	0.01469890943575154
AT1G66720_3	0.015748031496062992	0.00303951367781155	0.015832482124616958
AT1G66690_4	0.004357298474945534	0.003194888178913738	0.0024600246002460025
AT1G66700_3	0.004357298474945534	0.003194888178913738	0.0024645717806531116
AT1G66700_4	0.030534351145038167	0.004739336492890996	0.002678272514228323
AT1G66690_3	0.030534351145038167	0.004739336492890996	0.0032637075718015664
AT1G66720_1	0.03195739014647137	0.004739336492890996	0.002845962290999644
AT1G66730	0.23502567027952082	0.0013436345314074571	0.0024442082890541975
AT1G66830	0.0017301038062283738	0.00277623542476402	0.0022242817423540314
AT1G66850	0.0	0.0	0.007541478129713424
AT1G67000	0.016403785488958992	0.008663366336633664	0.009190302646173348
AT4G12810_3	0.0	0.0	0.004719207173194903
AT1G67290	0.08217913204062789	0.009510869565217392	0.0044966275293529855
AT1G67330	0.012181616832779624	0.00375234521575985	0.003017241379310345
AT1G67390	0.4766536964980545	0.12280701754385964	0.006947124662292551
AT3G43400	0.008620689655172414	0.006430868167202572	0.003711952487008166
AT1G67450	0.8728813559322034	0.4034090909090909	0.04367606915377616
AT1G67635	0.7079889807162535	0.07142857142857142	0.008684863523573201
AT1G67750	0.021576763485477178	0.005780346820809248	0.005851755526657998
AT1G67870	0.07084468664850137	0.0035026269702276708	0.0038314176245210726
AT1G67980	0.0	0.0030211480362537764	0.0012012012012012011
AT1G67990	0.0	0.008130081300813009	0.0019455252918287938
AT1G68040	0.036053130929791274	0.013333333333333334	0.016008537886873
AT1G68180	0.10450819672131148	0.004016064257028112	0.0056410256410256415
AT1G65890_3	0.006904487917146145	0.0015772870662460567	0.003033980582524272
AT1G65880_3	0.006904487917146145	0.0015772870662460567	0.003045994517209869
AT1G68270_1	0.006984866123399301	0.0015772870662460567	0.0031446540880503146
AT1G68325	0.002824858757062147	0.009316770186335404	0.004332755632582322
AT1G68380	0.0035885167464114833	0.0025575447570332483	0.001148105625717566
AT1G68470	0.0017873100983020554	0.005369127516778523	0.0032858707557502738
AT4G07524_2			0.3888888888888889
AT1G68800	0.0017857142857142857	0.0014792899408284023	0.00546448087431694
AT1G68825	0.0	0.023076923076923078	0.0
AT1G68845	0.0019455252918287938	0.0	0.0035842293906810036
AT1G69150_2	0.006069802731411229	0.008960573476702509	0.007713884992987377
AT1G69150_1	0.003861003861003861	0.002849002849002849	0.003561887800534283
AT1G69526	0.005714285714285714	0.0010718113612004287	0.004407875404055245
AT1G66300_7	0.020785219399538105	0.005249343832020997	0.003587443946188341
AT1G66310_7	0.02027027027027027	0.005249343832020997	0.0035072336694432268
AT1G69940_1	0.6136752136752137	0.3512396694214876	0.022754977651361235
AT5G07410_2	0.7345679012345679	0.37117903930131	0.024987986544930323
AT1G70030	0.005847953216374269	0.03314917127071823	0.023947151114781174
AT1G70040	0.5833333333333334	0.384180790960452	0.023760330578512397
AT1G70170_1	0.004634994206257242	0.001072961373390558	0.004072565716401333
AT1G70270	0.0	0.005847953216374269	0.004889975550122249
AT1G70960_2	0.0021551724137931034	0.0066815144766146995	0.004081632653061225
AT1G70830	0.0	0.003875968992248062	0.0016611295681063123
AT1G70850	0.013363028953229399	0.00408997955010225	0.008723599632690543
AT1G70860_1	0.0	0.0	0.00321285140562249
AT1G70870	0.7314814814814815	0.3699421965317919	0.01715686274509804
AT1G70860_2	0.02147239263803681	0.0	0.003527336860670194
AT1G70890	0.005813953488372093	0.007246376811594203	0.0021929824561403508
AT1G70910	0.03217821782178218	0.006289308176100629	0.005709624796084829
AT1G70960_1	0.15	0.018134715025906734	0.0030211480362537764
AT1G70970	0.008522727272727272	0.0017825311942959	0.002572898799313894
AT1G70990	0.010899182561307902	0.005291005291005291	0.0
AT2G07810_3	0.8828828828828829	0.4931506849315068	0.3130434782608696
AT1G71235	0.035781544256120526	0.004629629629629629	0.0020887728459530026
AT1G71280_1	0.003937007874015748	0.006756756756756757	0.0027247956403269754
AT1G71320_1	0.946078431372549	0.35668789808917195	0.04116465863453815
AT2G19146_3	0.8571428571428571	0.5833333333333334	0.3028169014084507
AT1G71280_2	0.0	0.0037174721189591076	0.004640371229698376
AT1G71680	0.01807802093244529	0.002551020408163265	0.003576341127922971
AT1G71870	0.03823529411764706	0.006414825374198147	0.003404979782932539
AT2G14670_6	0.004366812227074236	0.003838771593090211	0.006329113924050633
AT5G10330_2	0.0	0.0	0.0
AT1G71930	0.22301136363636365	0.1411764705882353	0.015276893698281349
AT1G72460	0.0028785261945883708	0.0	0.002494387627837366
AT1G72910_1	0.0032967032967032967	0.006718924972004479	0.003000300030003
AT1G72910_2	0.005154639175257732	0.005873715124816446	0.011689691817215728
AT1G73440	0.05491329479768786	0.0019880715705765406	0.0027662517289073307
AT1G73630	0.7103448275862069	0.15436241610738255	0.015503875968992248
AT1G73680	0.003157894736842105	0.003777148253068933	0.0029239766081871343
AT1G73970	0.14091559370529327	0.002534211860111505	0.0032337542346781646
AT1G74990	0.005747126436781609	0.0	0.0026845637583892616
AT1G75700	0.004889975550122249	0.003067484662576687	0.004600345025876941
AT1G75790	0.008915304606240713	0.005170630816959669	0.0042601533655211585
AT1G76190	0.08695652173913043	0.00909090909090909	0.009746588693957114
AT4G20690_9	0.007614213197969543	0.0021645021645021645	0.004284490145672665
AT1G76250	0.006032171581769437	0.003389830508474576	0.0030160857908847183
AT1G76370	0.021062271062271064	0.0041841004184100415	0.0037688442211055275
AT1G76440	0.0	0.003134796238244514	0.004430124848973017
AT1G76890	0.007891770011273957	0.0015698587127158557	0.005338672005338672
AT1G76930	0.010256410256410256	0.007936507936507936	0.0042643923240938165
AT1G77960	0.22528735632183908	0.07550335570469799	0.01281085154483798
AT1G77980	0.14594594594594595	0.012605042016806723	0.0036101083032490976
AT1G78120	0.033480732785849655	0.0013774104683195593	0.0035173160173160175
AT1G78160	0.19043062200956937	0.049800796812749	0.004310344827586207
AT1G66300_6	0.03636363636363636	0.0054249547920434	0.004067584480600751
AT1G66310_6	0.03225806451612903	0.005291005291005291	0.004263093788063338
AT1G78990	0.004273504273504274	0.004246284501061571	0.0037865748709122204
AT1G79170_3	0.5078125	0.19642857142857142	0.017543859649122806
AT1G79510	0.25	0.03525046382189239	0.022179732313575527
AT1G80740	0.044233807266982623	0.0031559963931469793	0.004105090311986864
AT2G01090	0.05555555555555555	0.009768009768009768	0.005439709882139619
AT2G01310	0.0	0.0	0.005555555555555556
AT2G01430	0.0460431654676259	0.0	0.001796138302649304
AT3G27040_2	0.8165137614678899	0.4217687074829932	0.03190376569037657
AT2G01790_1	0.8863636363636364	0.44787644787644787	0.03861788617886179
AT1G30060_2	0.0851063829787234	0.00851063829787234	0.027777777777777776
AT2G01900	0.032520325203252036	0.1015625	0.04817204301075269
AT2G01910	0.1891156462585034	0.002407704654895666	0.004240710823909532
AT2G01918	0.15673981191222572	0.06584362139917696	0.030826140567200986
AT2G01920	0.009411764705882352	0.0030721966205837174	0.005780346820809248
AT2G01950	0.040784065760354093	0.002320185614849188	0.0038254216657972527
AT2G01990	0.02882882882882883	0.018957345971563982	0.027042253521126762
AT2G02000	0.015485407980941036	0.0051440329218107	0.004251299008030231
AT2G02010	0.0015182186234817814	0.0028116213683223993	0.005221339387060159
AT2G05600_2	0.0945273631840796	0.0	0.005291005291005291
AT2G02080	0.018456375838926176	0.0010604453870625664	0.003181336161187699
AT2G02240_1	0.10396039603960396	0.005797101449275362	0.0043782837127845885
AT2G02250_2	0.12753036437246965	0.006802721088435374	0.005249343832020997
AT2G02250_1	0.0528169014084507	0.0	0.003206841261357563
AT2G02240_2	0.06666666666666667	0.0	0.00266844563042028
AT2G02340_2	0.008771929824561403	0.0033783783783783786	0.003117206982543641
AT2G02340_1	0.056022408963585436	0.002304147465437788	0.015360983102918587
AT2G02340_3	0.016152716593245228	0.01160092807424594	0.008756567425569177
AT2G02250_3	0.014945652173913044	0.011737089201877934	0.008965929468021518
AT2G02440	0.41333333333333333	0.18497109826589594	0.008
AT2G02497	0.0	0.0	0.007446808510638298
AT2G02498	0.007352941176470588	0.0	0.010615711252653927
AT2G02500	0.30272108843537415	0.005213764337851929	0.004067245119305857
AT2G02550	0.8724637681159421	0.1308411214953271	0.009708737864077669
AT5G15690_5
AT2G02635	0.5019723865877712	0.1111111111111111	0.012223515715948778
AT2G15640_3	0.02911392405063291	0.0	0.002609019754006709
AT2G02800	0.22620904836193448	0.042621204049014386	0.006471209720021131
AT2G02795	0.5597826086956522	0.08808290155440414	0.0053106744556558685
AT2G15640_4	0.0	0.0019455252918287938	0.0010598834128245894
AT2G03190_3	0.0	0.004524886877828055	0.0011049723756906078
AT3G25650_2	0.0	0.004524886877828055	0.001072961373390558
AT2G03160_1	0.0	0.004524886877828055	0.001072961373390558
AT2G03170	0.0014749262536873156	0.007042253521126761	0.004228329809725159
AT2G03180	0.864516129032258	0.2948717948717949	0.01206896551724138
AT2G20160_2	0.0023584905660377358	0.0053475935828877	0.001943634596695821
AT2G03190_1	0.0023584905660377358	0.0053475935828877	0.0019267822736030828
AT3G25650_3	0.0025380710659898475	0.005494505494505495	0.0023014959723820483
AT2G03160_2	0.0025380710659898475	0.0053475935828877	0.002224694104560623
AT2G03200	0.03200692041522491	0.0	0.001976842699802316
AT1G14110_7	0.5638766519823789	0.0017301038062283738	0.0014814814814814814
AT2G03250	0.10711553175210406	0.03837471783295711	0.029887683228631258
AT2G03360	0.07394366197183098	0.012	0.006794564348521183
AT2G03370	0.06871345029239766	0.005870841487279843	0.0037837837837837837
AT2G03565	0.9345238095238095	0.2828282828282828	0.022670025188916875
AT3G42075_2	0.9444444444444444	0.6686746987951807	0.12195121951219512
AT2G03567_1	0.9452054794520548	0.725	0.10151187904967603
AT2G13845_2	0.9452054794520548	0.7232142857142857	0.09641255605381166
AT3G42130_2	0.9	0.6333333333333333	0.04794520547945205
AT2G14265_4	0.9595959595959596	0.6716417910447762	0.11515151515151516
AT2G03580	0.5425170068027211	0.1517412935323383	0.006172839506172839
AT2G03821	0.8529411764705882	0.2822085889570552	0.029498525073746312
AT2G03913_1	0.0	0.0	0.002932551319648094
AT2G03930	0.7631578947368421	0.3333333333333333	0.024444444444444446
AT2G03913_2	0.0	0.0625	0.0
AT2G19146_2	0.8113207547169812	0.4657534246575342	0.11359867330016583
AT3G29380_2	0.8641509433962264	0.4659498207885305	0.0395799676898223
AT2G04032	0.05290322580645161	0.0018867924528301887	0.00664841611263199
AT2G04031_1	0.8839285714285714	0.4174757281553398	0.023510971786833857
AT2G04041_2	0.8952380952380953	0.4174757281553398	0.02287581699346405
AT2G04031_3	0.8536585365853658	0.21839080459770116	0.01245753114382786
AT2G04041_3	0.8536585365853658	0.21839080459770116	0.0125
AT2G04037_1	0.8536585365853658	0.21839080459770116	0.0125
AT2G04031_2	0.8507462686567164	0.3631578947368421	0.030939226519337018
AT5G35405_5	0.8392857142857143	0.3631578947368421	0.028792912513842746
AT2G04041_1	0.8392857142857143	0.3582887700534759	0.02824858757062147
AT2G04037_2	0.8392857142857143	0.3611111111111111	0.027180067950169876
AT2G04045	0.02654867256637168	0.0	0.002074688796680498
AT2G04040_1	0.03400503778337532	0.0	0.0038402457757296467
AT2G04050_3	0.04186046511627907	0.0	0.004066221318617485
AT2G04080_4	0.04265402843601896	0.0	0.0038257798705120657
AT2G04050_1	0.009776536312849162	0.005208333333333333	0.0036775106082036777
AT2G04080_3	0.009022556390977444	0.0054525627044711015	0.003693444136657433
AT2G04040_2	0.010115606936416185	0.005263157894736842	0.0036418816388467377
AT2G04060_1	0.9066666666666666	0.27314814814814814	0.018166455428812844
AT2G04062	0.8613861386138614	0.20652173913043478	0.00684931506849315
AT2G10955_3	0.9074074074074074	0.25742574257425743	0.024017467248908297
AT2G10965_2	0.862475442043222	0.2937062937062937	0.022789783889980354
AT2G04040_3	0.05851063829787234	0.003667481662591687	0.0022602518566354536
AT2G04080_2	0.05851063829787234	0.003667481662591687	0.002242870874719641
AT2G04050_2	0.05238095238095238	0.003575685339690107	0.002050380785002929
AT2G04040_4	0.06839945280437756	0.0037735849056603774	0.004984423676012461
AT2G04080_1	0.07267441860465117	0.003816793893129771	0.0050489113284947935
AT2G04050_4	0.07541478129713423	0.004026845637583893	0.005410889414947582
AT4G03156_3	0.6735751295336787	0.16666666666666666	0.013436692506459949
AT2G04160	0.5738805970149253	0.1584852734922861	0.013873159682899207
AT2G04170	0.009693053311793215	0.008620689655172414	0.0019953441968739607
AT2G10625_3	0.9077181208053692	0.42892358258011504	0.057779530664563206
AT2G04190	0.2910321489001692	0.016563146997929608	0.0075449796865931515
AT2G04220	0.02830188679245283	0.00558659217877095	0.002677376171352075
AT3G21340_2	0.1423487544483986	0.005805515239477504	0.00417910447761194
AT2G04495	0.36507936507936506	0.06172839506172839	0.0226628895184136
AT5G54040_8	0.01598173515981735	0.0	0.004197271773347324
AT2G04570	0.12522045855379188	0.004618937644341801	0.007042253521126761
AT2G04675	0.22941176470588234	0.13333333333333333	0.012571428571428572
AT2G38590_2	0.8347826086956521	0.22265625	0.015632879475542108
AT2G04750	0.5042881646655232	0.0027247956403269754	0.002972107910379515
AT2G04800	0.2635135135135135	0.01680672268907563	0.0066050198150594455
AT2G04810_1	0.05758157389635317	0.0058823529411764705	0.0026041666666666665
AT2G04810_2	0.0967741935483871	0.002785515320334262	0.0033500837520938024
AT2G04910_1	0.03787878787878788	0.00398406374501992	0.004629629629629629
AT2G04910_2	0.8354430379746836	0.2298507462686567	0.01507537688442211
AT3G22700_6	0.2222222222222222	0.008	0.003986332574031891
AT3G22720_5	0.2222222222222222	0.008	0.003986332574031891
AT3G22730_5	0.1513157894736842	0.007614213197969543	0.005581395348837209
AT2G04920_1	0.1513157894736842	0.007334963325183374	0.0058903488898957865
AT3G22350_5	0.2222222222222222	0.008	0.003986332574031891
AT4G09660_5	0.8498727735368957	0.3802469135802469	0.028477546549835708
AT3G27140_1
AT2G05060_1	0.2726063829787234	0.007731958762886598	0.0030105368790767687
AT2G41910_2	0.2777777777777778	0.00821917808219178	0.002635740643120717
AT2G05105	0.8641304347826086	0.551219512195122	0.10331384015594541
AT2G05117_1	0.9594594594594594	0.5161290322580645	0.06854130052724078
AT2G05140_2	0.494949494949495	0.11904761904761904	0.010265183917878529
AT2G05160	0.11678832116788321	0.004205214465937763	0.004835164835164835
AT2G05320	0.24906600249066002	0.003036437246963563	0.0033944331296673455
AT2G05335	0.13513513513513514	0.04878048780487805	0.017391304347826087
AT1G64295_3	0.10900473933649289	0.00546448087431694	0.0032948929159802307
AT1G64290_3	0.10900473933649289	0.00546448087431694	0.0032388663967611335
AT2G05540	0.10416666666666667	0.061946902654867256	0.061068702290076333
AT2G05600_1	0.041666666666666664	0.0038910505836575876	0.004497751124437781
AT2G05632	0.007211538461538462	0.0	0.004050925925925926
AT2G05645	0.923728813559322	0.1919191919191919	0.02331390507910075
AT3G30823_3	0.848605577689243	0.4222222222222222	0.0297029702970297
AT2G05655_1	0.10839160839160839	0.008620689655172414	0.00683526999316473
AT2G05752	0.8701067615658363	0.23545706371191136	0.027446918694976695
AT2G05900	0.1839080459770115	0.005747126436781609	0.0
AT2G05915	0.8571428571428571	0.17297297297297298	0.007898894154818325
AT5G27238_2	0.8976377952755905	0.13761467889908258	0.011472275334608031
AT2G06090_1	0.8976377952755905	0.13761467889908258	0.011090573012939002
AT2G06095	0.8725868725868726	0.37850467289719625	0.0673828125
AT2G06105_1	0.8487584650112867	0.3968253968253968	0.07208346506481189
AT2G06166	0.25675675675675674	0.05555555555555555	0.006657789613848202
AT2G06255	0.5080213903743316	0.08962264150943396	0.010067114093959731
AT2G22440_2	0.8595890410958904	0.3182751540041068	0.04893410852713178
AT4G04265_7	0.7857142857142857	0.2669683257918552	0.026262626262626262
AT2G06500_1	0.8766066838046273	0.33660589060308554	0.025902452466244143
AT1G35150_2	0.8763250883392226	0.30425963488843816	0.02687776141384389
AT2G06555	0.9324324324324325	0.673469387755102	0.1565017261219793
AT5G30341_20	0.8260869565217391	0.5503875968992248	0.07120743034055728
AT2G06105_2	0.85	0.39365079365079364	0.06498002663115846
AT2G06906_2	0.8	0.4666666666666667	0.08737864077669903
AT2G06904_1	0.8609022556390977	0.479108635097493	0.04182509505703422
AT2G06906_1	0.8402366863905325	0.2887323943661972	0.04276315789473684
AT2G14390_2	0.8544891640866873	0.4948453608247423	0.08581138487680544
AT2G06908	0.8535353535353535	0.3252032520325203	0.055756698044895005
AT2G06960	0.6324786324786325	0.08280254777070063	0.03583617747440273
AT2G06983	0.35294117647058826	0.0	0.00909090909090909
AT2G07000_1	0.003816793893129771	0.014598540145985401	0.0035545023696682463
AT2G07020	0.8723994452149791	0.42790262172284643	0.054352728912945424
AT2G07040	0.8632326820603907	0.3253012048192771	0.03979193758127438
AT3G44130_2	0.8352638352638353	0.2936170212765957	0.02704291593180482
AT2G07120_1	0.8466780238500852	0.29591836734693877	0.030077848549186128
AT3G18330_3	0.018050541516245487	0.006153846153846154	0.008227374719521317
AT2G07190	0.8844621513944223	0.35443037974683544	0.034112444725205304
AT2G07200	0.8197424892703863	0.15294117647058825	0.014705882352941176
AT2G07215	0.8776167471819646	0.3333333333333333	0.027015793848711556
AT2G10955_2	0.8682170542635659	0.15625	0.01633605600933489
AT2G07240	0.8866348448687351	0.24960876369327073	0.019797809604043808
AT2G07290	0.7714285714285715	0.31746031746031744	0.0387409200968523
AT2G07310	0.8826714801444043	0.2436548223350254	0.014973262032085561
AT2G07695_2	0.004164497657470068	0.0012077294685990338	0.0036673498004530258
AT1G65346_2
AT2G07714_2
AT2G07714_3
AT2G07440	0.8431372549019608	0.5536480686695279	0.07809983896940419
AT5G30341_15	0.9438202247191011	0.5166666666666667	0.0410958904109589
AT2G07560	0.6111111111111112	0.25901398086828553	0.016446307642695904
AT3G43153_3	0.831081081081081	0.5833333333333334	0.07608695652173914
AT3G30160_3	0.5243445692883895	0.19601328903654486	0.043516873889875664
AT3G49520_4	0.8714285714285714	0.46396396396396394	0.08181818181818182
AT4G05097_2	0.7970297029702971	0.5433526011560693	0.09247311827956989
AT3G43148_13	0.9098513011152416	0.3400286944045911	0.04919678714859438
AT2G07680	0.36069812540400775	0.0041802136553646075	0.002767134951042997
AT5G30341_17	0.8604651162790697	0.7303370786516854	0.09205020920502092
AT5G30341_18	0.9615384615384616	0.5116279069767442	0.11174785100286533
AT5G30341_13	0.8867924528301887	0.5467289719626168	0.05956678700361011
AT2G07750_1	0.3906844106463878	0.009499136442141624	0.01064935064935065
AT1G63250_2	0.5055624227441285	0.0035419126328217238	0.0025343953656770456
AT2G07810_1	0.8742138364779874	0.2727272727272727	0.02631578947368421
AT2G07981_2
AT2G06904_3	0.8672985781990521	0.25139664804469275	0.035269709543568464
AT2G06904_2	0.8793103448275862	0.3023255813953488	0.01800327332242226
AT2G10260	0.8457350272232305	0.3639751552795031	0.024216840702066207
AT4G06526_5	0.8390243902439024	0.30036630036630035	0.02459618208516887
AT5G34870_4	0.863517060367454	0.3264957264957265	0.02598652550529355
AT3G31950_5	0.8456175298804781	0.2975420439844761	0.0249609984399376
AT4G06479_7	0.88	0.2849462365591398	0.017467248908296942
AT5G30341_14	0.7857142857142857	0.46464646464646464	0.06066176470588235
AT2G10535	0.0	0.0	0.0
AT2G10545	0.8459715639810427	0.3559322033898305	0.03655107778819119
AT2G10550_1	0.9202127659574468	0.4662379421221865	0.021071115013169446
AT2G10553_2	0.0	0.0	0.0043859649122807015
AT2G10556_1	0.808695652173913	0.10294117647058823	0.04838709677419355
AT2G10556_2	0.5967741935483871	0.0	0.002551020408163265
AT2G10560_1	0.8469945355191257	0.46226415094339623	0.0535279805352798
AT2G10602	0.7657342657342657	0.3152542372881356	0.043478260869565216
AT2G10608	0.9409722222222222	0.33816425120772947	0.04456521739130435
AT2G06105_3	0.7806563039723662	0.3522975929978118	0.04977520873474631
AT5G30341_19	0.8914728682170543	0.6892655367231638	0.12945838837516513
AT1G64295_4	0.8669275929549902	0.20175438596491227	0.01775147928994083
AT2G10625_1	0.8751891074130106	0.2861610633307271	0.03189792663476874
AT3G42075_4	0.90625	0.23655913978494625	0.04246575342465753
AT2G03567_4	0.9375	0.25806451612903225	0.04384485666104553
AT2G14265_5	0.9295774647887324	0.29545454545454547	0.05070993914807302
AT2G10940	0.11614730878186968	0.0027472527472527475	0.003536067892503536
AT2G10950	0.5882946518668012	0.02476780185758514	0.00904977375565611
AT3G30165_3	0.9195402298850575	0.3088235294117647	0.034274193548387094
AT2G10955_1	0.8817204301075269	0.5365853658536586	0.04024767801857585
AT2G10965_1	0.8872180451127819	0.3523573200992556	0.028726061615320566
AT2G10970	0.8916967509025271	0.32019704433497537	0.023278370514064017
AT2G10975_1	0.8823529411764706	0.39215686274509803	0.08026315789473684
AT3G29637_4	0.8813559322033898	0.3903345724907063	0.09096651926721415
AT1G36675_2	0.875	0.4014778325123153	0.13374565133359104
AT2G11005	0.9047619047619048	0.1	0.06424581005586592
AT3G43870_2	0.6099290780141844	0.24024024024024024	0.017194570135746608
AT3G44210_20	0.6118881118881119	0.2621082621082621	0.01918047079337402
AT5G62623_2	0.8913043478260869	0.1111111111111111	0.008602150537634409
AT4G09660_4	0.8478260869565217	0.33559322033898303	0.02435723951285521
AT4G04265_6	0.875	0.4090909090909091	0.06418383518225039
AT5G30341_16	0.9134615384615384	0.47104247104247104	0.05612244897959184
AT4G07445_5	0.8715596330275229	0.25735294117647056	0.04524886877828054
AT2G11462	0.905982905982906	0.23958333333333334	0.02771362586605081
AT2G11520	0.40543735224586286	0.004516711833785004	0.0038221685777509555
AT2G11522	0.9008620689655172	0.3514376996805112	0.03367003367003367
AT2G22440_3	0.9235807860262009	0.4180522565320665	0.05042773525438991
AT2G14265_3	0.9550561797752809	0.29347826086956524	0.08348794063079777
AT2G11620_1	0.8563218390804598	0.37258687258687256	0.028746465598491987
AT3G45800_2	0.8473895582329317	0.3713527851458886	0.025192442267319804
AT2G11623_1	0.8404255319148937	0.33962264150943394	0.05157593123209169
AT2G11626	0.860655737704918	0.3034300791556728	0.025343189017951427
AT2G11810	0.058419243986254296	0.01263537906137184	0.0033949453036589967
AT2G10625_2	0.8678986995208761	0.24629773967264224	0.018158707100054475
AT2G11815	0.2903225806451613	0.02358490566037736	0.015518913676042677
AT2G11851	0.8943894389438944	0.28365384615384615	0.023124357656731757
AT3G42940_2	0.7990430622009569	0.28078817733990147	0.015492957746478873
AT2G12405	0.8457446808510638	0.2543352601156069	0.026905829596412557
AT2G07981_3
AT2G07981_1
AT2G08986_1
AT2G08986_2
AT2G07981_4
AT2G08986_3
AT2G07981_5
AT2G08986_4
AT2G07981_6
AT2G08986_5
AT2G07981_7
AT2G08986_6
AT2G07981_8
AT2G08986_7
AT2G07981_9
AT2G07981_10
AT2G08986_8
AT2G07981_11
AT2G08986_9
AT2G07981_12
AT2G07981_13
AT2G07981_14
AT2G07981_15
AT2G07981_16
AT2G07981_17
AT2G08986_10
AT2G07981_18
AT2G07981_19
AT2G07981_20
AT2G08986_11
AT2G08986_12
AT2G08986_13
AT2G08986_14
AT2G08986_15
AT2G08986_16
AT2G08986_17
AT2G08986_18
AT2G08986_19
AT2G08986_20
AT2G12940_3	0.8385650224215246	0.2791666666666667	0.012203389830508475
AT2G12900_1	0.8385650224215246	0.26459143968871596	0.012328767123287671
AT3G43153_2	0.8536585365853658	0.5094339622641509	0.06629834254143646
AT2G12935	0.8930232558139535	0.21014492753623187	0.023859649122807018
AT2G12940_1	0.872093023255814	0.21621621621621623	0.02065848934796643
AT2G12900_2	0.8744939271255061	0.21621621621621623	0.019867549668874173
AT2G13150_2	0.8894230769230769	0.25	0.02196969696969697
AT2G12945	0.8646616541353384	0.31654676258992803	0.030120481927710843
AT2G13100	0.2601260126012601	0.001287001287001287	0.003601440576230492
AT2G13105_1	0.8588235294117647	0.1124031007751938	0.011732851985559567
AT3G17270_2	0.007017543859649123	0.006134969325153374	0.003194888178913738
AT3G30730_3	0.8904109589041096	0.06060606060606061	0.007633587786259542
AT2G12940_2	0.8768328445747801	0.2090032154340836	0.016129032258064516
AT2G13150_1	0.8841698841698842	0.21481481481481482	0.01818181818181818
AT3G44210_19	0.5458715596330275	0.1504424778761062	0.03560830860534125
AT3G43870_1	0.5441860465116279	0.13249211356466878	0.03322615219721329
AT3G30823_2	0.8017241379310345	0.4212962962962963	0.032432432432432434
AT2G13350	0.0029411764705882353	0.006593406593406593	0.0024509803921568627
AT2G13360	0.07015306122448979	0.0036101083032490976	0.0023988005997001498
AT5G35375_2	0.9342105263157895	0.40641711229946526	0.061936936936936936
AT2G13430	0.9041533546325878	0.12971698113207547	0.012582781456953643
AT2G13500	0.8823529411764706	0.6796407185628742	0.16112618724559022
AT2G13510	0.8233766233766234	0.5619047619047619	0.11557985162046076
AT5G27310_3	0.005747126436781609	0.0	0.003787878787878788
AT4G20690_4	0.8272727272727273	0.2625	0.04564315352697095
AT2G13820	0.234375	0.039525691699604744	0.038781163434903045
AT3G42075_3	0.9146341463414634	0.38207547169811323	0.08919382504288165
AT2G03567_2	0.8933333333333333	0.4066666666666667	0.09364548494983277
AT2G13845_1	0.8933333333333333	0.3712121212121212	0.09232613908872901
AT3G42130_3	0.8103448275862069	0.30303030303030304	0.06084656084656084
AT2G14265_6	0.9080459770114943	0.4306569343065693	0.09608540925266904
AT2G13900_1	0.8407960199004975	0.3620689655172414	0.03357582540570789
AT5G02350_6	0.8407960199004975	0.3620689655172414	0.03414911781445646
AT5G55800_7	0.8503649635036497	0.4808743169398907	0.03639240506329114
AT2G13905_1	0.9384615384615385	0.5978260869565217	0.05855855855855856
AT2G14095	0.2026431718061674	0.0	0.004418262150220913
AT2G14247	0.034334763948497854	0.0	0.005945303210463734
AT2G14265_1	0.9243243243243243	0.773972602739726	0.19304666056724612
AT2G03567_5	0.912751677852349	0.773972602739726	0.18051282051282053
AT1G29620_1	0.8688524590163934	0.5771812080536913	0.13516746411483255
AT3G27503_2	0.10317460317460317	0.0	0.002574002574002574
AT2G14288	0.15709969788519637	0.0033444816053511705	0.002028397565922921
AT2G14290	0.031609195402298854	0.0045045045045045045	0.004027828634199927
AT2G14510	0.1473053892215569	0.013636363636363636	0.00949288033974519
AT2G14540	0.39943342776203966	0.059845559845559844	0.004568106312292359
AT1G62170	0.4253393665158371	0.06288032454361055	0.004805591961555264
AT1G30140_6
AT2G14670_1	0.09220779220779221	0.0072992700729927005	0.0043859649122807015
AT5G43610_5	0.09220779220779221	0.007204610951008645	0.003998223011994669
AT1G66570_5	0.09220779220779221	0.007204610951008645	0.003998223011994669
AT5G06170_5	0.09220779220779221	0.0072992700729927005	0.004398826979472141
AT2G14755	0.8341232227488151	0.2571428571428571	0.021253985122210415
AT2G14820	0.19956616052060738	0.004106776180698152	0.0031828128108215637
AT2G15110_2	0.8854727132974635	0.49742533470648814	0.09222318589187627
AT2G14960	0.0026939655172413795	0.004159733777038269	0.003610923042202663
AT2G15025	0.1347708894878706	0.0	0.004282655246252677
AT2G15042_1	0.014056224899598393	0.0	0.00462198745460548
AT2G15110_1	0.8979591836734694	0.49658314350797267	0.09535304767652383
AT2G15220_2	0.09154929577464789	0.0	0.005298013245033113
AT3G43470_2	0.8237547892720306	0.23693379790940766	0.029212531752751906
AT3G43480_3	0.7397260273972602	0.265625	0.007407407407407408
AT3G43480_4	0.6415094339622641	0.12345679012345678	0.01284796573875803
AT2G15220_1	0.0	0.0	0.0010695187165775401
AT2G15260	0.14601769911504425	0.006745362563237774	0.006856359273225917
AT2G15340	0.0	0.013333333333333334	0.018055555555555554
AT2G15370_2	0.10019646365422397	0.003952569169960474	0.00363901018922853
AT2G15350_1	0.100990099009901	0.003952569169960474	0.003672420124862284
AT2G15390_3	0.09922178988326848	0.00390625	0.003599712023038157
AT1G14080_6	0.10019646365422397	0.00404040404040404	0.003629764065335753
AT1G14100_5	0.10408163265306122	0.00408997955010225	0.003770739064856712
AT1G14110_6	0.10625	0.004219409282700422	0.003955696202531646
AT2G15360_1	0.07755102040816327	0.0	0.00563063063063063
AT2G15390_2	0.07680722891566265	0.006359300476947536	0.003688799463447351
AT2G15370_1	0.07680722891566265	0.006359300476947536	0.0037555479685899623
AT1G14080_7	0.0796875	0.0064	0.003871876099964801
AT2G15350_2	0.0796875	0.0064	0.0038979447200566974
AT2G15390_1	0.0038684719535783366	0.0	0.003140096618357488
AT2G15370_3	0.0038684719535783366	0.0	0.0031530439000727628
AT1G14080_5	0.0038910505836575876	0.0	0.0031476997578692495
AT2G15350_3	0.0038910505836575876	0.0	0.0031792614331132307
AT1G14110_5	0.0043859649122807015	0.0	0.0029498525073746312
AT2G15360_2	0.01652892561983471	0.0	0.0021008403361344537
AT2G26620_3	0.8888888888888888	0.4444444444444444	0.02601156069364162
AT2G40310_4	0.8888888888888888	0.4444444444444444	0.02601156069364162
AT4G13760_3	0.8888888888888888	0.4444444444444444	0.02821316614420063
AT1G43080_3	0.9347826086956522	0.5333333333333333	0.024054982817869417
AT2G26620_2	0.8850574712643678	0.4307692307692308	0.03518518518518519
AT2G40310_3	0.8850574712643678	0.4307692307692308	0.03518518518518519
AT1G43080_5	0.8679245283018868	0.5111111111111111	0.041474654377880185
AT4G13760_5	0.8679245283018868	0.5111111111111111	0.03747072599531616
AT2G15640_1	0.03044496487119438	0.00546448087431694	0.003062266076896904
AT2G15710	0.8267716535433071	0.5509554140127388	0.13411938098747236
AT2G18490_3	0.007142857142857143	0.00625	0.0016146393972012918
AT5G42640_6	0.008438818565400843	0.006993006993006993	0.001364256480218281
AT3G43480_5	0.8028169014084507	0.20454545454545456	0.017578125
AT2G15780	0.002551020408163265	0.003115264797507788	0.003134796238244514
AT2G15880	0.3246628131021195	0.0009000900090009	0.004468025691147724
AT2G16015	0.859375	0.47435897435897434	0.056856187290969896
AT2G16018	0.9042316258351893	0.425531914893617	0.07292954264524104
AT2G16020	0.8333333333333334	0.7777777777777778	0.05263157894736842
AT2G16030	0.8633879781420765	0.5404411764705882	0.0815956482320943
AT4G26730_2	0.8020833333333334	0.4880952380952381	0.069164265129683
AT2G16040_1	0.9009009009009009	0.4012539184952978	0.053548387096774196
AT1G27870_2	0.8548387096774194	0.6266666666666667	0.17801047120418848
AT2G15640_5	0.0028169014084507044	0.00186219739292365	0.0040633888663145065
AT2G16230	0.1550468262226847	0.0020554984583761563	0.002881844380403458
AT2G16300_2	0.8283582089552238	0.20496894409937888	0.015498154981549815
AT2G16290_1	0.8283582089552238	0.20496894409937888	0.015532544378698224
AT2G16340	0.7327586206896551	0.23076923076923078	0.025906735751295335
AT2G16365	0.3500545256270447	0.06318082788671024	0.010473031942747426
AT2G16360	0.047619047619047616	0.02857142857142857	0.015822784810126583
AT2G16290_2	0.8829113924050633	0.3073770491803279	0.02482876712328767
AT2G16300_1	0.8829113924050633	0.3073770491803279	0.025466893039049237
AT2G16290_3	0.8980716253443526	0.3044776119402985	0.026160889470241987
AT2G16300_3	0.8980716253443526	0.3044776119402985	0.02634961439588689
AT2G15640_2	0.0033076074972436605	0.004511278195488722	0.001820830298616169
AT2G16490	0.8656716417910447	0.4552238805970149	0.025842696629213482
AT2G16505	0.24161073825503357	0.10256410256410256	0.06612529002320186
AT2G16620_1	0.8105263157894737	0.11475409836065574	0.008403361344537815
AT3G23650_2	0.875	0.16923076923076924	0.008528784648187633
AT2G16676_1	0.8404255319148937	0.6538461538461539	0.16676267281105991
AT2G16730	0.015070921985815602	0.0008496176720475786	0.004329004329004329
AT2G16960	0.0078125	0.018518518518518517	0.0019569471624266144
AT2G17305	0.13253012048192772	0.0962962962962963	0.005955603681645912
AT2G17690	0.03644646924829157	0.04060324825986079	0.004832146490335707
AT2G17740_1	0.07317073170731707	0.002232142857142857	0.0015756302521008404
AT4G09545_10	0.9180327868852459	0.5657894736842105	0.1608187134502924
AT2G18190_1	0.024096385542168676	0.005018820577164366	0.005780346820809248
AT2G18193_2	0.025236593059936908	0.005298013245033113	0.006190823015294974
AT2G18193_1	0.02386451116243264	0.003784295175023652	0.002626641651031895
AT2G18190_2	0.02557755775577558	0.004324324324324324	0.0027688047992616522
AT2G18320	0.0	0.0	0.0036310820624546117
AT2G18360	0.07960893854748603	0.00825082508250825	0.012204424103737605
AT2G18480	0.028636021100226075	0.015247776365946633	0.0544
AT2G18490_1	0.0	0.0	0.001287001287001287
AT5G42640_5	0.0	0.0	0.0014992503748125937
AT2G18490_2	0.0	0.0	0.004792332268370607
AT2G18530	0.8507936507936508	0.3193548387096774	0.014814814814814815
AT3G46160	0.8571428571428571	0.3157894736842105	0.020041465100207326
AT5G24480_2	0.9357142857142857	0.3619631901840491	0.036556603773584904
AT2G18640	0.008333333333333333	0.008595988538681949	0.0017513134851138354
AT2G18660	0.12177985948477751	0.02880658436213992	0.0265914585012087
AT2G18690_2	0.002257336343115124	0.0034482758620689655	0.004453240969816922
AT2G18690_1	0.02640845070422535	0.006666666666666667	0.008126603934987169
AT2G18800	0.027472527472527472	0.006666666666666667	0.0054914881933003845
AT2G18830	0.0	0.0	0.0
AT2G18880	0.1218335343787696	0.011591962905718702	0.006503007641033978
AT2G18938	0.026737967914438502	0.0045662100456621	0.0011273957158962795
AT2G18980	0.08631921824104234	0.014925373134328358	0.013975903614457831
AT2G19000	0.17355371900826447	0.004016064257028112	0.00258732212160414
AT2G19070	0.0021216407355021216	0.0012970168612191958	0.004705144291091593
AT2G19146_1	0.75	0.045081967213114756	0.010321100917431193
AT2G19220_1	0.04897959183673469	0.002004008016032064	0.003909643788010426
AT2G19290	0.3681592039800995	0.104	0.003257328990228013
AT2G19300	0.9512195121951219	0.125	0.008403361344537815
AT2G19420	0.19078947368421054	0.056	0.005671077504725898
AT2G19440	0.11390532544378698	0.007407407407407408	0.010110893672537508
AT4G08800_2	0.3211009174311927	0.0071174377224199285	0.01347488770926909
AT2G19600	0.3453689167974882	0.0023331777881474567	0.00381107935211651
AT4G04030_2	0.8888888888888888	0.9411764705882353	0.3191489361702128
AT2G20160_1	0.0	0.004672897196261682	0.0009124087591240876
AT2G03190_2	0.0	0.004672897196261682	0.0009689922480620155
AT2G20570	0.0297723292469352	0.003745318352059925	0.0019035532994923859
AT2G20950	0.06016042780748663	0.03242212333121424	0.039184597961494906
AT2G21100	0.121875	0.06263982102908278	0.0616710875331565
AT2G21140	0.001694915254237288	0.011661807580174927	0.0032649253731343282
AT2G21550	0.04826732673267327	0.026217228464419477	0.009107468123861567
AT2G21655_1	0.9210526315789473	0.47058823529411764	0.06989247311827956
AT2G21727_2	0.9210526315789473	0.47058823529411764	0.07738095238095238
AT2G21655_2	0.8449612403100775	0.17857142857142858	0.021164021164021163
AT2G21727_1	0.8512396694214877	0.17857142857142858	0.019390581717451522
AT2G21920	0.2871927554980595	0.09786276715410573	0.01918067724366564
AT2G22050	0.012795275590551181	0.00546448087431694	0.003970223325062035
AT2G22180	0.0	0.006355932203389831	0.0038585209003215433
AT2G22330	0.004324324324324324	0.003929273084479371	0.0035650623885918
AT2G22440_1	0.9402697495183044	0.6771844660194175	0.09683098591549295
AT2G22770	0.0	0.002770083102493075	0.002214022140221402
AT2G22930_1	0.1368421052631579	0.005376344086021506	0.005555555555555556
AT4G09500_2	0.15145631067961166	0.005738880918220947	0.005822981366459627
AT5G53990_5	0.1541501976284585	0.005805515239477504	0.006055712555510699
AT5G54010_3	0.15789473684210525	0.005805515239477504	0.006252605252188412
AT2G22940	0.6281512605042017	0.1902834008097166	0.045091779728651235
AT2G22950_1	0.177762982689747	0.003590664272890485	0.0040427375108287615
AT2G23030	0.006160164271047228	0.0030959752321981426	0.004407443682664055
AT2G23148_2	0.7352941176470589	0.23809523809523808	0.044444444444444446
AT2G23142_1	0.7352941176470589	0.23809523809523808	0.050746268656716415
AT2G23148_1	0.23423423423423423	0.0	0.012259194395796848
AT2G23142_2	0.21495327102803738	0.0	0.016706443914081145
AT2G15640_6	0.0032397408207343412	0.005928853754940711	0.0028913672036348617
AT2G23210	0.0006811989100817438	0.0031479538300104933	0.0014342058085335247
AT2G23220	0.0591016548463357	0.017741935483870968	0.016727866177070585
AT2G23400	0.0045045045045045045	0.0	0.0010314595152140279
AT2G23410	0.05952380952380952	0.008547008547008548	0.00463678516228748
AT2G23440	0.0	0.0	0.004424778761061947
AT2G23630	0.004803073967339097	0.004545454545454545	0.004590480792461948
AT2G23800	0.027049180327868853	0.0	0.0033798056611744824
AT2G23834	0.8888888888888888	0.09375	0.006472491909385114
AT2G24205	0.0	0.0	0.0
AT2G24210	0.058823529411764705	0.004073319755600814	0.007037037037037037
AT2G24260	0.004366812227074236	0.001282051282051282	0.0031377470975839346
AT2G24340	0.7402862985685071	0.34414225941422594	0.06045687278456085
AT2G24370_1	0.05258693808312129	0.001419782300047326	0.0033843437316068274
AT2G24510_1	0.002242152466367713	0.005758157389635317	0.004329004329004329
AT2G24560_1	0.06420765027322405	0.003424657534246575	0.0020999580008399833
AT2G31550_3	0.06638418079096045	0.00390625	0.001896633475580844
AT2G31540_3	0.06638418079096045	0.00390625	0.001896633475580844
AT2G24615	0.24528301886792453	0.0	0.00641025641025641
AT2G24720_2	0.012775842044134728	0.004916420845624385	0.003754416961130742
AT2G24710	0.033542976939203356	0.0052585451358457495	0.0033596837944664033
AT2G24720_1	0.018627450980392157	0.004	0.0035828776164435225
AT2G24870_1	0.9021739130434783	0.3617021276595745	0.06744868035190615
AT2G24870_2	0.8	0.3448275862068966	0.03017241379310345
AT5G06640_15	0.8333333333333334	0.3333333333333333	0.02145922746781116
AT2G24980_2	0.8333333333333334	0.3333333333333333	0.023255813953488372
AT5G35190_11	0.8333333333333334	0.3333333333333333	0.03067484662576687
AT2G24980_5	0.9090909090909091	0.5	0.08823529411764706
AT3G54590_18	0.9090909090909091	0.5	0.08823529411764706
AT5G06640_18	0.9090909090909091	0.5	0.10344827586206896
AT5G06640_14	0.8333333333333334	0.25	0.020202020202020204
AT2G24980_3
AT5G06640_16
AT5G06640_17
AT2G24980_4
AT2G24980_1		0.3333333333333333	0.0
AT2G24980_6
AT5G35190_10		0.3333333333333333	0.0
AT2G25050	0.5315040650406504	0.0058167716917111	0.003298236711911709
AT2G25090	0.02440264361972547	0.0019212295869356388	0.0027831895352073478
AT2G25160	0.05939629990262902	0.013142174432497013	0.008738781294284365
AT2G25240_2	0.003816793893129771	0.006578947368421052	0.0028129395218002813
AT2G25240_1	0.06521739130434782	0.0	0.005513784461152882
AT2G25260	0.05782792665726375	0.0018484288354898336	0.006402561024409764
AT2G25270	0.34199726402188785	0.034482758620689655	0.015051546391752577
AT2G25370	0.01034928848641656	0.0012987012987012987	0.002871729419272495
AT1G20400	0.830267558528428	0.42462311557788945	0.07581764122893954
AT2G25410	0.25223880597014925	0.11091234347048301	0.004201680672268907
AT2G25409	0.004629629629629629	0.0	0.0027491408934707906
AT2G25630_1	0.8314814814814815	0.2851153039832285	0.018504240555127217
AT5G44640_3	0.8314814814814815	0.2833333333333333	0.018106374952847983
AT5G42260_3	0.858508604206501	0.288135593220339	0.018655266226195105
AT2G25650	0.06284916201117319	0.013800424628450107	0.008819206271435572
AT2G25680	0.029712163416898793	0.0027149321266968325	0.0033236393851267137
AT2G25820	0.00667779632721202	0.006329113924050633	0.002768166089965398
AT2G26120_1	0.512987012987013	0.009708737864077669	0.0
AT2G26340	0.2851919561243144	0.053824362606232294	0.015984015984015984
AT2G26350	0.16893203883495145	0.04951856946354883	0.00880974695407685
AT2G26450	0.01788805539526832	0.003604902667627974	0.0038281582305401958
AT5G45573_1	0.7969052224371374	0.38622754491017963	0.08267090620031796
AT5G45570_1	0.8296943231441049	0.5493421052631579	0.11316648531011969
AT4G08430_3	0.8015267175572519	0.5380952380952381	0.10961214165261383
AT5G28810_3	0.8658536585365854	0.5	0.09056603773584905
AT2G26620_1	0.826530612244898	0.178125	0.031140350877192982
AT4G13760_4	0.8211764705882353	0.18374558303886926	0.0348308934881373
AT1G43080_4	0.8211764705882353	0.18181818181818182	0.03477822580645161
AT2G40310_2	0.8257261410788381	0.18037974683544303	0.031346578366445915
AT5G47990_4	0.0	0.002551020408163265	0.0026080476900149033
AT5G47990_3	0.004092769440654843	0.0012422360248447205	0.004145408163265306
AT3G20950_11	0.004291845493562232	0.001303780964797914	0.0037199864727764627
AT2G27070_1	0.004439511653718091	0.005235602094240838	0.00269323996768112
AT2G27145	0.04	0.0	0.0
AT2G27229	0.004	0.004219409282700422	0.0028142589118198874
AT2G27300	0.06884875846501129	0.013008130081300813	0.0024236548715462916
AT2G27315	0.09905660377358491	0.0	0.0011627906976744186
AT2G27320	0.07179487179487179	0.008064516129032258	0.0031496062992125984
AT2G27380_1	0.5912806539509536	0.3842662632375189	0.05139833711262283
AT2G27380_3	0.6529968454258676	0.4102141680395387	0.06508264462809918
AT2G27380_5	0.6472491909385113	0.4055459272097054	0.06645230439442658
AT2G27380_2	0.7035830618892508	0.4266441821247892	0.06701030927835051
AT2G27380_4	0.7208480565371025	0.4446397188049209	0.07103218645948946
AT2G27520	0.004366812227074236	0.002506265664160401	0.002380952380952381
AT2G27740	0.13120567375886524	0.01050420168067227	0.0017311021350259665
AT2G27750	0.007380073800738007	0.006097560975609756	0.0038910505836575876
AT5G27310_2	0.0	0.018072289156626505	0.0018018018018018018
AT2G27790	0.08587786259541985	0.0041841004184100415	0.004315417810906237
AT2G27800_1	0.14261460101867574	0.0076726342710997444	0.006126295947219604
AT2G28340	0.0	0.0068212824010914054	0.003757044458359424
AT2G28640	0.35956227201667534	0.07239263803680981	0.021255561047948592
AT2G28780	0.0033589251439539347	0.0032808398950131233	0.0035623409669211198
AT2G28810	0.0	0.004514672686230248	0.0033081285444234404
AT2G28860_2	0.006024096385542169	0.0020408163265306124	0.0017785682525566918
AT2G28860_1	0.013440860215053764	0.00530035335689046	0.0034989503149055285
AT2G29060	0.12967032967032968	0.004730928444707274	0.005005005005005005
AT2G29120	0.029236276849642005	0.0034891835310537334	0.002403846153846154
AT2G29250_2	0.036011080332409975	0.0038498556304138597	0.0034610630407911
AT2G29250_1	0.03067484662576687	0.010261194029850746	0.0075524475524475524
AT2G29600_1	0.002577319587628866	0.0039164490861618795	0.0030252100840336134
AT2G29605_1	0.41818181818181815	0.32575757575757575	0.030828516377649325
AT2G11623_2	0.3076923076923077	0.0	0.0
AT2G29680	0.016022620169651274	0.002506265664160401	0.002691065662002153
AT2G29600_2	0.000792393026941363	0.0016778523489932886	0.003862495171881035
AT2G29810	0.027540360873694207	0.003246753246753247	0.004608294930875576
AT2G29605_2	0.8736842105263158	0.3568075117370892	0.025684931506849314
AT2G11623_3	0.96875	0.417910447761194	0.023809523809523808
AT2G14265_2	0.9295774647887324	0.7821782178217822	0.2705128205128205
AT2G03567_3	0.9117647058823529	0.7821782178217822	0.23841059602649006
AT3G27140_2	0.044573643410852716	0.01160541586073501	0.003977724741447892
AT2G30210	0.024594745667970933	0.001837109614206981	0.0026699527623742043
AT2G31550_4	0.030837004405286344	0.0	0.0027100271002710027
AT2G31540_4	0.030541012216404886	0.0	0.00292873413602343
AT2G13900_2	0.043973941368078175	0.012738853503184714	0.006619593998234775
AT5G02350_7	0.04272151898734177	0.012448132780082987	0.006499133448873483
AT2G30575	0.29009433962264153	0.0015814443858724301	0.0026891358910003586
AT2G30615	0.3780160857908847	0.01636904761904762	0.004072398190045249
AT2G30730_1	0.6790123456790124	0.3112244897959184	0.042641705668226726
AT2G30730_2	0.3403755868544601	0.004514672686230248	0.0025493945188017845
AT2G30900	0.03245614035087719	0.0034129692832764505	0.003481894150417827
AT2G30920	0.20776071139854488	0.025417574437182282	0.010054137664346482
AT2G30942	0.004576659038901602	0.0	0.004856512141280353
AT2G31085	0.0	0.019230769230769232	0.003963011889035667
AT2G31141	0.8471615720524017	0.49014778325123154	0.08483563096500531
AT2G31150	0.7931034482758621	0.5747800586510264	0.08570437196391395
AT2G31335	0.004694835680751174	0.0	0.0019821605550049554
AT2G31540_1	0.0	0.0	0.0025188916876574307
AT2G31550_2	0.0	0.0	0.0
AT2G24560_2	0.0	0.0	0.0
AT2G31540_2	0.004694835680751174	0.0	0.005847953216374269
AT2G31550_1	0.004694835680751174	0.0	0.0048543689320388345
AT2G24560_3	0.005434782608695652	0.0	0.008620689655172414
AT2G26120_2	0.0	0.0	0.0
AT2G31690_1	0.023517382413087935	0.009900990099009901	0.004310344827586207
AT2G31700	0.5807860262008734	0.011363636363636364	0.003092783505154639
AT2G31800	0.055973266499582286	0.00539568345323741	0.002733307301835221
AT2G31865	0.31403118040089084	0.0047169811320754715	0.008634049147664379
AT2G31945	0.0	0.004132231404958678	0.003232758620689655
AT2G32150	0.007168458781362007	0.00819672131147541	0.009395973154362415
AT2G32320	0.391304347826087	0.004369992716678805	0.005916159567275186
AT2G32540	0.029922779922779922	0.003805899143672693	0.0033812341504649195
AT3G24900_2	0.0023510971786833857	0.003207184092366902	0.0028203772254539045
AT5G27170_3	0.8279569892473119	0.5265306122448979	0.13166144200626959
AT4G07524_9	0.14285714285714285	0.11538461538461539	0.3108108108108108
AT2G32885	0.0056179775280898875	0.0	0.005050505050505051
AT2G32890	0.0	0.0	0.004573170731707317
AT2G32990	0.0705229793977813	0.006273525721455458	0.0041778573560131305
AT3G24900_3	0.034530386740331494	0.002944640753828033	0.004736931145322281
AT3G24900_5	0.1990811638591118	0.0009505703422053232	0.0043859649122807015
AT3G24900_4	0.2682060390763766	0.002347417840375587	0.002560273095796885
AT2G34110	0.16422466422466422	0.015432098765432098	0.01859922178988327
AT2G34080	0.006364359586316627	0.005741626794258373	0.0013804527885146328
AT2G34100	0.5513573000733676	0.3594847775175644	0.09395341541839855
AT2G41920_2	0.7024390243902439	0.0851063829787234	0.002824858757062147
AT5G27790_2	0.7093023255813954	0.08372093023255814	0.002797202797202797
AT2G34290_1	0.7232472324723247	0.0847457627118644	0.0026857654431512983
AT2G34320	0.0	0.0045045045045045045	0.002135231316725979
AT2G34430	0.021780303030303032	0.0062266500622665	0.004563004563004563
AT2G28860_4	0.0036127167630057803	0.0022753128555176336	0.001781895937277263
AT2G28860_3	0.002888086642599278	0.002904162633107454	0.0034078000757288905
AT2G34530	0.12547528517110265	0.0	0.0028557829604950024
AT2G34610	0.0017528483786152498	0.002127659574468085	0.0017130620985010706
AT2G34910	0.003926701570680628	0.005095541401273885	0.005418924551896623
AT2G35215	0.003976143141153081	0.0028776978417266188	0.0015991471215351812
AT2G35250	0.4411764705882353	0.015873015873015872	0.00448681996634885
AT1G31450_2	0.004418262150220913	0.004743833017077799	0.0025289017341040463
AT2G35930	0.0045906656465187455	0.00099601593625498	0.0029171528588098016
AT2G35935	0.005376344086021506	0.0	0.0034416826003824093
AT2G36100	0.005190311418685121	0.002136752136752137	0.004672897196261682
AT2G36180_1	0.671875	0.16129032258064516	0.01805869074492099
AT5G17470_2	0.8113207547169812	0.16129032258064516	0.01892744479495268
AT2G36450	0.011764705882352941	0.0027472527472527475	0.0027002700270027003
AT2G36560	0.44243792325056436	0.3727714748784441	0.03408179631114675
AT2G36710	0.06691449814126393	0.0022675736961451248	0.004758128469468675
AT2G36750_1	0.10490693739424704	0.003424657534246575	0.0034083162917518746
AT2G36790_6	0.11272727272727273	0.0035335689045936395	0.0035688793718772305
AT2G36790_5	0.057203389830508475	0.0	0.005563282336578581
AT2G36750_2	0.056133056133056136	0.0	0.0054533060668029995
AT2G36790_4	0.020637898686679174	0.0015455950540958269	0.0035063113604488078
AT2G36750_4	0.02044989775051125	0.0016025641025641025	0.0026505111700113595
AT2G36790_3	0.031746031746031744	0.0019047619047619048	0.005235602094240838
AT2G36750_5	0.036281179138321996	0.0	0.005316973415132925
AT2G36790_1	0.018711018711018712	0.001697792869269949	0.004933586337760911
AT2G36750_6	0.019002375296912115	0.0017605633802816902	0.0045473336089293095
AT2G36790_2	0.047954866008462625	0.0038119440914866584	0.0027465667915106116
AT2G36750_3	0.04918032786885246	0.0038910505836575876	0.0024109295472810074
AT2G36815	0.0	0.0056657223796034	0.001443001443001443
AT2G37370	0.0445414847161572	0.005528255528255528	0.006160702582251934
AT2G37430	0.011235955056179775	0.0035087719298245615	0.0027266530334014998
AT2G37585	0.19311875693673697	0.004291845493562232	0.003696332101222633
AT2G05140_1	0.21142857142857144	0.009259259259259259	0.0070859167404783
AT2G37700	0.008974358974358974	0.006600660066006601	0.002457002457002457
AT2G37720	0.030303030303030304	0.008928571428571428	0.011471648639790232
AT2G37810	0.004484304932735426	0.00980392156862745	0.0029006526468455403
AT2G37925	0.12190812720848057	0.0	0.0024855012427506215
AT2G38080	0.005284015852047556	0.005519779208831647	0.0047052996532937095
AT2G38170	0.006470165348670022	0.0049261083743842365	0.00593897194347737
AT2G38220_3	0.23702031602708803	0.00382262996941896	0.0030401297122010537
AT2G38195_1	0.17159763313609466	0.15267175572519084	0.026459143968871595
AT2G38220_2	0.8913043478260869	0.5581395348837209	0.11067193675889328
AT2G38195_2	0.8478260869565217	0.5714285714285714	0.057750759878419454
AT2G38220_1	0.8372093023255814	0.6037735849056604	0.06934306569343066
AT2G38255	0.45588235294117646	0.18636363636363637	0.024371667936024372
AT2G38270	0.04251700680272109	0.007285974499089253	0.006366307541625857
AT2G38590_1	0.002364066193853428	0.004016064257028112	0.004662004662004662
AT5G41500_8	0.0024271844660194173	0.00425531914893617	0.004819277108433735
AT5G41510_8	0.0024271844660194173	0.00425531914893617	0.004819277108433735
AT3G22940_4	0.002631578947368421	0.00425531914893617	0.004608294930875576
AT2G38940	0.0351288056206089	0.00361794500723589	0.0046880634691669676
AT2G39160	0.8380281690140845	0.05982905982905983	0.012228260869565218
AT2G39640	0.0026200873362445414	0.0014771048744460858	0.003110859728506787
AT2G26620_4	0.8229508196721311	0.41743119266055045	0.0438957475994513
AT2G40310_1	0.8316498316498316	0.4232558139534884	0.04399441340782123
AT4G13760_2	0.8316498316498316	0.4232558139534884	0.04446012702893437
AT1G43080_6	0.8350515463917526	0.4232558139534884	0.04697986577181208
AT2G40470	0.04639175257731959	0.0	0.0026690391459074734
AT2G40710_1	0.10542168674698796	0.004319654427645789	0.002831524303916942
AT2G40740	0.006051437216338881	0.0018656716417910447	0.00322234156820623
AT2G40745	0.0	0.006622516556291391	0.004214963119072708
AT2G40910	0.015659955257270694	0.003430531732418525	0.0028478437754271765
AT2G41260	0.009900990099009901	0.0	0.0
AT2G41280	0.0	0.0040650406504065045	0.0025974025974025974
AT2G41600	0.034013605442176874	0.0037313432835820895	0.003940886699507389
AT2G41640	0.05716652858326429	0.0023446658851113715	0.004003695719125347
AT2G41650	0.13188976377952755	0.0	0.0038684719535783366
AT5G18937_3	0.27049180327868855	0.0	0.004580152671755725
AT2G41730	0.0	0.003787878787878788	0.0029218407596785976
AT5G24640_2	0.0	0.00625	0.0053475935828877
AT2G41910_1	0.3157142857142857	0.006756756756756757	0.006799417192812044
AT2G05060_2	0.35079365079365077	0.004975124378109453	0.004929143561306223
AT5G27790_3	0.8244274809160306	0.3107344632768362	0.017501508750754374
AT2G41920_1	0.8305084745762712	0.3016304347826087	0.017099430018999367
AT2G34290_2	0.8441127694859039	0.3273381294964029	0.01849112426035503
AT2G42430	0.009887005649717515	0.004024144869215292	0.005041246562786435
AT2G42550	0.07507739938080496	0.003260869565217391	0.0034220532319391636
AT2G43160	0.42857142857142855	0.008183306055646482	0.007765314926660914
AT2G43220	0.02844950213371266	0.002004008016032064	0.0035222542427153377
AT2G43470	0.07858546168958742	0.1002710027100271	0.042279411764705885
AT2G43590_1	0.003169572107765452	0.003472222222222222	0.0027649769585253456
AT2G43610	0.06928838951310862	0.0	0.0045385779122541605
AT2G43620	0.005263157894736842	0.005050505050505051	0.005125576627370579
AT2G43860	0.03374578177727784	0.006072874493927126	0.004415011037527594
AT2G43880	0.002197802197802198	0.0017421602787456446	0.004084197298146403
AT2G44175	0.847953216374269	0.35269709543568467	0.010738255033557046
AT2G44230	0.04800498753117207	0.003075030750307503	0.003604749787955895
AT2G44340	0.0	0.007518796992481203	0.0028735632183908046
AT2G44370_1	0.00392156862745098	0.0026041666666666665	0.0014577259475218659
AT2G17740_2	0.0021551724137931034	0.0027472527472527475	0.0011757789535567313
AT2G44400	0.0021231422505307855	0.004796163069544364	0.0045992115637319315
AT2G44460	0.049008168028004666	0.006633499170812604	0.005061155630535639
AT2G44560_3	0.10463378176382661	0.03313253012048193	0.026630249231819735
AT2G44540_1	0.09711684370257967	0.03313253012048193	0.026251312565628283
AT2G44550_2	0.09846153846153846	0.03363914373088685	0.02765486725663717
AT2G44570_2	0.08661417322834646	0.032357473035439135	0.02771618625277162
AT2G44560_2	0.07578008915304606	0.03812316715542522	0.029706945002007226
AT2G44540_2	0.07578008915304606	0.03812316715542522	0.02763819095477387
AT2G44550_1	0.0770392749244713	0.03812316715542522	0.028460543337645538
AT2G44560_1	0.10054347826086957	0.030229746070133012	0.018229166666666668
AT2G44540_3	0.07724719101123595	0.030978934324659233	0.018021081264875893
AT2G44550_3	0.0792507204610951	0.031928480204342274	0.019112874143526866
AT2G44570_1	0.05606523955147808	0.03739316239316239	0.01234256926952141
AT2G44540_4	0.06050605060506051	0.038419319429198684	0.013097949886104784
AT2G44550_4	0.08372093023255814	0.05185185185185185	0.016654049962149888
AT2G44925	0.036544850498338874	0.00625	0.0007942811755361397
AT2G44930	0.003048780487804878	0.0	0.0016194331983805667
AT2G45100	0.11231101511879049	0.00558659217877095	0.004221635883905013
AT2G45380	0.3044822256568779	0.06244503078276165	0.033597260860261074
AT2G45420	0.0039164490861618795	0.0	0.0044742729306487695
AT2G45830_1	0.00522875816993464	0.0027247956403269754	0.0037071362372567192
AT1G63710_2	0.0057166190281747655	0.0029239766081871343	0.003755633450175263
AT2G46130	0.07303370786516854	0.11428571428571428	0.16783216783216784
AT2G46190	0.7317073170731707	0.40671641791044777	0.032467532467532464
AT2G46740	0.05282738095238095	0.001310615989515072	0.004028776978417266
AT2G46750	0.030364372469635626	0.0	0.0035125641718454473
AT2G46760	0.010631644777986242	0.004678362573099415	0.0024543223343332426
AT2G46765_1	0.8771929824561403	0.4525862068965517	0.07024029574861368
AT2G46810	0.019675925925925927	0.018461538461538463	0.006939459200765733
AT2G46880	0.004207573632538569	0.0016474464579901153	0.004285714285714286
AT2G46960_2	0.01868460388639761	0.007023705004389816	0.0031645569620253164
AT2G46960_1	0.0008	0.0016116035455278	0.003250478011472275
AT4G27710_2	0.000847457627118644	0.0017667844522968198	0.003569038590229757
AT5G28660_2	0.002336448598130841	0.0	0.001713796058269066
AT3G01085	0.09011469142545057	0.006734006734006734	0.0031632222690847742
AT3G01322_1	0.0	0.0	0.0037593984962406013
AT3G01322_3	0.0	0.0	0.0071174377224199285
AT3G01322_2	0.008130081300813009	0.00558659217877095	0.0018975332068311196
AT3G01415_1	0.13793103448275862	0.0	0.004347826086956522
AT3G01415_2	0.1650485436893204	0.021052631578947368	0.0012690355329949238
AT3G01830	0.04177411036616813	0.002891844997108155	0.00328484279680901
AT3G01840	0.04934415990006246	0.002617801047120419	0.0041330853482124405
AT3G02100	0.0016778523489932886	0.005376344086021506	0.00416036308623298
AT3G02245	0.0	0.0	0.001890359168241966
AT3G02810	0.09032258064516129	0.0013831258644536654	0.0023880597014925373
AT3G02940	0.002173913043478261	0.010443864229765013	0.007870142646335464
AT3G02970	0.00508130081300813	0.0028169014084507044	0.0027183146449201497
AT3G03405	0.264	0.010309278350515464	0.0038412291933418692
AT3G03480	0.0018726591760299626	0.002508361204013378	0.001959686450167973
AT3G03620	0.0632688927943761	0.0	0.0034086067319982955
AT3G03670	0.0	0.006493506493506494	0.000892458723784025
AT3G04440_2	0.009900990099009901	0.008528784648187633	0.003486750348675035
AT3G04443_2	0.26353790613718414	0.05504587155963303	0.015544041450777202
AT3G03726	0.07703081232492998	0.0035335689045936395	0.0032038446135362435
AT4G12810_2	0.07703081232492998	0.003616636528028933	0.003229713362939039
AT3G04050	0.0027605244996549345	0.001784121320249777	0.0032590983161325366
AT3G04100	0.11547911547911548	0.0	0.004860267314702308
AT3G04110	0.034918276374442794	0.0021897810218978104	0.0037711100180357437
AT3G04150	0.011111111111111112	0.005681818181818182	0.0036982248520710057
AT3G04170_1	0.0028169014084507044	0.0	0.004500450045004501
AT3G04180_3	0.0027397260273972603	0.0	0.005272407732864675
AT3G04190_3	0.002840909090909091	0.0	0.0048543689320388345
AT3G04170_2	0.14854111405835543	0.07883817427385892	0.047899778924097275
AT3G04190_2	0.15135135135135136	0.08189655172413793	0.04911742133537989
AT3G04180_1	0.12531969309462915	0.07692307692307693	0.04429920116194626
AT3G04190_1	0.1294820717131474	0.08304498269896193	0.05143853530950305
AT3G04180_2	0.118	0.0726643598615917	0.04970513900589722
AT3G04170_3	0.11895161290322581	0.07368421052631578	0.04795117698343505
AT3G04250_1	0.2028985507246377	0.0031446540880503146	0.0025075225677031092
AT3G25090_5	0.19538188277087035	0.003745318352059925	0.0022284122562674096
AT3G04440_1	0.0	0.0035778175313059034	0.0025214321734745334
AT3G04443_1	0.14285714285714285	0.011666666666666667	0.003956478733926805
AT5G28680_2	0.13789359391965256	0.004862236628849271	0.0049687154950312845
AT3G05140	0.007452574525745257	0.007262164124909223	0.007462686567164179
AT3G05155	0.0023094688221709007	0.008547008547008548	0.004312203536006899
AT3G05540	0.330188679245283	0.0736196319018405	0.05711849957374254
AT3G05725	0.29545454545454547	0.05084745762711865	0.010666666666666666
AT3G05770_1	0.06867671691792294	0.011111111111111112	0.004629629629629629
AT3G05950	0.0023923444976076554	0.002544529262086514	0.0057570523891767415
AT3G06230	0.04242424242424243	0.0	0.0028625954198473282
AT4G20690_7	0.014367816091954023	0.0	0.0015060240963855422
AT4G20690_6	0.0	0.0	0.0
AT2G14265_13	0.9395973154362416	0.8439306358381503	0.28046989720998533
AT5G48190	0.9272727272727272	0.26359832635983266	0.05209222886421862
AT3G07610	0.3647520864015709	0.02844774273345702	0.004803073967339097
AT3G08490	0.0	0.010676156583629894	0.0026109660574412533
AT3G08500	0.06293706293706294	0.003816793893129771	0.0027463096464126332
AT3G08560	0.13821138211382114	0.024691358024691357	0.006374501992031873
AT3G09130	0.14983164983164984	0.01797175866495507	0.004150702426564496
AT3G09162	0.016172506738544475	0.023668639053254437	0.030215827338129497
AT1G66270_3	0.0043859649122807015	0.004398826979472141	0.0043090181594336715
AT3G09270	0.005681818181818182	0.004366812227074236	0.003861003861003861
AT3G09340_2	0.054282267792521106	0.001375515818431912	0.003861003861003861
AT3G09330_2	0.05336426914153132	0.0013422818791946308	0.003775009437523594
AT3G09340_1	0.008353221957040573	0.0024875621890547263	0.006828057107386716
AT3G09330_1	0.00625	0.002777777777777778	0.007108239095315024
AT3G09830	0.29806598407281	0.020967741935483872	0.005230125523012552
AT3G09960_1	0.0011792452830188679	0.0037974683544303796	0.004818383988139363
AT3G09960_2	0.037283621837549935	0.002728512960436562	0.002733307301835221
AT3G10110_1	0.0031847133757961785	0.0	0.0033003300330033004
AT3G10340	0.022252191503708697	0.011029411764705883	0.0074312955692652834
AT3G10900_1	0.2413793103448276	0.013123359580052493	0.009664292980671414
AT2G15042_3	0.00641025641025641	0.0019267822736030828	0.0022222222222222222
AT2G15042_4	0.006091370558375634	0.004887585532746823	0.00276688955499193
AT3G11165	0.1720226843100189	0.04398826979472141	0.01597444089456869
AT2G19220_2	0.55	0.004136504653567736	0.002677376171352075
AT3G11310	0.12424607961399277	0.012531328320802004	0.00471821756225426
AT3G11325	0.0047814207650273225	0.0074211502782931356	0.00980132450331126
AT1G35610_3	0.0221606648199446	0.0021231422505307855	0.004442798963346909
AT3G11430	0.004248539564524694	0.0037678975131876413	0.0029864461291063634
AT3G11680	0.15338882282996433	0.008605851979345954	0.0012022843402464682
AT3G11990_1	0.8309859154929577	0.14912280701754385	0.0109717868338558
AT1G47450_4	0.8309859154929577	0.15315315315315314	0.011128775834658187
AT1G47470_4	0.8309859154929577	0.15315315315315314	0.011128775834658187
AT3G12833	0.5089285714285714	0.3739130434782609	0.09427609427609428
AT3G12880	0.0023752969121140144	0.008108108108108109	0.0012714558169103624
AT3G13370	0.9387755102040817	0.7169811320754716	0.07612456747404844
AT1G55610_2	0.05920114122681883	0.0045016077170418	0.0034163544192197487
AT3G13390_1	0.022189349112426034	0.0045045045045045045	0.0038851715950787825
AT1G55570_2	0.022304832713754646	0.00452147701582517	0.003937007874015748
AT3G13662	0.6588235294117647	0.0893854748603352	0.023668639053254437
AT1G35610_2	0.07240948813982521	0.003115264797507788	0.003278688524590164
AT3G13820	0.002544529262086514	0.0029806259314456036	0.004024144869215292
AT3G14030_1	0.09207161125319693	0.0	0.0056144728633811605
AT3G14280	0.007407407407407408	0.004032258064516129	0.0008841732979664014
AT3G14880	0.2510948905109489	0.12476007677543186	0.010823812387251955
AT3G16530_2	0.01390644753476612	0.00819672131147541	0.009254749147588894
AT2G07810_10	1.0	0.7142857142857143	0.29310344827586204
AT4G17200_2	0.026006711409395974	0.013333333333333334	0.011121703209405783
AT3G14030_2	0.03464203233256351	0.016150740242261104	0.014059753954305799
AT3G16130	0.04590570719602978	0.004273504273504274	0.0029498525073746312
AT3G16140	0.07196969696969698	0.0021929824561403508	0.004207573632538569
AT3G16180	0.21452589105581707	0.004010695187165776	0.003009027081243731
AT3G16530_1	0.011083743842364532	0.0029985007496251873	0.007526342197691922
AT3G16680	0.2422145328719723	0.026143790849673203	0.0074503311258278145
AT3G16820_1	0.8940397350993378	0.549079754601227	0.07295666483817882
AT3G16880	0.05649717514124294	0.0026666666666666666	0.0043980208905992305
AT3G24700_2	0.002421307506053269	0.005154639175257732	0.002789400278940028
AT3G17265_1	0.002421307506053269	0.005154639175257732	0.003234750462107209
AT3G17270_1	0.002857142857142857	0.005747126436781609	0.0032258064516129032
AT3G17320	0.06385696040868455	0.009389671361502348	0.01135626216742375
AT3G17400	0.13313609467455623	0.0035971223021582736	0.004424778761061947
AT3G17480	0.03361344537815126	0.0060790273556231	0.003305785123966942
AT3G17490_1	0.0	0.0	0.004043905257076834
AT2G24510_2	0.003629764065335753	0.0016501650165016502	0.002331002331002331
AT3G17490_2	0.002631578947368421	0.005555555555555556	0.0012961762799740765
AT3G17570	0.0	0.004580152671755725	0.0024366471734892786
AT3G17620_1	0.03937007874015748	0.0029717682020802376	0.005164878823996822
AT2G07120_4	0.005943536404160475	0.002325581395348837	0.0005737234652897303
AT3G18120	0.12682926829268293	0.0	0.001443001443001443
AT3G18330_1	0.0022271714922048997	0.004282655246252677	0.0028702640642939152
AT2G07120_2	0.8578431372549019	0.2112676056338028	0.01990049751243781
AT2G10550_2	0.0	0.0	0.0024193548387096775
AT2G10553_1	0.1968503937007874	0.010810810810810811	0.021013597033374538
AT3G18700	0.9009009009009009	0.32075471698113206	0.022919179734620022
AT3G19410_2	0.005813953488372093	0.004807692307692308	0.0032414910858995136
AT3G18330_2	0.0	0.004991680532445923	0.003289473684210526
AT3G19080	0.19114688128772636	0.0033250207813798837	0.0028646455001193603
AT3G19090	0.13578826237054084	0.003968253968253968	0.005584512285927029
AT3G19140	0.852760736196319	0.4090909090909091	0.030418250950570342
AT3G19350	0.7205882352941176	0.3	0.027446300715990454
AT3G19370	0.15213178294573643	0.00507185122569738	0.004953693732500539
AT3G19410_1	0.05043050430504305	0.0036231884057971015	0.003646677471636953
AT3G19430	0.042467138523761376	0.005687203791469194	0.004686279614683676
AT3G22770_2	0.049528301886792456	0.007281553398058253	0.0019430051813471502
AT3G19520	0.004420866489832007	0.005046863734679163	0.004273504273504274
AT3G19560	0.0321285140562249	0.0	0.003687315634218289
AT4G05080_2	0.04597701149425287	0.001841620626151013	0.0033644859813084112
AT3G19880_1	0.04628099173553719	0.001841620626151013	0.003391107761868877
AT5G60560_3	0.04628099173553719	0.001841620626151013	0.003435114503816794
AT3G19890	0.13217391304347825	0.018796992481203006	0.020151133501259445
AT3G20030_1	0.05783132530120482	0.0	0.009954375777685608
AT5G60560_2	0.05783132530120482	0.0	0.009954375777685608
AT4G15380_3	0.2673392181588903	0.0020898641588296763	0.002795248078266946
AT3G20950_6	0.27903871829105475	0.0021668472372697724	0.002551020408163265
AT4G15380_6	0.0667779632721202	0.0055248618784530384	0.0016357688113413304
AT3G20950_4	0.06993006993006994	0.006342494714587738	0.0018148820326678765
AT1G28430_2	0.06815020862308763	0.0012706480304955528	0.004152510381275953
AT3G20950_5	0.19148936170212766	0.0029411764705882353	0.0035169988276670576
AT4G15380_4	0.0028368794326241137	0.003658536585365854	0.0031241124680488497
AT4G15380_5	0.001277139208173691	0.0021598272138228943	0.002547307132459971
AT3G20950_7	0.0024242424242424242	0.0023228803716608595	0.002748930971288943
AT3G20360	0.003436426116838488	0.004024144869215292	0.0044362292051756
AT3G20450	0.01858736059479554	0.005	0.010741138560687433
AT3G20470	0.008438818565400843	0.0	0.005980861244019139
AT3G20580	0.05449398443029016	0.0	0.002823529411764706
AT3G20690	0.029227557411273485	0.0035087719298245615	0.003858875413450937
AT3G20710_3	0.07975460122699386	0.04815864022662889	0.010595358224016145
AT3G20700_1	0.06209850107066381	0.015479876160990712	0.008460236886632826
AT3G20710_2	0.896551724137931	0.4658385093167702	0.08106884057971014
AT3G20710_1	0.0015748031496062992	0.00186219739292365	0.0017353579175704988
AT3G20700_2	0.001976284584980237	0.0021691973969631237	0.0016611295681063123
[truncated: 2,550 more rows]
