# Supplementary material for: Extensive sequence duplication in Arabidopsis revealed by pseudo-heterozygosity
Source: Genome Biol. 2023 Mar 9;24:44. doi: 10.1186/s13059-023-02875-3 (PMC9999624; doi:10.1186/s13059-023-02875-3)
Supplement: Supplementary file 9 — Additional file 9. Methylation value per gene of all accessions mapped to the corresponding genome. CG and CHG weighted average per genes of the 6 accessions analyzed. Row names correspond to the gene ID. (the “_” corresponds to the multiple copies detected). The column name to the CG and CHG for each accession. [file 13059_2023_2875_MOESM9_ESM.csv]

9470	cg	chg	chh
AT1G01280	0.0550122249388753	0.00468384074941452	0.0015764582238570678
AT1G01390_1	0.011538461538461539	0.0	0.0021990104452996153
AT1G01410	0.004552352048558422	0.0	0.001564945226917058
AT1G01390_2	0.0011750881316098707	0.0028169014084507044	0.0022222222222222222
AT1G01530	0.5308641975308642	0.10687022900763359	0.010309278350515464
AT1G01580	0.0014245014245014246	0.0	0.002488593944421402
AT1G01610	0.007168458781362007	0.003067484662576687	0.002072538860103627
AT1G02470	0.37681159420289856	0.1885245901639344	0.10951008645533142
AT3G47965_3	0.7831325301204819	0.25735294117647056	0.03937007874015748
AT1G02790	0.016216216216216217	0.002183406113537118	0.0032414910858995136
AT1G03106	0.2088888888888889	0.0	0.0028368794326241137
AT1G03240_2	0.0	0.0	0.0
AT1G03240_1	0.05555555555555555	0.022222222222222223	0.01568627450980392
AT1G03445	0.061788617886178863	0.004026845637583893	0.0019801980198019802
AT1G03240_3	0.0	0.0	0.0
AT1G03810	0.0	0.005	0.002012072434607646
AT1G03870	0.042993630573248405	0.0021413276231263384	0.0016168148746968471
AT1G04220	0.00437636761487965	0.01	0.003234152652005175
AT1G04500	0.04568527918781726	0.001692047377326565	0.0013736263736263737
AT1G05030	0.1622222222222222	0.03383458646616541	0.06409588327253778
AT1G05035_1	0.6719745222929936	0.42857142857142855	0.17412935323383086
AT1G05783_2	0.7509025270758123	0.43636363636363634	0.17849686847599164
AT1G05035_2	0.92578125	0.49324324324324326	0.21963824289405684
AT1G05240_1	0.0		0.0
AT1G05240_2	0.8270676691729323	0.1	0.04878048780487805
AT1G05615	0.009345794392523364	0.010638297872340425	0.003738317757009346
AT1G05650	0.002421307506053269	0.00267379679144385	0.0008368200836820083
AT1G05660	0.0017211703958691911	0.00234192037470726	0.0013468013468013469
AT1G05780	0.1504424778761062	0.002680965147453083	0.002722940776038121
AT1G05035_4	0.5517241379310345	0.16666666666666666	0.08436213991769548
AT1G05783_1	0.3073770491803279	0.1411764705882353	0.08296943231441048
AT2G31690_2	0.03333333333333333	0.0	0.0020604395604395605
AT1G05990_1	0.0	0.0	0.001488095238095238
AT1G06090	0.0	0.0	0.0012642225031605564
AT1G06120_2	0.0	0.0	0.0014716703458425313
AT1G06100	0.026615969581749048	0.0	0.0020161290322580645
AT1G06120_1	0.018691588785046728	0.0035335689045936395	0.0008598452278589854
AT1G06148	0.23983739837398374	0.0673758865248227	0.03769705277587389
AT1G05035_8	0.875	0.3125	0.06878306878306878
AT1G05035_7	0.90625	0.4444444444444444	0.10526315789473684
AT1G05035_6	0.900990099009901	0.47058823529411764	0.1419939577039275
AT1G05035_5	0.9	0.5	0.14285714285714285
AT1G05035_3	0.6515151515151515	0.14678899082568808	0.09307359307359307
AT1G05783_3	0.6515151515151515	0.14678899082568808	0.09188034188034189
AT1G06350_1	0.0	0.006802721088435374	0.002531645569620253
AT1G06360_2	0.0	0.006944444444444444	0.002570694087403599
AT1G06360_1	0.009523809523809525	0.0	0.0028169014084507044
AT1G06350_2	0.010050251256281407	0.0	0.003003003003003003
AT2G30730_3	0.20666666666666667	0.0	0.002329192546583851
AT1G06990	0.00425531914893617	0.0	0.0
AT1G07025	0.8825757575757576	0.3628691983122363	0.024390243902439025
AT1G07640	0.0341726618705036	0.0022675736961451248	0.0
AT1G07780_1	0.0	0.0	0.0
AT5G05590_2	0.0	0.0	0.0
AT1G07980	0.11195928753180662	0.0	0.0
AT1G08090_1	0.005905511811023622	0.0	0.0017814726840855108
AT1G08100_2	0.006329113924050633	0.0	0.0012894906511927789
AT1G08100_1	0.0	0.005037783375314861	0.0014054813773717498
AT1G08090_2	0.0	0.005141388174807198	0.0007662835249042146
AT1G08140	0.04654255319148936	0.003929273084479371	0.0024057738572574178
AT1G08290	0.032520325203252036	0.0	0.008904719501335707
AT1G08985	0.0	0.0	0.0
AT1G09030	0.0	0.0	0.006389776357827476
AT1G09240	0.07479224376731301	0.014354066985645933	0.0007547169811320754
AT1G09245_1	0.0	0.0	0.0
AT1G09260	0.0	0.012195121951219513	0.0
AT1G10190_1	0.8212765957446808	0.3691275167785235	0.0518783542039356
AT4G15053_3	0.8212765957446808	0.3691275167785235	0.0518783542039356
AT4G15050_3	0.8318965517241379	0.3691275167785235	0.052158273381294966
AT1G10586	0.5619047619047619	0.16738197424892703	0.05777310924369748
AT1G10680_1	0.007434944237918215	0.0034770514603616135	0.002003205128205128
AT1G10745	0.0	0.0	0.0
AT1G10770	0.0020161290322580645	0.0	0.0015037593984962407
AT3G14030_3	0.03859649122807018	0.0	0.001869158878504673
AT1G11240	0.12682215743440234	0.0	0.0019538882375928096
AT1G11250	0.08333333333333333	0.0	0.0007668711656441718
AT1G11460	0.021739130434782608	0.0	0.018779342723004695
AT1G11580	0.05409153952843273	0.014950166112956811	0.004714757190004715
AT1G11590_1	0.839171974522293	0.4029574861367837	0.04818652849740933
AT4G03930_2	0.8426966292134831	0.4029574861367837	0.04837852206273259
AT4G03945_2	0.8181818181818182	0.5631067961165048	0.10223642172523961
AT1G11593_1	0.8181818181818182	0.5631067961165048	0.10223642172523961
AT4G03950	0.807909604519774	0.5517241379310345	0.09650735294117647
AT1G11690	0.009708737864077669	0.0	0.0
AT1G11785_1	0.49333333333333335	0.1893939393939394	0.04519774011299435
AT1G11900	0.3064516129032258	0.001941747572815534	0.003479471120389701
AT1G11915	0.0	0.002785515320334262	0.0028790786948176585
AT1G11920_1	0.11161731207289294	0.004016064257028112	0.001953125
AT1G30350_2	0.11238532110091744	0.004016064257028112	0.0019704433497536944
AT1G12020	0.29	0.22379032258064516	0.04169079328314997
AT1G12040_1	0.014002333722287048	0.001443001443001443	0.0015136226034308778
AT1G12110	0.022175290390707498	0.0019569471624266144	0.000501002004008016
AT1G12240	0.11717352415026834	0.0022497187851518562	0.0020477815699658703
AT1G12260	0.0	0.0023923444976076554	0.0006161429451632779
AT1G12775_2	0.2268041237113402	0.0	0.006321112515802781
AT4G07524_4	0.8652482269503546	0.44041450777202074	0.23573200992555832
AT1G12775_3	0.24210526315789474	0.0	0.001152073732718894
AT1G12775_1	0.16666666666666666	0.006756756756756757	0.0035629453681710215
AT1G12940	0.0011890606420927466	0.0018726591760299626	0.003061849357011635
AT5G13181_2	0.5	0.5454545454545454	0.06896551724137931
AT4G20690_15	0.7666666666666667	0.2391304347826087	0.08737864077669903
AT1G13470	0.0	0.0045045045045045045	0.003
AT1G13650	0.010309278350515464	0.007662835249042145	0.0016260162601626016
AT1G13825	0.8071428571428572	0.3838383838383838	0.03686635944700461
AT1G14080_2	0.5542635658914729	0.002053388090349076	0.0016172506738544475
AT2G15390_5	0.5542635658914729	0.002053388090349076	0.0016172506738544475
AT1G14110_3	0.5542635658914729	0.002053388090349076	0.001633097441480675
AT1G14100_2	0.5542635658914729	0.002053388090349076	0.001633097441480675
AT2G15350_5	0.5607843137254902	0.002053388090349076	0.0016620498614958448
AT2G15370_5	0.5607843137254902	0.002053388090349076	0.0016620498614958448
AT1G14080_1	0.24584103512014788	0.0	0.0009009009009009009
AT2G15390_4	0.24584103512014788	0.0	0.0009070294784580499
AT2G15370_4	0.24584103512014788	0.0	0.0009107468123861566
AT2G15350_4	0.24584103512014788	0.0	0.0009119927040583675
AT1G14100_4	0.258252427184466	0.0	0.0009523809523809524
AT1G14110_4	0.2644135188866799	0.0	0.001021972406745018
AT2G15390_6	0.06642066420664207	0.005449591280653951	0.001266624445851805
AT1G14080_3	0.06642066420664207	0.005449591280653951	0.0012795905310300703
AT2G15350_6	0.06642066420664207	0.005571030640668524	0.0012845215157353885
AT1G14100_1	0.06642066420664207	0.0056179775280898875	0.00129366106080207
AT1G14110_2	0.07003891050583658	0.0061162079510703364	0.0006882312456985547
AT1G14110_1	0.020527859237536656	0.0	0.0009551098376313276
AT1G14080_4	0.021671826625386997	0.0	0.0009970089730807576
AT1G14100_3	0.021671826625386997	0.0	0.001002004008016032
AT2G15350_7	0.021671826625386997	0.0	0.0010075566750629723
AT1G14550	0.010958904109589041	0.004424778761061947	0.0
AT1G14688	0.7898832684824902	0.6923076923076923	0.1821173889193637
AT1G15010	0.5416666666666666	0.3684210526315789	0.29775280898876405
AT1G15550	0.018741633199464525	0.0016806722689075631	0.0022259321090706734
AT1G16905	0.0047169811320754715	0.0	0.003386004514672686
AT1G17150	0.31268436578171094	0.1380952380952381	0.0074005550416281225
AT1G17400	0.2097902097902098	0.0	0.001978891820580475
AT1G17420	0.01694915254237288	0.0011534025374855825	0.0019011406844106464
AT1G59453_2	0.44339622641509435	0.0050335570469798654	0.002026342451874367
AT1G18050	0.5088676671214188	0.23706896551724138	0.024903154399557276
AT1G18130	0.5295857988165681	0.10876132930513595	0.06401045068582625
AT1G18310	0.15978456014362658	0.09926470588235294	0.027127461910070604
AT3G10110_2	0.0	0.0	0.011299435028248588
AT1G18880	0.10046367851622875	0.0	0.0026785714285714286
AT1G19086	0.8071065989847716	0.7621621621621621	0.16898608349900596
AT1G19090	0.017759562841530054	0.0012453300124533001	0.002803364036844213
AT4G13992_4	0.3181818181818182	0.0	0.0
AT4G16015_4	0.2730496453900709	0.0	0.0008278145695364238
AT1G19470_2	0.0058997050147492625	0.0025252525252525255	0.0016116035455278
AT1G19470_1	0.045743329097839895	0.0	0.001977587343441002
AT4G16015_3	0.0	0.0	0.003663003663003663
AT4G13992_3	0.0	0.0	0.0
AT1G20850	0.0	0.0034965034965034965	0.0027726432532347504
AT1G20900	0.00468384074941452	0.0026109660574412533	0.0
AT1G20940	0.006726457399103139	0.0	0.001539645881447267
AT1G21100_1	0.1551155115511551	0.0	0.003177124702144559
AT1G21110_4	0.16206896551724137	0.0	0.003463203463203463
AT1G21120_4	0.1649122807017544	0.0	0.0028328611898017
AT1G21110_1	0.048	0.0	0.002881844380403458
AT1G21100_2	0.048	0.0	0.002894356005788712
AT1G21120_1	0.049586776859504134	0.0	0.00315955766192733
AT1G21100_3	0.12403100775193798	0.008403361344537815	0.0035149384885764497
AT1G21110_2	0.12403100775193798	0.008403361344537815	0.0035149384885764497
AT1G21120_2	0.12403100775193798	0.008620689655172414	0.0036496350364963502
AT1G21120_3	0.04580152671755725	0.0	0.005813953488372093
AT1G21110_3	0.046875	0.0	0.005917159763313609
AT1G21100_4	0.046875	0.0	0.005943536404160475
AT3G43660_3	0.00646551724137931	0.013888888888888888	0.0025673940949935813
AT1G21230_5	0.20562770562770563	0.0039164490861618795	0.0031645569620253164
AT1G21230_1	0.6902173913043478	0.33532934131736525	0.06461466165413533
AT1G21230_3	0.09349593495934959	0.003205128205128205	0.001366742596810934
AT1G21230_2	0.17115384615384616	0.0024630541871921183	0.0007733952049497294
AT1G21230_4	0.1921182266009852	0.0027210884353741495	0.003215434083601286
AT1G21323	0.014492753623188406	0.0	0.003424657534246575
AT1G21510	0.023696682464454975	0.005154639175257732	0.0010799136069114472
AT1G21540_2	0.0036452004860267314	0.001692047377326565	0.0017391304347826088
AT1G21540_1	0.0009615384615384616	0.004285714285714286	0.0014634146341463415
AT1G21835_1	0.9076923076923077	0.43661971830985913	0.12643678160919541
AT1G21864_1	0.8648648648648649	0.05714285714285714	0.0
AT1G21864_2	0.5555555555555556	0.07142857142857142	0.0
AT1G21925_1	0.6875	0.4117647058823529	0.0
AT1G21928_2	0.6875	0.4117647058823529	0.0
AT1G21925_2	0.9411764705882353	0.48148148148148145	0.06172839506172839
AT1G21928_1	0.9411764705882353	0.48148148148148145	0.06172839506172839
AT1G11270_7	0.8947368421052632	0.43243243243243246	0.42752293577981654
AT1G21990	0.010917030567685589	0.003738317757009346	0.0005592841163310962
AT1G22000_1	0.003367003367003367	0.0	0.0022338049143708115
AT1G22010	0.0	0.0	0.004338394793926247
AT1G22015	0.09012875536480687	0.0036496350364963502	0.003000750187546887
AT1G22150	0.11764705882352941	0.004149377593360996	0.004100041000410004
AT1G22290	0.09803921568627451	0.01048951048951049	0.0010775862068965517
AT1G22720	0.10606060606060606	0.023255813953488372	0.019230769230769232
AT1G11270_5	0.8497109826589595	0.3191489361702128	0.2075
AT1G23130	0.02040816326530612	0.0	0.018484288354898338
AT1G23340	0.058426966292134834	0.009389671361502348	0.003970880211780278
AT1G23480	0.4201388888888889	0.0022172949002217295	0.002787068004459309
AT1G23720_1	0.7195121951219512	0.31343283582089554	0.037298387096774195
AT3G54580_18	0.7230769230769231	0.3191489361702128	0.03934426229508197
AT3G54590_20	0.7114093959731543	0.3253012048192771	0.03513174404015056
AT3G28550_16	0.762987012987013	0.329608938547486	0.04195804195804196
AT3G28550_17	0.8053435114503816	0.3710691823899371	0.05106382978723404
AT1G23720_2	0.7976190476190477	0.3835616438356164	0.05365126676602087
AT3G54580_16	0.8053435114503816	0.3708609271523179	0.0527086383601757
AT3G54580_17	0.8053435114503816	0.3710691823899371	0.05209840810419682
AT3G28550_15	0.8053435114503816	0.3710691823899371	0.05286343612334802
AT3G28550_14	0.8053435114503816	0.3710691823899371	0.05286343612334802
AT3G54580_19	0.7983193277310925	0.3815789473684211	0.05574912891986063
AT1G24000_2	0.0	0.0	0.003257328990228013
AT1G23915	0.7037037037037037	0.5039370078740157	0.1788931788931789
AT1G24000_1	0.0	0.0	0.0
AT1G24110	0.0019047619047619048	0.0	0.0012970168612191958
AT1G70170_2	0.0011001100110011	0.0027397260273972603	0.0017513134851138354
AT1G24256	0.10655737704918032	0.007194244604316547	0.003003003003003003
AT1G24388	0.0	0.0	0.005208333333333333
AT1G24390	0.0	0.0	0.004140786749482402
AT1G09245_2	0.0	0.0	0.004219409282700422
AT1G09245_3	0.0	0.0	0.0
AT5G47300_2	0.10091743119266056	0.0	0.0018450184501845018
AT3G25460	0.10377358490566038	0.0	0.001863932898415657
AT1G25240	0.0017699115044247787	0.0	0.0038109756097560975
AT1G25410	0.024955436720142603	0.0029498525073746312	0.0048828125
AT1G26240_1	0.41333333333333333	0.1	0.012244897959183673
AT4G08370_6	0.5909090909090909	0.0	0.016129032258064516
AT4G08370_5	0.4642857142857143	0.0	0.008130081300813009
AT4G08370_7	0.5416666666666666	0.0	0.014492753623188406
AT4G08370_9	0.5416666666666666	0.0	0.013888888888888888
AT1G26240_2	0.11602209944751381	0.0	0.0042643923240938165
AT4G08370_8	0.10285714285714286	0.0	0.004629629629629629
AT4G08370_10	0.056910569105691054	0.0	0.0
AT1G26320	0.018404907975460124	0.005319148936170213	0.002105263157894737
AT1G26380_1	0.4248496993987976	0.1307277628032345	0.015578635014836795
AT1G26420_4	0.4215885947046843	0.13324175824175824	0.016247582205029015
AT1G26390_2	0.4215885947046843	0.13197278911564625	0.01629802095459837
AT1G26410_2	0.4215885947046843	0.13324175824175824	0.016317016317016316
AT1G26400_4	0.4215885947046843	0.13324175824175824	0.016361511492014025
AT1G26390_1	0.3853820598006645	0.04925053533190578	0.0054525627044711015
AT1G26420_2	0.38283828382838286	0.04925053533190578	0.005405405405405406
AT1G26410_4	0.3853820598006645	0.049891540130151846	0.0055248618784530384
AT1G26400_2	0.3853820598006645	0.049891540130151846	0.0055248618784530384
AT1G26380_2	0.3875838926174497	0.05021834061135371	0.0055248618784530384
AT1G26390_5	0.4023494860499266	0.09929078014184398	0.011992619926199263
AT1G26420_5	0.4023494860499266	0.09929078014184398	0.012009237875288684
AT1G26410_5	0.4083457526080477	0.1001788908765653	0.012121212121212121
AT1G26400_1	0.4083457526080477	0.1001788908765653	0.012064965197215777
AT1G26380_5	0.4157814871016692	0.1001788908765653	0.01209865053513262
AT1G26410_1	0.2661290322580645	0.026004728132387706	0.004271222637479978
AT1G26390_4	0.26742301458670986	0.02650602409638554	0.004574042309891366
AT1G26420_3	0.26742301458670986	0.02650602409638554	0.004574042309891366
AT1G26400_5	0.26742301458670986	0.02650602409638554	0.004602991944764097
AT1G26380_3	0.27545909849749584	0.027093596059113302	0.004574042309891366
AT1G26420_1	0.40468227424749165	0.06837606837606838	0.006578947368421052
AT1G26390_3	0.41086587436332767	0.06872852233676977	0.006682577565632458
AT1G26410_3	0.41580756013745707	0.06872852233676977	0.006815968841285297
AT1G26400_3	0.41580756013745707	0.06872852233676977	0.006815968841285297
AT1G26380_4	0.42160278745644597	0.06872852233676977	0.006815968841285297
AT1G26700	0.1016949152542373	0.0	0.004581151832460733
AT1G26710	0.0	0.0	0.0
AT1G26720_2	0.0	0.0	0.0
AT1G26720_1	0.0	0.0	0.0024330900243309003
AT1G26762_1	0.36893203883495146	0.03076923076923077	0.004008016032064128
AT1G26820	0.004901960784313725	0.006896551724137931	0.0015337423312883436
AT1G22000_2	0.0	0.0	0.0008424599831508003
AT1G26970	0.10884353741496598	0.0	0.0038461538461538464
AT1G27080	0.10762942779291552	0.002188183807439825	0.0016467682173734047
AT1G27220	0.5103448275862069	0.15846994535519127	0.013237063778580024
AT1G27490	0.02040816326530612	0.014598540145985401	0.007509386733416771
AT1G27550_3	0.0	0.0	0.0
AT1G27550_1	0.0070921985815602835	0.0	0.0
AT3G43291_2	0.9226190476190477	0.4645669291338583	0.040632054176072234
AT1G52905_2	0.8072289156626506	0.19718309859154928	0.07936507936507936
AT1G27570	0.8052550231839258	0.5520289272800322	0.12478611586409191
AT1G27550_2	0.0	0.0	0.0
AT1G27670	0.0021645021645021645	0.0058997050147492625	0.004746835443037975
AT1G27870_1	0.9310344827586207	0.75	0.1987179487179487
AT1G28000	0.4031620553359684	0.04941860465116279	0.010762331838565023
AT1G28135	0.0	0.0	0.006369426751592357
AT1G28180	0.8779443254817987	0.6423841059602649	0.18106796116504853
AT1G28230	0.09012875536480687	0.02158273381294964	0.016299137104506232
AT1G28270	0.1780821917808219	0.045454545454545456	0.08133086876155268
AT1G28335	0.52	0.25	0.013986013986013986
AT1G28430_1	0.0	0.0	0.001287001287001287
AT5G47990_5	0.0	0.0	0.0013280212483399733
AT1G29090	0.050100200400801605	0.0022026431718061676	0.004273504273504274
AT1G29100	0.14285714285714285	0.027972027972027972	0.0054446460980036296
AT1G44020_2	0.00375234521575985	0.002352941176470588	0.00410958904109589
AT1G29410	0.08812260536398467	0.004807692307692308	0.0017626321974148062
AT5G05590_3	0.11330049261083744	0.005671077504725898	0.002178649237472767
AT1G29480	0.525	0.009259259259259259	0.004651162790697674
AT1G29920_2	0.18157181571815717	0.008746355685131196	0.0017543859649122807
AT1G29920_1	0.2125	0.01098901098901099	0.0019120458891013384
AT1G29920_3	0.06871609403254973	0.0017825311942959	0.003101736972704715
AT1G54760_2	0.03666666666666667	0.010256410256410256	0.004366812227074236
AT1G30060_1	0.8071428571428572	0.29767441860465116	0.019696969696969695
AT1G30140_1	0.7741935483870968	0.390625	0.059233449477351915
AT1G30350_1	0.03879310344827586	0.0	0.004405286343612335
AT1G11920_2	0.03879310344827586	0.0	0.004366812227074236
AT1G30370	0.05835240274599542	0.0	0.0022251891410769915
AT1G34575_2	0.007855459544383346	0.0026109660574412533	0.0004203446826397646
AT1G30720_1	0.011345218800648298	0.0041841004184100415	0.0033200531208499337
AT1G30720_2	0.04069175991861648	0.0024509803921568627	0.001899335232668566
AT1G30740	0.003041825095057034	0.0	0.0008680555555555555
AT1G30760	0.01584786053882726	0.0017513134851138354	0.003547671840354767
AT1G30780	0.21505376344086022	0.1271393643031785	0.03538257408226449
AT5G01080_2	0.7878787878787878	0.19047619047619047	0.09032258064516129
AT1G30870	0.4658385093167702	0.010810810810810811	0.005614035087719298
AT5G42430_2	0.013651877133105802	0.005555555555555556	0.0017905102954341987
AT1G30974_2	0.8333333333333334	0.32142857142857145	0.023255813953488372
AT1G30972_1	0.8333333333333334	0.32142857142857145	0.023255813953488372
AT1G30974_1	0.68	0.2222222222222222	0.03910614525139665
AT1G30972_2	0.68	0.2222222222222222	0.04011461318051576
AT4G07524_2	0.8333333333333334	0.38461538461538464	0.23469387755102042
AT1G31250	0.003246753246753247	0.006329113924050633	0.0
AT3G47965_2	0.7843137254901961	0.21428571428571427	0.024390243902439025
AT1G31270	0.09558823529411764	0.05045871559633028	0.003968253968253968
AT1G31400_3	0.08270676691729323	0.0	0.0011534025374855825
AT1G31400_2	0.806282722513089	0.643979057591623	0.21651630811936157
AT1G31400_1	0.12790697674418605	0.0	0.0
AT1G31450_1	0.020227560050568902	0.0	0.0008319467554076539
AT1G31630_1	0.29017857142857145	0.0071174377224199285	0.0035629453681710215
AT1G31640	0.6838046272493573	0.3579088471849866	0.024771838331160364
AT1G31630_2	0.6556016597510373	0.3669950738916256	0.02560819462227913
AT1G31670	0.0039100684261974585	0.006734006734006734	0.0028961522548613984
AT1G31690	0.01585014409221902	0.004092769440654843	0.002642880740006607
AT1G31740	0.5918367346938775	0.1826086956521739	0.008134490238611713
AT2G04060_2	0.793939393939394	0.23756906077348067	0.01375
AT1G31760	0.0024096385542168677	0.0	0.0024676125848241827
AT1G31885	0.14838709677419354	0.004901960784313725	0.0
AT4G20690_18	0.7706422018348624	0.16666666666666666	0.0380952380952381
AT4G20690_19
AT4G20690_16
AT4G20690_20	0.8125	0.2727272727272727	0.015384615384615385
AT4G20690_17	0.9047619047619048	0.17307692307692307	0.02654867256637168
AT1G31910	0.308868501529052	0.08553459119496855	0.00402930402930403
AT1G31930	0.5859929078014184	0.0016792611251049538	0.0022082018927444794
AT5G28810_5	0.8839285714285714	0.5853658536585366	0.1456953642384106
AT5G45570_1	0.8571428571428571	0.62	0.18874172185430463
AT4G08430_3	0.75	0.5714285714285714	0.23728813559322035
AT1G31960	0.8899082568807339	0.6986301369863014	0.16028708133971292
AT1G32020	0.0	0.0	0.0037735849056603774
AT1G32140	0.11804008908685969	0.016181229773462782	0.007746478873239437
AT1G32180	0.09056603773584905	0.005106382978723404	0.002180232558139535
AT1G32250	0.004807692307692308	0.00423728813559322	0.00130718954248366
AT1G32270	0.3755020080321285	0.40874524714828897	0.08517476898352752
AT5G56490_2	0.001483679525222552	0.002531645569620253	0.0017321016166281756
AT1G32300_1	0.0014684287812041115	0.002457002457002457	0.0011344299489506524
AT1G32350	0.15342465753424658	0.026143790849673203	0.00631578947368421
AT1G32361	0.02434077079107505	0.002364066193853428	0.001692047377326565
AT1G32430	0.28888888888888886	0.1791907514450867	0.01555352241537054
AT1G32480	0.08791208791208792	0.0051813471502590676	0.0033444816053511705
AT1G32510	0.17894736842105263	0.0	0.006269592476489028
AT1G32780	0.061046511627906974	0.004464285714285714	0.006756756756756757
AT2G34320_3	0.8888888888888888	0.42857142857142855	0.2840909090909091
AT1G32910	0.004934210526315789	0.0	0.0018975332068311196
AT1G32980	0.0	0.0	0.0031007751937984496
AT1G33010_1	0.8484162895927602	0.5452380952380952	0.12173484475110892
AT1G33010_2	0.01639344262295082	0.0	0.0017730496453900709
AT1G33070	0.7034220532319392	0.08733624454148471	0.025945945945945945
AT1G33100	0.1111111111111111	0.012	0.0037341299477221808
AT1G33102	0.036036036036036036	0.012269938650306749	0.003616636528028933
AT1G33280	0.04975124378109453	0.006329113924050633	0.0
AT1G33440	0.13994169096209913	0.003367003367003367	0.00897226753670473
AT5G15690_2
AT2G19960_2
AT2G16040_4
AT3G29794_5
AT5G08315_3	0.9259259259259259	0.16666666666666666	0.0
AT5G08055_3	0.9259259259259259	0.16666666666666666	0.0
AT1G33760	0.020618556701030927	0.0	0.0017937219730941704
AT1G33820	0.0	0.018518518518518517	0.011204481792717087
AT1G33870	0.043478260869565216	0.0	0.002421307506053269
AT1G33880	0.03571428571428571	0.0	0.0015313935681470138
AT1G33900	0.035830618892508145	0.0	0.004428044280442804
AT1G33910	0.5196850393700787	0.11413043478260869	0.01349527665317139
AT1G34015	0.8658536585365854	0.6	0.08519553072625698
AT1G34170	0.8221476510067114	0.30337078651685395	0.02122641509433962
AT1G34290	0.8712871287128713	0.3854166666666667	0.05146476642913698
AT1G35240_5	0.8601398601398601	0.4329896907216495	0.0688298918387414
AT1G34410_5	0.8805970149253731	0.43915343915343913	0.07157894736842105
AT1G35540_6	0.8805970149253731	0.43915343915343913	0.07157894736842105
AT1G34390_5	0.8805970149253731	0.43915343915343913	0.07165775401069518
AT1G34310_1	0.8805970149253731	0.45108695652173914	0.07204301075268817
AT1G35520_5	0.8805970149253731	0.45108695652173914	0.07204301075268817
AT1G34315_1	0.4492753623188406	0.15294117647058825	0.026881720430107527
AT3G44210_19	0.4015444015444015	0.12941176470588237	0.01232394366197183
AT3G43870_19	0.4482758620689655	0.13836477987421383	0.013461538461538462
AT1G35240_4	0.8764044943820225	0.5594713656387665	0.1087136929460581
AT1G35520_4	0.8914285714285715	0.5630630630630631	0.1111111111111111
AT1G34390_1	0.8914285714285715	0.5594713656387665	0.1096938775510204
AT1G34410_4	0.8914285714285715	0.5594713656387665	0.109151973131822
AT1G35540_2	0.8914285714285715	0.5594713656387665	0.109151973131822
AT1G34310_4	0.8862275449101796	0.5544554455445545	0.09710550887021475
AT1G34310_3	0.8344370860927153	0.34183673469387754	0.04
AT1G35240_2	0.83125	0.3465346534653465	0.044358727097396335
AT1G35520_3	0.8344370860927153	0.34183673469387754	0.04
AT1G34390_4	0.8344370860927153	0.3417085427135678	0.041749502982107355
AT1G34410_1	0.8344370860927153	0.3417085427135678	0.041749502982107355
AT1G35540_4	0.8344370860927153	0.3417085427135678	0.041749502982107355
AT1G34440	0.9084967320261438	0.34615384615384615	0.0851063829787234
AT2G14265_14	0.8974358974358975	0.5303030303030303	0.12464589235127478
AT2G14265_15	0.8787878787878788	0.5714285714285714	0.17256637168141592
AT1G34460	0.2633371169125993	0.11261730969760167	0.026933917945505793
AT1G34520_2	0.03488372093023256	0.0033112582781456954	0.0010080645161290322
AT1G34520_1	0.03636363636363636	0.009345794392523364	0.002506265664160401
AT1G34540_1	0.10142857142857142	0.0	0.0022404779686333084
AT1G34550	0.48616600790513836	0.12455261274158912	0.018687527162103434
AT1G35400_3	0.12727272727272726	0.0	0.001893939393939394
AT1G35410_3	0.13861386138613863	0.0	0.0020833333333333333
AT1G34575_1	0.014272970561998216	0.004739336492890996	0.0027129679869777536
AT1G34580	0.006862745098039216	0.00267379679144385	0.004246284501061571
AT3G43682_7	0.8977900552486188	0.2222222222222222	0.01904761904761905
AT1G34790	0.45051194539249145	0.015625	0.001053740779768177
AT1G21835_3
AT1G34910_3	0.71875	0.4375	0.06557377049180328
AT1G35030_3	0.8160919540229885	0.22580645161290322	0.03205128205128205
AT1G35040_2	0.71875	0.4375	0.06557377049180328
AT1G34910_2	0.8125	0.5	0.0851063829787234
AT1G35030_1	0.8372093023255814	0.4375	0.034653465346534656
AT1G35040_3	0.8125	0.5	0.0851063829787234
AT1G21835_2
AT1G34910_1	0.8656716417910447	0.2900763358778626	0.04716981132075472
AT1G35030_2	0.8853046594982079	0.2648648648648649	0.06140350877192982
AT1G35040_4	0.8580246913580247	0.2845528455284553	0.04627766599597585
AT1G34910_4	0.7540983606557377	0.20652173913043478	0.038202247191011236
AT1G35030_4	0.8095238095238095	0.22857142857142856	0.03943044906900329
AT1G35040_5	0.7659574468085106	0.20652173913043478	0.03125
AT1G34910_5	0.7948717948717948	0.32	0.07110091743119266
AT1G35030_5	0.8095238095238095	0.32450331125827814	0.06465067778936393
AT1G35040_1	0.7768595041322314	0.313953488372093	0.07262569832402235
AT2G06500_2	0.8235294117647058	0.416	0.07298620382732532
AT1G35150_1	0.8068535825545171	0.42592592592592593	0.07352941176470588
AT1G35240_1	0.7719298245614035	0.38235294117647056	0.06017191977077364
AT1G34410_2	0.7649769585253456	0.38235294117647056	0.05891016200294551
AT1G35540_5	0.7649769585253456	0.38235294117647056	0.05891016200294551
AT1G34390_3	0.7649769585253456	0.38235294117647056	0.058208955223880594
AT1G34310_2	0.7710280373831776	0.38197424892703863	0.058069381598793365
AT1G35520_2	0.7710280373831776	0.38197424892703863	0.058069381598793365
AT4G11540_9	0.11627906976744186	0.0	0.008284023668639054
AT1G35350	0.2382608695652174	0.011475409836065573	0.003535130357931949
AT1G35400_1	0.8873239436619719	0.27956989247311825	0.07632093933463796
AT1G35410_2	0.921875	0.28888888888888886	0.08872901678657075
AT1G35410_1	0.8679245283018868	0.2	0.043824701195219126
AT1G35400_2	0.8303571428571429	0.18018018018018017	0.040740740740740744
AT1G35490	0.291970802919708	0.005154639175257732	0.000975609756097561
AT1G35500	0.867704280155642	0.3018867924528302	0.01020408163265306
AT1G35515	0.36268068331143233	0.053406998158379376	0.0068560235063663075
AT1G35240_3	0.8187919463087249	0.4276729559748428	0.09607843137254903
AT1G34410_3	0.8187919463087249	0.4276729559748428	0.09607843137254903
AT1G35540_3	0.8187919463087249	0.4276729559748428	0.09607843137254903
AT1G34390_2	0.8187919463087249	0.4276729559748428	0.09607843137254903
AT1G34310_6	0.8102189781021898	0.37777777777777777	0.08548931383577053
AT1G35520_1	0.8187919463087249	0.4276729559748428	0.09607843137254903
AT1G34310_5	0.8736842105263158	0.4036144578313253	0.04954499494438827
AT1G35240_6	0.864321608040201	0.3941176470588235	0.04743465634075508
AT1G35520_6	0.8736842105263158	0.4036144578313253	0.04954499494438827
AT1G34390_6	0.8736842105263158	0.4036144578313253	0.04939516129032258
AT1G34410_6	0.8736842105263158	0.4036144578313253	0.04837117472852912
AT1G35540_1	0.8736842105263158	0.4036144578313253	0.04837117472852912
AT1G35610_1	0.7625	0.3472906403940887	0.04262788365095286
AT1G35614	0.8299492385786802	0.32790697674418606	0.044585987261146494
AT1G35630_2	0.39644970414201186	0.0	0.0021344717182497333
AT1G35625	0.390625	0.0	0.0072992700729927005
AT1G35630_1	0.13654618473895583	0.0	0.0036496350364963502
AT1G35710	0.34134217067108535	0.005660377358490566	0.003440063508864779
AT3G43870_20	0.7596899224806202	0.2923076923076923	0.03455723542116631
AT1G43722_2	0.8217522658610272	0.3065134099616858	0.0683453237410072
AT1G43720_2	0.7753846153846153	0.29705882352941176	0.03417796110783736
AT1G35820_1	0.7677419354838709	0.33214285714285713	0.03741007194244604
AT5G36080_4	0.78099173553719	0.2670807453416149	0.02838709677419355
AT1G35850_1	0.8206429780033841	0.4068241469816273	0.05860415556739478
AT1G35860	0.7654320987654321	0.45021645021645024	0.09379905808477237
AT1G35890	0.5609756097560976	0.007142857142857143	0.005825242718446602
AT1G35895	0.7007978723404256	0.1631321370309951	0.01924839596700275
AT1G35910	0.00909090909090909	0.0	0.0045045045045045045
AT1G36005	0.8540145985401459	0.44966442953020136	0.047619047619047616
AT1G36095	0.7192982456140351	0.3418803418803419	0.06200432588320115
AT1G36150	0.06017191977077364	0.0035460992907801418	0.0
AT1G36230	0.8021534320323015	0.46519337016574586	0.05516014234875445
AT1G36240	0.8045977011494253	0.554089709762533	0.08630527817403709
AT5G35737_2	0.8387096774193549	0.4895833333333333	0.07178631051752922
AT2G13450_2	0.7358490566037735	0.43838862559241704	0.0745
AT1G36340	0.14285714285714285	0.07352941176470588	0.004310344827586207
AT2G03567_1	0.5922330097087378	0.3972602739726027	0.03896103896103896
AT2G13845_4	0.5922330097087378	0.3972602739726027	0.03896103896103896
AT3G42075_3	0.5867768595041323	0.3956043956043956	0.2302325581395349
AT3G42130_1	0.7192982456140351	0.5142857142857142	0.01680672268907563
AT2G10975_2	0.8160919540229885	0.2222222222222222	0.023204419889502764
AT1G36675_1	0.8309037900874635	0.25101214574898784	0.042789223454833596
AT3G29637_5	0.7878787878787878	0.20300751879699247	0.021520803443328552
AT1G36745	0.8863636363636364	0.4528301886792453	0.05917159763313609
AT1G36756_1	0.7902097902097902	0.5285714285714286	0.09569377990430622
AT1G36920_1	0.7777777777777778	0.038461538461538464	0.003937007874015748
AT1G36922	0.8048780487804879	0.08108108108108109	0.01485148514851485
AT1G36925_1	0.6976744186046512	0.16363636363636364	0.006269592476489028
AT1G36940	0.16666666666666666	0.04032258064516129	0.03940886699507389
AT1G36950	0.8282828282828283	0.3923076923076923	0.04449938195302843
AT1G36960_1	0.48412698412698413	0.0070921985815602835	0.0021929824561403508
AT1G36970	0.8161993769470405	0.4697986577181208	0.036939313984168866
AT1G36980	0.16195372750642673	0.0022123893805309734	0.0030303030303030303
AT1G37000	0.8493150684931506	0.2692307692307692	0.029034059184812954
AT1G37020	0.8217821782178217	0.3123543123543124	0.03197807217907721
AT1G42525_2	0.8503649635036497	0.3130699088145897	0.030037546933667083
AT1G37113	0.796976241900648	0.2943722943722944	0.034841810172206646
AT3G55513_3	0.9206349206349206	0.20689655172413793	0.03910614525139665
AT1G38790_4	0.7368421052631579	0.3888888888888889	0.13967861557478367
AT1G38790_2	0.6965174129353234	0.32727272727272727	0.09879336349924585
AT1G38790_1	0.7560975609756098	0.3305785123966942	0.12139156180606958
AT1G38790_3	0.7963800904977375	0.3804347826086957	0.13753799392097266
AT3G43682_2	0.8743315508021391	0.17592592592592593	0.017543859649122806
AT5G45570_3	0.7607476635514019	0.3752997601918465	0.04201347602061038
AT4G08430_4	0.7647058823529411	0.376720901126408	0.04137648504711184
AT3G43682_5	0.7807807807807807	0.35858585858585856	0.07824933687002653
AT1G38790_19
AT1G38790_15
AT1G38790_20
AT1G38790_13
AT1G38790_17
AT1G38790_7
AT1G38790_12
AT1G38790_8
AT1G38790_9
AT1G38790_5
AT1G38790_6
AT1G38790_16
AT1G38790_11
AT1G38790_10
AT1G38790_14
AT1G38790_18
AT3G43682_3	0.7965517241379311	0.39751552795031053	0.0690846286701209
AT3G43682_4	0.8231132075471698	0.3063063063063063	0.055036344755970926
AT3G43682_6	0.8613138686131386	0.4305555555555556	0.05255023183925812
AT1G40390	0.8	0.5249500998003992	0.09319119669876204
AT1G41820	0.7325581395348837	0.08598726114649681	0.01250459727841118
AT3G43280_2	0.8099547511312217	0.06382978723404255	0.025210084033613446
AT1G34315_2	0.4779220779220779	0.11139240506329114	0.032330827067669175
AT3G44210_20	0.45768025078369906	0.0932475884244373	0.020618556701030927
AT4G09660_5	0.7959719789842382	0.49809402795425667	0.10521402853713828
AT1G42525_1	0.8566775244299675	0.24375	0.03211303789338472
AT5G28810_6	0.8540540540540541	0.3724770642201835	0.05060088551549652
AT5G45570_2	0.8477366255144033	0.35777126099706746	0.047889995258416314
AT4G08430_5	0.8395348837209302	0.38636363636363635	0.05309734513274336
AT1G42980	0.2591687041564792	0.014957264957264958	0.010784313725490196
AT1G43020	0.05113636363636364	0.004347826086956522	0.002973240832507433
AT1G43040	0.8192771084337349	0.2127659574468085	0.027777777777777776
AT2G26620_8	0.7666666666666667	0.24858757062146894	0.025252525252525252
AT2G40310_8	0.7666666666666667	0.24858757062146894	0.02555366269165247
AT1G43080_3	0.7666666666666667	0.24858757062146894	0.02555366269165247
AT4G13760_8	0.7666666666666667	0.24858757062146894	0.024013722126929673
AT2G26620_6	0.7171717171717171	0.23863636363636365	0.002053388090349076
AT2G40310_6	0.71875	0.23863636363636365	0.002105263157894737
AT1G43080_1	0.7142857142857143	0.23711340206185566	0.0019801980198019802
AT4G13760_6	0.71875	0.23863636363636365	0.00211864406779661
AT2G26620_7	0.8343558282208589	0.20714285714285716	0.051601423487544484
AT2G40310_7	0.8280254777070064	0.21641791044776118	0.056530214424951264
AT1G43080_2	0.8439306358381503	0.22377622377622378	0.0506108202443281
AT4G13760_7	0.8280254777070064	0.21641791044776118	0.05325443786982249
AT1G43171_1	0.004098360655737705	0.008733624454148471	0.0008361204013377926
AT5G54067_4	0.005319148936170213	0.011904761904761904	0.0012360939431396785
AT1G43260	0.8299319727891157	0.4479166666666667	0.0856353591160221
AT1G43330_1	0.7904761904761904	0.33043478260869563	0.06702412868632708
AT1G43560	0.3087248322147651	0.02834008097165992	0.0
AT5G36228_3	0.8010471204188482	0.5	0.04343971631205674
AT1G43680_1	0.8176470588235294	0.525974025974026	0.048730964467005075
AT1G35820_2	0.7814569536423841	0.4398148148148148	0.0441025641025641
AT5G36080_3	0.8037383177570093	0.4224137931034483	0.04081632653061224
AT1G43720_1	0.7771084337349398	0.3974358974358974	0.0423963133640553
AT1G43722_1	0.8380281690140845	0.3992673992673993	0.04114832535885168
AT1G43722_3	0.8112449799196787	0.21379310344827587	0.026262626262626262
AT1G43730	0.8174474959612278	0.599476439790576	0.13552266419981499
AT1G43760	0.8653846153846154	0.6229357798165137	0.17309340188517566
AT1G43770	0.6063618290258449	0.07505773672055427	0.014705882352941176
AT1G43780	0.1246376811594203	0.016574585635359115	0.005574912891986063
AT1G43800	0.017857142857142856	0.0	0.0018165304268846503
AT1G43815	0.7870662460567823	0.45933014354066987	0.09263071222725401
AT1G44020_1	0.004761904761904762	0.0	0.0031120331950207467
AT1G44050_1	0.01384083044982699	0.005813953488372093	0.0026362038664323375
AT5G55800_8	0.02247191011235955	0.006711409395973154	0.0034403669724770644
AT5G55780_6	0.02072538860103627	0.006097560975609756	0.0019782393669634025
AT1G44080	0.3788235294117647	0.1524163568773234	0.028676470588235293
AT1G44085_1	0.8035714285714286	0.12878787878787878	0.0056657223796034
AT1G44160	0.04789272030651341	0.011029411764705883	0.003683241252302026
AT1G44170	0.3723196881091618	0.039399624765478425	0.013407821229050279
AT1G44478	0.0	0.0	0.006329113924050633
AT1G44575	0.06711409395973154	0.0	0.0038424591738712775
AT1G44740	0.01639344262295082	0.008333333333333333	0.004553215708594195
AT1G44895	0.0	0.009708737864077669	0.008658008658008658
AT2G43220_3	0.0	0.0	0.0030211480362537764
AT2G43220_2	0.00909090909090909	0.004739336492890996	0.002680965147453083
AT2G12205_3	0.7450980392156863	0.06363636363636363	0.0223463687150838
AT1G44980	0.8596491228070176	0.1568627450980392	0.013422818791946308
AT1G45015	0.2608695652173913	0.06666666666666667	0.014705882352941176
AT5G65005_4	0.9137055837563451	0.5084745762711864	0.11775700934579439
AT3G11990_2	0.9	0.1724137931034483	0.01568627450980392
AT1G47450_3	0.9	0.1724137931034483	0.01568627450980392
AT1G47470_2	0.9	0.1724137931034483	0.01568627450980392
AT2G04037_3	0.9	0.1724137931034483	0.01568627450980392
AT1G57775_9	0.8717948717948718	0.3103448275862069	0.014760147601476014
AT4G08025_13	0.8717948717948718	0.3103448275862069	0.014760147601476014
AT1G45223_4	0.8717948717948718	0.3103448275862069	0.014760147601476014
AT4G07515_15	0.8717948717948718	0.3103448275862069	0.014760147601476014
AT3G44115_16	0.8717948717948718	0.3103448275862069	0.014760147601476014
AT5G42567_20	0.8	0.3103448275862069	0.018518518518518517
AT4G08025_12	0.84	0.40625	0.006802721088435374
AT1G45223_3	0.84	0.40625	0.006802721088435374
AT4G07515_12	0.84	0.40625	0.006802721088435374
AT1G57775_6	0.84	0.40625	0.007194244604316547
AT3G44115_13	0.84	0.40625	0.006944444444444444
AT4G07515_11	0.8333333333333334	1.0	0.0
AT4G08025_11	0.8333333333333334	1.0	0.0
AT1G57775_4	0.8333333333333334	1.0	0.0
AT1G45223_1	0.8333333333333334	1.0	0.0
AT3G44115_12	0.8333333333333334	1.0	0.0
AT4G07515_13	0.5	0.08333333333333333	0.0
AT4G08025_15	0.5	0.08333333333333333	0.0
AT1G57775_8	0.5	0.08333333333333333	0.0
AT1G45223_2	0.5	0.08333333333333333	0.0
AT3G44115_14	0.5	0.08333333333333333	0.0
AT4G07515_16	0.6666666666666666	0.3333333333333333	0.045454545454545456
AT4G08025_16	0.3333333333333333	0.1111111111111111	0.045454545454545456
AT1G57775_7	0.6666666666666666	0.3333333333333333	0.06666666666666667
AT1G45223_5	0.3333333333333333	0.1111111111111111	0.045454545454545456
AT3G44115_15	0.6666666666666666	0.3333333333333333	0.05555555555555555
AT1G57775_5	1.0		0.03508771929824561
AT1G45223_6	1.0		0.027777777777777776
AT4G08025_14	1.0		0.027777777777777776
AT4G07515_14	1.0		0.030303030303030304
AT3G44115_11	1.0		0.03333333333333333
AT1G47890_2	0.08737864077669903	0.001697792869269949	0.0028973509933774835
AT1G66300_4	0.02666666666666667	0.0	0.00544069640914037
AT1G66290_2	0.027777777777777776	0.0	0.006369426751592357
AT1G66310_4	0.027777777777777776	0.0	0.006369426751592357
AT2G15110_2	0.8424162836506894	0.5126382306477093	0.13508612873980055
AT1G46984	0.0408997955010225	0.0	0.0018495684340320592
AT1G47265_1	0.8961538461538462	0.6188340807174888	0.11007462686567164
AT1G47271	0.0	0.0	0.0
AT3G11990_4	0.8703703703703703	0.0684931506849315	0.004210526315789474
AT1G47470_3	0.8703703703703703	0.0684931506849315	0.004273504273504274
AT1G47450_1	0.8703703703703703	0.0684931506849315	0.004273504273504274
AT3G11990_3	0.8346456692913385	0.2857142857142857	0.02737226277372263
AT1G47470_1	0.8346456692913385	0.2857142857142857	0.027726432532347505
AT1G47450_2	0.8346456692913385	0.2857142857142857	0.027726432532347505
AT1G47495	0.14035087719298245	0.0	0.0
AT1G47497	0.8625	0.5868263473053892	0.10071942446043165
AT1G47600_1	0.005780346820809248	0.0	0.0022701475595913734
AT1G51470_2	0.005780346820809248	0.0	0.0022624434389140274
AT1G51490_2	0.007407407407407408	0.0	0.002751031636863824
AT1G47620_1	0.7905759162303665	0.3157894736842105	0.0505307855626327
AT1G47730_1	0.005405405405405406	0.0	0.0020833333333333333
AT1G47760	0.0	0.0	0.0
AT1G47765	0.5377049180327869	0.4864864864864865	0.07285276073619631
AT1G47800_1	0.8434782608695652	0.25274725274725274	0.08108108108108109
AT1G47810_2	0.8434782608695652	0.21951219512195122	0.07565011820330969
AT1G47800_2	0.8401826484018264	0.4419889502762431	0.06128702757916241
AT1G47810_1	0.8341232227488151	0.4350282485875706	0.058091286307053944
AT1G47840	0.09020618556701031	0.005235602094240838	0.004207573632538569
AT1G47845	0.0989010989010989	0.0	0.0020639834881320948
AT1G47890_1	0.11825726141078838	0.00946969696969697	0.002508361204013378
AT1G47940	0.8053097345132744	0.45566502463054187	0.10551558752997602
AT1G47960	0.6495867768595042	0.5026548672566372	0.1393247741321921
AT5G65005_3	0.8362068965517241	0.503030303030303	0.16221873364730507
AT1G48010	0.7909090909090909	0.38461538461538464	0.07072135785007072
AT1G48040	0.31105990783410137	0.003629764065335753	0.0015592515592515593
AT1G47730_2	0.08523908523908524	0.005249343832020997	0.003848620910840282
AT1G48095	0.0	0.011235955056179775	0.0
AT1G36960_2	0.0	0.020833333333333332	0.0
AT5G41490_5	0.2625	0.05	0.011752136752136752
AT5G41500_5	0.23863636363636365	0.045871559633027525	0.010816125860373648
AT2G38590_5	0.23863636363636365	0.045871559633027525	0.010923535253227408
AT4G33290_6	0.252	0.045871559633027525	0.011077542799597181
AT1G48725	0.7710280373831776	0.4043478260869565	0.06666666666666667
AT1G48730	0.351931330472103	0.2222222222222222	0.015530629853321829
AT1G48910	0.036231884057971016	0.04326923076923077	0.00477326968973747
AT1G48980	0.16265060240963855	0.0027100271002710027	0.00398406374501992
AT1G49005	0.3225806451612903	0.11475409836065574	0.02513328255902513
AT1G49030	0.0	0.0	0.002560819462227913
AT1G49100	0.004201680672268907	0.0	0.004250151791135397
AT1G49190	0.7551487414187643	0.29697986577181207	0.10954446854663774
AT1G49250	0.003048780487804878	0.005454545454545455	0.0022123893805309734
AT1G49260	0.1729490022172949	0.004081632653061225	0.001638001638001638
AT1G49270	0.2912621359223301	0.044897959183673466	0.002196595277320154
AT1G49320	0.18493150684931506	0.038461538461538464	0.029895366218236172
AT1G49670	0.3022284122562674	0.001693480101608806	0.004746835443037975
AT1G49700	0.006920415224913495	0.0	0.0019588638589618022
AT1G49770	0.19642857142857142	0.0581039755351682	0.0009487666034155598
AT1G49800	0.08522727272727272	0.0	0.02861952861952862
AT1G49810	0.06432748538011696	0.0	0.0028922631959508315
AT1G50060	0.2781065088757396	0.23423423423423423	0.010893246187363835
AT1G43171_2	0.0	0.0	0.0
AT5G54067_3	0.0		0.0
AT5G54067_2			0.0
AT5G36900_2	0.8421052631578947	0.48598130841121495	0.05334987593052109
AT1G50350	0.7777777777777778	0.41379310344827586	0.012307692307692308
AT1G50580_1	0.15604026845637584	0.028119507908611598	0.001962708537782139
AT3G29630_2	0.15604026845637584	0.028268551236749116	0.002031488065007618
AT1G50720	0.0	0.0	0.004511278195488722
AT1G50820	0.10207939508506617	0.0045351473922902496	0.0035895901884534847
AT1G50960	0.017064846416382253	0.003861003861003861	0.0018450184501845018
AT1G51172_1	0.8619854721549637	0.5894941634241245	0.12431129476584023
AT1G51210_1	0.06802721088435375	0.006756756756756757	0.0032701111837802484
AT1G51290_1	0.0	0.0	0.0008833922261484099
AT1G51320_2	0.0	0.0	0.0008833922261484099
AT2G07810_5	0.6875	0.4166666666666667	0.125
AT1G51290_2	0.0	0.01694915254237288	0.004291845493562232
AT1G51320_1	0.0	0.01694915254237288	0.004291845493562232
AT1G51330	0.018691588785046728	0.0	0.0
AT1G51430_1	0.0	0.0	0.0
AT1G47600_2	0.0	0.0	0.0024813895781637717
AT1G51470_1	0.0	0.0	0.0023781212841854932
AT1G51490_3	0.0	0.0	0.003215434083601286
AT1G51470_3	0.0	0.011111111111111112	0.0033305578684429643
AT1G47600_3	0.0	0.011111111111111112	0.0025188916876574307
AT1G51490_1	0.0	0.011278195488721804	0.002967359050445104
AT1G51520	0.16111111111111112	0.0	0.0004476275738585497
AT1G51530	0.08841463414634146	0.0020920502092050207	0.004329004329004329
AT1G51805	0.07505518763796909	0.004319654427645789	0.004240882103477523
AT1G51850_4	0.12663755458515283	0.006493506493506494	0.004372267332916927
AT1G51810	0.07370517928286853	0.0	0.0030441400304414
AT1G51820	0.06542056074766354	0.019830028328611898	0.006649616368286445
AT1G51850_2	0.05747126436781609	0.022727272727272728	0.006105006105006105
AT1G51850_3	0.025925925925925925	0.00749063670411985	0.005759539236861051
AT1G51850_1	0.04234527687296417	0.012618296529968454	0.006184291898577613
AT3G21340_3	0.07262569832402235	0.013824884792626729	0.007086614173228346
AT1G71320_2	0.8813559322033898	0.34615384615384615	0.06691449814126393
AT1G52000	0.0398936170212766	0.003305785123966942	0.001937046004842615
AT1G52110	0.24719101123595505	0.11168831168831168	0.0516506922257721
AT1G52180	0.0	0.0	0.00684931506849315
AT1G52190	0.04440497335701599	0.0018214936247723133	0.0028214429665457475
AT1G20400	0.8683865325754263	0.4239945466939332	0.08012457531143828
AT1G52343	0.02586206896551724	0.0	0.001145475372279496
AT1G52415_1	0.0462046204620462	0.049707602339181284	0.05057803468208093
AT1G52900	0.1593625498007968	0.011494252873563218	0.0018450184501845018
AT1G52905_1	0.735632183908046	0.3229166666666667	0.12927756653992395
AT1G52970	0.005988023952095809	0.0	0.00234192037470726
AT4G07524_1	0.8977777777777778	0.3625	0.10465116279069768
AT1G53265	0.0	0.0	0.0
AT1G53340_1	0.14383561643835616	0.027472527472527472	0.010416666666666666
AT5G02350_4	0.15037593984962405	0.02976190476190476	0.010978956999085087
AT2G13900_5	0.15037593984962405	0.02976190476190476	0.010978956999085087
AT1G53480	0.15865384615384615	0.016666666666666666	0.02117486338797814
AT1G53490	0.18407960199004975	0.008859357696566999	0.004268943436499467
AT5G03090_2	0.08121827411167512	0.0	0.0
AT1G53640	0.15637065637065636	0.0546218487394958	0.03177004538577912
AT1G11785_2	0.7222222222222222	0.11764705882352941	0.0
AT1G53660	0.0	0.0	0.006557377049180328
AT1G53990	0.02386634844868735	0.0	0.0019569471624266144
AT1G54040	0.035398230088495575	0.006514657980456026	0.004777070063694267
AT3G05770_2	0.004761904761904762	0.007751937984496124	0.003663003663003663
AT1G54420	0.41911764705882354	0.4953271028037383	0.2605633802816901
AT1G54550_1	0.13732394366197184	0.010256410256410256	0.0038314176245210726
AT1G54720	0.7380952380952381	0.36633663366336633	0.07368421052631578
AT1G54760_1	0.03225806451612903	0.0072992700729927005	0.007352941176470588
AT5G38378_6	0.8333333333333334	0.2777777777777778	0.11965811965811966
AT1G54940	0.046052631578947366	0.0035587188612099642	0.0007624857033930614
AT1G54950	0.28735632183908044	0.021739130434782608	0.07183364839319471
AT1G55120	0.026877470355731226	0.009067357512953367	0.013894104393541119
AT1G55240	0.0	0.0	0.004908835904628331
AT1G55420_2	0.04639175257731959	0.0	0.0
AT1G55430_4	0.03571428571428571	0.0	0.0
AT1G55430_5	0.04784688995215311	0.0	0.0026041666666666665
AT1G55390_1	0.03546099290780142	0.0	0.0032232070910556
AT1G55420_4	0.03816793893129771	0.0	0.0033984706881903144
AT1G55420_1	0.01735357917570499	0.0	0.002243829468960359
AT1G55430_2	0.022922636103151862	0.0	0.0016849199663016006
AT1G55390_3	0.022922636103151862	0.0	0.0017123287671232876
AT1G55430_1	0.005390835579514825	0.0	0.0016090104585679806
AT1G55420_3	0.00546448087431694	0.0	0.0008340283569641367
AT1G55420_5	0.017341040462427744	0.0033783783783783786	0.0023923444976076554
AT1G55430_6	0.01764705882352941	0.0034482758620689655	0.0023923444976076554
AT1G55390_4	0.01764705882352941	0.0034482758620689655	0.0024096385542168677
AT1G55430_3	0.06993006993006994	0.0	0.004172461752433936
AT1G55390_2	0.06993006993006994	0.0	0.004261363636363636
AT2G22440_7	0.9382151029748284	0.6666666666666666	0.12351387054161163
AT1G55570_1	0.012865497076023392	0.005134788189987163	0.004884547069271759
AT3G13390_2	0.013095238095238096	0.005154639175257732	0.004906333630686887
AT1G26762_2	0.90625	0.19672131147540983	0.01728395061728395
AT1G55610_1	0.09431137724550898	0.0042417815482502655	0.00151090006475286
AT1G55650	0.07166123778501629	0.01642710472279261	0.0019255455712451862
AT1G55720	0.1070559610705596	0.005263157894736842	0.0013959981386691485
AT1G55915	0.19264448336252188	0.005405405405405406	0.001722356183258698
AT1G55950	0.8562874251497006	0.09558823529411764	0.016666666666666666
AT1G56100	0.05982905982905983	0.0	0.0026200873362445414
AT1G56240_1	0.006211180124223602	0.0	0.0
AT1G56250_2	0.006211180124223602	0.0	0.0
AT1G56250_1	0.006134969325153374	0.005050505050505051	0.0026845637583892616
AT1G56240_2	0.003424657534246575	0.006329113924050633	0.0031746031746031746
AT1G56270	0.9069212410501193	0.625	0.05711422845691383
AT1G56300	0.2606837606837607	0.0026246719160104987	0.0022189349112426036
AT1G56555	0.0	0.01282051282051282	0.0
AT1G66390_2	0.012345679012345678	0.0	0.003875968992248062
AT1G56710	0.14901960784313725	0.005703422053231939	0.0035650623885918
AT1G57613	0.49166666666666664	0.3020833333333333	0.02071563088512241
AT1G57630	0.0	0.0	0.002583979328165375
AT1G57775_3	0.9120879120879121	0.3717948717948718	0.02074688796680498
AT4G08025_10	0.9120879120879121	0.3717948717948718	0.02074688796680498
AT1G45223_7	0.9120879120879121	0.3717948717948718	0.02074688796680498
AT4G07515_10	0.9120879120879121	0.3717948717948718	0.02074688796680498
AT3G44115_8	0.9120879120879121	0.3717948717948718	0.02074688796680498
AT1G45223_9	0.9259259259259259	0.39285714285714285	0.04
AT4G08025_8	0.9259259259259259	0.39285714285714285	0.04
AT4G07515_8	0.9259259259259259	0.39285714285714285	0.04
AT3G44115_9	0.9259259259259259	0.39285714285714285	0.04
AT1G57775_1	0.9259259259259259	0.39285714285714285	0.04
AT4G08025_9	0.8	0.22580645161290322	0.007936507936507936
AT1G45223_8	0.8	0.22580645161290322	0.007936507936507936
AT4G07515_9	0.8	0.22580645161290322	0.007936507936507936
AT3G44115_10	0.8	0.22580645161290322	0.007936507936507936
AT1G57775_2	0.8	0.22580645161290322	0.007936507936507936
AT5G38378_5	0.8484848484848485	0.34782608695652173	0.0658682634730539
AT1G58260	0.15779092702169625	0.0030864197530864196	0.0
AT2G46765_2	0.7959183673469388	0.45652173913043476	0.10888252148997135
AT1G58390_1	0.10465116279069768	0.0064794816414686825	0.0032388663967611335
AT2G31540_4	0.03418803418803419	0.0	0.0030737704918032786
AT2G31550_4	0.03418803418803419	0.0	0.0030737704918032786
AT1G58525_1	0.4634146341463415	0.037037037037037035	0.0035971223021582736
AT3G43550_3	0.4634146341463415	0.037037037037037035	0.0035971223021582736
AT1G58520	0.3597014925373134	0.0024793388429752068	0.0031031807602792862
AT1G58390_2	0.09448818897637795	0.0	0.0023685457129322598
AT1G58525_2	0.6451612903225806	0.1782178217821782	0.026058631921824105
AT3G43550_2	0.6451612903225806	0.1782178217821782	0.026058631921824105
AT1G59453_1	0.0	0.0	0.001692047377326565
AT4G37390_2	0.043233082706766915	0.002386634844868735	0.002407704654895666
AT1G59500_1	0.03221288515406162	0.0040650406504065045	0.0031036623215394167
AT1G59835	0.6263736263736264	0.08333333333333333	0.0024691358024691358
AT1G59930_2	0.9166666666666666	0.15384615384615385	0.0
AT1G59930_1
AT1G59980	0.26436781609195403	0.028598665395614873	0.022441430332922317
AT1G60110_3	0.024509803921568627	0.0	0.004597701149425287
AT1G60110_1	0.0	0.0	0.005272407732864675
AT1G60110_2	0.17689530685920576	0.0	0.0007692307692307692
AT1G60280_1	0.028455284552845527	0.00411522633744856	0.0022205773501110288
AT1G60300_5	0.029978586723768737	0.004329004329004329	0.0016194331983805667
AT1G60300_1	0.04481792717086835	0.012145748987854251	0.007290400972053463
AT1G60280_4	0.045714285714285714	0.012145748987854251	0.007434944237918215
AT1G60340_1	0.024390243902439025	0.0037593984962406013	0.002081165452653486
AT1G60300_2	0.021660649819494584	0.004366812227074236	0.001336898395721925
AT1G60280_3	0.021660649819494584	0.0045871559633027525	0.001358695652173913
AT1G60340_2	0.06020066889632107	0.0036363636363636364	0.0037688442211055275
AT1G60300_3	0.06315789473684211	0.003861003861003861	0.004411764705882353
AT1G60280_2	0.06315789473684211	0.003861003861003861	0.004411764705882353
AT1G60280_5	0.03529411764705882	0.0	0.003076923076923077
AT1G60300_4	0.03529411764705882	0.0	0.0030864197530864196
AT1G60500_1	0.7951680672268907	0.5720524017467249	0.15184205169957257
AT1G60500_2	0.8425302826379543	0.5743415463041631	0.13558805606337598
AT1G60970	0.14953271028037382	0.0	0.004792332268370607
AT1G60987_2	0.0	0.0	0.03636363636363636
AT1G60987_1	0.40625	0.11666666666666667	0.033287101248266296
AT1G61105	0.0	0.0	0.0
AT1G61110	0.0037174721189591076	0.0	0.00423728813559322
AT1G61180_1	0.01972872996300863	0.0	0.0012547051442910915
AT1G61310_1	0.015209125475285171	0.0	0.0013324450366422385
AT1G61300_2	0.022684310018903593	0.0	0.001962708537782139
AT1G61255	0.0	0.014814814814814815	0.0
AT1G61300_1	0.017543859649122806	0.0023148148148148147	0.0035067212156633548
AT1G61180_2	0.016091954022988506	0.002066115702479339	0.003278688524590164
AT1G61310_2	0.01650943396226415	0.002150537634408602	0.0034662045060658577
AT1G61520	0.0	0.0026666666666666666	0.002843601895734597
AT1G61610	0.1625615763546798	0.0031678986272439284	0.0016070711128967456
AT1G61700	0.0036496350364963502	0.0	0.002014098690835851
AT1G61710_1	0.015503875968992248	0.0	0.0018018018018018018
AT1G61840	0.125	0.0	0.004405286343612335
AT1G61710_2	0.18781725888324874	0.0	0.0028208744710860366
AT4G07524_3	0.375	0.2	0.14285714285714285
AT5G27170_1	0.6527777777777778	0.5411392405063291	0.13664596273291926
AT1G62280_2	0.04590163934426229	0.0	0.001759014951627089
AT1G62270	0.0037313432835820895	0.010526315789473684	0.002366863905325444
AT1G62280_1	0.1935483870967742	0.0	0.0022637238256932655
AT1G62310	0.39072847682119205	0.08063175394846218	0.019518665908660224
AT1G62320	0.22488038277511962	0.0013774104683195593	0.0032546786004882017
AT1G62350	0.037383177570093455	0.0037593984962406013	0.0014255167498218105
AT1G62400	0.15234375	0.0020920502092050207	0.004084014002333722
AT1G62410_1	0.08296943231441048	0.028708133971291867	0.03009027081243731
AT1G12040_2	0.002699055330634278	0.0038314176245210726	0.0033463469046291134
AT1G62500	0.0	0.0	0.0
AT1G62580	0.24812030075187969	0.20125786163522014	0.05237315875613748
AT1G62590_1	0.1282051282051282	0.0036101083032490976	0.0022222222222222222
AT1G63130_8	0.1736111111111111	0.004310344827586207	0.0017793594306049821
AT1G62670_9	0.1488095238095238	0.004424778761061947	0.001784121320249777
AT1G62930_10	0.22935779816513763	0.004901960784313725	0.0009970089730807576
AT1G63070_10	0.211864406779661	0.004672897196261682	0.002012072434607646
AT1G62914_10	0.20833333333333334	0.006211180124223602	0.002600780234070221
AT1G62630	0.022123893805309734	0.0017921146953405018	0.003785011355034065
AT1G62660	0.0506108202443281	0.0031185031185031187	0.003061224489795918
AT1G62670_1	0.3103448275862069	0.0	0.0027359781121751026
AT1G63130_6	0.3235294117647059	0.0	0.0028591851322373124
AT1G62930_5	0.3333333333333333	0.0	0.0029282576866764276
AT1G62590_7	0.28076923076923077	0.0	0.002364066193853428
AT1G63070_3	0.2874015748031496	0.0	0.0023961661341853034
AT1G62914_7	0.3128205128205128	0.0	0.0011074197120708748
AT1G62700	0.0	0.006734006734006734	0.005422153369481022
AT1G62760	0.8362573099415205	0.21897810218978103	0.029850746268656716
AT1G62840	0.03341288782816229	0.002702702702702703	0.0011273957158962795
AT1G62880	0.29901960784313725	0.00205761316872428	0.003787878787878788
AT1G62670_2	0.014084507042253521	0.0	0.002793296089385475
AT1G62914_4	0.027777777777777776	0.0	0.007936507936507936
AT1G63130_2	0.014084507042253521	0.0	0.002793296089385475
AT1G62590_9	0.014084507042253521	0.0	0.002793296089385475
AT1G63070_7	0.014705882352941176	0.0	0.002840909090909091
AT1G62930_2	0.014705882352941176	0.0	0.0028328611898017
AT1G62914_1	0.027522935779816515	0.0	0.004357298474945534
AT1G62670_5	0.1323529411764706	0.0	0.003552397868561279
AT1G62590_6	0.17307692307692307	0.0	0.003913894324853229
AT1G63130_4	0.17307692307692307	0.0	0.003913894324853229
AT1G63070_6	0.1875	0.0	0.00423728813559322
AT1G62930_7	0.1875	0.0	0.004166666666666667
AT1G62930_1	0.15671641791044777	0.0	0.004
AT1G62670_4	0.23076923076923078	0.0	0.003898635477582846
AT1G63070_9	0.14893617021276595	0.0	0.0034129692832764505
AT1G62914_9	0.14814814814814814	0.0	0.0
AT1G62590_10	0.13725490196078433	0.0	0.003048780487804878
AT1G62975	0.0851063829787234	0.020833333333333332	0.003778337531486146
AT1G63060	0.1986754966887417	0.004830917874396135	0.0
AT1G62930_8	0.0660377358490566	0.008620689655172414	0.003727865796831314
AT1G62590_8	0.06944444444444445	0.008695652173913044	0.004210526315789474
AT1G62670_10	0.06944444444444445	0.008695652173913044	0.00423728813559322
AT1G63070_4	0.06201550387596899	0.008108108108108109	0.0035810205908683975
AT1G62914_5	0.08974358974358974	0.01015228426395939	0.0030864197530864196
AT1G63080	0.12218649517684887	0.0	0.0037776578521316784
AT1G62590_11	0.25	0.0	0.004449388209121246
AT1G62670_8	0.22916666666666666	0.0	0.004149377593360996
AT1G62930_9	0.2129032258064516	0.0	0.0039177277179236044
AT1G63070_1	0.25	0.0	0.004343105320304018
AT1G62914_8	0.275	0.0	0.005305039787798408
AT1G63130_1	0.07723577235772358	0.004914004914004914	0.004016064257028112
AT1G62670_6	0.09268292682926829	0.006289308176100629	0.004111842105263158
AT1G62590_5	0.10106382978723404	0.007142857142857143	0.004599816007359705
AT1G62914_6	0.11875	0.008968609865470852	0.004962779156327543
AT1G63070_2	0.1165644171779141	0.0076045627376425855	0.004970178926441352
AT1G62930_4	0.11377245508982035	0.007462686567164179	0.004906771344455349
AT1G62590_4	0.13354037267080746	0.0	0.0016251354279523294
AT1G62914_11	0.14381270903010032	0.0	0.0018726591760299626
AT1G62670_11	0.13694267515923567	0.0	0.0016844469399213925
AT1G63130_7	0.1264705882352941	0.0	0.0021287919105907396
AT1G63070_11	0.15925925925925927	0.0	0.0018575851393188853
AT1G62930_11	0.16044776119402984	0.0	0.0018915510718789407
AT1G63206	0.0603448275862069	0.006535947712418301	0.0
AT1G63250	0.21395348837209302	0.002190580503833516	0.0014825796886582653
AT2G07750	0.22303030303030302	0.002254791431792559	0.0015151515151515152
AT1G62590_3	0.44	0.0	0.0
AT1G62670_3	0.40145985401459855	0.0	0.0
AT1G63130_5	0.44	0.0	0.0
AT1G62930_6	0.45081967213114754	0.0	0.0
AT1G63070_8	0.45081967213114754	0.0	0.0
AT1G62914_2	0.336283185840708	0.0	0.0
AT1G62590_2	0.14285714285714285	0.0	0.002061855670103093
AT1G62670_7	0.13733905579399142	0.0	0.001996007984031936
AT1G63130_3	0.14883720930232558	0.0	0.002205071664829107
AT1G62914_3	0.14772727272727273	0.0	0.0014388489208633094
AT1G63070_5	0.16666666666666666	0.0	0.0029154518950437317
AT1G62930_3	0.17679558011049723	0.0	0.0035335689045936395
AT1G63410	0.1952662721893491	0.1553398058252427	0.008620689655172414
AT1G63450	0.13910969793322733	0.0027210884353741495	0.0018201674554058974
AT1G63540	0.13976705490848584	0.0018656716417910447	0.002696456086286595
AT1G63710_1	0.015741507870753936	0.0043859649122807015	0.008268059181897302
AT1G63910	0.0	0.011904761904761904	0.00245398773006135
AT1G63950	0.0	0.0	0.006666666666666667
AT4G26120_2	0.02418379685610641	0.0	0.0017825311942959
AT1G64290_1	0.0	0.0033333333333333335	0.004866180048661801
AT1G64295_2	0.0	0.003745318352059925	0.005361930294906166
AT1G64295_1	0.027131782945736434	0.0	0.0012755102040816326
AT1G64290_2	0.02681992337164751	0.0	0.001272264631043257
AT1G64340	0.07530120481927711	0.05747126436781609	0.001863932898415657
AT1G64370	0.0	0.004651162790697674	0.004595588235294118
AT1G64584	0.0	0.0	0.00510204081632653
AT3G28590_2	0.9285714285714286	0.6666666666666666	0.1590909090909091
AT1G64790	0.6113782051282052	0.04591836734693878	0.008650781605706481
AT1G64800	0.0	0.0	0.00196078431372549
AT3G45200_2	0.009259259259259259	0.0	0.0018050541516245488
AT1G64910_1	0.18138424821002386	0.004830917874396135	0.002794857462269424
AT1G64920_2	0.18401937046004843	0.004866180048661801	0.002333722287047841
AT5G53990_4	0.18811881188118812	0.004914004914004914	0.0023432923257176333
AT1G64920_1	0.1634304207119741	0.004123711340206186	0.0041946308724832215
AT1G64910_2	0.16557377049180327	0.0041841004184100415	0.004342162396873643
AT5G53990_3	0.1703204047217538	0.004310344827586207	0.004409171075837742
AT1G69150_3	0.02631578947368421	0.011049723756906077	0.0010030090270812437
AT1G65330_2	0.13812154696132597	0.0	0.0
AT1G65300_1	0.13812154696132597	0.0	0.0
AT1G65330_1	0.003875968992248062	0.0	0.0
AT1G65300_2	0.003875968992248062	0.0	0.0
AT1G65360	0.23529411764705882	0.07894736842105263	0.07754010695187166
AT1G65450	0.07926829268292683	0.0650759219088937	0.027218290691344585
AT1G65670_1	0.026490066225165563	0.0	0.0027218290691344584
AT1G65681	0.5140845070422535	0.04316546762589928	0.006060606060606061
AT2G14755_2	0.8333333333333334	0.5882352941176471	0.1277258566978193
AT1G65730	0.0015600624024961	0.002717391304347826	0.002976190476190476
AT1G65735	0.0	0.0	0.0036231884057971015
AT5G38350_2	0.0	0.005714285714285714	0.005424063116370809
AT1G66120_2	0.029227557411273485	0.011363636363636364	0.005658852061438965
AT1G65880_1	0.15938303341902313	0.00974025974025974	0.005591054313099041
AT1G65890_2	0.1631578947368421	0.006622516556291391	0.005714285714285714
AT1G68270_3	0.16711590296495957	0.009933774834437087	0.005794701986754967
AT1G66120_3	0.16711590296495957	0.009933774834437087	0.005818786367414797
AT1G65890_1	0.024253731343283583	0.004842615012106538	0.002068252326783868
AT1G65880_2	0.028037383177570093	0.005434782608695652	0.002354326074161271
AT1G68270_2	0.026476578411405296	0.002577319587628866	0.0016778523489932886
AT1G65910	0.01078582434514638	0.0027624309392265192	0.0057692307692307696
AT4G10740_2	0.1394736842105263	0.00392156862745098	0.0013995801259622112
AT1G65990	0.11238095238095239	0.004329004329004329	0.001942690626517727
AT4G33290_7	0.15	0.00510204081632653	0.0019120458891013384
AT1G66060	0.0	0.0	0.005159958720330237
AT1G66120_1	0.003931847968545216	0.0024449877750611247	0.003189792663476874
AT1G65880_4	0.0044444444444444444	0.00267379679144385	0.0033594624860022394
AT1G66140	0.03696498054474708	0.0037735849056603774	0.0034153005464480873
AT1G66235	0.8125	0.35135135135135137	0.0018214936247723133
AT1G66245	0.1861198738170347	0.00546448087431694	0.002442002442002442
AT1G66270_1	0.002551020408163265	0.0	0.0036153289949385392
AT1G66280_2	0.0033333333333333335	0.0	0.005
AT1G66280_1	0.004694835680751174	0.0051813471502590676	0.00562429696287964
AT1G66270_2	0.005494505494505495	0.006289308176100629	0.0027100271002710027
AT1G66300_3	0.23310810810810811	0.09278350515463918	0.029318541996830427
AT1G66290_1	0.24041811846689895	0.10037174721189591	0.033271719038817
AT1G66310_3	0.183206106870229	0.07058823529411765	0.028073572120038724
AT1G66300_1	0.00967741935483871	0.006389776357827476	0.0014716703458425313
AT1G66290_3	0.01090909090909091	0.007407407407407408	0.001638001638001638
AT1G66310_2	0.0038910505836575876	0.007547169811320755	0.0016778523489932886
AT1G66300_2	0.01968503937007874	0.004524886877828055	0.007712082262210797
AT1G66290_4	0.01968503937007874	0.004524886877828055	0.007751937984496124
AT1G66310_1	0.018115942028985508	0.004347826086956522	0.007481296758104738
AT1G66380	0.007518796992481203	0.0	0.004021447721179625
AT1G66390_1	0.0	0.0	0.003129890453834116
AT1G66470	0.0	0.00641025641025641	0.003125
AT1G66490	0.20245398773006135	0.0	0.0
AT1G66550_1	0.0	0.0	0.0011961722488038277
AT1G66560_2	0.0	0.0	0.0011507479861910242
AT1G66560_1	0.16201117318435754	0.0	0.0012391573729863693
AT1G66550_2	0.1676300578034682	0.0	0.0012658227848101266
AT5G43610_3	0.13043478260869565	0.02005730659025788	0.01293103448275862
AT1G66570_1	0.13043478260869565	0.02005730659025788	0.012975778546712802
AT5G06170_3	0.13043478260869565	0.02005730659025788	0.013250883392226149
AT2G14670_4	0.11555555555555555	0.02046783625730994	0.009615384615384616
AT1G66690_1	0.01968503937007874	0.005376344086021506	0.0008984725965858042
AT1G66700_2	0.0199203187250996	0.005376344086021506	0.0008984725965858042
AT1G66720_2	0.02040816326530612	0.005376344086021506	0.0009337068160597573
AT1G66700_1	0.05084745762711865	0.0	0.005471956224350205
AT1G66690_2	0.05084745762711865	0.0	0.005494505494505495
AT1G66720_3	0.05194805194805195	0.0	0.005547850208044383
AT1G66700_3	0.0	0.0	0.0015003750937734434
AT1G66700_4	0.041474654377880185	0.003105590062111801	0.002214022140221402
AT1G66690_3	0.041474654377880185	0.003105590062111801	0.002228826151560178
AT1G66720_1	0.04295942720763723	0.003105590062111801	0.0024
AT1G66730	0.26122754491017963	0.004991680532445923	0.0022770398481973433
AT1G66830	0.044651162790697675	0.003590664272890485	0.0029069767441860465
AT1G66850	0.005714285714285714	0.00641025641025641	0.0015037593984962407
AT1G67000	0.027874564459930314	0.003293084522502744	0.010779180782260549
AT4G12810_4	0.0049382716049382715	0.0	0.001813236627379873
AT1G67290	0.08398133748055987	0.004618937644341801	0.002596053997923157
AT1G67330	0.009575923392612859	0.0022935779816513763	0.0010718113612004287
AT1G67390	0.47593582887700536	0.28699551569506726	0.03271028037383177
AT3G43400_2	0.0	0.009523809523809525	0.0
AT1G67450	0.4329268292682927	0.10077519379844961	0.027472527472527472
AT1G67460	0.02702702702702703	0.007547169811320755	0.001443001443001443
AT1G67635	0.6407766990291263	0.04054054054054054	0.013544018058690745
AT1G67750	0.02029520295202952	0.0	0.0021141649048625794
AT1G67870	0.0047169811320754715	0.0	0.0013966480446927375
AT1G67980	0.0	0.0049504950495049506	0.0055147058823529415
AT1G67990	0.0	0.029411764705882353	0.0
AT1G68040	0.22429906542056074	0.07291666666666667	0.08130081300813008
AT1G68180	0.05263157894736842	0.0	0.0068212824010914054
AT1G65890_3	0.13908872901678657	0.0	0.0013063357282821686
AT1G65880_3	0.13908872901678657	0.0	0.0013063357282821686
AT1G68270_1	0.14009661835748793	0.0	0.001314060446780552
AT1G68325	0.02631578947368421	0.00819672131147541	0.002061855670103093
AT1G68380	0.027164685908319185	0.0	0.0022488755622188904
AT1G68470	0.0	0.0	0.0041515308770108976
AT1G68800	0.12195121951219512	0.0	0.00265017667844523
AT1G68825	0.018018018018018018	0.0	0.0
AT1G68845	0.07719298245614035	0.006172839506172839	0.004016064257028112
AT1G69150_2	0.011111111111111112	0.0	0.0035587188612099642
AT1G69150_1	0.041666666666666664	0.0	0.00375
AT1G69526	0.22818791946308725	0.0035460992907801418	0.003640145605824233
AT1G66300_6	0.09405940594059406	0.005681818181818182	0.0012903225806451613
AT1G66310_5	0.0892018779342723	0.005681818181818182	0.001282051282051282
AT4G39640_3	0.03897550111358575	0.0	0.0030474531998258597
AT1G69940_1	0.8735632183908046	0.6542056074766355	0.0777676120768527
AT5G07410_2	0.8837209302325582	0.6542056074766355	0.07865168539325842
AT1G70030	0.28	0.020134228187919462	0.014840182648401826
AT1G70040	0.0	0.0	0.001976284584980237
AT1G70170_1	0.0027447392497712718	0.003676470588235294	0.0019329896907216496
AT1G70270	0.006622516556291391	0.0	0.0022988505747126436
AT1G70960_2	0.008670520231213872	0.0	0.0009624639076034649
AT1G70830	0.004672897196261682	0.0049261083743842365	0.003194888178913738
AT1G70850	0.0	0.0	0.0024752475247524753
AT1G70860_1	0.0	0.0	0.0014858841010401188
AT1G70870	0.6557377049180327	0.3541666666666667	0.050997782705099776
AT1G70860_2	0.0	0.009708737864077669	0.0017301038062283738
AT1G70890	0.003663003663003663	0.015151515151515152	0.010617760617760617
AT1G70910	0.32231404958677684	0.1388888888888889	0.0
AT1G70960_1	0.22169811320754718	0.02512562814070352	0.0
AT1G70970	0.012987012987012988	0.004424778761061947	0.003933136676499509
AT1G70990	0.0	0.0	0.0
AT1G71235	0.22325581395348837	0.01282051282051282	0.006430868167202572
AT1G71280_1	0.009259259259259259	0.0	0.0
AT1G71320_1	0.8263157894736842	0.27450980392156865	0.03456221198156682
AT1G71280_2	0.0	0.0	0.003968253968253968
AT1G71680	0.027624309392265192	0.0	0.0024691358024691358
AT1G71870	0.19374369323915236	0.03354037267080745	0.003861003861003861
AT2G14670_5	0.00436046511627907	0.0030581039755351682	0.0039100684261974585
AT5G10330_2	0.0	0.0	0.0
AT1G71930	0.0	0.005934718100890208	0.0006349206349206349
AT1G72460	0.002296211251435132	0.005312084993359893	0.0016129032258064516
AT1G72910_1	0.0017793594306049821	0.002036659877800407	0.00297441998810232
AT1G72910_2	0.004484304932735426	0.0031446540880503146	0.0008992805755395684
AT1G73440	0.0033112582781456954	0.00267379679144385	0.0031847133757961785
AT1G73630	0.777319587628866	0.24585635359116023	0.014005602240896359
AT1G73680	0.005128205128205128	0.001557632398753894	0.0035555555555555557
AT1G73970	0.16859504132231404	0.002380952380952381	0.0031189083820662767
AT1G74990	0.9246031746031746	0.546875	0.0930817610062893
AT1G75700	0.0	0.006289308176100629	0.002466091245376079
AT1G75790	0.010852713178294573	0.0019569471624266144	0.0030807147258163892
AT1G11270_6	0.7872340425531915	0.45161290322580644	0.3190348525469169
AT1G76190	0.0	0.021739130434782608	0.013953488372093023
AT1G76250	0.0018001800180018	0.0017331022530329288	0.0018564356435643563
AT1G76370	0.07956600361663653	0.001763668430335097	0.0033802816901408453
AT1G76440	0.0032679738562091504	0.0	0.0020639834881320948
AT1G76890	0.03289473684210526	0.0	0.002082248828735034
AT1G76930	0.0	0.0	0.0
AT1G77960	0.5481171548117155	0.25793650793650796	0.027472527472527472
AT1G77980	0.424812030075188	0.19289340101522842	0.008093525179856115
AT1G78120	0.02680965147453083	0.0021008403361344537	0.0011806375442739079
AT1G78160	0.24107142857142858	0.04579025110782865	0.003203987184051264
AT1G66300_5	0.10344827586206896	0.004784688995215311	0.0026246719160104987
AT1G66310_6	0.08677685950413223	0.0045871559633027525	0.0025188916876574307
AT1G78990	0.009150326797385621	0.0015923566878980893	0.004571428571428572
AT1G79170_1	0.5771428571428572	0.12	0.0
AT1G79510	0.0	0.0	0.0038498556304138597
AT1G79760	0.013793103448275862	0.004545454545454545	0.0010834236186348862
AT2G01090	0.8114754098360656	0.6270270270270271	0.07109004739336493
AT2G01280	0.2594059405940594	0.06956521739130435	0.005877034358047016
AT2G01430	0.0026666666666666666	0.0	0.0017436791630340018
AT3G27040_2	0.01904761904761905	0.005870841487279843	0.0018501387604070306
AT2G01790_1	0.022099447513812154	0.007352941176470588	0.0024783147459727386
AT1G30060_2	0.007751937984496124	0.0	0.0
AT2G01900	0.01809954751131222	0.12923076923076923	0.05987170349251604
AT2G01910	0.10741687979539642	0.006779661016949152	0.001692047377326565
AT2G01918	0.12195121951219512	0.055944055944055944	0.021834061135371178
AT2G01920	0.17470664928292046	0.006688963210702341	0.003329633740288568
AT2G01950	0.008321096426823299	0.0064516129032258064	0.0006151953245155337
AT2G01990	0.05675675675675676	0.018518518518518517	0.015300546448087432
AT2G02000	0.004830917874396135	0.0	0.0029218407596785976
AT2G02010	0.0	0.005763688760806916	0.005843681519357195
AT2G05600_2	0.08695652173913043	0.006802721088435374	0.003115264797507788
AT2G02080	0.0016501650165016502	0.0	0.0006493506493506494
AT2G02240_1	0.031331592689295036	0.0	0.009191176470588236
AT2G02250_2	0.03625377643504532	0.0	0.010309278350515464
AT2G02250_1	0.036414565826330535	0.0045662100456621	0.0009910802775024777
AT2G02240_2	0.0429042904290429	0.005291005291005291	0.001183431952662722
AT2G02340_2	0.02564102564102564	0.0	0.0
AT2G02340_1	0.05411255411255411	0.0	0.0018656716417910447
AT2G02340_3	0.004694835680751174	0.007874015748031496	0.0048638132295719845
AT2G02250_3	0.004357298474945534	0.00796812749003984	0.005112474437627812
AT2G02440	0.823076923076923	0.38562091503267976	0.008869179600886918
AT2G02490_2	0.8717948717948718	0.6666666666666666	0.007142857142857143
AT2G02493_1	0.8717948717948718	0.6666666666666666	0.004310344827586207
AT2G02493_8	0.8292682926829268	0.8181818181818182	0.0
AT2G02493_5	0.6818181818181818	0.5957446808510638	0.0
AT2G02493_3	0.6818181818181818	0.5476190476190477	0.0
AT2G02493_7	0.6818181818181818	0.5476190476190477	0.0
AT2G02493_4	0.6818181818181818	0.5476190476190477	0.0
AT2G02493_6	0.68	0.5490196078431373	0.0
AT2G02490_1	0.6578947368421053	0.4827586206896552	0.0
AT2G02493_2	0.6470588235294118	0.5185185185185185	0.0
AT2G02493_9	0.6363636363636364	0.5208333333333334	0.0
AT2G02497	0.7924528301886793	0.2909090909090909	0.010471204188481676
AT2G02498	0.8333333333333334	0.24561403508771928	0.004784688995215311
AT2G02500	0.3567073170731707	0.001876172607879925	0.001544799176107106
AT2G02550	0.7324561403508771	0.323943661971831	0.023121387283236993
AT2G02800	0.3655536028119508	0.12111468381564845	0.010413567390657543
AT2G02795	0.6767676767676768	0.22992700729927007	0.016175071360608945
AT2G06904_6	0.8154362416107382	0.558282208588957	0.06525285481239804
AT2G06906_2	0.6833333333333333	0.5	0.10857142857142857
AT2G06904_5	0.7635135135135135	0.5316455696202531	0.11428571428571428
AT2G03190_3	0.0	0.012345679012345678	0.0051813471502590676
AT3G25650_2	0.0	0.012345679012345678	0.005042016806722689
AT2G03160_1	0.0	0.012345679012345678	0.005042016806722689
AT2G03170	0.0	0.0	0.0025348542458808617
AT2G03180	0.8165680473372781	0.17567567567567569	0.009708737864077669
AT2G20160_2	0.0028169014084507044	0.0	0.0
AT2G03190_1	0.0028169014084507044	0.0	0.0
AT3G25650_3	0.002890173410404624	0.0	0.0
AT2G03160_2	0.002890173410404624	0.0	0.0
AT2G03200	0.18140243902439024	0.012605042016806723	0.0034924330616996507
AT1G14110_6	0.5404411764705882	0.004149377593360996	0.0027149321266968325
AT2G03250	0.08207934336525308	0.07263922518159806	0.041910770617395225
AT2G03330	0.2655217965653897	0.18604651162790697	0.026697892271662763
AT2G03360	0.09251101321585903	0.0	0.0033305578684429643
AT2G03370	0.17832957110609482	0.006269592476489028	0.002297090352220521
AT2G03560_1	0.027586206896551724	0.0	0.0024813895781637717
AT2G03565	0.2980392156862745	0.12056737588652482	0.002777777777777778
AT2G03821	0.9	0.5246913580246914	0.045992115637319315
AT2G03913_1	0.8076923076923077	0.3125	0.012658227848101266
AT2G03930	0.7727272727272727	0.4375	0.0
AT2G03913_2	0.8	0.09090909090909091	0.0
AT5G28810_7	0.7721518987341772	0.49032258064516127	0.07648183556405354
AT5G45570_7	0.7554858934169278	0.4784394250513347	0.10761705101327743
AT4G08430_9	0.745928338762215	0.47854077253218885	0.10967741935483871
AT2G19146_2	0.8369565217391305	0.4019933554817276	0.06573705179282868
AT3G29380_2	0.8288288288288288	0.36009732360097324	0.06521739130434782
AT2G04032	0.01282051282051282	0.0	0.001953125
AT2G04031_1	0.6896551724137931	0.26666666666666666	0.02197802197802198
AT2G04041_2	0.6896551724137931	0.26666666666666666	0.022727272727272728
AT2G04031_3	0.8409090909090909	0.2112676056338028	0.029197080291970802
AT2G04041_3	0.8409090909090909	0.2112676056338028	0.029197080291970802
AT2G04037_1	0.8409090909090909	0.2112676056338028	0.030373831775700934
AT2G04031_2	0.7666666666666667	0.3360655737704918	0.022813688212927757
AT5G35405_4	0.7592592592592593	0.3360655737704918	0.02247191011235955
AT2G04041_1	0.7592592592592593	0.33613445378151263	0.022813688212927757
AT2G04037_2	0.7592592592592593	0.33613445378151263	0.020833333333333332
AT2G04045	0.0	0.0	0.0028653295128939827
AT2G04040_1	0.03618421052631579	0.0	0.003179650238473768
AT2G04050_3	0.046610169491525424	0.0	0.002819548872180451
AT2G04080_4	0.046610169491525424	0.0	0.002819548872180451
AT2G04050_1	0.08024691358024691	0.0	0.004070556309362279
AT2G04080_3	0.08695652173913043	0.0	0.004307250538406317
AT2G04040_2	0.08306709265175719	0.0	0.00425531914893617
AT2G04060_1	0.7905882352941176	0.2819767441860465	0.0279831045406547
AT2G04062	0.8571428571428571	0.11363636363636363	0.01557632398753894
AT2G04080_2	0.18472906403940886	0.00528169014084507	0.005448241703813769
AT2G04040_3	0.18472906403940886	0.00528169014084507	0.005480817140009965
AT2G04050_2	0.18072289156626506	0.005226480836236934	0.005306319343945972
AT2G04040_4	0.06828193832599119	0.0	0.0027427317608337905
AT2G04080_1	0.06222222222222222	0.0	0.0027609055770292656
AT2G04050_4	0.06619385342789598	0.0	0.003056234718826406
AT4G03156_3	0.7662337662337663	0.3384615384615385	0.04736842105263158
AT2G04160	0.6834381551362684	0.24090462143559488	0.03800882785679255
AT2G04170	0.011152416356877323	0.0	0.00176522506619594
AT2G10625_3	0.8397435897435898	0.3861671469740634	0.04363505228993869
AT2G04190	0.2931596091205212	0.015625	0.005270092226613966
AT2G04220	0.0498960498960499	0.009174311926605505	0.0032388663967611335
AT3G21340_2	0.18181818181818182	0.03488372093023256	0.0038022813688212928
AT2G04495	0.029411764705882353	0.0	0.003289473684210526
AT5G54040_7	0.11560693641618497	0.0	0.001388888888888889
AT2G04570	0.05515587529976019	0.0	0.004884856943475227
AT2G04675	0.22916666666666666	0.06666666666666667	0.0
AT3G17400_2	0.8367346938775511	0.2702702702702703	0.03744798890429958
AT2G38590_2	0.7206703910614525	0.42162162162162165	0.022317596566523604
AT2G04750	0.36328125	0.0017730496453900709	0.0013204225352112676
AT2G04800	0.0	0.0	0.0
AT2G04810_1	0.8160469667318982	0.40445859872611467	0.03377110694183865
AT2G04810_2	0.2111801242236025	0.0038314176245210726	0.004006410256410256
AT2G04910	0.5119047619047619	0.011111111111111112	0.0
AT3G22700_6	0.0	0.0	0.002976190476190476
AT3G22720_5	0.0	0.0	0.0028653295128939827
AT3G22730_5	0.0	0.0	0.002173913043478261
AT2G04920_1	0.0	0.0	0.0031479538300104933
AT3G22350_6	0.0	0.0	0.002976190476190476
AT4G09660_6	0.7547169811320755	0.3384615384615385	0.028402366863905324
AT2G05060_1	0.5205811138014528	0.03162055335968379	0.003215434083601286
AT2G34290_3	0.5308641975308642	0.034934497816593885	0.0038461538461538464
AT5G27790_4	0.5205811138014528	0.03418803418803419	0.0035842293906810036
AT2G05105	0.8692307692307693	0.5531914893617021	0.14095744680851063
AT2G05117_1	1.0	0.717391304347826	0.05687203791469194
AT2G05140_1	0.811965811965812	0.599290780141844	0.09246575342465753
AT2G05160	0.16331096196868009	0.0019880715705765406	0.0005282620179609086
AT4G15380_9	0.2179930795847751	0.0017064846416382253	0.0016629711751662971
AT3G20950_10	0.22003577817531306	0.0017667844522968198	0.001687289088863892
AT2G05320	0.40625	0.004545454545454545	0.0035511363636363635
AT2G05335	0.0	0.0	0.02564102564102564
AT2G05540	0.19463087248322147	0.08247422680412371	0.2125237191650854
AT2G05600_1	0.8494623655913979	0.576271186440678	0.11122554067971163
AT2G05632	0.0	0.006896551724137931	0.0038240917782026767
AT2G05645	0.8264462809917356	0.2	0.0570902394106814
AT2G05655_1	0.5384615384615384	0.06060606060606061	0.0022271714922048997
AT2G05752	0.9	0.42857142857142855	0.07680722891566265
AT2G05900	0.24342105263157895	0.007246376811594203	0.00851063829787234
AT2G05915	0.7619047619047619	0.3382352941176471	0.01937984496124031
AT5G27238_2	0.8536585365853658	0.12658227848101267	0.0031746031746031746
AT2G06090	0.8536585365853658	0.12658227848101267	0.003115264797507788
AT2G06095	0.8181818181818182	0.32894736842105265	0.06442953020134229
AT2G06105_1	0.7741007194244605	0.3314121037463977	0.066006600660066
AT2G06166	0.4482758620689655	0.05	0.0
AT2G06255	0.1415929203539823	0.008771929824561403	0.005825242718446602
AT2G22440_2	0.7435897435897436	0.2870662460567823	0.028223220012828735
AT4G04265_7	0.8333333333333334	0.1111111111111111	0.0
AT2G06500_1	0.7292576419213974	0.32045454545454544	0.027964785085447953
AT1G35150_2	0.7301587301587301	0.2830188679245283	0.024339360222531293
AT2G06555	0.8055555555555556	0.5641025641025641	0.12724014336917563
AT2G06570	0.7922077922077922	0.5408388520971302	0.12376873661670236
AT2G06105_2	0.8018867924528302	0.33808844507845937	0.057678943710910355
AT2G06845	0.7943262411347518	0.3619361936193619	0.057698147585788034
AT2G06904_1	0.8853503184713376	0.5114942528735632	0.08683068017366136
AT2G06904_2	0.808641975308642	0.48623853211009177	0.08617021276595745
AT2G06906_1	0.7862068965517242	0.49586776859504134	0.07591623036649214
AT2G14390_2	0.7547169811320755	0.33613445378151263	0.055762081784386616
AT2G06908	0.7857142857142857	0.19889502762430938	0.049079754601226995
AT2G06960	0.22905027932960895	0.043478260869565216	0.0288
AT2G06983	0.518796992481203	0.1095890410958904	0.0035398230088495575
AT2G07000_1	0.0	0.0	0.005509641873278237
AT2G07020	0.79957805907173	0.4658573596358118	0.06431535269709543
AT2G07040	0.8210526315789474	0.3418013856812933	0.030837004405286344
AT3G44130	0.8412213740458016	0.2980392156862745	0.028306264501160094
AT2G07120_1	0.8620689655172413	0.3195402298850575	0.031825795644891124
AT3G18330_3	0.10377358490566038	0.008333333333333333	0.0036429872495446266
AT2G07190	0.7988505747126436	0.34536082474226804	0.012485811577752554
AT2G07215	0.8253275109170306	0.3006535947712418	0.027646662171274445
AT2G10955_2	0.9236111111111112	0.09523809523809523	0.04597701149425287
AT2G07240	0.8274818401937046	0.18188914910226386	0.019732205778717406
AT2G07290	0.8333333333333334	0.41304347826086957	0.029801324503311258
AT2G07310	0.7639902676399026	0.19732441471571907	0.019287833827893175
AT2G07440	0.78125	0.6121495327102804	0.07545605306799337
AT2G07560	0.6930946291560103	0.23922902494331066	0.01992997576084029
AT3G49520_4	0.8325581395348837	0.31176470588235294	0.04979253112033195
AT5G26890_2	0.8974358974358975	0.4	0.010638297872340425
AT4G05097_2	0.676056338028169	0.4166666666666667	0.07679738562091504
AT3G43148_12	0.8083121289228159	0.321390937829294	0.03466419065304859
AT2G07680	0.42017879948914433	0.016220600162206	0.002886002886002886
AT5G30341_14	0.6842105263157895	0.45517241379310347	0.08867924528301886
AT5G30341_12	0.8468468468468469	0.5489130434782609	0.06167400881057269
AT5G30341_10	0.7090909090909091	0.47767857142857145	0.055401662049861494
AT2G07810_1	0.8731343283582089	0.2375	0.0
AT2G07981_2
AT2G08986_11
AT2G08986_2
AT2G07981_3
AT2G07981_4
AT2G07981_5
AT2G07981_6
AT2G07981_7
AT2G08986_12
AT2G08986_3
AT2G08986_4
AT2G07981_8
AT2G07981_9
AT2G08986_13
AT2G07981_10
AT2G08986_14
AT2G08986_15
AT2G08986_16
AT2G07981_11
AT2G08986_17
AT2G07981_12
AT2G08986_18
AT2G07981_13
AT2G08986_19
AT2G07981_14
AT2G08986_20
AT2G08986_5
AT2G07981_15
AT2G08986_6
AT2G08986_7
AT2G07981_16
AT2G08986_8
AT2G08986_9
AT2G08986_10
AT2G07981_17
AT2G07981_18
AT2G07981_19
AT2G07981_20
AT2G08986_1
AT2G07981_1	0.6583850931677019	0.25252525252525254	0.07183364839319471
AT2G06904_3	0.7703488372093024	0.2653061224489796	0.04669887278582931
AT2G06904_4	0.7722513089005235	0.2891566265060241	0.033264033264033266
AT3G43682_12	0.8064516129032258	0.31521739130434784	0.03532008830022075
AT2G10260	0.7261146496815286	0.3333333333333333	0.030303030303030304
AT4G06526_3	0.8067226890756303	0.35119047619047616	0.032247114731839784
AT5G34870_4	0.8200883002207505	0.39344262295081966	0.03519356460532931
AT3G31950_1	0.8044338875692795	0.3289760348583878	0.030830612985128764
AT4G06479_3	0.817910447761194	0.33186813186813185	0.031994047619047616
AT5G30341_11	0.8333333333333334	0.5532994923857868	0.07011686143572621
AT2G10535_1	0.8636363636363636	0.34615384615384615	0.10091743119266056
AT2G10545	0.8435754189944135	0.42	0.045512010113780026
AT2G10550_1	0.878419452887538	0.37454545454545457	0.022115384615384617
AT2G10553_1	0.16417910447761194	0.0	0.00975609756097561
AT2G10556_1	0.189873417721519	0.0	0.004219409282700422
AT2G10556_2	0.7346938775510204	0.034482758620689655	0.013422818791946308
AT2G10556_3	0.23943661971830985	0.0	0.0
AT2G10560_1	0.782608695652174	0.34057971014492755	0.039492242595204514
AT2G10602	0.7446043165467626	0.3916349809885932	0.07615062761506276
AT2G10608_1	0.8581314878892734	0.3697916666666667	0.07460732984293193
AT2G06105_3	0.7157190635451505	0.28199566160520606	0.037055583375062595
AT5G30341_15	0.7034482758620689	0.5732899022801303	0.10310734463276836
AT1G64295_3	0.0040650406504065045	0.0	0.004573170731707317
AT2G10615	0.7489878542510121	0.40131578947368424	0.0595903165735568
AT2G10625_1	0.7932900432900433	0.29558998808104886	0.028070175438596492
AT3G42075_2	0.8715596330275229	0.45977011494252873	0.15924657534246575
AT2G03567_3	0.8513513513513513	0.5370370370370371	0.13733905579399142
AT2G13845_2	0.8513513513513513	0.5370370370370371	0.13665943600867678
AT3G42130_3	0.75	0.525	0.15584415584415584
AT2G14265_4	0.8225806451612904	0.5333333333333333	0.15201900237529692
AT2G10940	0.43548387096774194	0.0967741935483871	0.002509410288582183
AT2G10950	0.029177718832891247	0.0019047619047619048	0.002504696305572949
AT2G10955_1	0.7747747747747747	0.3548387096774194	0.05913978494623656
AT2G10965	0.8566308243727598	0.3883248730964467	0.04475457170356112
AT2G10970	0.8693467336683417	0.23976608187134502	0.02088167053364269
AT2G10975_1	0.8760683760683761	0.3776595744680851	0.07860696517412935
AT3G29637_4	0.8734693877551021	0.36633663366336633	0.08512628624883069
AT1G36675_2	0.8549222797927462	0.3612167300380228	0.11673375503162738
AT3G29645_5	0.8984771573604061	0.3625	0.083986562150056
AT2G11005	0.9130434782608695	0.0	0.014814814814814815
AT3G43870_8	0.6122448979591837	0.3707865168539326	0.03903345724907063
AT3G44210_17	0.6122448979591837	0.3707865168539326	0.03903345724907063
AT3G30220_2	0.8066914498141264	0.21428571428571427	0.028680688336520075
AT2G12205_1	0.8125	0.4666666666666667	0.03225806451612903
AT3G44210_18	0.5892857142857143	0.19383259911894274	0.013235294117647059
AT3G43870_9	0.5892857142857143	0.17757009345794392	0.013533834586466165
AT4G04265_6	0.7560975609756098	0.30288461538461536	0.04727272727272727
AT5G30341_13	0.7692307692307693	0.4871244635193133	0.07426778242677824
AT4G07445_7	0.7714285714285715	0.24271844660194175	0.02824858757062147
AT2G11462	0.8588957055214724	0.2967032967032967	0.044905008635578586
AT2G11520	0.5310834813499112	0.0014903129657228018	0.0024028834601521826
AT2G11522	0.9116022099447514	0.4	0.03732503888024884
AT2G22440_3	0.8220551378446115	0.28152492668621704	0.03404017857142857
AT2G14265_3	0.9428571428571428	0.40625	0.057692307692307696
AT2G11620_1	0.7857142857142857	0.3233404710920771	0.04131799163179916
AT3G45800_2	0.7844827586206896	0.3	0.0417981072555205
AT2G11623_1	0.855072463768116	0.39080459770114945	0.0821917808219178
AT2G11626	0.8557692307692307	0.3230088495575221	0.03782287822878229
AT2G11810	0.14285714285714285	0.008097165991902834	0.002982848620432513
AT2G10625_2	0.8135048231511254	0.20451843043995244	0.012650779641070904
AT2G11851	0.739454094292804	0.2958057395143488	0.023617820719269995
AT3G42940_2	0.7383720930232558	0.24390243902439024	0.02809917355371901
AT3G04100_2	0.7266187050359713	0.061224489795918366	0.0022935779816513763
AT2G12405	0.8520710059171598	0.38650306748466257	0.03654970760233918
AT2G22440_4	0.8067940552016986	0.2781954887218045	0.03254626675175495
AT2G12940_4	0.8405797101449275	0.16447368421052633	0.009523809523809525
AT2G12900_1	0.8405797101449275	0.1592356687898089	0.009668508287292817
AT2G12940_1	0.7688442211055276	0.15463917525773196	0.00992063492063492
AT2G12900_3	0.7688442211055276	0.15463917525773196	0.01001001001001001
AT2G13150_2	0.7365269461077845	0.1588235294117647	0.011337868480725623
AT2G12945	0.7975460122699386	0.325	0.031654676258992806
AT2G13100	0.5558620689655173	0.0	0.0030303030303030303
AT2G13105	0.7282608695652174	0.13	0.03776978417266187
AT3G24700_3	0.09615384615384616	0.0	0.001755926251097454
AT3G17265_3	0.09615384615384616	0.0	0.0017452006980802793
AT3G30730_3	0.8571428571428571	0.3669724770642202	0.05141388174807198
AT2G12940_3	0.73125	0.1956521739130435	0.008806262230919765
AT2G12900_2	0.73125	0.17204301075268819	0.00891089108910891
AT2G07810_2	1.0	0.3333333333333333	0.14285714285714285
AT2G12935	0.8333333333333334	0.19665271966527198	0.024691358024691357
AT2G12940_2	0.786096256684492	0.24427480916030533	0.024890190336749635
AT2G13150_1	0.7476635514018691	0.3118279569892473	0.028037383177570093
AT2G13350	0.6979166666666666	0.018633540372670808	0.005946481665014866
AT2G13360	0.1980392156862745	0.003367003367003367	0.0024875621890547263
AT2G14395_9	0.8068965517241379	0.4463087248322148	0.08702531645569621
AT3G43150_10	0.7770034843205574	0.4772727272727273	0.08823529411764706
AT4G06583_7	0.8223350253807107	0.5555555555555556	0.09455587392550144
AT5G35375_2	0.9341085271317829	0.49	0.04727793696275072
AT2G13430	0.7540983606557377	0.08670520231213873	0.006887052341597796
AT2G13500	0.7308970099667774	0.588477366255144	0.15169445938676707
AT2G13510	0.7804878048780488	0.5681818181818182	0.12921940928270043
AT5G27310_3	0.0	0.0136986301369863	0.00819672131147541
AT2G27800_2	0.7791411042944786	0.5047169811320755	0.10365853658536585
AT5G27890_3	0.024026512013256007	0.0017064846416382253	0.00047505938242280285
AT2G13820	0.3431372549019608	0.03954802259887006	0.02824858757062147
AT3G42075_1	0.795774647887324	0.45871559633027525	0.08103448275862069
AT2G03567_2	0.7761194029850746	0.5125	0.056372549019607844
AT2G13845_1	0.7761194029850746	0.5070422535211268	0.05263157894736842
AT3G42130_4	0.7666666666666667	0.6666666666666666	0.06741573033707865
AT2G14265_5	0.7631578947368421	0.47058823529411764	0.07058823529411765
AT2G13900_1	0.07987220447284345	0.0	0.007656967840735069
AT5G02350_3	0.07987220447284345	0.0	0.0077279752704791345
AT5G55800_9	0.10126582278481013	0.0	0.007337526205450734
AT2G13905_1	0.2926829268292683	0.0	0.007352941176470588
AT2G14290	0.2182410423452769	0.0	0.005802707930367505
AT2G14288	0.5073170731707317	0.07734806629834254	0.003424657534246575
AT3G27503_2	0.0	0.0	0.002857142857142857
AT1G29620_2	0.8347107438016529	0.3543307086614173	0.10479041916167664
AT2G14265_1	0.8433734939759037	0.6101694915254238	0.3087248322147651
AT2G03567_4	0.8035714285714286	0.6101694915254238	0.2864583333333333
AT2G14247	0.6929133858267716	0.04878048780487805	0.014010507880910683
AT2G14095	0.43119266055045874	0.0	0.004405286343612335
AT2G14390_1	0.8308823529411765	0.4213197969543147	0.036685641998734975
AT2G14510	0.40714285714285714	0.025806451612903226	0.004934210526315789
AT2G14540	0.8565573770491803	0.28604651162790695	0.023305084745762712
AT1G62170	0.851380042462845	0.2891566265060241	0.02408759124087591
AT1G30140_3			0.16666666666666666
AT2G14670_1	0.1101123595505618	0.056022408963585436	0.011111111111111112
AT5G43610_4	0.05263157894736842	0.0030959752321981426	0.0021691973969631237
AT1G66570_4	0.05263157894736842	0.0030959752321981426	0.0021691973969631237
AT5G06170_4	0.05301204819277108	0.003125	0.00228310502283105
AT2G14755_1	0.8292682926829268	0.2265625	0.013157894736842105
AT2G14820	0.38823529411764707	0.0036407766990291263	0.002476123098691192
AT2G14960	0.05044751830756713	0.005924170616113744	0.0018656716417910447
AT2G15025	0.09274193548387097	0.011627906976744186	0.001953125
AT2G15042_1	0.4037433155080214	0.0763888888888889	0.005202312138728324
AT2G15042_2	0.022304832713754646	0.0	0.0005899705014749262
AT2G15110_1	0.8128964059196617	0.4830097087378641	0.13903345724907062
AT2G15220	0.00477326968973747	0.0036231884057971015	0.0
AT2G15340	0.0	0.0	0.0
AT2G15370_2	0.0335195530726257	0.005988023952095809	0.003444316877152698
AT2G15390_3	0.03296703296703297	0.0058823529411764705	0.0033632286995515697
AT2G15350_1	0.0335195530726257	0.005988023952095809	0.003468208092485549
AT1G14080_6	0.0335195530726257	0.005988023952095809	0.003444316877152698
AT1G14100_5	0.0335195530726257	0.005988023952095809	0.0034802784222737818
AT1G14110_5	0.0335195530726257	0.005988023952095809	0.003605769230769231
AT2G15360_1	0.0	0.007462686567164179	0.0044444444444444444
AT2G15390_2	0.03680981595092025	0.0034482758620689655	0.0024330900243309003
AT2G15370_1	0.03680981595092025	0.0034482758620689655	0.0024896265560165973
AT1G14080_7	0.03715170278637771	0.0034482758620689655	0.0025210084033613447
AT2G15350_2	0.03715170278637771	0.0034482758620689655	0.0025210084033613447
AT1G14100_6	0.03715170278637771	0.0035842293906810036	0.0026019080659150044
AT2G15390_1	0.09443099273607748	0.0	0.0006184291898577613
AT2G15370_3	0.09443099273607748	0.0	0.0006269592476489029
AT1G14080_5	0.09443099273607748	0.0	0.0006269592476489029
AT2G15350_3	0.09443099273607748	0.0	0.0006305170239596469
AT2G15360_2	0.13333333333333333	0.0	0.0
AT2G26620_3	0.8604651162790697	0.225	0.031446540880503145
AT2G40310_4	0.8604651162790697	0.225	0.031446540880503145
AT1G43080_4	0.875	0.21621621621621623	0.03875968992248062
AT4G13760_4	0.875	0.21621621621621623	0.03875968992248062
AT2G26620_2	0.8571428571428571	0.16216216216216217	0.004975124378109453
AT2G40310_3	0.8571428571428571	0.16216216216216217	0.004975124378109453
AT1G43080_5	0.8709677419354839	0.16216216216216217	0.0058823529411764705
AT4G13760_3	0.8709677419354839	0.16216216216216217	0.0058823529411764705
AT2G15640_1	0.09803921568627451	0.0	0.0016012810248198558
AT2G15710	0.7811320754716982	0.6479591836734694	0.16327827191867852
AT2G18490_3	0.04891304347826087	0.0	0.002072538860103627
AT5G42640_3	0.05325443786982249	0.0	0.002380952380952381
AT3G43480_5	0.8016528925619835	0.17796610169491525	0.02268041237113402
AT2G15780	0.0913978494623656	0.0	0.0011061946902654867
AT2G15880	0.46440677966101696	0.0033500837520938024	0.003484320557491289
AT2G16015	0.7611940298507462	0.4583333333333333	0.045454545454545456
AT2G16018	0.8428571428571429	0.4782608695652174	0.1013470173187941
AT2G16020	0.7553191489361702	0.2	0.039603960396039604
AT2G16030	0.8484848484848485	0.4845360824742268	0.075
AT4G26730_2	0.8125	0.4336283185840708	0.05511811023622047
AT2G16040_1	0.8340080971659919	0.3849056603773585	0.06654512306289881
AT1G27870_2	0.96	0.6440677966101694	0.17446808510638298
AT2G15640_3	0.0	0.0	0.0
AT2G16230	0.02355072463768116	0.002105263157894737	0.0007267441860465116
AT2G16300_2	0.815	0.33146067415730335	0.02199223803363519
AT2G16290_1	0.815	0.33146067415730335	0.02230971128608924
AT2G16300_1	0.8774193548387097	0.1346153846153846	0.0069605568445475635
AT2G16290_2	0.8774193548387097	0.13986013986013987	0.0049504950495049506
AT2G16340	0.0	0.0	0.012658227848101266
AT2G16365	0.5322033898305085	0.15453194650817237	0.01424287856071964
AT2G16360	0.1	0.0	0.006493506493506494
AT2G16290_3	0.8375	0.35826771653543305	0.03369565217391304
AT2G16300_3	0.8375	0.3524904214559387	0.035453597497393116
AT2G16290_4	0.8158730158730159	0.31654676258992803	0.02172164119066774
AT2G16300_4	0.8158730158730159	0.31654676258992803	0.02172164119066774
AT2G15640_2	0.04018912529550828	0.0	0.002577319587628866
AT2G16490	0.9595959595959596	0.5767195767195767	0.06842737094837935
AT2G16505	0.3157894736842105	0.15	0.16115702479338842
AT2G16620_1	0.8169014084507042	0.24242424242424243	0.016304347826086956
AT3G23650_2	0.8529411764705882	0.16666666666666666	0.01818181818181818
AT2G16676_1	0.8116883116883117	0.720677146311971	0.22588376273217495
AT2G16730	0.05189620758483034	0.003968253968253968	0.002982530890498509
AT2G16960	0.009345794392523364	0.0	0.0035335689045936395
AT2G17305	0.24796747967479674	0.2028301886792453	0.008204193254329991
AT2G17470	0.06465517241379311	0.0034542314335060447	0.0009638554216867469
AT2G17690	0.08957952468007313	0.06872037914691943	0.013333333333333334
AT2G17740_1	0.0430622009569378	0.009852216748768473	0.00375
AT4G09545_5	0.8717948717948718	0.6271186440677966	0.17663817663817663
AT2G18130	0.17325227963525835	0.09009009009009009	0.008802816901408451
AT2G18190_1	0.09317803660565724	0.0	0.0034334763948497852
AT2G18193_2	0.09395973154362416	0.0	0.0034453057708871662
AT2G18193_1	0.13681868743047831	0.007451564828614009	0.005667506297229219
AT2G18190_2	0.14590747330960854	0.008532423208191127	0.006153846153846154
AT2G18320	0.0	0.0	0.003067484662576687
AT2G18360	0.08896797153024912	0.012396694214876033	0.0023094688221709007
AT2G18480	0.07289002557544758	0.016055045871559634	0.035169210351692105
AT2G18490_1	0.47474747474747475	0.09333333333333334	0.01282051282051282
AT5G42640_2	0.5465116279069767	0.09333333333333334	0.01348747591522158
AT2G18490_2	0.0	0.0	0.0
AT2G18530_1	0.5229885057471264	0.06962025316455696	0.007288629737609329
AT3G46160_2	0.5229885057471264	0.06432748538011696	0.006906077348066298
AT2G18640	0.025933609958506226	0.0	0.0019047619047619048
AT2G18690_2	0.0	0.0	0.0026086956521739132
AT2G18690_1	0.006802721088435374	0.0031446540880503146	0.003536067892503536
AT2G18800	0.37383177570093457	0.07526881720430108	0.011128775834658187
AT2G18830	0.025	0.03225806451612903	0.006172839506172839
AT2G18880	0.2391304347826087	0.012211668928086838	0.012713178294573644
AT2G18938	0.1509433962264151	0.0915032679738562	0.009652509652509652
AT2G18980	0.20202020202020202	0.00819672131147541	0.0099601593625498
AT2G19000	0.06060606060606061	0.0	0.0
AT2G19070	0.05419766206163656	0.00211864406779661	0.0021333333333333334
AT2G19146_1	0.7419354838709677	0.037037037037037035	0.0
AT2G19220_1	0.0	0.005494505494505495	0.0035335689045936395
AT2G19290	0.425531914893617	0.11068702290076336	0.012391573729863693
AT2G19300	0.88	0.0	0.0
AT2G19420	0.12352941176470589	0.05333333333333334	0.0
AT2G19440	0.04395604395604396	0.002197802197802198	0.005018820577164366
AT4G08800_2	0.20948616600790515	0.007874015748031496	0.0012714558169103624
AT2G19600	0.334913112164297	0.0011325028312570782	0.00266844563042028
AT4G04030_2	0.9354838709677419	0.6666666666666666	0.3166023166023166
AT2G19960_1	0.8256658595641646	0.3689839572192513	0.10157618213660245
AT2G20160_1	0.0	0.008771929824561403	0.004395604395604396
AT2G03190_2	0.0	0.008771929824561403	0.004454342984409799
AT2G20570	0.0034662045060658577	0.002531645569620253	0.006445672191528545
AT4G00416_2	0.8867924528301887	0.48	0.05090909090909091
AT2G20950	0.07802013422818792	0.026963657678780773	0.034277879341864714
AT2G21140	0.008403361344537815	0.0	0.001451378809869376
AT2G21550	0.014705882352941176	0.009029345372460496	0.004273504273504274
AT2G21610	0.014705882352941176	0.005	0.000968054211035818
AT2G21655	0.6296296296296297	0.04878048780487805	0.011278195488721804
AT2G21727_2	0.6296296296296297	0.04878048780487805	0.00784313725490196
AT2G21727_1	0.7777777777777778	0.2916666666666667	0.023923444976076555
AT2G22050	0.0	0.004291845493562232	0.004540295119182747
AT2G22180	0.037606837606837605	0.0	0.0010204081632653062
AT2G22330	0.0008680555555555555	0.0035842293906810036	0.002477291494632535
AT2G22440_1	0.9142857142857143	0.7471910112359551	0.18779342723004694
AT2G22760	0.2807570977917981	0.015037593984962405	0.005291005291005291
AT2G22770	0.0	0.005681818181818182	0.0014858841010401188
AT2G22930_1	0.3333333333333333	0.011976047904191617	0.00182370820668693
AT4G09500_2	0.34355828220858897	0.012578616352201259	0.002036659877800407
AT5G53990_5	0.3522012578616352	0.012658227848101266	0.0020905923344947735
AT5G54010_3	0.35782747603833864	0.012658227848101266	0.0021629416005767843
AT2G22940	0.6081632653061224	0.09655172413793103	0.012647554806070826
AT2G22950_1	0.1952662721893491	0.0013869625520110957	0.003976143141153081
AT2G23030	0.2391304347826087	0.04807692307692308	0.01261467889908257
AT2G23148_2	0.8611111111111112	0.5333333333333333	0.17894736842105263
AT2G23142_1	0.8611111111111112	0.5333333333333333	0.19101123595505617
AT2G23148_1	0.2857142857142857	0.09090909090909091	0.0
AT2G23142_2	0.2857142857142857	0.09090909090909091	0.0
AT2G15640_4	0.0405727923627685	0.008583690987124463	0.001941747572815534
AT2G23210	0.017064846416382253	0.0017793594306049821	0.003924133420536298
AT2G23220	0.08668076109936575	0.011494252873563218	0.014527845036319613
AT2G23400	0.04680851063829787	0.0	0.0
AT2G23410	0.0	0.0	0.004219409282700422
AT2G23440	0.0035714285714285713	0.0	0.004434589800443459
AT2G23630	0.1925373134328358	0.003289473684210526	0.0020161290322580645
AT2G23800	0.06290322580645161	0.0	0.0026362038664323375
AT2G23834	0.45454545454545453	0.05952380952380952	0.007936507936507936
AT2G24205	0.26865671641791045	0.03896103896103896	0.0
AT2G24210	0.06179775280898876	0.004807692307692308	0.006505576208178439
AT2G24260	0.02247191011235955	0.0	0.0010214504596527069
AT2G24340	0.80375	0.4622093023255814	0.10268606603245663
AT2G24370_1	0.21900161030595813	0.002777777777777778	0.003123048094940662
AT2G24510_1	0.005917159763313609	0.0	0.0025031289111389237
AT2G24615	0.3333333333333333	0.02631578947368421	0.0
AT2G24720_2	0.0021231422505307855	0.0016051364365971107	0.002008032128514056
AT2G24710	0.001834862385321101	0.001375515818431912	0.003210845522654299
AT2G24720_1	0.024344569288389514	0.003676470588235294	0.0008631851532153647
AT2G24870	0.8837209302325582	0.4307692307692308	0.1361031518624642
AT2G24945	0.004016064257028112	0.0	0.005597014925373134
AT3G26800_2	0.0	0.0	0.012269938650306749
AT2G24980_1	0.5918367346938775	0.3157894736842105	0.050505050505050504
AT5G35190_6	0.6388888888888888	0.3225806451612903	0.06172839506172839
AT2G25050	0.6030267753201397	0.0045901639344262295	0.0035394932935916544
AT2G25090	0.005917159763313609	0.0	0.0005058168942842691
AT2G25160	0.05732484076433121	0.014	0.007500986971969996
AT2G25240	0.17827298050139276	0.0	0.005420054200542005
AT2G25260	0.006493506493506494	0.0	0.0035460992907801418
AT2G25270	0.5763440860215053	0.004574565416285453	0.002242152466367713
AT2G25370	0.018255578093306288	0.002028397565922921	0.0029498525073746312
AT2G25410	0.553623188405797	0.30451127819548873	0.020938023450586266
AT2G25409	0.0	0.011363636363636364	0.0
AT2G25630_1	0.13559322033898305	0.029197080291970802	0.016118633139909737
AT5G44640_3	0.13559322033898305	0.029197080291970802	0.015964240102171137
AT5G42260_3	0.13675213675213677	0.029197080291970802	0.016170763260025874
AT2G25650	0.21782178217821782	0.00315955766192733	0.0023942537909018356
AT2G25680	0.08469539375928678	0.0014970059880239522	0.004657351962741184
AT2G25820	0.007518796992481203	0.0	0.0011098779134295228
AT2G26120_1	1.0	0.16666666666666666
AT2G26340	0.148975791433892	0.10061601642710473	0.014604150653343582
AT2G26350	0.45979899497487436	0.07986688851913477	0.0022603978300180833
AT2G26450	0.0182370820668693	0.0033003300330033004	0.004439511653718091
AT2G26620_1	0.7985347985347986	0.29651162790697677	0.026196928635953028
AT4G13760_5	0.783410138248848	0.3194444444444444	0.027571580063626724
AT1G43080_7	0.783410138248848	0.3194444444444444	0.027571580063626724
AT2G40310_2	0.7962962962962963	0.29651162790697677	0.02633969118982743
AT5G47990_3	0.0	0.0	0.000531632110579479
AT3G20950_11	0.004728132387706856	0.0024691358024691358	0.003067484662576687
AT5G47990_4	0.0044742729306487695	0.0023094688221709007	0.0028308563340410475
AT2G27070_1	0.09979633401221996	0.005361930294906166	0.0017064846416382253
AT2G27145	0.10526315789473684	0.0	0.0
AT2G27229	0.0	0.0	0.002849002849002849
AT2G27300	0.00437636761487965	0.0	0.0008936550491510277
AT2G27315	0.358695652173913	0.0	0.0056022408963585435
AT2G27320	0.020833333333333332	0.0	0.006006006006006006
AT2G27380_1	0.7078651685393258	0.506426735218509	0.07154213036565978
AT2G27380_3	0.7393939393939394	0.5281501340482574	0.07933579335793357
AT2G27380_5	0.7341772151898734	0.5269121813031161	0.08447937131630648
AT2G27380_2	0.7592592592592593	0.5426997245179064	0.08239700374531835
AT2G27380_4	0.7733333333333333	0.5632183908045977	0.07984031936127745
AT2G27520	0.005847953216374269	0.0	0.0015600624024961
AT2G27740	0.06	0.009876543209876543	0.004428044280442804
AT2G27750	0.009174311926605505	0.00625	0.0
AT5G27310_2	0.006993006993006993	0.00819672131147541	0.005747126436781609
AT2G27790	0.09359605911330049	0.0	0.003486345148169669
AT2G27800_1	0.11920529801324503	0.0091324200913242	0.005543237250554324
AT2G28340	0.08547008547008547	0.004651162790697674	0.004134672179562906
AT2G28640	0.25298126064735943	0.06666666666666667	0.008520179372197309
AT2G28780	0.0008976660682226212	0.0011641443538998836	0.004384362440628425
AT2G28810	0.00904977375565611	0.00423728813559322	0.005291005291005291
AT2G28860_2	0.02821316614420063	0.0	0.0016286644951140066
AT2G28860_1	0.004739336492890996	0.005208333333333333	0.0019704433497536944
AT2G29060	0.15360983102918588	0.002638522427440633	0.0041685965724872626
AT2G29120	0.022788203753351208	0.0018867924528301887	0.003128666405944466
AT2G29250_2	0.003669724770642202	0.0036496350364963502	0.003472222222222222
AT2G29250_1	0.09807355516637478	0.003780718336483932	0.002124269782262347
AT2G29600_1	0.0121580547112462	0.0017331022530329288	0.0031678986272439284
AT2G29605_1	0.864406779661017	0.5298507462686567	0.10352941176470588
AT2G11623_2	0.9047619047619048	0.5490196078431373	0.11392405063291139
AT2G29680	0.0	0.001379310344827586	0.0023084025854108957
AT2G29600_2	0.003125	0.002288329519450801	0.004571428571428572
AT2G29810	0.004545454545454545	0.004081632653061225	0.0030120481927710845
AT2G29605_2	0.8088235294117647	0.45161290322580644	0.06896551724137931
AT2G11623_3	0.8709677419354839	0.45652173913043476	0.045714285714285714
AT2G14265_2	0.8617021276595744	0.8461538461538461	0.2845528455284553
AT2G03567_5	0.8378378378378378	0.8461538461538461	0.24519230769230768
AT3G27140_3	0.034666666666666665	0.002770083102493075	0.003181336161187699
AT2G30210	0.05773420479302832	0.0014577259475218659	0.0016357688113413304
AT2G31540_3	0.032119914346895075	0.0	0.0024330900243309003
AT2G31550_3	0.03275109170305677	0.0	0.0016501650165016502
AT2G30575	0.47119815668202764	0.0015278838808250573	0.001282051282051282
AT2G30615	0.7022222222222222	0.038348082595870206	0.004591368227731864
AT2G30730_1	0.0070921985815602835	0.0	0.00487408610885459
AT5G65005_2	0.8148148148148148	0.7872340425531915	0.25
AT2G30730_2	0.3425414364640884	0.002457002457002457	0.0015094339622641509
AT2G30900	0.05189620758483034	0.002531645569620253	0.0016939582156973462
AT2G30920	0.32367149758454106	0.08566433566433566	0.027586206896551724
AT2G30942	0.13333333333333333	0.14673913043478262	0.023004059539918808
AT2G31085	0.0	0.0	0.0
AT2G31141	0.0	0.006896551724137931	0.0016806722689075631
AT2G31150	0.15346534653465346	0.0	0.0031965903036760787
AT2G31335	0.0	0.0	0.0020325203252032522
AT2G31540_1	0.04054054054054054	0.0053475935828877	0.0045385779122541605
AT2G31550_2	0.043478260869565216	0.006172839506172839	0.0035026269702276708
AT2G24560_2	0.04580152671755725	0.005917159763313609	0.0034965034965034965
AT2G31540_2	0.0	0.0	0.004524886877828055
AT2G31550_1	0.0	0.0	0.0045871559633027525
AT2G24560_1	0.0	0.0	0.0051813471502590676
AT2G31590	0.01060070671378092	0.0	0.0049382716049382715
AT2G26120_3	0.006578947368421052	0.0	0.0
AT2G26120_2	0.006493506493506494	0.0	0.0
AT2G31690_1	0.0019801980198019802	0.002421307506053269	0.003457814661134163
AT2G31700	0.7218045112781954	0.06521739130434782	0.0035087719298245615
AT2G31800	0.06505576208178439	0.007042253521126761	0.003342618384401114
AT2G31865	0.08984375	0.005025125628140704	0.0013831258644536654
AT2G31945	0.05217391304347826	0.0	0.0
AT2G32150	0.007853403141361256	0.0	0.0036101083032490976
AT2G32320	0.30133333333333334	0.0017331022530329288	0.0033444816053511705
AT2G32540	0.04048582995951417	0.0	0.002110595187842972
AT3G24900_4	0.0025157232704402514	0.0011013215859030838	0.0017497812773403325
AT2G32885	0.0	0.0	0.0
AT2G32890	0.002881844380403458	0.004329004329004329	0.004576659038901602
AT2G32990	0.0038412291933418692	0.0	0.001829268292682927
AT3G24900_3	0.007112375533428165	0.0035335689045936395	0.007302075326671791
AT3G24900_6	0.22520661157024793	0.0	0.0016625103906899418
AT3G24900_5	0.15636363636363637	0.004889975550122249	0.0010887316276537834
AT4G07524_7	0.8974358974358975	0.3333333333333333	0.3395061728395062
AT5G27170_3	0.8181818181818182	0.6352357320099256	0.2450199203187251
AT2G34110	0.1574074074074074	0.02746566791510612	0.02557625513103884
AT2G34080	0.004106776180698152	0.0028653295128939827	0.0007457121551081282
AT2G34100	0.40766773162939296	0.2604087812263437	0.10742305371152686
AT2G41920_2	0.7543859649122807	0.09748427672955975	0.007048458149779736
AT5G27790_2	0.7544483985765125	0.09480122324159021	0.006944444444444444
AT2G34290_1	0.7593283582089553	0.09342560553633218	0.008040201005025126
AT2G34320_1	0.835030549898167	0.5224312590448625	0.10539845758354756
AT2G34430	0.08846153846153847	0.00804289544235925	0.0
AT2G28860_4	0.023883696780893044	0.0018050541516245488	0.0035026269702276708
AT2G28860_3	0.005747126436781609	0.0025906735751295338	0.0016286644951140066
AT2G34530	0.02459016393442623	0.0	0.0022598870056497176
AT2G34610	0.006993006993006993	0.003745318352059925	0.004088307440719542
AT2G34910	0.12371134020618557	0.004739336492890996	0.0016433853738701725
AT2G35215	0.05241935483870968	0.0	0.003972194637537239
AT2G35250	0.3537117903930131	0.06060606060606061	0.004752851711026616
AT1G31450_2	0.029166666666666667	0.0017793594306049821	0.0008071025020177562
AT2G35930	0.006201550387596899	0.004106776180698152	0.0018820577164366374
AT2G35935	0.005813953488372093	0.005555555555555556	0.0027347310847766638
AT2G36100	0.06694560669456066	0.0045662100456621	0.002936857562408223
AT2G36180_1	0.7796610169491526	0.3617021276595745	0.02531645569620253
AT5G17470_2	0.8679245283018868	0.3617021276595745	0.023715415019762844
AT2G36450	0.07627118644067797	0.017241379310344827	0.002012072434607646
AT2G36560	0.26037735849056604	0.36432160804020103	0.04
AT2G36710	0.6504065040650406	0.2897196261682243	0.053134962805526036
AT2G36750_1	0.2	0.003424657534246575	0.002987303958177745
AT2G36790_6	0.20212765957446807	0.0034602076124567475	0.0030097817908201654
AT2G36790_5	0.09655172413793103	0.0	0.002380952380952381
AT2G36750_2	0.09491525423728814	0.0	0.002336448598130841
AT2G36790_4	0.10476190476190476	0.006097560975609756	0.002514668901927913
AT2G36750_4	0.10837438423645321	0.006172839506172839	0.0026064291920069507
AT2G36790_3	0.020491803278688523	0.0	0.003681885125184094
AT2G36750_5	0.0228310502283105	0.0	0.003834355828220859
AT2G36790_1	0.07377049180327869	0.002777777777777778	0.0029205607476635513
AT2G36750_6	0.08071748878923767	0.002777777777777778	0.0030358227079538553
AT2G36790_2	0.0	0.002066115702479339	0.003126628452318916
AT2G36750_3	0.0	0.002127659574468085	0.003342618384401114
AT2G36815	0.09876543209876543	0.0	0.0
AT2G37370	0.04923599320882852	0.0024009603841536613	0.003629764065335753
AT2G37430	0.01282051282051282	0.007518796992481203	0.001336898395721925
AT2G37585	0.10666666666666667	0.0	0.0032981530343007917
AT2G05140_2	0.6880733944954128	0.004807692307692308	0.0034423407917383822
AT2G37700	0.007462686567164179	0.0	0.003821656050955414
AT2G37720	0.6818950930626058	0.43380281690140843	0.0624801776086267
AT2G37810	0.0	0.00966183574879227	0.001445086705202312
AT2G37925	0.3622641509433962	0.0	0.005042016806722689
AT2G38080	0.002333722287047841	0.0	0.0015544041450777201
AT2G38170	0.06212664277180406	0.003194888178913738	0.006237006237006237
AT2G38220_3	0.3348519362186788	0.008960573476702509	0.0013824884792626728
AT2G38195_1	0.5409836065573771	0.23157894736842105	0.05319148936170213
AT2G38220_2	1.0	0.7037037037037037	0.18518518518518517
AT2G38195_2	0.9090909090909091	0.6666666666666666	0.1553398058252427
AT2G38220_1	0.9090909090909091	0.7272727272727273	0.19631901840490798
AT2G38255	0.046511627906976744	0.020833333333333332	0.007246376811594203
AT2G38270	0.13405238828967642	0.0055248618784530384	0.003919007184846506
AT2G38590_1	0.02962962962962963	0.006134969325153374	0.0010183299389002036
AT5G41510_5	0.030418250950570342	0.00641025641025641	0.001049317943336831
AT3G22940_4	0.032388663967611336	0.00641025641025641	0.0010976948408342481
AT2G38940	0.000992063492063492	0.00430416068866571	0.0013722126929674098
AT2G39160	0.9401709401709402	0.19642857142857142	0.008403361344537815
AT2G39640	0.008982035928143712	0.008310249307479225	0.004888647474198805
AT2G26620_4	0.827922077922078	0.4349775784753363	0.06899488926746167
AT2G40310_1	0.827922077922078	0.4349775784753363	0.06899488926746167
AT1G43080_6	0.8243243243243243	0.4409090909090909	0.07073386383731212
AT4G13760_2	0.8243243243243243	0.4409090909090909	0.07073386383731212
AT2G40470	0.05013192612137203	0.0034965034965034965	0.0024232633279483036
AT2G40710_1	0.13942307692307693	0.0026595744680851063	0.005434782608695652
AT2G40740	0.0	0.0034482758620689655	0.0013812154696132596
AT2G40745	0.0	0.0	0.0030959752321981426
AT2G40910	0.004761904761904762	0.0	0.0033472803347280333
AT2G41280	0.011627906976744186	0.0	0.009174311926605505
AT2G41600	0.07723577235772358	0.005012531328320802	0.003249390739236393
AT2G41640	0.32004310344827586	0.26339969372128635	0.08878127522195318
AT2G41650	0.6584821428571429	0.434010152284264	0.14817275747508304
AT5G18937_2	0.9272727272727272	0.6265060240963856	0.18530701754385964
AT2G41730	0.0043859649122807015	0.0	0.0015723270440251573
AT5G24640_2	0.005988023952095809	0.0	0.0026954177897574125
AT2G41910	0.25728987993138935	0.004962779156327543	0.0006321112515802782
AT2G05060_2	0.2777777777777778	0.00273224043715847	0.0007587253414264037
AT5G27790_3	0.7940552016985138	0.313953488372093	0.02962962962962963
AT2G41920_1	0.7957219251336899	0.31297709923664124	0.03159941662615459
AT2G34290_2	0.8117249154453213	0.3127962085308057	0.032453245324532455
AT2G42430	0.05668934240362812	0.012307692307692308	0.003469210754553339
AT2G42550	0.12692307692307692	0.002881844380403458	0.003777148253068933
AT2G43160	0.44477172312223856	0.0008460236886632825	0.002308876346844536
AT2G43220_1	0.003883495145631068	0.0	0.0030816640986132513
AT2G43470	0.17110266159695817	0.18691588785046728	0.05982053838484546
AT2G43590_1	0.0025906735751295338	0.002717391304347826	0.0038204393505253103
AT2G43610	0.02027027027027027	0.0	0.0036231884057971015
AT2G43620	0.0	0.0029850746268656717	0.005893909626719057
AT2G43860	0.003436426116838488	0.0029585798816568047	0.003980891719745223
AT2G43880	0.043726235741444866	0.0028089887640449437	0.0015592515592515593
AT2G44175	0.7804878048780488	0.4322916666666667	0.012145748987854251
AT2G44230	0.0029069767441860465	0.0	0.0026666666666666666
AT2G44340	0.0	0.0	0.0
AT2G44370_1	0.0	0.0	0.003714020427112349
AT2G17740_2	0.0	0.0	0.003260869565217391
AT2G44460	0.014925373134328358	0.0	0.0007032348804500703
AT2G44540_1	0.07008086253369272	0.0	0.00900225056264066
AT2G44560_3	0.06933333333333333	0.0	0.008862629246676515
AT2G44550_2	0.07008086253369272	0.0	0.009252120277563608
AT2G44560_2	0.040372670807453416	0.0	0.005106382978723404
AT2G44540_2	0.040372670807453416	0.0	0.004488330341113106
AT2G44550_1	0.040880503144654086	0.0	0.004599816007359705
AT2G44560_1	0.03125	0.0024390243902439024	0.0038684719535783366
AT2G44540_3	0.03201970443349754	0.002457002457002457	0.003934426229508197
AT2G44550_3	0.03233830845771144	0.002506265664160401	0.004078857919782461
AT2G44570	0.11873350923482849	0.0025575447570332483	0.0007867820613690008
AT2G44540_4	0.12195121951219512	0.0025974025974025974	0.0008382229673093043
AT2G44550_4	0.156794425087108	0.0030959752321981426	0.0
AT4G07524_8	0.796875	0.2857142857142857	0.28421052631578947
AT2G44925	0.102803738317757	0.0	0.031578947368421054
AT2G44930	0.001519756838905775	0.0	0.002292263610315186
AT2G45100	0.1116751269035533	0.006482982171799027	0.0012763241863433313
AT2G45380	0.29927007299270075	0.04618473895582329	0.028846153846153848
AT2G45420	0.0	0.0	0.003418803418803419
AT2G45830_1	0.0	0.002881844380403458	0.00395778364116095
AT1G63710_2	0.02372644801116539	0.006142506142506142	0.008860759493670886
AT2G46130	0.10416666666666667	0.030303030303030304	0.018867924528301886
AT2G46190	0.8115942028985508	0.6470588235294118	0.12903225806451613
AT2G46740	0.030434782608695653	0.0024390243902439024	0.0039011703511053317
AT2G46750	0.0087890625	0.0016891891891891893	0.0016722408026755853
AT2G46760	0.07734806629834254	0.006012024048096192	0.0011627906976744186
AT2G46765_1	0.7142857142857143	0.5533980582524272	0.14705882352941177
AT2G46810	0.02544529262086514	0.008385744234800839	0.006425233644859813
AT2G46880	0.0081799591002045	0.0049504950495049506	0.0045016077170418
AT2G46960_2	0.02513227513227513	0.0	0.0036463081130355514
AT2G46960_1	0.045454545454545456	0.006868131868131868	0.0015420200462606013
AT4G27710_2	0.047058823529411764	0.007288629737609329	0.0012975778546712802
AT5G28660_2	0.0	0.0	0.008888888888888889
AT3G01085	0.047214353163361665	0.010604453870625663	0.005620232838217583
AT3G01322_1	0.0	0.011494252873563218	0.004291845493562232
AT3G01322_3	0.0	0.00847457627118644	0.0038022813688212928
AT3G01322_2	0.0	0.0	0.0
AT3G01415	0.0	0.0	0.002364066193853428
AT3G01830	0.05463917525773196	0.0012224938875305623	0.0007251631617113851
AT3G01840	0.06060606060606061	0.0013280212483399733	0.0008539709649871904
AT3G02100	0.07667731629392971	0.0031746031746031746	0.0019120458891013384
AT3G02245	0.0	0.0	0.003676470588235294
AT3G02810	0.12301587301587301	0.0	0.0023094688221709007
AT3G02940	0.014150943396226415	0.006134969325153374	0.001072961373390558
AT3G02970	0.019400352733686066	0.0	0.0023677979479084454
AT3G03405	0.3218390804597701	0.09090909090909091	0.0038022813688212928
AT3G03480	0.03902439024390244	0.0018083182640144665	0.0031605562579013905
AT3G03620	0.07326007326007326	0.026845637583892617	0.006737247353224254
AT3G03670	0.003134796238244514	0.0056022408963585435	0.0018744142455482662
AT3G04440_2	0.2647058823529412	0.006493506493506494	0.00625
AT3G04443_2	0.14634146341463414	0.004761904761904762	0.0055658627087198514
AT3G03726_1	0.02476780185758514	0.0	0.0027124773960217
AT4G12810_3	0.02476780185758514	0.0	0.0027472527472527475
AT3G04050	0.029882604055496264	0.0028735632183908046	0.0023741690408357074
AT3G04100_1	0.6691449814126395	0.06666666666666667	0.0042643923240938165
AT3G04110	0.037889039242219216	0.005326231691078562	0.0017277125086385626
AT3G04150	0.007220216606498195	0.0	0.004424778761061947
AT3G04170_1	0.013513513513513514	0.012738853503184714	0.0014285714285714286
AT3G04180_3	0.013651877133105802	0.013422818791946308	0.0013986013986013986
AT3G04190_3	0.014492753623188406	0.013793103448275862	0.001488095238095238
AT3G04170_2	0.25742574257425743	0.17557251908396945	0.09401709401709402
AT3G04190_2	0.2639593908629442	0.18253968253968253	0.09806835066864784
AT3G04180_1	0.24074074074074073	0.17557251908396945	0.08955223880597014
AT3G04190_1	0.20622568093385213	0.1038961038961039	0.05902192242833052
AT3G04180_2	0.1991869918699187	0.0763888888888889	0.057724957555178265
AT3G04170_3	0.1991869918699187	0.0763888888888889	0.04521739130434783
AT3G04250_1	0.4349680170575693	0.01532567049808429	0.0020161290322580645
AT3G25090_6	0.43658536585365854	0.017857142857142856	0.0015467904098994587
AT3G04440_1	0.07407407407407407	0.0	0.003236245954692557
AT3G04443_1	0.04081632653061224	0.0	0.0029411764705882353
AT5G28680_2	0.1871345029239766	0.005141388174807198	0.0030004286326618087
AT3G05140	0.006793478260869565	0.0013736263736263737	0.0018034265103697023
AT3G05155	0.0	0.0	0.003000750187546887
AT3G05450	0.0	0.0	0.0011514104778353484
AT3G05540	0.6871508379888268	0.2846715328467153	0.07581227436823104
AT3G05725	0.7848101265822784	0.4878048780487805	0.16129032258064516
AT3G05770_1	0.009302325581395349	0.007434944237918215	0.003009027081243731
AT3G05950	0.002109704641350211	0.008438818565400843	0.0010460251046025104
AT3G06230	0.005221932114882507	0.004608294930875576	0.002232142857142857
AT4G20690_14	0.01509433962264151	0.0	0.004424778761061947
AT2G14265_12	0.9435483870967742	0.8584070796460177	0.2053941908713693
AT5G48190	0.8787128712871287	0.40669856459330145	0.06786427145708583
AT3G07610	0.3889776357827476	0.024759979787771603	0.006747159090909091
AT3G08490	0.0	0.0	0.0
AT3G08500	0.14393939393939395	0.05161290322580645	0.0044004400440044
AT3G08560	0.12195121951219512	0.022167487684729065	0.016898608349900597
AT3G09130	0.007662835249042145	0.0	0.001936108422071636
AT3G09162	0.07017543859649122	0.014705882352941176	0.0
AT1G66270_3	0.00392156862745098	0.0034965034965034965	0.0025020850708924102
AT3G09270	0.23824451410658307	0.2878787878787879	0.050256410256410255
AT3G09340_2	0.012048192771084338	0.0037593984962406013	0.001869158878504673
AT3G09330_1	0.011627906976744186	0.0037174721189591076	0.0018467220683287165
AT3G09340_1	0.025423728813559324	0.005076142131979695	0.002317497103128621
AT3G09330_2	0.026785714285714284	0.005494505494505495	0.0024154589371980675
AT3G09830	0.29690721649484536	0.0015060240963855422	0.0029925187032418953
AT3G09960_1	0.043795620437956206	0.005277044854881266	0.0051928783382789315
AT3G09960_2	0.061465721040189124	0.0024449877750611247	0.00149812734082397
AT3G10110_1	0.0	0.0	0.0
AT3G10340	0.03991741225051618	0.023381294964028777	0.008184298272203698
AT3G10900	0.13089005235602094	0.00684931506849315	0.0013736263736263737
AT2G15042_6	0.0	0.0	0.0
AT2G15042_4	0.07373271889400922	0.003787878787878788	0.0
AT3G11165	0.2528301886792453	0.09090909090909091	0.04185022026431718
AT2G19220_2	0.5292307692307693	0.0019880715705765406	0.002851033499643621
AT3G11310	0.18911174785100288	0.036734693877551024	0.006954102920723227
AT3G11325	0.002364066193853428	0.0015082956259426848	0.0029523407844791226
AT1G35610_3	0.023255813953488372	0.00425531914893617	0.003604902667627974
AT3G11430	0.002070393374741201	0.0	0.0026954177897574125
AT3G11680	0.2590759075907591	0.0875	0.004149377593360996
AT3G11990_1	0.7717391304347826	0.10344827586206896	0.011848341232227487
AT1G47450_4	0.7717391304347826	0.10714285714285714	0.011933174224343675
AT1G47470_4	0.7717391304347826	0.10714285714285714	0.011933174224343675
AT3G12833	0.0	0.010752688172043012	0.0
AT3G12880	0.02100840336134454	0.0	0.0
AT3G13370_1	0.8991596638655462	0.7540983606557377	0.06859205776173286
AT3G13370_2	0.8991596638655462	0.7339449541284404	0.07210626185958255
AT1G55610_2	0.08271604938271605	0.0023612750885478157	0.0028919644701507954
AT3G13390_1	0.0023501762632197414	0.002509410288582183	0.0012249897917517355
AT1G55570_2	0.002372479240806643	0.0025284450063211127	0.0012631578947368421
AT3G13662	0.3646723646723647	0.11875	0.09019607843137255
AT1G35610_2	0.01838235294117647	0.0069605568445475635	0.001973684210526316
AT3G13820	0.025362318840579712	0.0	0.0013633265167007499
AT3G14030_1	0.16610169491525423	0.0182648401826484	0.007874015748031496
AT3G14280	0.0	0.0	0.0044742729306487695
AT3G14880	0.0037313432835820895	0.004914004914004914	0.0008503401360544217
AT3G16530_2	0.0	0.0029940119760479044	0.0
AT2G07810_6	0.9365079365079365	0.6333333333333333	0.19736842105263158
AT4G17200_2	0.0017123287671232876	0.0049382716049382715	0.0006648936170212766
AT3G14030_2	0.0	0.006802721088435374	0.0
AT3G16130	0.10364145658263306	0.0	0.0007230657989877079
AT3G16140	0.13807531380753138	0.0	0.0010834236186348862
AT3G16180	0.30144927536231886	0.005257623554153523	0.0028425241614553724
AT3G16525	0.20145631067961164	0.09455587392550144	0.03391384051329056
AT3G16530_1	0.05976095617529881	0.002583979328165375	0.0008888888888888889
AT3G16680	0.03870967741935484	0.0	0.0017761989342806395
AT3G16820_1	0.8823529411764706	0.6195121951219512	0.13941018766756033
AT3G16880	0.056338028169014086	0.0	0.0034285714285714284
AT3G24700_2	0.0	0.006369426751592357	0.0023391812865497076
AT3G17265_1	0.0	0.006369426751592357	0.0023228803716608595
AT3G17270	0.0	0.0	0.001718213058419244
AT3G17320	0.12195121951219512	0.01195219123505976	0.0060569351907934586
AT3G17400_1	0.5970149253731343	0.4424778761061947	0.03278688524590164
AT3G17480	0.017094017094017096	0.012987012987012988	0.0006485084306095979
AT3G17490_1	0.05389221556886228	0.0	0.0
AT2G24510_2	0.0	0.0	0.000877963125548727
AT3G17490_2	0.09803921568627451	0.00625	0.002105263157894737
AT3G17570	0.0	0.0036101083032490976	0.002331002331002331
AT3G17620_1	0.012121212121212121	0.003278688524590164	0.002749770852428964
AT2G07120_4	0.02457002457002457	0.0035842293906810036	0.001718213058419244
AT3G18120	0.01818181818181818	0.008333333333333333	0.0
AT3G18330_1	0.01652892561983471	0.00425531914893617	0.0032822757111597373
AT2G07120_2	0.8516949152542372	0.3422818791946309	0.04355108877721943
AT2G10550_2	0.010869565217391304	0.0	0.0
AT2G10553_2	0.36065573770491804	0.0	0.0
AT3G18700	0.8818181818181818	0.5138888888888888	0.029411764705882353
AT3G19410_2	0.04976303317535545	0.0	0.0029563932002956393
AT3G18330_2	0.026829268292682926	0.0	0.002982848620432513
AT3G19080	0.18450704225352113	0.0013605442176870747	0.0016673614005835765
AT3G19090	0.0456989247311828	0.006042296072507553	0.0019665683382497543
AT3G19140	0.009216589861751152	0.006993006993006993	0.0016207455429497568
AT3G19350	0.76	0.37254901960784315	0.044534412955465584
AT3G19370	0.215	0.0	0.0013895321908290875
AT3G19410_1	0.009242144177449169	0.0035971223021582736	0.0007541478129713424
AT3G19430	0.002890173410404624	0.0026041666666666665	0.0016597510373443983
AT3G22770_2	0.2795275590551181	0.0	0.0031982942430703624
AT3G19520	0.031835205992509365	0.0012610340479192938	0.003937007874015748
AT3G19560	0.022556390977443608	0.0	0.0016286644951140066
AT4G05080_2	0.06666666666666667	0.0	0.0009541984732824427
AT3G19880_1	0.06880733944954129	0.0	0.0009737098344693282
AT5G60560_3	0.06880733944954129	0.0	0.0009823182711198428
AT3G19890	0.2883116883116883	0.005555555555555556	0.0037509377344336083
AT3G20030_1	0.8498452012383901	0.3215077605321508	0.030560271646859084
AT5G60560_2	0.8498452012383901	0.3215077605321508	0.030560271646859084
AT4G15380_3	0.23725834797891038	0.0026845637583892616	0.003347680535628886
AT3G20950_6	0.2551984877126654	0.002793296089385475	0.0035443037974683543
AT4G15380_7	0.09282700421940929	0.002145922746781116	0.003000750187546887
AT3G20950_4	0.10185185185185185	0.0027100271002710027	0.0017777777777777779
[truncated: 2,484 more rows]
